# Supplementary material for: Aneuploidy-induced proteostasis disruption impairs mitochondrial functions and mediates aggregation of mitochondrial precursor proteins through SQSTM1/p62
Source: Nat Commun. 2025 Jun 17;16:5328. doi: 10.1038/s41467-025-60857-4 (PMC12174339; doi:10.1038/s41467-025-60857-4)
Supplement: Supplementary file 3 — Supplementary Data 1 [file 41467_2025_60857_MOESM3_ESM.xlsx]

## Sheet: README
SHEET1: Results of the statistical testing between protein intensities of p62 proximal proteins in 13/3 (trisomy_13) compared to WT HCT116, corrected for global protein abundance changes			SHEET2: Results of the statistical testing between protein intensities of p62 proximal proteins in 3/3 (trisomy_3) compared to WT HCT116, corrected for global protein abundance changes			SHEET3: Results of the statistical testing between protein intensities of p62 proximal proteins in 5/4 (tetrasomy_5) compared to WT HCT116, corrected for global protein abundance changes			SHEET4: Results of statistical over-representation analysis (ORA) of proteins increased in the p62 proxmitome of 13/3 and 5/4 (vs. WT HCT116)
COLUMN_NAME	DESCRIPTION			DESCRIPTION		COLUMN_NAME	DESCRIPTION		COLUMN_NAME	DESCRIPTION
UniProt_protein_ids_proxitome	UniProt protein IDs of the protein groups in the p62 proximity data as identified by MaxQuant		UniProt_protein_ids_proxitome	UniProt protein IDs of the protein groups in the p62 proximity data as identified by MaxQuant		UniProt_protein_ids_proxitome	UniProt protein IDs of the protein groups in the p62 proximity data as identified by MaxQuant		set_name	Name of the GO Cellular Compartment term as taken from the Molecular signature database (MSigDB v2022.1)
single_UniProt_protein_id_proxitome	Representative (first) UniProt protein ID of the identified protein group		single_UniProt_protein_id_proxitome	Representative (first) UniProt protein ID of the identified protein group		single_UniProt_protein_id_proxitome	Representative (first) UniProt protein ID of the identified protein group		possible_overlap_with_p62_proxitome_in_13/3	Number of robustly identified protein groups with proteins that map to the global proteome data of 13/3 and the GO term
UniProt_protein_ids_proteome	UniProt protein IDs of the protein groups in the global 13/3 proteome data as identified by MaxQuant		UniProt_protein_ids_proteome	UniProt protein IDs of the protein groups in the global 3/3 proteome data taken from Stingele et al. (doi: 10.1038/msb.2012.40)		UniProt_protein_ids_proteome	UniProt protein IDs of the protein groups in the global 5/4 proteome data taken from Stingele et al. (doi: 10.1038/msb.2012.40)		overlap_with_increased_p62_proxitome_in_13/3	Number of proteins with significantly incerased abundance in the p62 proxitome of 13/3, that map to the GO term
HGNC_gene_names_proxitome	HGNC gene symbols of the corresponding protein in the p62 proximity data		HGNC_gene_names_proxitome	HGNC gene symbols of the corresponding protein in the p62 proximity data		HGNC_gene_names_proxitome	HGNC gene symbols of the corresponding protein in the p62 proximity data		p_value_for_with_increased_p62_proxitome_in_13/3	P-value of the hypergeometric test evaluating the significance of the over-representation of GO term proteins in the (unique) proteins with significantly incerased abundance in the p62 proxitome of 13/3 (n = 236) relative to the representation in all robustly identified protein groups in the data that map to the global 13/3 proteome data (N = 3441)
unique_HGNC_gene_names_proxitome	Representative (first) HGNC gene symbol of the corresponding protein in the p62 proximity data		unique_HGNC_gene_names_proxitome	Representative (first) HGNC gene symbol of the corresponding protein in the p62 proximity data		unique_HGNC_gene_names_proxitome	Representative (first) HGNC gene symbol of the corresponding protein in the p62 proximity data		FDR_for_with_increased_p62_proxitome_in_13/3	P-value adjusted for false discovery rate (FDR), only GO terms with more than one protein in the overlap are considered
HGNC_gene_names_proteome	HGNC gene symbols of the corresponding protein in global 13/3 proteome data		HGNC_gene_names_proteome	HGNC gene symbols of the corresponding protein in global 3/3 proteome data taken from Stingele et al. (doi: 10.1038/msb.2012.40)		HGNC_gene_names_proteome	HGNC gene symbols of the corresponding protein in global 5/4 proteome data taken from Stingele et al. (doi: 10.1038/msb.2012.40)		protein_ids_in_increased_p62_proxitome_in_13/3	Representative UniProt protein IDs of the protein groups associated with the GO term
Ensembl_gene_ids	Ensembl gene ID of the corresponding protein in the p62 proximity data		Ensembl_gene_ids	Ensembl gene ID of the corresponding protein in the p62 proximity data		Ensembl_gene_ids	Ensembl gene ID of the corresponding protein in the p62 proximity data		gene_symbols_in_increased_p62_proxitome_in_13/3	Corresponding gene symbols of the protein groups associated with the GO term
NCBI_gene_ids	NCBI gene ID (also known as entrez gene ID) of the corresponding protein in the p62 proximity data		NCBI_gene_ids	NCBI gene ID (also known as entrez gene ID) of the corresponding protein in the p62 proximity data		NCBI_gene_ids	NCBI gene ID (also known as entrez gene ID) of the corresponding protein in the p62 proximity data		possible_overlap_with_p62_proxitome_in_3/3	Number of robustly identified protein groups with proteins that map to the global proteome data of 3/3 and the GO term
gene_chromosome_arm	Chromosome arm of hg38 on which the gene coding for the protein is located on		gene_chromosome_arm	Chromosome arm of hg38 on which the gene coding for the protein is located on		gene_chromosome_arm	Chromosome arm of hg38 on which the gene coding for the protein is located on		overlap_with_increased_p62_proxitome_in_3/3	Number of proteins with significantly incerased abundance in the p62 proximitome of 3/3, that map to the GO term
MitoCarta3.0	Indicator whether any of the identified proteins in the group are part of the MitoCarta3.0 inventory of mammalian mitochondrial proteins (doi:10.1093/nar/gkaa1011 , source: https://www.broadinstitute.org/mitocarta/mitocarta30-inventory-mammalian-mitochondrial-proteins-and-pathways)		MitoCarta3.0	Indicator whether any of the identified proteins in the group are part of the MitoCarta3.0 inventory of mammalian mitochondrial proteins (doi:10.1093/nar/gkaa1011 , source: https://www.broadinstitute.org/mitocarta/mitocarta30-inventory-mammalian-mitochondrial-proteins-and-pathways)		MitoCarta3.0	Indicator whether any of the identified proteins in the group are part of the MitoCarta3.0 inventory of mammalian mitochondrial proteins (doi:10.1093/nar/gkaa1011 , source: https://www.broadinstitute.org/mitocarta/mitocarta30-inventory-mammalian-mitochondrial-proteins-and-pathways)		p_value_for_with_increased_p62_proxitome_in_3/3	P-value of the hypergeometric test evaluating the significance of the over-representation of GO term proteins in the (unique) proteins with significantly incerased abundance in the p62 proxitome of 5/4 (n = 902) relative to the representation in all robustly identified protein groups in the data that map to the global 3/3 proteome data (N = 3179)
MitoCarta3.0_localization	Localization of the proteins within the mitochondrion according to MitoCarta3.0		MitoCarta3.0_localization	Localization of the proteins within the mitochondrion according to MitoCarta3.0		MitoCarta3.0_localization	Localization of the proteins within the mitochondrion according to MitoCarta3.0		FDR_for_with_increased_p62_proxitome_in_3/3	P-value adjusted for false discovery rate (FDR), only GO terms with more than one protein in the overlap are considered
targetP2.0_MTS_prediction	TargetP2.0 prediction of whether any identified protein in the group is targeted to the mitochondria via a mitochondrial targeting sequence (doi:10.26508/lsa.201900429, source: https://services.healthtech.dtu.dk/services/TargetP-2.0/)		targetP2.0_MTS_prediction	TargetP2.0 prediction of whether any identified protein in the group is targeted to the mitochondria via a mitochondrial targeting sequence (doi:10.26508/lsa.201900429, source: https://services.healthtech.dtu.dk/services/TargetP-2.0/)		targetP2.0_MTS_prediction	TargetP2.0 prediction of whether any identified protein in the group is targeted to the mitochondria via a mitochondrial targeting sequence (doi:10.26508/lsa.201900429, source: https://services.healthtech.dtu.dk/services/TargetP-2.0/)		protein_ids_in_increased_p62_proxitome_in_3/3	Representative UniProt protein IDs of the protein groups associated with the GO term
ScaledHydrophobicity	Averaged maximum scaled hydropathy of protein group amino acid sequences using a sliding window of 21 amino acids (doi:10.1371/journal.pone.0266929 , idpr R package)		ScaledHydrophobicity	Averaged maximum scaled hydropathy of protein group amino acid sequences using a sliding window of 21 amino acids (doi:10.1371/journal.pone.0266929 , idpr R package)		ScaledHydrophobicity	Averaged maximum scaled hydropathy of protein group amino acid sequences using a sliding window of 21 amino acids (doi:10.1371/journal.pone.0266929 , idpr R package)		gene_symbols_in_increased_p62_proxitome_in_3/3	Corresponding gene symbols of the protein groups associated with the GO term
corum_complex_forming	Indicator whether any of the identified proteins in the group are part of a macromolecular complex as identified in the CORUM database (doi:10.1093/nar/gkac1015, source: https://mips.helmholtz-muenchen.de/corum/#download)		corum_complex_forming	Indicator whether any of the identified proteins in the group are part of a macromolecular complex as identified in the CORUM database (doi:10.1093/nar/gkac1015, source: https://mips.helmholtz-muenchen.de/corum/#download)		corum_complex_forming	Indicator whether any of the identified proteins in the group are part of a macromolecular complex as identified in the CORUM database (doi:10.1093/nar/gkac1015, source: https://mips.helmholtz-muenchen.de/corum/#download)		possible_overlap_with_p62_proxitome_in_5/4	Number of robustly identified protein groups with proteins that map to the global proteome data of 5/4 and the GO term
logFC_proxitome	Log2 fold change in average LFQ protein intensities from the p62 proximity biotinylation experiment between 13/3 and WT HCT116		logFC_proxitome	Log2 fold change in average LFQ protein intensities from the p62 proximity biotinylation experiment between 3/3 and WT HCT116		logFC_proxitome	Log2 fold change in average LFQ protein intensities from the p62 proximity biotinylation experiment between 5/4 and WT HCT116		overlap_with_increased_p62_proxitome_in_5/4	Number of proteins with significantly incerased abundance in the p62 proximitome of 5/4, that map to the GO term
standard_error_proxitome	Sample standard error of LFQ protein intensities from the p62 proximity biotinylation experiment between 13/3 and WT HCT116		standard_error_proxitome	Sample standard error of LFQ protein intensities from the p62 proximity biotinylation experiment between 3/3 and WT HCT116		standard_error_proxitome	Sample standard error of LFQ protein intensities from the p62 proximity biotinylation experiment between 5/4 and WT HCT116		p_value_for_with_increased_p62_proxitome_in_5/4	P-value of the hypergeometric test evaluating the significance of the over-representation of GO term proteins in the (unique) proteins with significantly incerased abundance in the p62 proxitome of 5/4 (n = 520) relative to the representation in all robustly identified protein groups in the data that map to the global 5/4 proteome data (N = 3370)
degree_of_freedom_proxitome	Degree of freedom in the test of LFQ protein intensities from the p62 proximity biotinylation experiment between 13/3 and WT HCT116		degree_of_freedom_proxitome	Degree of freedom in the test of LFQ protein intensities from the p62 proximity biotinylation experiment between 3/3 and WT HCT116		degree_of_freedom_proxitome	Degree of freedom in the test of LFQ protein intensities from the p62 proximity biotinylation experiment between 5/4 and WT HCT116		FDR_for_with_increased_p62_proxitome_in_5/4	P-value adjusted for false discovery rate (FDR), only GO terms with more than one protein in the overlap are considered
logFC_global_abundance	Log2 fold change in average protein reporter ion intensities from the global 13/3 proteome data between 13/3 and WT HCT116		logFC_global_abundance	Log2 fold change in average protein reporter ion intensities from the global 3/3 proteome data of Stingele et al. (doi: 10.1038/msb.2012.40) between 3/3 and WT HCT116		logFC_global_abundance	Log2 fold change in average protein reporter ion intensities from the global 5/4 proteome data of Stingele et al. (doi: 10.1038/msb.2012.40) between 5/4 and WT HCT116		protein_ids_in_increased_p62_proxitome_in_5/4	Representative UniProt protein IDs of the protein groups associated with the GO term
t_statistic_corrected	Student's t-test t-statistic of change in average LFQ protein intensities from the p62 proximity biotinylation experiment between 13/3 and WT HCT116. Global abundance fold changes where assumed as the null fold change for correction		t_statistic_corrected	Student's t-test t-statistic of change in average LFQ protein intensities from the p62 proximity biotinylation experiment between 3/3 and WT HCT116. Global abundance fold changes where assumed as the null fold change for correction		t_statistic_corrected	Student's t-test t-statistic of change in average LFQ protein intensities from the p62 proximity biotinylation experiment between 5/4 and WT HCT116. Global abundance fold changes where assumed as the null fold change for correction		gene_symbols_in_increased_p62_proxitome_in_5/4	Corresponding gene symbols of the protein groups associated with the GO term
p_value_corrected	Student's t-test p-value of change average LFQ protein intensities from the p62 proximity biotinylation experiment between 13/3 and WT HCT116, regarding the global change in protein abundance as the null hypothesis.		p_value_corrected	Student's t-test p-value of change average LFQ protein intensities from the p62 proximity biotinylation experiment between 3/3 and WT HCT116, regarding the global change in protein abundance as the null hypothesis.		p_value_corrected	Student's t-test p-value of change average LFQ protein intensities from the p62 proximity biotinylation experiment between 5/4 and WT HCT116, regarding the global change in protein abundance as the null hypothesis.
FDR_corrected	p_value_corrected adjusted for false discovery rate (FDR) using Benjamini-Hochberg method		FDR_corrected	p_value_corrected adjusted for false discovery rate (FDR) using Benjamini-Hochberg method		FDR_corrected	p_value_corrected adjusted for false discovery rate (FDR) using Benjamini-Hochberg method
increased_in_p62_proximity	Indicator whether the protein was identified to be significantly increased in the p62 proximity of 13/3 vs. WT HCT116 (FDR < 0.05) relative to global changes in protein abundance		increased_in_p62_proximity	Indicator whether the protein was identified to be significantly increased in the p62 proximity of 3/3 vs. WT HCT116 (FDR < 0.05) relative to global changes in protein abundance		increased_in_p62_proximity	Indicator whether the protein was identified to be significantly increased in the p62 proximity of 5/4 vs. WT HCT116 (FDR < 0.05) relative to global changes in protein abundance
WT_01_post_imputation	Replicate 1 of log2 LFQ intensities of p62 proximity biotinylated proteins in wild type HCT116 including imputed values		WT_01_post_imputation	Replicate 1 of log2 LFQ intensities of p62 proximity biotinylated proteins in wild type HCT116 including imputed values		WT_01_post_imputation	Replicate 1 of log2 LFQ intensities of p62 proximity biotinylated proteins in wild type HCT116 including imputed values
WT_02_post_imputation	Replicate 2 of log2 LFQ intensities of p62 proximity biotinylated proteins in wild type HCT116 including imputed values		WT_02_post_imputation	Replicate 2 of log2 LFQ intensities of p62 proximity biotinylated proteins in wild type HCT116 including imputed values		WT_02_post_imputation	Replicate 2 of log2 LFQ intensities of p62 proximity biotinylated proteins in wild type HCT116 including imputed values
WT_03_post_imputation	Replicate 3 of log2 LFQ intensities of p62 proximity biotinylated proteins in wild type HCT116 including imputed values		WT_03_post_imputation	Replicate 3 of log2 LFQ intensities of p62 proximity biotinylated proteins in wild type HCT116 including imputed values		WT_03_post_imputation	Replicate 3 of log2 LFQ intensities of p62 proximity biotinylated proteins in wild type HCT116 including imputed values
WT_04_post_imputation	Replicate 4 of log2 LFQ intensities of p62 proximity biotinylated proteins in wild type HCT116 including imputed values		WT_04_post_imputation	Replicate 4 of log2 LFQ intensities of p62 proximity biotinylated proteins in wild type HCT116 including imputed values		WT_04_post_imputation	Replicate 4 of log2 LFQ intensities of p62 proximity biotinylated proteins in wild type HCT116 including imputed values
13/3_01_post_imputation	Replicate 1 of log2 LFQ intensities of p62 proximity biotinylated proteins in 13/3 HCT116 including imputed values		3/3_01_post_imputation	Replicate 1 of log2 LFQ intensities of p62 proximity biotinylated proteins in 3/3 HCT116 including imputed values		5/4_01_post_imputation	Replicate 1 of log2 LFQ intensities of p62 proximity biotinylated proteins in 5/4 HCT116 including imputed values
13/3_02_post_imputation	Replicate 2 of log2 LFQ intensities of p62 proximity biotinylated proteins in 13/3 HCT116 including imputed values		3/3_02_post_imputation	Replicate 2 of log2 LFQ intensities of p62 proximity biotinylated proteins in 3/3 HCT116 including imputed values		5/4_02_post_imputation	Replicate 2 of log2 LFQ intensities of p62 proximity biotinylated proteins in 5/4 HCT116 including imputed values
13/3_03_post_imputation	Replicate 3 of log2 LFQ intensities of p62 proximity biotinylated proteins in 13/3 HCT116 including imputed values		3/3_03_post_imputation	Replicate 3 of log2 LFQ intensities of p62 proximity biotinylated proteins in 3/3 HCT116 including imputed values		5/4_03_post_imputation	Replicate 3 of log2 LFQ intensities of p62 proximity biotinylated proteins in 5/4 HCT116 including imputed values
13/3_04_post_imputation	Replicate 4 of log2 LFQ intensities of p62 proximity biotinylated proteins in 13/3 HCT116 including imputed values		3/3_04_post_imputation	Replicate 4 of log2 LFQ intensities of p62 proximity biotinylated proteins in 3/3 HCT116 including imputed values		5/4_04_post_imputation	Replicate 4 of log2 LFQ intensities of p62 proximity biotinylated proteins in 5/4 HCT116 including imputed values
WT_01	Replicate 1 of log2 LFQ intensities of p62 proximity biotinylated proteins in wild type HCT116		WT_01	Replicate 1 of log2 LFQ intensities of p62 proximity biotinylated proteins in wild type HCT116		WT_01	Replicate 1 of log2 LFQ intensities of p62 proximity biotinylated proteins in wild type HCT116
WT_02	Replicate 2 of log2 LFQ intensities of p62 proximity biotinylated proteins in wild type HCT116		WT_02	Replicate 2 of log2 LFQ intensities of p62 proximity biotinylated proteins in wild type HCT116		WT_02	Replicate 2 of log2 LFQ intensities of p62 proximity biotinylated proteins in wild type HCT116
WT_03	Replicate 3 of log2 LFQ intensities of p62 proximity biotinylated proteins in wild type HCT116		WT_03	Replicate 3 of log2 LFQ intensities of p62 proximity biotinylated proteins in wild type HCT116		WT_03	Replicate 3 of log2 LFQ intensities of p62 proximity biotinylated proteins in wild type HCT116
WT_04	Replicate 4 of log2 LFQ intensities of p62 proximity biotinylated proteins in wild type HCT116		WT_04	Replicate 4 of log2 LFQ intensities of p62 proximity biotinylated proteins in wild type HCT116		WT_04	Replicate 4 of log2 LFQ intensities of p62 proximity biotinylated proteins in wild type HCT116
13/3_01	Replicate 1 of log2 LFQ intensities of p62 proximity biotinylated proteins in 13/3 HCT116		3/3_01	Replicate 1 of log2 LFQ intensities of p62 proximity biotinylated proteins in 3/3 HCT116		5/4_01	Replicate 1 of log2 LFQ intensities of p62 proximity biotinylated proteins in 5/4 HCT116
13/3_02	Replicate 2 of log2 LFQ intensities of p62 proximity biotinylated proteins in 13/3 HCT116		3/3_02	Replicate 2 of log2 LFQ intensities of p62 proximity biotinylated proteins in 3/3 HCT116		5/4_02	Replicate 2 of log2 LFQ intensities of p62 proximity biotinylated proteins in 5/4 HCT116
13/3_03	Replicate 3 of log2 LFQ intensities of p62 proximity biotinylated proteins in 13/3 HCT116		3/3_03	Replicate 3 of log2 LFQ intensities of p62 proximity biotinylated proteins in 3/3 HCT116		5/4_03	Replicate 3 of log2 LFQ intensities of p62 proximity biotinylated proteins in 5/4 HCT116
13/3_04	Replicate 4 of log2 LFQ intensities of p62 proximity biotinylated proteins in 13/3 HCT116		3/3_04	Replicate 4 of log2 LFQ intensities of p62 proximity biotinylated proteins in 3/3 HCT116		5/4_04	Replicate 4 of log2 LFQ intensities of p62 proximity biotinylated proteins in 5/4 HCT116

## Sheet: trisomy_13
UniProt_protein_ids_proxitome	single_UniProt_protein_id_proxitome	UniProt_protein_ids_proteome	HGNC_gene_names_proxitome	unique_HGNC_gene_names_proxitome	HGNC_gene_names_proteome	Ensembl_gene_ids	NCBI_gene_ids	gene_chromosome_arm	MitoCarta3.0	MitoCarta3.0_localization	targetP2.0_MTS_prediction	ScaledHydrophobicity	corum_complex_forming	logFC_proxitome	standard_error_proxitome	degree_of_freedom_proxitome	logFC_global_abundance	t_statistic_corrected	p_value_corrected	FDR_corrected	increased_in_p62_proximity	WT_01_post_imputation	WT_02_post_imputation	WT_03_post_imputation	WT_04_post_imputation	13/3_01_post_imputation	13/3_02_post_imputation	13/3_03_post_imputation	13/3_04_post_imputation	WT_01	WT_02	WT_03	WT_04	13/3_01	13/3_02	13/3_03	13/3_04
Q5TZA2;Q5TZA2-2;B1AKD8	Q5TZA2	Q5TZA2;B1AKD8;Q5TZA2-2;A0A087WU09;A0A087WW81;Q8IVE0	CROCC	CROCC	CROCC	ENSG00000058453	9696	1p	FALSE		FALSE	0.588905	FALSE	5.91745	0.101907	5	-0.0163161	58.227	2.82689e-08	2.83631e-05	TRUE	25.5959	25.3502	25.2469	25.5587	31.2962	#N/A	31.3809	31.389	#N/A	#N/A	#N/A	#N/A	31.2962	#N/A	31.3809	31.389
Q5TC12-3;H0YEW4;H0YD21;A8MRA7;I3L448;Q5TC12-2;Q5TC12;E9PPX6	Q5TC12-3	I3L448;Q5TC12-3;Q5TC12;H0YD21;Q5TC12-2;H0YEW4;A8MRA7;H0YCA6;E9PPX6;H0YDD6	ATPAF1	ATPAF1	ATPAF1	ENSG00000123472	64756	1p	TRUE	Matrix	TRUE	0.608352	FALSE	5.89731	0.11649	5	0.0343028	50.3305	5.85212e-08	4.40372e-05	TRUE	25.5959	25.3502	25.2469	25.5587	#N/A	31.1896	31.4277	31.3883	#N/A	#N/A	#N/A	#N/A	#N/A	31.1896	31.4277	31.3883
Q8WXE0;Q8WXE0-2;J3QRN1	Q8WXE0	Q8WXE0;Q8WXE0-2;J3QRN1	CASKIN2	CASKIN2	CASKIN2	ENSG00000177303	57513	17q	FALSE		FALSE	0.65019	FALSE	4.44676	0.152765	6	0.0684991	28.6601	1.19493e-07	5.13822e-05	TRUE	25.5959	25.3502	25.2469	25.5587	29.658	29.7286	30.2299	29.9222	#N/A	#N/A	#N/A	#N/A	29.658	29.7286	30.2299	29.9222
Q08380;K7ESM3;K7EKQ5;K7EP36;K7ES75;K7EN99;K7ERZ6;K7EJY8;K7EJD3;K7EQT9	Q08380	Q08380;K7EP36;K7ESM3;K7EKQ5;K7ERZ6;K7EJD3;K7ES75;K7EN99;K7EQT9;K7EJY8	LGALS3BP	LGALS3BP	LGALS3BP	ENSG00000108679	3959	17q	FALSE		FALSE	0.587557	TRUE	4.08195	0.150466	6	0.429888	24.2717	3.21476e-07	7.09096e-05	TRUE	25.5959	25.3502	25.2469	25.5587	29.1847	29.6514	29.4846	29.7588	#N/A	#N/A	#N/A	#N/A	29.1847	29.6514	29.4846	29.7588
P68366-2;P68366	P68366-2	P68366-2;P68366;C9JEV8;C9JQ00;C9JJQ8;C9JDL2	TUBA4A	TUBA4A	TUBA4A	ENSG00000127824	7277	2q	FALSE		FALSE	0.607905	TRUE	3.97307	0.191597	6	0.231715	19.5272	1.16861e-06	0.000121293	TRUE	25.5959	25.3502	25.2469	25.5587	29.8431	29.5316	29.0976	29.1716	#N/A	#N/A	#N/A	#N/A	29.8431	29.5316	29.0976	29.1716
O15145;C9JZD1;F8VR50	O15145	O15145;F8VR50;C9JZD1	ARPC3	ARPC3	ARPC3	ENSG00000111229	10094	12q	FALSE		FALSE	0.53881	TRUE	3.72635	0.153256	6	0.0414943	24.0438	3.40024e-07	7.09096e-05	TRUE	25.5959	25.3502	25.2469	25.5587	29.3484	29.3925	28.8417	29.0744	#N/A	#N/A	#N/A	#N/A	29.3484	29.3925	28.8417	29.0744
O43292;E9PLV6;E9PPZ9;O43292-2;E9PLG8;E9PM11;E9PM94;E9PQ31	O43292	O43292;E9PPZ9;O43292-2;E9PLV6;E9PLG8;E9PM11;E9PQ31	GPAA1	GPAA1	GPAA1	ENSG00000197858	8733	8q	FALSE		FALSE	0.687605	TRUE	3.64213	0.143238	4	-0.0916822	26.0672	1.28685e-05	0.000412254	TRUE	25.5959	25.3502	25.2469	25.5587	#N/A	#N/A	28.9667	29.1934	#N/A	#N/A	#N/A	#N/A	#N/A	#N/A	28.9667	29.1934
M0R0N4;M0QYZ2;P53680;M0QZ21;X6R390;P53680-2;M0R1S0	M0R0N4	M0R0N4;M0QYZ2;P53680;X6R390;P53680-2;M0QZ21;M0R1S0	AP2S1	AP2S1	AP2S1	ENSG00000042753	1175	19q	FALSE		FALSE	0.607992	FALSE	3.4377	0.130815	5	0.183481	24.8764	1.95829e-06	0.000148426	TRUE	25.5959	25.3502	25.2469	25.5587	#N/A	28.8614	28.7057	29.0597	#N/A	#N/A	#N/A	#N/A	#N/A	28.8614	28.7057	29.0597
P62760;E9PE24;E7ER47	P62760	P62760;E7ER47;E9PE24	VSNL1	VSNL1	VSNL1	ENSG00000163032	7447	2p	FALSE		FALSE	0.564905	TRUE	3.14365	0.203805	6	1.02172	10.4116	4.5999e-05	0.000941885	TRUE	25.5959	25.3502	25.2469	25.5587	28.6878	28.7149	28.8842	28.0393	#N/A	#N/A	#N/A	#N/A	28.6878	28.7149	28.8842	28.0393
Q9Y3B4	Q9Y3B4	Q9Y3B4	SF3B6	SF3B6	SF3B6	ENSG00000115128	51639	2p	FALSE		FALSE	0.538667	TRUE	3.0744	0.145551	4	-0.0435915	21.422	2.80818e-05	0.000687205	TRUE	25.5959	25.3502	25.2469	25.5587	28.6333	#N/A	28.3914	#N/A	#N/A	#N/A	#N/A	#N/A	28.6333	#N/A	28.3914	#N/A
P03928	P03928	P03928	MT-ATP8	MT-ATP8	MT-ATP8	ENSG00000228253	4509	MTNA	TRUE	MIM	FALSE	0.642714	TRUE	3.03229	0.178706	6	-0.0482938	17.2383	2.44086e-06	0.000161904	TRUE	25.5959	25.3502	25.2469	25.5587	28.0811	28.3905	28.8307	28.5785	#N/A	#N/A	#N/A	#N/A	28.0811	28.3905	28.8307	28.5785
P61956-2;P61956;A8MUA9;A8MU27;Q6EEV6;P55854;P55854-2	P61956-2	P61956-2;P61956;A8MUA9;A8MU27;Q6EEV6;P55854;P55854-2	SUMO2;SUMO3;SUMO4	SUMO2	SUMO2	ENSG00000177688;ENSG00000184900;ENSG00000188612	387082;6612;6613	6q	FALSE		FALSE	0.511981	FALSE	3.02912	0.115443	5	0.0962987	25.405	1.76412e-06	0.000143514	TRUE	25.5959	25.3502	25.2469	25.5587	28.5416	28.535	28.3245	#N/A	#N/A	#N/A	#N/A	#N/A	28.5416	28.535	28.3245	#N/A
Q5K651;C9JKF1	Q5K651	C9JKF1;Q5K651	SAMD9	SAMD9	SAMD9	ENSG00000205413	54809	7q	FALSE		FALSE	0.618476	FALSE	3.0083	0.221789	6	0.940689	9.32243	8.62892e-05	0.00151006	TRUE	25.5959	25.3502	25.2469	25.5587	28.8211	28.7546	28.2414	27.9677	#N/A	#N/A	#N/A	#N/A	28.8211	28.7546	28.2414	27.9677
C9JRZ6;Q9NX63;F8WAR4;A0A286YEX5	C9JRZ6	Q9NX63;C9JRZ6;A0A286YEX5	CHCHD3	CHCHD3	CHCHD3	ENSG00000106554	54927	7q	TRUE	MIM	FALSE	0.565397	TRUE	2.95607	0.179794	5	-0.105761	17.0297	1.27749e-05	0.000412254	TRUE	25.5959	25.3502	25.2469	25.5587	#N/A	28.1559	28.7457	28.2803	#N/A	#N/A	#N/A	#N/A	#N/A	28.1559	28.7457	28.2803
Q9GZY8-4;Q9GZY8-5;Q9GZY8-3;Q9GZY8-2;Q9GZY8;A0A0A0MS29;E9PPW6;C9JHF5;H7C433;C9JU19	Q9GZY8-4	Q9GZY8-4;E9PPW6	MFF	MFF	MFF	ENSG00000168958	56947	2q	TRUE	MOM	FALSE	0.583413	FALSE	2.93308	0.129958	4	-0.111428	23.4268	1.96809e-05	0.000560877	TRUE	25.5959	25.3502	25.2469	25.5587	#N/A	28.3147	28.4273	#N/A	#N/A	#N/A	#N/A	#N/A	#N/A	28.3147	28.4273	#N/A
Q9GZY8-4;Q9GZY8-5;Q9GZY8-3;Q9GZY8-2;Q9GZY8;A0A0A0MS29;E9PPW6;C9JHF5;H7C433;C9JU19	Q9GZY8-4	Q9GZY8-2;Q9GZY8;A0A0A0MS29;Q9GZY8-5;Q9GZY8-3;C9JHF5;H7C433;C9JU19;C9JI76;E9PPR7;E9PQX8;C9JAF1	MFF	MFF	MFF	ENSG00000168958	56947	2q	TRUE	MOM	FALSE	0.583413	FALSE	2.93308	0.129958	4	-0.0275587	22.7814	2.19923e-05	0.000591042	TRUE	25.5959	25.3502	25.2469	25.5587	#N/A	28.3147	28.4273	#N/A	#N/A	#N/A	#N/A	#N/A	#N/A	28.3147	28.4273	#N/A
Q96CN7;D6RGE2	Q96CN7	Q96CN7;D6RGE2	ISOC1	ISOC1	ISOC1	ENSG00000066583	51015	5q	FALSE		FALSE	0.651905	FALSE	2.81546	0.138807	6	0.152182	19.187	1.29668e-06	0.000125823	TRUE	25.5959	25.3502	25.2469	25.5587	28.5339	28.2107	27.9954	28.2735	#N/A	#N/A	#N/A	#N/A	28.5339	28.2107	27.9954	28.2735
F8WF48;Q99442;F8WCJ7	F8WF48	Q99442;F8WF48;F8WCJ7	SEC62	SEC62	SEC62	ENSG00000008952	7095	3q	FALSE		FALSE	0.639175	FALSE	2.69212	0.512784	4	-0.0090598	5.26767	0.00622198	0.0330886	TRUE	25.5959	25.3502	25.2469	25.5587	#N/A	#N/A	27.318	28.942	#N/A	#N/A	#N/A	#N/A	#N/A	#N/A	27.318	28.942
Q9BQ69	Q9BQ69	Q9BQ69	MACROD1	MACROD1	MACROD1	ENSG00000133315	28992	11q	TRUE	Matrix	FALSE	0.63019	FALSE	2.64137	0.278236	5	-0.209364	10.2457	0.000152145	0.00230129	TRUE	25.5959	25.3502	25.2469	25.5587	27.5824	#N/A	28.004	28.6514	#N/A	#N/A	#N/A	#N/A	27.5824	#N/A	28.004	28.6514
A0A087WXI5;P12830-2;P12830;A0A087WX17;A0A087WU43	A0A087WXI5	P12830;A0A087WXI5;P12830-2;A0A087WX17;A0A087WU43;H3BNC6;H3BVI7;J3QKP1	CDH1	CDH1	CDH1	ENSG00000039068	999	16q	FALSE		FALSE	0.74069	TRUE	2.63643	0.215064	6	-0.167098	13.0358	1.25575e-05	0.000412254	TRUE	25.5959	25.3502	25.2469	25.5587	27.6704	28.6181	28.041	27.9679	#N/A	#N/A	#N/A	#N/A	27.6704	28.6181	28.041	27.9679
Q16762;B1AH48	Q16762	Q16762;B1AH48	TST	TST	TST	ENSG00000128311	7263	22q	TRUE	Matrix	FALSE	0.591071	FALSE	2.63456	0.100322	6	0.200297	24.2646	3.22039e-07	7.09096e-05	TRUE	25.5959	25.3502	25.2469	25.5587	27.923	28.1855	28.1157	28.0657	#N/A	#N/A	#N/A	#N/A	27.923	28.1855	28.1157	28.0657
Q9NPH0;V9GZ71;A0A0A0MS36;Q9NPH0-2;A0A087WW36;A0A087WYU6;A0A087WWB7	Q9NPH0	Q9NPH0;V9GZ71;A0A087WYU6;A0A0A0MS36;Q9NPH0-2;A0A087WW36	ACP6	ACP6	ACP6	ENSG00000162836	51205	1q	TRUE	IMS	TRUE	0.620762	FALSE	2.58295	0.238589	6	0.207264	9.95724	5.93523e-05	0.00111657	TRUE	25.5959	25.3502	25.2469	25.5587	28.3918	28.1301	27.3718	28.1898	#N/A	#N/A	#N/A	#N/A	28.3918	28.1301	27.3718	28.1898
Q9UBU6	Q9UBU6	Q9UBU6	FAM8A1	FAM8A1	FAM8A1	ENSG00000137414	51439	6p	FALSE		FALSE	0.732333	TRUE	2.56906	0.229529	4	-0.0406189	11.3697	0.000341257	0.00391914	TRUE	25.5959	25.3502	25.2469	25.5587	#N/A	28.321	27.6929	#N/A	#N/A	#N/A	#N/A	#N/A	#N/A	28.321	27.6929	#N/A
H7C1A0;Q9HC62-2;Q9HC62	H7C1A0	Q9HC62;Q9HC62-2;H7C1A0	SENP2	SENP2	SENP2	ENSG00000163904	59343	3q	FALSE		TRUE	0.593095	FALSE	2.42336	0.173688	5	-0.0147036	14.037	3.30065e-05	0.000770152	TRUE	25.5959	25.3502	25.2469	25.5587	#N/A	27.8847	27.5546	28.1445	#N/A	#N/A	#N/A	#N/A	#N/A	27.8847	27.5546	28.1445
Q08AF3;B4E128;Q08AF3-2;Q7Z7L1	Q08AF3	Q08AF3;B4E128;Q08AF3-2;A0A0D9SGD9;Q8IYM2;Q6IEE8;Q6IEE8-2	SLFN5	SLFN5	SLFN5	ENSG00000166750;ENSG00000172716	162394;91607	17q	FALSE		FALSE	0.658556	FALSE	2.38371	0.156602	6	0.73578	10.5231	4.32766e-05	0.000910926	TRUE	25.2447	25.6351	25.7762	25.5859	27.7986	27.9118	27.8054	28.261	25.2447	25.6351	25.7762	25.5859	27.7986	27.9118	27.8054	28.261
P0DP25;P0DP24;P0DP23;H0Y7A7;E7ETZ0;E7EMB3;F8WBR5;G3V226;M0QZ52;G3V479;G3V361;Q96HY3;C9J7T9;P02585	P0DP25	P0DP25;P0DP24;P0DP23;H0Y7A7;E7ETZ0;E7EMB3;Q96HY3;M0QZ52;G3V361;F8WBR5;G3V479;G3V226;C9J7T9;P02585	CALM2;CALM1;CALM3	CALM2	CALM2	ENSG00000101470;ENSG00000143933;ENSG00000160014;ENSG00000198668	7125;805;808;801	20q	FALSE		FALSE	0.520891	TRUE	2.35677	0.116558	5	0.0394812	19.881	5.94852e-06	0.000255787	TRUE	25.5959	25.3502	25.2469	25.5587	27.6477	27.856	27.8804	#N/A	#N/A	#N/A	#N/A	#N/A	27.6477	27.856	27.8804	#N/A
Q9UHQ9;H7C0R7	Q9UHQ9	Q9UHQ9;H7C0R7	CYB5R1	CYB5R1	CYB5R1	ENSG00000159348	51706	1q	FALSE		FALSE	0.721238	FALSE	2.31415	0.10467	5	0.0325152	21.7983	3.7709e-06	0.000195696	TRUE	25.5959	25.3502	25.2469	25.5587	27.7499	27.8244	#N/A	27.6818	#N/A	#N/A	#N/A	#N/A	27.7499	27.8244	#N/A	27.6818
P13807;P13807-2;M0QYU1	P13807	P13807;P13807-2;M0QYU1	GYS1	GYS1	GYS1	ENSG00000104812	2997	19q	FALSE		FALSE	0.654	FALSE	2.29578	0.169316	6	0.17172	12.5449	1.56972e-05	0.000472484	TRUE	25.5959	25.3502	25.2469	25.5587	28.0895	27.85	27.5636	27.4317	#N/A	#N/A	#N/A	#N/A	28.0895	27.85	27.5636	27.4317
H7C469;A0A1B0GW44;A0A1B0GV23;A0A1B0GVD5;A0A1B0GWE8;P07339;A0A1B0GU92;A0A1B0GU03;A0A1B0GVP3;H7C1V0;F8WD96;C9JH19;A0A1B0GVF1;F8W787	H7C469	A0A1B0GVD5;A0A1B0GWE8;A0A1B0GU92;A0A1B0GU03;P07339;A0A1B0GW44;A0A1B0GVP3;A0A1B0GV23;C9JH19;H7C469;F8WD96;F8W787;H7C1V0;A0A1B0GVF1;A0A1B0GV01	CTSD	CTSD	CTSD	ENSG00000117984;ENSG00000250644	1509	11p	FALSE		FALSE	0.695905	FALSE	2.27688	0.289524	5	0.323803	6.7458	0.00108632	0.00910879	TRUE	25.5959	25.3502	25.2469	25.5587	28.0178	#N/A	27.0648	28.0618	#N/A	#N/A	#N/A	#N/A	28.0178	#N/A	27.0648	28.0618
Q5JRI1;O75494-5;O75494-4;O75494-6;O75494-3;O75494-2;O75494;Q6IQ42;R4GMP8;Q8WXF0	Q5JRI1	Q5JRI1;O75494-5;O75494-4;O75494-6;O75494-3;O75494-2;O75494;Q8WXF0;Q6IQ42;R4GMP8	SRSF10;FUSIP1	SRSF10	SRSF10	ENSG00000154548;ENSG00000188529	135295;10772	6q	FALSE		FALSE	0.503229	FALSE	2.27554	0.40095	5	-0.0951083	5.91257	0.00197129	0.0141613	TRUE	25.5959	25.3502	25.2469	25.5587	#N/A	26.7846	28.1781	28.1777	#N/A	#N/A	#N/A	#N/A	#N/A	26.7846	28.1781	28.1777
A6NGW1;O95070;E9PIZ0;C9JST7;E9PS11	A6NGW1	E9PIZ0;C9JST7;A6NGW1;O95070	YIF1A	YIF1A	YIF1A	ENSG00000174851	10897	11q	FALSE		FALSE	0.698429	FALSE	2.27261	0.140781	6	0.146546	15.102	5.31484e-06	0.00023526	TRUE	25.5959	25.3502	25.2469	25.5587	27.4869	28.0196	27.6181	27.7175	#N/A	#N/A	#N/A	#N/A	27.4869	28.0196	27.6181	27.7175
P13473-2;P13473;P13473-3;H0YCG2	P13473-2	P13473-2;P13473;P13473-3;H0YCG2	LAMP2	LAMP2	LAMP2	ENSG00000005893	3920	Xq	FALSE		FALSE	0.806905	FALSE	2.26249	0.106122	5	-0.20208	23.2239	2.75451e-06	0.000161904	TRUE	25.5959	25.3502	25.2469	25.5587	27.7754	27.7096	27.6162	#N/A	#N/A	#N/A	#N/A	#N/A	27.7754	27.7096	27.6162	#N/A
H0YF29;Q6P1X6-2;Q6P1X6	H0YF29	Q6P1X6;H0YF29;Q6P1X6-2;J3KNI2	C8orf82	C8orf82	C8orf82	ENSG00000213563	414919	8q	TRUE	Matrix	TRUE	0.603238	FALSE	2.23731	0.23206	6	-0.0444514	9.83261	6.37673e-05	0.00117036	TRUE	25.5959	25.3502	25.2469	25.5587	27.6596	27.5858	27.204	28.2516	#N/A	#N/A	#N/A	#N/A	27.6596	27.5858	27.204	28.2516
Q5H909;Q9UNF1-2;Q9UNF1;Q5H907;A0A087X070;G5E9N2;Q12816-5;Q12816-2;Q12816-3;Q12816-4;Q12816	Q5H909	Q5H909;Q9UNF1-2;Q9UNF1;Q5H907;A0A087X070;G5E9N2;Q12816-5;Q12816-2;Q12816-3;Q12816-4;Q12816	MAGED2	MAGED2	MAGED2	ENSG00000067445;ENSG00000102316	7216;10916	Xp	FALSE		FALSE	0.656071	FALSE	2.23609	0.253916	5	0.259786	7.78328	0.000560522	0.00566165	TRUE	25.5959	25.3502	25.2469	25.5587	27.992	27.9133	27.1167	#N/A	#N/A	#N/A	#N/A	#N/A	27.992	27.9133	27.1167	#N/A
Q56VL3;D6RD77;J3KPI9;Q56VL3-2	Q56VL3	Q56VL3;D6RD77;J3KPI9;Q56VL3-2	OCIAD2	OCIAD2	OCIAD2	ENSG00000145247	132299	4p	TRUE	unknown	FALSE	0.601095	FALSE	2.23411	0.371694	6	0.129295	5.66276	0.00130368	0.0104364	TRUE	25.5959	25.3502	25.2469	25.5587	26.8787	27.6053	27.568	28.6361	#N/A	#N/A	#N/A	#N/A	26.8787	27.6053	27.568	28.6361
Q9BYK8;Q9BYK8-2;Q9BYK8-4	Q9BYK8	Q9BYK8;Q9BYK8-2;Q9BYK8-4	HELZ2	HELZ2	HELZ2	ENSG00000130589	85441	20q	FALSE		FALSE	0.646667	FALSE	2.23189	0.388704	6	0.495983	4.46589	0.00425609	0.0250701	TRUE	24.8937	26.1173	26.5588	25.9348	27.6612	28.4427	28.1972	28.131	24.8937	26.1173	26.5588	25.9348	27.6612	28.4427	28.1972	28.131
E9PJN0;O14734;Q9BR14;E9PMC4;E9PIS4;H7C5A7;H0Y698;E9PRD4;F6VBM3	E9PJN0	O14734;E9PRD4;E9PJN0;H0Y698;Q9BR14;E9PMC4;E9PIS4;H7C5A7	ACOT8	ACOT8	ACOT8	ENSG00000101473	10005	20q	FALSE		FALSE	0.596116	FALSE	2.23016	0.108189	6	-0.0021216	20.6332	8.4322e-07	0.000101524	TRUE	25.5959	25.3502	25.2469	25.5587	27.6216	27.7218	27.5037	27.8251	#N/A	#N/A	#N/A	#N/A	27.6216	27.7218	27.5037	27.8251
P08758;E9PHT9;D6RBL5;D6RBE9;D6RCN3	P08758	P08758;D6RBL5;D6RBE9;E9PHT9;D6RCN3	ANXA5	ANXA5	ANXA5	ENSG00000164111	308	4q	FALSE		FALSE	0.584352	FALSE	2.22582	0.199814	6	0.225303	10.0119	5.75286e-05	0.00110957	TRUE	25.5959	25.3502	25.2469	25.5587	28.1898	27.391	27.4591	27.615	#N/A	#N/A	#N/A	#N/A	28.1898	27.391	27.4591	27.615
Q99988;A0A0A0MTT8	Q99988	Q99988;A0A0A0MTT8	GDF15	GDF15	GDF15	ENSG00000130513	9518	19p	FALSE		FALSE	0.672952	TRUE	2.1295	0.106049	6	0.440631	15.9253	3.8914e-06	0.000198527	TRUE	25.5959	25.3502	25.2469	25.5587	27.5316	27.7171	27.4079	27.6132	#N/A	#N/A	#N/A	#N/A	27.5316	27.7171	27.4079	27.6132
Q8IV36-2;Q8IV36;Q8IV36-3;X6R4D2;J3KSF1;E9PIM7;E9PMS4	Q8IV36-2	Q8IV36-3;Q8IV36-2;Q8IV36	HID1	HID1	HID1	ENSG00000167861	283987	17q	FALSE		FALSE	0.655881	FALSE	2.12302	0.184714	6	0.528231	8.63384	0.000132966	0.00208451	TRUE	24.528	24.3661	24.9112	24.3996	26.613	27.0751	26.5036	26.5054	24.528	24.3661	24.9112	24.3996	26.613	27.0751	26.5036	26.5054
E9PM90;Q9UK41;Q9UK41-2;E9PQR7;E9PLM9;E9PR04	E9PM90	E9PQR7;Q9UK41;Q9UK41-2;E9PLM9;E9PR04;E9PM90	VPS28	VPS28	VPS28	ENSG00000160948	51160	8q	FALSE		FALSE	0.562229	TRUE	2.09158	0.12457	5	0.0753269	16.1857	1.64076e-05	0.000488978	TRUE	25.5959	25.3502	25.2469	25.5587	27.4888	27.3969	27.7028	#N/A	#N/A	#N/A	#N/A	#N/A	27.4888	27.3969	27.7028	#N/A
P14618-2;H3BTN5;H3BR70;H3BQ34	P14618-2	P14618;P14618-3;B4DNK4;H3BUW1;H3BTJ2;H3BT25;H3BU13;H3BN34;H3BQZ3;P30613-2;P30613	PKM	PKM	PKM	ENSG00000067225	5315	15q	FALSE		FALSE	0.642929	TRUE	2.08265	0.213378	5	0.274115	8.47574	0.000375604	0.00423434	TRUE	25.5959	25.3502	25.2469	25.5587	27.1686	27.4508	#N/A	27.9422	#N/A	#N/A	#N/A	#N/A	27.1686	27.4508	#N/A	27.9422
P14618-2;H3BTN5;H3BR70;H3BQ34	P14618-2	P14618-2;H3BTN5;H3BR70;H3BQ34	PKM	PKM	PKM	ENSG00000067225	5315	15q	FALSE		FALSE	0.642929	TRUE	2.08265	0.213378	5	0.276971	8.46235	0.000378417	0.00425013	TRUE	25.5959	25.3502	25.2469	25.5587	27.1686	27.4508	#N/A	27.9422	#N/A	#N/A	#N/A	#N/A	27.1686	27.4508	#N/A	27.9422
D6REX3;O94979-8;O94979;O94979-2;O94979-9;O94979-4;O94979-10;O94979-3;O94979-6;O94979-7;H7BXG7;D6RHZ5;O94979-5;H0YAB3;H0Y9K1;H0Y8V7;H0Y8W8;H0Y9T9;H0Y9V3;H0YAF5	D6REX3	O94979-6;D6REX3;O94979-8;O94979;O94979-2;O94979-9;O94979-4;O94979-10;O94979-3;O94979-7;H7BXG7;D6RHZ5;H0YAB3;H0Y8V7;O94979-5;H0Y8W8;H0Y9K1;H0Y9T9;D6RE64;D6RCQ9;H0YAF5	SEC31A	SEC31A	SEC31A	ENSG00000138674	22872	4q	FALSE		FALSE	0.621762	FALSE	2.08043	0.220438	6	0.228778	8.39989	0.00015507	0.0023338	TRUE	25.5959	25.3502	25.2469	25.5587	27.9575	27.5255	26.9736	27.6168	#N/A	#N/A	#N/A	#N/A	27.9575	27.5255	26.9736	27.6168
P31431-2;P31431	P31431-2	P31431;P31431-2	SDC4	SDC4	SDC4	ENSG00000124145	6385	20q	FALSE		FALSE	0.836571	TRUE	2.06834	0.266647	5	-0.368441	9.1386	0.000262871	0.0032563	TRUE	25.5959	25.3502	25.2469	25.5587	#N/A	26.9388	27.936	27.644	#N/A	#N/A	#N/A	#N/A	#N/A	26.9388	27.936	27.644
P00966;Q5T6L5;Q5T6L6	P00966	P00966;Q5T6L6;Q5T6L5	ASS1	ASS1	ASS1	ENSG00000130707	445	9q	FALSE		FALSE	0.62019	FALSE	2.06398	0.22915	6	0.250076	7.91583	0.000215753	0.00287353	TRUE	25.5959	25.3502	25.2469	25.5587	26.9683	27.9811	27.4055	27.6527	#N/A	#N/A	#N/A	#N/A	26.9683	27.9811	27.4055	27.6527
Q8N442	Q8N442	Q8N442	GUF1	GUF1	GUF1	ENSG00000151806	60558	4p	TRUE	Matrix	TRUE	0.646524	FALSE	2.05936	0.109908	6	-0.0162987	18.8854	1.42407e-06	0.000125823	TRUE	25.5959	25.3502	25.2469	25.5587	27.4291	27.5416	27.3444	27.674	#N/A	#N/A	#N/A	#N/A	27.4291	27.5416	27.3444	27.674
O60292;M0R2Q7	O60292	O60292	SIPA1L3	SIPA1L3	SIPA1L3	ENSG00000105738	23094	19q	FALSE		FALSE	0.594143	FALSE	2.05325	0.146079	4	-0.110491	14.8121	0.000120948	0.00195728	TRUE	25.5959	25.3502	25.2469	25.5587	#N/A	27.6138	27.3685	#N/A	#N/A	#N/A	#N/A	#N/A	#N/A	27.6138	27.3685	#N/A
Q9NWT1	Q9NWT1	Q9NWT1	PAK1IP1	PAK1IP1	PAK1IP1	ENSG00000111845	55003	6p	FALSE		FALSE	0.605333	FALSE	2.05265	0.322706	5	-0.101848	6.67637	0.00113892	0.00941799	TRUE	25.5959	25.3502	25.2469	25.5587	27.3025	#N/A	26.9698	28.1993	#N/A	#N/A	#N/A	#N/A	27.3025	#N/A	26.9698	28.1993
A0A0G2JPD5;A0A0G2JMX7;P10636;P10636-9;A0A0G2JQJ7;A0A0G2JS76;P10636-6;P10636-7;P10636-8	A0A0G2JPD5	A0A0G2JQJ7;A0A0G2JPD5;P10636-2;P10636-4;P10636-6;P10636-5;P10636-7;P10636-8;P10636;I3L170;A0A0G2JS76;A0A0G2JMX7;P10636-3;P10636-9;I3L2Z2	MAPT	MAPT	MAPT	ENSG00000186868;ENSG00000276155;ENSG00000277956	4137	17q	FALSE		FALSE	0.580905	TRUE	2.05063	0.113541	5	0.0642379	17.4949	1.11856e-05	0.000386995	TRUE	25.5959	25.3502	25.2469	25.5587	#N/A	27.6206	27.405	27.44	#N/A	#N/A	#N/A	#N/A	#N/A	27.6206	27.405	27.44
Q86T03;Q86T03-2;G3V5T5;H0YJ90	Q86T03	Q86T03;Q86T03-2;H0YJ90;G3V5T5	TMEM55B	TMEM55B	TMEM55B	ENSG00000165782	90809	14q	FALSE		FALSE	0.642381	FALSE	2.04966	0.32095	5	-0.151377	6.8579	0.00100733	0.00862588	TRUE	25.5959	25.3502	25.2469	25.5587	27.0816	27.1652	28.2159	#N/A	#N/A	#N/A	#N/A	#N/A	27.0816	27.1652	28.2159	#N/A
Q15386;Q15386-2;Q15386-3	Q15386	Q15386;Q15386-2;Q15386-3	UBE3C	UBE3C	UBE3C	ENSG00000009335	9690	7q	FALSE		FALSE	0.638524	FALSE	2.0395	0.222476	5	0.199563	8.27027	0.00042167	0.00458204	TRUE	25.5959	25.3502	25.2469	25.5587	27.8061	27.0144	27.6118	#N/A	#N/A	#N/A	#N/A	#N/A	27.8061	27.0144	27.6118	#N/A
Q13596-2;Q13596;Q13596-3;H0YK42;H0YK43	Q13596-2	Q13596-2;Q13596;Q13596-3;H0YK42;H0YK43	SNX1	SNX1	SNX1	ENSG00000028528	6642	15q	FALSE		FALSE	0.662381	TRUE	2.02291	0.132614	6	0.278543	13.1537	1.1916e-05	0.000403002	TRUE	25.5959	25.3502	25.2469	25.5587	27.5963	27.1924	27.6458	27.4088	#N/A	#N/A	#N/A	#N/A	27.5963	27.1924	27.6458	27.4088
P26447	P26447	P26447	S100A4	S100A4	S100A4	ENSG00000196154	6275	1q	FALSE		FALSE	0.613238	FALSE	2.0173	0.166767	6	0.153533	11.1759	3.06255e-05	0.000737462	TRUE	28.1705	28.0832	27.7461	27.7045	29.6299	30.2044	29.9704	29.9688	28.1705	28.0832	27.7461	27.7045	29.6299	30.2044	29.9704	29.9688
P07858;R4GMQ5;E9PR54;E9PJ67;E9PCB3;E9PKQ7;E9PNL5;E9PHZ5;E9PLY3;E9PSG5;E9PQM1	P07858	P07858;E9PKQ7;E9PNL5;E9PHZ5;E9PLY3;E9PSG5;E9PQM1;E9PR54;E9PJ67;E9PCB3;R4GMQ5;E9PS78	CTSB	CTSB	CTSB	ENSG00000164733	1508	8p	FALSE		FALSE	0.585268	FALSE	2.01186	0.163113	4	-0.0859423	12.861	0.000210737	0.00285902	TRUE	25.5959	25.3502	25.2469	25.5587	#N/A	27.2792	27.6203	#N/A	#N/A	#N/A	#N/A	#N/A	#N/A	27.2792	27.6203	#N/A
A0A1C7CYX9;Q16555;Q16555-2;E5RFU4	A0A1C7CYX9	A0A1C7CYX9;Q16555;Q16555-2;E5RFU4;H0YBT4;E9PD68;Q14194;Q14194-2;D6RF19	DPYSL2	DPYSL2	DPYSL2	ENSG00000092964	1808	8p	FALSE		FALSE	0.586651	FALSE	1.99348	0.164593	6	0.338201	10.0568	5.60794e-05	0.00108903	TRUE	25.5959	25.3502	25.2469	25.5587	27.2223	27.4267	27.8339	27.2426	#N/A	#N/A	#N/A	#N/A	27.2223	27.4267	27.8339	27.2426
P05161;A0A096LNZ9;A0A096LPJ4	P05161	P05161;A0A096LNZ9;A0A096LPJ4	ISG15	ISG15	ISG15	ENSG00000187608	9636	1p	FALSE		FALSE	0.599	FALSE	1.97817	0.245137	6	0.87132	4.51522	0.00403804	0.0240683	TRUE	25.5959	25.3502	25.2469	25.5587	28.0096	26.9773	27.5394	27.138	#N/A	#N/A	#N/A	#N/A	28.0096	26.9773	27.5394	27.138
Q9BZ76-2;A6NC89;Q9BZ76;B1AM99;A0A087WUG9;A0A087X119;A0A1B0GTE1;A0A087WZ03;A0A087WXL9;F2Z2X6;Q96NU0;F2Z2X5;B1AMA2;Q96NU0-2;A0A2P0CT92;Q9C0A0-2;E9PDN6;Q9C0A0;F5H107;A0A087WTA1;A0A0A0MR20	Q9BZ76-2	B1AMA2;A6NC89;Q9BZ76-2;Q9BZ76;F2Z2X6;B1AM99;A0A087WZ03;A0A087X119;Q96NU0	CNTNAP3;CNTNAP3B	CNTNAP3	CNTNAP3	ENSG00000106714;ENSG00000152910;ENSG00000154529	79937;85445;728577	9p	FALSE		FALSE	0.73191	FALSE	1.92207	0.100429	5	0.577354	13.3897	4.15751e-05	0.00090468	TRUE	25.5959	25.3502	25.2469	25.5587	27.3222	27.3619	#N/A	27.3958	#N/A	#N/A	#N/A	#N/A	27.3222	27.3619	#N/A	27.3958
F6S8N6;A0A0A0MRJ6;H7BY58;P22061;P22061-2;H7C4X2;C9J0F2;F8WDT3;F8WAV5;F8WAX2	F6S8N6	A0A0A0MRJ6;H7BY58;P22061;P22061-2;C9J0F2;F6S8N6	PCMT1	PCMT1	PCMT1	ENSG00000120265	5110	6q	FALSE		FALSE	0.713298	FALSE	1.91263	0.192917	6	-0.102302	10.4446	4.51735e-05	0.000937739	TRUE	25.5959	25.3502	25.2469	25.5587	27.4248	27.3689	26.8843	27.7242	#N/A	#N/A	#N/A	#N/A	27.4248	27.3689	26.8843	27.7242
P49720;A0A087WUL2;A0A087WXQ8;A0A087WY10	P49720	P49720;A0A087WUL2;A0A087WXQ8;A0A087WY10	PSMB3	PSMB3	PSMB3	ENSG00000275903;ENSG00000277791	5691	17q	FALSE		FALSE	0.609071	TRUE	1.91207	0.101671	6	0.109942	17.7252	2.07106e-06	0.000148426	TRUE	25.5959	25.3502	25.2469	25.5587	27.3699	27.2352	27.5029	27.292	#N/A	#N/A	#N/A	#N/A	27.3699	27.2352	27.5029	27.292
Q8TA86;C9J6V2	Q8TA86	C9J6V2;Q8TA86	RP9	RP9	RP9	ENSG00000164610	6100	7p	FALSE		FALSE	0.531762	FALSE	1.90416	0.332639	5	-0.152081	6.18162	0.00161484	0.0122128	TRUE	25.5959	25.3502	25.2469	25.5587	#N/A	26.6132	27.5225	27.8905	#N/A	#N/A	#N/A	#N/A	#N/A	26.6132	27.5225	27.8905
O43251-8;O43251-6;O43251;O43251-4;F8VR27;A0A087X2B1;B0QYY4;A0A0G2JRA5;J3KNW3;B7Z1U7;F8VZG9;S4R469;Q9NWB1-3;F8VZY7;O43251-2;A0A286YEU2;O43251-5;O43251-9;Q9NWB1-4;Q9NWB1-5;O43251-10;O43251-7;B0QYV1;Q9NWB1;Q9NWB1-2;O43251-3;I3L1D4;F8VRS4;A6NFN3;A0A0G2JRD1;A6NFN3-2;J3QRF4;S4R3K7;B0QYY7;B0QYY6;J3QQZ2;A0A0G2JSB3;F5H0M1	O43251-8	O43251-6;O43251-8;O43251;B0QYV1;O43251-10;A0A0G2JRA5;O43251-5;O43251-2;A0A087X2B1;B0QYY4;F8VR27;J3KNW3;B7Z1U7;F8VZG9;S4R469;O43251-7;F8VZY7;A0A286YEU2;O43251-4;Q9NWB1-2;Q9NWB1-4;Q9NWB1-5;Q9NWB1;O43251-9;Q9NWB1-3;B0QYY7;I3L1D4;J3QRF4;A0A0G2JSB3;A6NFN3-2;A6NFN3;J3QQZ2;O43251-3;S4R3K7;A0A0G2JRD1;F8VRS4;B0QYY6;F5H0M1	RBFOX2;RBFOX1;RBFOX3	RBFOX2	RBFOX2	ENSG00000078328;ENSG00000100320;ENSG00000167281;ENSG00000277564	54715;23543;146713	16p	FALSE		FALSE	0.595186	FALSE	1.89566	0.213997	6	-0.0808096	9.23601	9.0958e-05	0.00155559	TRUE	25.5959	25.3502	25.2469	25.5587	27.4722	27.5988	26.7478	27.5156	#N/A	#N/A	#N/A	#N/A	27.4722	27.5988	26.7478	27.5156
Q96AB3;Q96AB3-2;K7EKW4;K7ENV7	Q96AB3	K7ENV7;K7EKW4;Q96AB3;Q96AB3-2;Q96AB3-3	ISOC2	ISOC2	ISOC2	ENSG00000063241	79763	19q	TRUE	Matrix	FALSE	0.664571	FALSE	1.88942	0.324909	6	0.111087	5.47333	0.00155307	0.0118049	TRUE	30.1066	30.2423	30.7425	30.0522	32.1464	32.2777	31.4473	32.8298	30.1066	30.2423	30.7425	30.0522	32.1464	32.2777	31.4473	32.8298
Q9H553;Q9H553-2;A0A0A0MTE0	Q9H553	Q9H553;Q9H553-2;A0A0A0MTE0	ALG2	ALG2	ALG2	ENSG00000119523	85365	9q	FALSE		FALSE	0.730238	FALSE	1.87698	0.138819	6	0.0750899	12.9801	1.28744e-05	0.000412254	TRUE	25.5959	25.3502	25.2469	25.5587	27.4395	27.4761	26.9915	27.3524	#N/A	#N/A	#N/A	#N/A	27.4395	27.4761	26.9915	27.3524
A0A0A6YYL2;P0DMN0;P0DMM9;P0DMM9-3;H3BPL6;P0DMM9-2;H3BRT0	A0A0A6YYL2	A0A0A6YYL2;P0DMN0;P0DMM9;P0DMM9-3;H3BPL6;P0DMM9-2;P50225-2	SULT1A4;SULT1A3	SULT1A4	SULT1A4	ENSG00000213648;ENSG00000261052	124907837;445329;6818	16p	FALSE		FALSE	0.604238	FALSE	1.85551	0.313836	5	0.0612007	5.71737	0.00228856	0.0158358	TRUE	25.5959	25.3502	25.2469	25.5587	28.001	#N/A	27.0086	26.8707	#N/A	#N/A	#N/A	#N/A	28.001	#N/A	27.0086	26.8707
P05166;E9PDR0;C9JQS9;E7EX59;P05166-2;E7ETT1;E7ETT4;E7EUY3;E9PEC3;F8WBI9;E7ENC1;C9JVY9;H7C5C9;C9JVW9;C9JAW3	P05166	E7ETT1;E9PDR0;E7EX59;P05166;P05166-2;E7ETT4;C9JQS9;E7EUY3;F8WBI9;E9PEC3;E7ENC1;H7C5C9;C9JVY9;C9JVW9;C9JAW3	PCCB	PCCB	PCCB	ENSG00000114054	5096	3q	TRUE	Matrix	TRUE	0.656081	TRUE	1.84991	0.304266	6	0.050134	5.91513	0.00103926	0.00881175	TRUE	31.4426	31.5673	31.8372	30.9568	32.8393	33.6442	32.9322	33.7878	31.4426	31.5673	31.8372	30.9568	32.8393	33.6442	32.9322	33.7878
O43865;O43865-2;H0Y8B3;Q96HN2-4;Q96HN2-3;Q96HN2-2;Q96HN2	O43865	O43865;O43865-2	AHCYL1;AHCYL2	AHCYL1	AHCYL1	ENSG00000158467;ENSG00000168710	23382;10768	7q	TRUE	MOM	FALSE	0.657619	TRUE	1.78703	0.100494	5	0.290019	14.8966	2.46677e-05	0.000645649	TRUE	25.5959	25.3502	25.2469	25.5587	27.1898	#N/A	27.2204	27.2646	#N/A	#N/A	#N/A	#N/A	27.1898	#N/A	27.2204	27.2646
J3QRS3;P19105;O14950;J3KTJ1;P24844;P24844-2	J3QRS3	P24844;J3KTJ1;P24844-2	MYL12A;MYL12B;MYL9	MYL12A	MYL9	ENSG00000101335;ENSG00000101608;ENSG00000118680	10398;10627;103910	20q	FALSE		FALSE	0.567629	TRUE	1.78274	0.236475	6	0.250784	6.47829	0.00064261	0.00621947	TRUE	25.5959	25.3502	25.2469	25.5587	27.8638	27.1437	26.8769	26.9981	#N/A	#N/A	#N/A	#N/A	27.8638	27.1437	26.8769	26.9981
J3QRS3;P19105;O14950;J3KTJ1;P24844;P24844-2	J3QRS3	J3QRS3;P19105;O14950	MYL12A;MYL12B;MYL9	MYL12A	MYL12A	ENSG00000101335;ENSG00000101608;ENSG00000118680	10398;10627;103910	20q	FALSE		FALSE	0.567629	TRUE	1.78274	0.236475	6	0.301794	6.26258	0.000769495	0.00711999	TRUE	25.5959	25.3502	25.2469	25.5587	27.8638	27.1437	26.8769	26.9981	#N/A	#N/A	#N/A	#N/A	27.8638	27.1437	26.8769	26.9981
Q9HCD5;Q5JY17	Q9HCD5	Q9HCD5;Q5JY17	NCOA5	NCOA5	NCOA5	ENSG00000124160	57727	20q	FALSE		FALSE	0.556071	FALSE	1.76347	0.163989	5	-0.0442616	11.0235	0.000106944	0.00178143	TRUE	25.5959	25.3502	25.2469	25.5587	27.492	27.1563	#N/A	26.9558	#N/A	#N/A	#N/A	#N/A	27.492	27.1563	#N/A	26.9558
Q5MNZ6;I3L4S6;I3L4L8;I3L1D0	Q5MNZ6	Q5MNZ6;I3L3A5;I3L1D0;I3L4S6;I3L4L8	WDR45B	WDR45B	WDR45B	ENSG00000141580	56270	17q	FALSE		FALSE	0.600714	FALSE	1.75549	0.126641	4	0.129322	12.8407	0.000212047	0.0028611	TRUE	25.5959	25.3502	25.2469	25.5587	27.1634	27.2234	#N/A	#N/A	#N/A	#N/A	#N/A	#N/A	27.1634	27.2234	#N/A	#N/A
P11498;P11498-2;E9PRE7;E9PS68	P11498	P11498;P11498-2;E9PS68;E9PRE7	PC	PC	PC	ENSG00000173599	5091	11q	TRUE	Matrix	TRUE	0.644524	FALSE	1.7552	0.257565	6	0.0159866	6.75252	0.000514466	0.00530582	TRUE	31.6073	31.8409	32.3373	31.962	33.3199	33.5527	33.6098	34.2858	31.6073	31.8409	32.3373	31.962	33.3199	33.5527	33.6098	34.2858
P51608;P51608-2;I6LM39;A0A087X1U4;A0A087WVW7;A0A0D9SFX7;B5MCB4	P51608	P51608;P51608-2;A0A087X1U4;I6LM39;A0A087WVW7;A0A0D9SFX7;B5MCB4;A0A0D9SEX1;C9JH89;A0A1B0GTV0	MECP2	MECP2	MECP2	ENSG00000169057	4204	Xq	FALSE		FALSE	0.538516	TRUE	1.75514	0.27141	5	0.100062	6.09808	0.00171671	0.0127666	TRUE	25.5959	25.3502	25.2469	25.5587	26.9936	#N/A	26.7988	27.7867	#N/A	#N/A	#N/A	#N/A	26.9936	#N/A	26.7988	27.7867
Q9Y6K5;F8VS35;F8VWK9;H0YHL3	Q9Y6K5	Q9Y6K5;F8VWK9;F8VS35;H0YHL3	OAS3	OAS3	OAS3	ENSG00000111331	4940	12q	FALSE		FALSE	0.590254	FALSE	1.7538	0.235722	6	0.645967	4.69972	0.00332712	0.0208638	TRUE	26.8351	26.6141	27.4852	26.9352	29.0199	28.8751	28.6362	28.3535	26.8351	26.6141	27.4852	26.9352	29.0199	28.8751	28.6362	28.3535
Q4KMP7;Q4KMP7-2	Q4KMP7	Q4KMP7;H3BSE1	TBC1D10B	TBC1D10B	TBC1D10B	ENSG00000169221	26000	16p	FALSE		FALSE	0.685762	FALSE	1.74593	0.145739	5	0.229535	10.4048	0.000141281	0.00215496	TRUE	25.5959	25.3502	25.2469	25.5587	27.1608	26.9745	#N/A	27.4162	#N/A	#N/A	#N/A	#N/A	27.1608	26.9745	#N/A	27.4162
P00505;P00505-2	P00505	P00505;P00505-2	GOT2	GOT2	GOT2	ENSG00000125166	2806	16q	TRUE	MIM	TRUE	0.620619	FALSE	1.73734	0.204517	5	-0.0126808	8.55685	0.000359084	0.00407865	TRUE	25.5959	25.3502	25.2469	25.5587	26.8965	27.0333	27.5959	#N/A	#N/A	#N/A	#N/A	#N/A	26.8965	27.0333	27.5959	#N/A
P36952;C9JLM5;P36952-2	P36952	P36952;P36952-2;C9JLM5	SERPINB5	SERPINB5	SERPINB5	ENSG00000206075	5268	18q	FALSE		FALSE	0.635952	FALSE	1.73731	0.278051	5	0.387353	4.85508	0.00465313	0.0268828	TRUE	25.5959	25.3502	25.2469	25.5587	27.7715	26.7261	27.028	#N/A	#N/A	#N/A	#N/A	#N/A	27.7715	26.7261	27.028	#N/A
O60361	O60361	O60361	NME2P1	NME2P1	NME2P1			#N/A	FALSE		FALSE	0.598524	FALSE	1.73168	0.176601	6	0.145595	8.98115	0.000106523	0.00178143	TRUE	25.5959	25.3502	25.2469	25.5587	26.7418	27.4872	27.2407	27.2086	#N/A	#N/A	#N/A	#N/A	26.7418	27.4872	27.2407	27.2086
F8W8K9;G5E966;B8ZZZ1;Q96PC3-3;Q96PC3-4;Q96PC3;Q96PC3-2	F8W8K9	Q96PC3-4;Q96PC3;Q96PC3-2;B8ZZZ1;Q96PC3-3;F8W8K9;G5E966	AP1S3	AP1S3	AP1S3	ENSG00000152056	130340	2q	FALSE		FALSE	0.583976	TRUE	1.72841	0.134836	5	-0.0431442	13.1386	4.56012e-05	0.000940134	TRUE	25.5959	25.3502	25.2469	25.5587	26.9542	27.3203	27.2245	#N/A	#N/A	#N/A	#N/A	#N/A	26.9542	27.3203	27.2245	#N/A
Q16698-2;Q16698;E5RJD2;E5RJG7;E5RFV2;H0YAW3	Q16698-2	Q16698-2;Q16698;E5RJG7;E5RFV2;E5RJD2;E5RID6;H0YAW3	DECR1	DECR1	DECR1	ENSG00000104325	1666	8q	TRUE	Matrix	TRUE	0.617726	FALSE	1.72511	0.17946	6	0.232545	8.31696	0.000163903	0.00241837	TRUE	25.5959	25.3502	25.2469	25.5587	27.2233	27.5443	26.7745	27.1099	#N/A	#N/A	#N/A	#N/A	27.2233	27.5443	26.7745	27.1099
Q32P41;G3V494;G3V5X1	Q32P41	Q32P41;G3V494;G3V5X1	TRMT5	TRMT5	TRMT5	ENSG00000126814	57570	14q	TRUE	Matrix	TRUE	0.641714	FALSE	1.72067	0.130468	6	0.0484399	12.8172	1.38558e-05	0.00042557	TRUE	25.5959	25.3502	25.2469	25.5587	27.3109	27.0763	26.9136	27.3334	#N/A	#N/A	#N/A	#N/A	27.3109	27.0763	26.9136	27.3334
P12931;P12931-2	P12931	P12931;P12931-2	SRC	SRC	SRC	ENSG00000197122	6714	20q	FALSE		FALSE	0.619095	TRUE	1.69066	0.142902	6	-0.0101859	11.9022	2.12926e-05	0.000582643	TRUE	25.5959	25.3502	25.2469	25.5587	27.1269	27.391	27.1691	26.8272	#N/A	#N/A	#N/A	#N/A	27.1269	27.391	27.1691	26.8272
J3KNW4;A0A0A0MSG2;Q14192;C9J3S8;F8WDA8;U3KQT4;Q14192-2	J3KNW4	A0A0A0MSG2;J3KNW4;Q14192	FHL2	FHL2	FHL2	ENSG00000115641	2274	2q	FALSE		FALSE	0.565667	TRUE	1.69016	0.197441	6	0.227078	7.41019	0.000310421	0.00369212	TRUE	25.5959	25.3502	25.2469	25.5587	27.1179	27.4971	27.2514	26.6458	#N/A	#N/A	#N/A	#N/A	27.1179	27.4971	27.2514	26.6458
Q5VV41;Q5VV41-2;B0QZD3;B0QZD4	Q5VV41	Q5VV41;Q5VV41-2;B0QZD3;B0QZD4	ARHGEF16	ARHGEF16	ARHGEF16	ENSG00000130762	27237	1p	FALSE		FALSE	0.632143	FALSE	1.67933	0.11548	6	0.152614	13.2207	1.15689e-05	0.000395709	TRUE	25.5959	25.3502	25.2469	25.5587	27.0253	27.1305	27.3363	26.9769	#N/A	#N/A	#N/A	#N/A	27.0253	27.1305	27.3363	26.9769
H3BRY5;P50225;H3BQX5;P50226;P50225-2;E9PKR8;E9PKW4;H3BNY7;E9PM76	H3BRY5	E9PKW4;H3BRY5;P50226;P50225;H3BQX5;E9PKR8;E9PM76	SULT1A1;SULT1A2	SULT1A1	SULT1A2	ENSG00000196502;ENSG00000197165;ENSG00000213648	6817;6799;124907837;445329	16p	FALSE		FALSE	0.604655	FALSE	1.66786	0.10101	5	0.506852	11.494	8.73693e-05	0.00151139	TRUE	25.5959	25.3502	25.2469	25.5587	#N/A	27.057	27.1212	27.1391	#N/A	#N/A	#N/A	#N/A	#N/A	27.057	27.1212	27.1391
Q8TDB6;Q8TDB6-2	Q8TDB6	Q8TDB6	DTX3L	DTX3L	DTX3L	ENSG00000163840	151636	3q	FALSE		FALSE	0.62281	TRUE	1.663	0.192128	5	0.500558	6.05038	0.00177828	0.0130871	TRUE	#N/A	25.3569	25.315	25.1048	27.1199	27.2344	26.5871	26.7461	#N/A	25.3569	25.315	25.1048	27.1199	27.2344	26.5871	26.7461
Q9NRA2;Q9NRA2-2	Q9NRA2	Q9NRA2	SLC17A5	SLC17A5	SLC17A5	ENSG00000119899	26503	6q	FALSE		FALSE	0.741857	FALSE	1.63528	0.219949	5	0.000283241	7.43356	0.000694377	0.00660733	TRUE	25.5959	25.3502	25.2469	25.5587	27.1191	27.4551	26.6454	#N/A	#N/A	#N/A	#N/A	#N/A	27.1191	27.4551	26.6454	#N/A
P19838;P19838-2;P19838-3;D6RF93;D6RH30;D6RC45	P19838	P19838;P19838-2;P19838-3;D6RH30;D6RC45;D6RF93	NFKB1	NFKB1	NFKB1	ENSG00000109320	4790	4q	FALSE		FALSE	0.633595	TRUE	1.63125	0.250887	5	0.172986	5.81246	0.00212704	0.0150291	TRUE	25.5959	25.3502	25.2469	25.5587	27.62	26.8112	#N/A	26.7763	#N/A	#N/A	#N/A	#N/A	27.62	26.8112	#N/A	26.7763
P37235;E9PC71;P61601;P84074;A0A1B0GXG3;E5RIA5;E5RIZ1;E5RIG4;E5RHC8;E5RK89;E5RI78;C9JW46;E5RHE8;H7BZC1;E5RGZ0;E5RJJ6;E5RJT1;E5RFL9;E5RGA9;E5RI95	P37235	P37235;P84074;E9PC71;P61601;E5RGA9;H7BZC1;E5RI78;E5RIA5;E5RIZ1;E5RIG4;E5RHC8;E5RI95;A0A1B0GXG3;E5RHE8;E5RK89;E5RGZ0;E5RJJ6;E5RJT1;E5RFL9;C9JW46	HPCAL1	HPCAL1	HPCAL1	ENSG00000104490;ENSG00000115756;ENSG00000121905	83988;3241;3208	8q	FALSE		FALSE	0.534581	FALSE	1.62665	0.144861	6	0.0402576	10.9511	3.44242e-05	0.000779074	TRUE	25.5959	25.3502	25.2469	25.5587	26.9963	27.358	27.1132	26.7908	#N/A	#N/A	#N/A	#N/A	26.9963	27.358	27.1132	26.7908
P29144;Q5VZU9	P29144	P29144;Q5VZU9	TPP2	TPP2	TPP2	ENSG00000134900	7174	13q	FALSE		FALSE	0.62381	FALSE	1.62038	0.228351	6	0.549453	4.68985	0.00336138	0.0209342	TRUE	25.5959	25.3502	25.2469	25.5587	27.5523	27.2321	26.8738	26.5749	#N/A	#N/A	#N/A	#N/A	27.5523	27.2321	26.8738	26.5749
P05165;P05165-2;A0A1B0GU58;P05165-3;A0A1B0GWI4;A0A1B0GUX9;A0A1B0GWA1;A0A1B0GTR1;H0Y5U0;Q5JTW6;Q5JVH2;H0Y4B9;H0Y798;A0A2R8Y725	P05165	P05165-2;P05165;P05165-3;A0A1B0GUX9;A0A1B0GWI4;A0A1B0GU58;A0A1B0GWA1;A0A1B0GTR1;Q5JVH2	PCCA	PCCA	PCCA	ENSG00000175198	5095	13q	TRUE	Matrix	TRUE	0.608595	TRUE	1.6058	0.280853	6	0.0629364	5.4935	0.00152408	0.011673	TRUE	32.6982	33.0171	33.2839	33.1699	34.1963	34.5845	34.4519	35.3596	32.6982	33.0171	33.2839	33.1699	34.1963	34.5845	34.4519	35.3596
O00159-2;I3L204;I3L3Y6;I3L3F5	O00159-2	O00159;F5H6E2;I3L501	MYO1C	MYO1C	MYO1C	ENSG00000197879	4641	17p	FALSE		FALSE	0.588119	TRUE	1.60237	0.187723	5	-0.0327834	8.71045	0.000330102	0.00382156	TRUE	25.5959	25.3502	25.2469	25.5587	#N/A	26.6815	27.1073	27.332	#N/A	#N/A	#N/A	#N/A	#N/A	26.6815	27.1073	27.332
O00159-2;I3L204;I3L3Y6;I3L3F5	O00159-2	O00159-3	MYO1C	MYO1C	MYO1C	ENSG00000197879	4641	17p	FALSE		FALSE	0.588119	TRUE	1.60237	0.187723	5	0.0664108	8.18204	0.000443492	0.00475057	TRUE	25.5959	25.3502	25.2469	25.5587	#N/A	26.6815	27.1073	27.332	#N/A	#N/A	#N/A	#N/A	#N/A	26.6815	27.1073	27.332
Q03169;H0YLC0;H0YKR7	Q03169	Q03169;H0YKI8;H0YLC0;H0YL88;H0YKY9;H0YKR7	TNFAIP2	TNFAIP2	TNFAIP2	ENSG00000185215	7127	14q	FALSE		FALSE	0.618476	FALSE	1.58725	0.137739	6	0.243732	9.75409	6.67441e-05	0.00121024	TRUE	25.5959	25.3502	25.2469	25.5587	27.3454	26.8846	26.8829	26.9878	#N/A	#N/A	#N/A	#N/A	27.3454	26.8846	26.8829	26.9878
A2A274;Q99798	A2A274	A2A274;Q99798	ACO2	ACO2	ACO2	ENSG00000100412	50	22q	TRUE	Matrix	TRUE	0.658381	FALSE	1.5832	0.245268	5	0.0360981	6.30779	0.00147417	0.0114257	TRUE	25.5959	25.3502	25.2469	25.5587	#N/A	26.9395	26.6026	27.5212	#N/A	#N/A	#N/A	#N/A	#N/A	26.9395	26.6026	27.5212
P51151;A0A1B0GUI0;Q9NP90	P51151	P51151;Q9NP90;A0A1B0GUI0	RAB9A	RAB9A	RAB9A	ENSG00000123570;ENSG00000123595	51209;9367	Xq	FALSE		FALSE	0.57627	TRUE	1.57144	0.350624	6	-0.136306	4.87059	0.00279271	0.0184771	TRUE	25.5959	25.3502	25.2469	25.5587	26.3382	27.0958	27.9192	26.6842	#N/A	#N/A	#N/A	#N/A	26.3382	27.0958	27.9192	26.6842
O75879;D6REA0;D6RDU9;H0Y9W6;H0Y8G7;H0Y9F2;B4E0P2	O75879	O75879;D6REA0;D6RDU9;H0Y9W6	GATB;PET112	GATB	GATB	ENSG00000059691	5188	4q	TRUE	Matrix	TRUE	0.594714	TRUE	1.56057	0.115824	5	-0.148223	14.7534	2.58643e-05	0.000663792	TRUE	25.5959	25.3502	25.2469	25.5587	#N/A	26.8551	27.0559	27.0845	#N/A	#N/A	#N/A	#N/A	#N/A	26.8551	27.0559	27.0845
G3V353;Q9H7H0-2;Q9H7H0;Q9H7H0-3;G3V4P2;G3V3X6;G3V4H5	G3V353	Q9H7H0-2;Q9H7H0;Q9H7H0-3;G3V353;G3V4P2;G3V3X6;G3V4H5;B4E298	METTL17	METTL17	METTL17	ENSG00000165792	64745	14q	TRUE	Matrix	TRUE	0.616095	FALSE	1.55883	0.165567	6	-0.119242	10.1353	5.36442e-05	0.0010485	TRUE	25.5959	25.3502	25.2469	25.5587	26.995	27.2257	26.5942	27.1721	#N/A	#N/A	#N/A	#N/A	26.995	27.2257	26.5942	27.1721
Q2M2I8-2;Q2M2I8;E9PG46;A0A096LP60	Q2M2I8-2	A0A096LP25;A0A096LNZ0;Q6ZSR9	AAK1	AAK1	AAK1	ENSG00000115977	22848	2p	FALSE		FALSE	0.593317	FALSE	1.55704	0.114882	6	0.0625896	13.0086	1.27109e-05	0.000412254	TRUE	25.5959	25.3502	25.2469	25.5587	26.9027	26.8448	27.0319	27.2004	#N/A	#N/A	#N/A	#N/A	26.9027	26.8448	27.0319	27.2004
Q2M2I8-2;Q2M2I8;E9PG46;A0A096LP60	Q2M2I8-2	Q2M2I8-2;Q2M2I8	AAK1	AAK1	AAK1	ENSG00000115977	22848	2p	FALSE		FALSE	0.593317	FALSE	1.55704	0.114882	6	0.32526	10.7222	3.88659e-05	0.000866565	TRUE	25.5959	25.3502	25.2469	25.5587	26.9027	26.8448	27.0319	27.2004	#N/A	#N/A	#N/A	#N/A	26.9027	26.8448	27.0319	27.2004
Q9UMX0-2;Q9UMX0;Q9UMX0-4;Q9UMX0-3	Q9UMX0-2	Q9UMX0;Q9UMX0-2;Q9UMX0-3;H0YDS0;Q9UMX0-4;H0YEZ9	UBQLN1	UBQLN1	UBQLN1	ENSG00000135018	29979	9q	FALSE		FALSE	0.587333	TRUE	1.55581	0.231204	5	0.0830547	6.36993	0.00141022	0.0109683	TRUE	25.5959	25.3502	25.2469	25.5587	27.3276	27.1487	26.5049	#N/A	#N/A	#N/A	#N/A	#N/A	27.3276	27.1487	26.5049	#N/A
Q8IUX4;A0A087WX48;Q9HC16-3;Q8IUX4-2;Q8IUX4-3	Q8IUX4	Q8IUX4;Q9HC16-3;Q8IUX4-2;Q8IUX4-3	APOBEC3F	APOBEC3F	APOBEC3F	ENSG00000128394;ENSG00000239713;ENSG00000243811	200316;60489;140564	22q	FALSE		FALSE	0.581619	FALSE	1.54222	0.260734	4	0.347011	4.58403	0.0101525	0.0462995	TRUE	#N/A	#N/A	26.5032	26.8567	27.9207	28.2433	28.0713	28.6534	#N/A	#N/A	26.5032	26.8567	27.9207	28.2433	28.0713	28.6534
Q9HCC0;Q9HCC0-2;D6RDF7;D6R9R1;A0A0G2JM88	Q9HCC0	Q9HCC0-2;Q9HCC0;D6RD67;D6R9R1;D6RDF7;A0A0G2JM88	MCCC2	MCCC2	MCCC2	ENSG00000131844	64087	5q	TRUE	Matrix	TRUE	0.643905	TRUE	1.54142	0.287702	6	0.0983863	5.01572	0.0024143	0.016516	TRUE	27.8192	28.0793	28.1429	28.0376	29.0689	29.549	29.2822	30.3446	27.8192	28.0793	28.1429	28.0376	29.0689	29.549	29.2822	30.3446
Q96RQ3;E9PHF7;E9PG35;F5GYT8;G5E9X5;F8WDI3	Q96RQ3	Q96RQ3;E9PHF7;F5GYT8;E9PG35;G5E9X5;F8WDI3	MCCC1	MCCC1	MCCC1	ENSG00000078070	56922	3q	TRUE	Matrix	TRUE	0.59223	TRUE	1.53736	0.237021	6	-0.0248613	6.59107	0.000585919	0.00578789	TRUE	32.4285	32.6685	32.9127	32.7234	33.8084	34.1884	34.0654	34.8204	32.4285	32.6685	32.9127	32.7234	33.8084	34.1884	34.0654	34.8204
P46531;M0QX38	P46531	P46531	NOTCH1	NOTCH1	NOTCH1	ENSG00000074181;ENSG00000148400	4854;4851	19p	FALSE		FALSE	0.778905	TRUE	1.53127	0.241193	5	-0.0420388	6.52304	0.00126612	0.0101899	TRUE	25.5959	25.3502	25.2469	25.5587	27.4181	26.5075	26.982	#N/A	#N/A	#N/A	#N/A	#N/A	27.4181	26.5075	26.982	#N/A
Q13085;Q13085-2;Q59FY4;A0A0C4DGT1;A0A087WWN5;A0A087X2F8;A0A087X126;A0A087WYS8	Q13085	Q13085-3;Q13085-2;Q13085;Q13085-4;Q59FY4;O00763-3;O00763-2;O00763;A0A087WVR6;A0A087WWN5;A0A087X0W4;A0A0C4DGT1;S4R3S7;F8W8T8;H0YGH5	ACACA	ACACA	ACACA	ENSG00000275176;ENSG00000278540	31	17q	TRUE	Matrix	FALSE	0.618286	FALSE	1.50918	0.164853	6	0.218838	7.82721	0.000229628	0.00294457	TRUE	31.8684	31.9347	32.1558	32.105	33.3082	33.3748	33.4508	33.9668	31.8684	31.9347	32.1558	32.105	33.3082	33.3748	33.4508	33.9668
P28074;P28074-3;P28074-2;H0YJM8;G8JLC2;G3V3K3	P28074	P28074;P28074-3;P28074-2;H0YJM8;G8JLC2;G3V3K3	PSMB5	PSMB5	PSMB5	ENSG00000100804	5693	14q	FALSE		FALSE	0.570397	TRUE	1.49617	0.135286	5	0.0788673	10.4763	0.000136702	0.002121	TRUE	25.5959	25.3502	25.2469	25.5587	#N/A	26.7402	27.1226	26.9394	#N/A	#N/A	#N/A	#N/A	#N/A	26.7402	27.1226	26.9394
Q9ULC5-3;Q9ULC5;Q9ULC5-4	Q9ULC5-3	Q9ULC5;Q9ULC5-3;Q9ULC5-4;C9J8C7;E7ERD7;Q9UKU0-2;Q9UKU0-5;Q9UKU0-3;Q9UKU0;Q9UKU0-9;Q9UKU0-6;Q9UKU0-8;Q9UKU0-1	ACSL5	ACSL5	ACSL5	ENSG00000197142	51703	10q	FALSE		FALSE	0.735905	FALSE	1.49078	0.127266	6	0.819612	5.27375	0.00187645	0.0136428	TRUE	29.3051	29.4884	29.7928	29.5192	30.9019	31.1436	30.8639	31.1591	29.3051	29.4884	29.7928	29.5192	30.9019	31.1436	30.8639	31.1591
Q9UH62;H3BV87	Q9UH62	Q9UH62	ARMCX3	ARMCX3	ARMCX3	ENSG00000102401	51566	Xq	TRUE	MOM	FALSE	0.65519	FALSE	1.47128	0.107535	5	0.28734	11.0098	0.000107587	0.00178143	TRUE	25.5959	25.3502	25.2469	25.5587	26.9432	#N/A	26.8096	26.9748	#N/A	#N/A	#N/A	#N/A	26.9432	#N/A	26.8096	26.9748
J3KS22;Q7Z4W1;J3QS36;J3KRZ4;J3KSZ5;J3QL34;J3QS45	J3KS22	Q7Z4W1;J3KS22;J3QS36;J3KRZ4;J3QL34;J3QS45;J3KSZ5;J3QRQ2	DCXR	DCXR	DCXR	ENSG00000169738	51181	17q	TRUE	Matrix	FALSE	0.636524	FALSE	1.451	0.185897	6	-0.00152721	7.8136	0.000231848	0.00294457	TRUE	25.5959	25.3502	25.2469	25.5587	27.213	26.7169	26.5089	27.1168	#N/A	#N/A	#N/A	#N/A	27.213	26.7169	26.5089	27.1168
P17612;P17612-2;Q15136;K7ERP6;K7ENJ5;K7EMV1	P17612	P17612;P17612-2;Q15136;K7ERP6;K7ENJ5	PRKACA;KIN27	PRKACA	PRKACA	ENSG00000072062	5566	19p	TRUE	MIM	FALSE	0.558369	TRUE	1.44856	0.130105	5	0.16043	9.90068	0.000179326	0.0025624	TRUE	25.5959	25.3502	25.2469	25.5587	26.975	26.6847	26.9997	#N/A	#N/A	#N/A	#N/A	#N/A	26.975	26.6847	26.9997	#N/A
O75907;A0A0A0MR74	O75907	O75907;A0A0A0MR74	DGAT1	DGAT1	DGAT1	ENSG00000185000	8694	8q	FALSE		FALSE	0.75181	FALSE	1.41243	0.185245	6	-0.114298	8.24164	0.000172432	0.00249529	TRUE	25.5959	25.3502	25.2469	25.5587	26.5519	26.62	26.9627	27.2667	#N/A	#N/A	#N/A	#N/A	26.5519	26.62	26.9627	27.2667
Q86WV6;J3QTB1	Q86WV6	Q86WV6;J3QTB1	TMEM173	TMEM173	TMEM173	ENSG00000184584	340061	5q	FALSE		FALSE	0.690952	TRUE	1.40675	0.0978842	6	-0.240498	16.8285	2.81267e-06	0.000161904	TRUE	25.5959	25.3502	25.2469	25.5587	26.95	26.9075	26.7925	26.7286	#N/A	#N/A	#N/A	#N/A	26.95	26.9075	26.7925	26.7286
P51790;P51790-4;P51790-2;A0A087WU31;P51790-5;A0A0A0MTB7;E9PE15;P51795-2;P51795;P51793;H0Y8Z8;P51793-2;G3XAG5;D6RDZ6;A0A2R8YGW0;A0A2R8Y6C4;D6RIX3	P51790	E9PE15;A0A087WU31;A0A0A0MTB7;P51790-4;P51790-5;P51790;P51790-2	CLCN3	CLCN3	CLCN3	ENSG00000073464;ENSG00000109572;ENSG00000171365	1183;1182;1184	Xp	FALSE		FALSE	0.724022	FALSE	1.40308	0.143468	5	0.041868	9.48792	0.000219837	0.00288509	TRUE	25.5959	25.3502	25.2469	25.5587	26.707	27.0893	26.7266	#N/A	#N/A	#N/A	#N/A	#N/A	26.707	27.0893	26.7266	#N/A
Q86VR2;K7ENZ6;K7EMF4;K7ELM8;K7EJ34;K7ENF4;K7EPD0;K7EJ42;K7EQI9	Q86VR2	Q86VR2;K7ENZ6;K7EMF4;K7ELM8;K7EJ34;K7ENF4;K7EQI9;Q86VR2-2	FAM134C	FAM134C	FAM134C	ENSG00000141699	162427	17q	FALSE		FALSE	0.704984	FALSE	1.39215	0.209279	5	-0.0489666	6.8861	0.000988542	0.00857496	TRUE	25.5959	25.3502	25.2469	25.5587	27.2408	26.4858	26.7636	#N/A	#N/A	#N/A	#N/A	#N/A	27.2408	26.4858	26.7636	#N/A
Q08257-3;Q08257;C9JH92;A6NP24;Q08257-2	Q08257-3	Q08257;Q08257-3;A6NP24;C9JH92;Q08257-2	CRYZ	CRYZ	CRYZ	ENSG00000116791	1429	1p	TRUE	Matrix	FALSE	0.615429	FALSE	1.38393	0.108161	5	-0.00238905	12.8172	5.14547e-05	0.00101894	TRUE	25.5959	25.3502	25.2469	25.5587	26.8149	26.916	#N/A	26.7345	#N/A	#N/A	#N/A	#N/A	26.8149	26.916	#N/A	26.7345
Q96BW5;Q96BW5-2;A0A0A0MSI3	Q96BW5	Q96BW5;Q96BW5-2;A0A0A0MSI3	PTER	PTER	PTER	ENSG00000165983	9317	10p	FALSE		FALSE	0.579905	FALSE	1.37995	0.131797	4	0.0137285	10.3661	0.000488896	0.00511503	TRUE	25.5959	25.3502	25.2469	25.5587	26.8846	26.7511	#N/A	#N/A	#N/A	#N/A	#N/A	#N/A	26.8846	26.7511	#N/A	#N/A
Q14558;Q14558-2;C9J168;B4DP31;C9JNQ3;C9JKT9;C9JUN4	Q14558	Q14558;Q14558-2;B4DP31;C9J168;C9JUN4;C9JKT9;C9JNQ3;I3L4G9	PRPSAP1	PRPSAP1	PRPSAP1	ENSG00000161542	5635	17q	FALSE		FALSE	0.662508	FALSE	1.37447	0.132688	6	0.111045	9.52178	7.65392e-05	0.00135825	TRUE	25.5959	25.3502	25.2469	25.5587	26.8119	26.6823	27.1036	26.6517	#N/A	#N/A	#N/A	#N/A	26.8119	26.6823	27.1036	26.6517
E7ENU9;P40121;P40121-2;B8ZZL6	E7ENU9	P40121;E7ENU9;P40121-2;B8ZZL6;H7C0X8	CAPG	CAPG	CAPG	ENSG00000042493	822	2p	FALSE		FALSE	0.592429	TRUE	1.37202	0.125808	6	-0.462516	14.582	6.52618e-06	0.000263867	TRUE	25.5959	25.3502	25.2469	25.5587	26.9749	26.5401	26.8436	26.8811	#N/A	#N/A	#N/A	#N/A	26.9749	26.5401	26.8436	26.8811
Q9NRW3	Q9NRW3	Q9NRW3	APOBEC3C	APOBEC3C	APOBEC3C	ENSG00000244509	27350	22q	FALSE		FALSE	0.551286	FALSE	1.36662	0.13167	6	0.399721	7.3434	0.000326205	0.00380572	TRUE	28.5596	28.7325	28.4365	28.8706	29.9164	30.2878	29.9143	29.9473	28.5596	28.7325	28.4365	28.8706	29.9164	30.2878	29.9143	29.9473
F8W651;F8VVA7;P61923;F8VXB1;F8VUC5;F8W156;F8VYZ4;P61923-5;P61923-4;F8VXR1;F8VYK5;P61923-2;P61923-3	F8W651	F8VVA7;P61923;P61923-4;F8VXB1;F8W156;F8W651;F8VYZ4;P61923-5;F8VUC5;F8VXR1;P61923-3;F8VYK5;P61923-2;F8VYE0	COPZ1	COPZ1	COPZ1	ENSG00000111481	22818	12q	FALSE		FALSE	0.625138	FALSE	1.36598	0.240256	5	0.363261	4.17352	0.00870933	0.0419156	TRUE	25.5959	25.3502	25.2469	25.5587	27.2398	26.8369	26.3349	#N/A	#N/A	#N/A	#N/A	#N/A	27.2398	26.8369	26.3349	#N/A
Q9Y2T3;Q9Y2T3-3;Q9Y2T3-2;Q5SZC5;Q5SZC6	Q9Y2T3	Q9Y2T3-2;Q9Y2T3;Q9Y2T3-3;Q5SZC6;H0YDZ7;Q5SZC3;Q5SZC5	GDA	GDA	GDA	ENSG00000119125	9615	9q	FALSE		FALSE	0.595952	FALSE	1.3638	0.195636	6	-0.075321	7.3561	0.000323132	0.00379933	TRUE	25.5959	25.3502	25.2469	25.5587	27.3271	26.5802	26.6033	26.6963	#N/A	#N/A	#N/A	#N/A	27.3271	26.5802	26.6033	26.6963
O43324;D6RBD7;C9J1V9;O43324-2;H0YAL7;H0YAH9	O43324	O43324;D6RBD7;C9J1V9;O43324-2;H0YAL7;D6RCQ0	EEF1E1;EEF1E1-BLOC1S5	EEF1E1	EEF1E1	ENSG00000124802;ENSG00000265818	9521	6p	FALSE		FALSE	0.645893	TRUE	1.34832	0.174836	6	-0.01351	7.78918	0.000235895	0.00297089	TRUE	25.5959	25.3502	25.2469	25.5587	26.6564	26.6154	27.2463	26.6269	#N/A	#N/A	#N/A	#N/A	26.6564	26.6154	27.2463	26.6269
A0A096LPI6;A0A0B4J2H4;A0A0B4J2D5;P30042-2;P30042;A0A096LNH5;H7C1F6;H7C2G3;A0A096LNJ1;A0A096LP73;A0A2R8Y6K9;A0A2R8YDR7;F2Z2Q0;A0A096LP12	A0A096LPI6	A0A096LPI6;A0A0B4J2D5;P30042;A0A096LNH5;A0A0B4J2H4;P30042-2;H7C1F6;H7C2G3;A0A096LP73;A0A2R8YDR7;F2Z2Q0;A0A096LP12;A0A096LNJ1;A0A2R8Y6K9	C21orf33	C21orf33	C21orf33	ENSG00000160221;ENSG00000276612;ENSG00000280071	8209;102724023	21q	TRUE	Matrix	TRUE	0.663673	FALSE	1.33168	0.244781	6	0.0880185	5.08068	0.00226401	0.0158113	TRUE	29.1276	28.701	29.3369	28.969	29.8643	30.2929	30.4486	30.8553	29.1276	28.701	29.3369	28.969	29.8643	30.2929	30.4486	30.8553
C9J2P0;H7C061;B7Z306;P51965-2;P51965;A0A087X283;R4GN77;C9J180;R4GND1;A0A1B0GX65;P51965-3;Q96LR5;Q969T4	C9J2P0	R4GMM6;R4GN77;R4GNG6;R4GND1;A0A1B0GX65;Q969T4	UBE2E1;UBE2E2;UBE2E3	UBE2E1	UBE2E3	ENSG00000170035;ENSG00000170142;ENSG00000182247	10477;7324;7325	2q	FALSE		FALSE	0.620364	TRUE	1.33109	0.144872	5	-0.128798	10.0771	0.000164766	0.00241924	TRUE	25.5959	25.3502	25.2469	25.5587	26.5736	27.0061	26.7273	#N/A	#N/A	#N/A	#N/A	#N/A	26.5736	27.0061	26.7273	#N/A
C9J2P0;H7C061;B7Z306;P51965-2;P51965;A0A087X283;R4GN77;C9J180;R4GND1;A0A1B0GX65;P51965-3;Q96LR5;Q969T4	C9J2P0	C9J2P0;P51965-3;P51965	UBE2E1;UBE2E2;UBE2E3	UBE2E1	UBE2E1	ENSG00000170035;ENSG00000170142;ENSG00000182247	10477;7324;7325	2q	FALSE		FALSE	0.620364	TRUE	1.33109	0.144872	5	-0.0407086	9.46903	0.000221938	0.00289193	TRUE	25.5959	25.3502	25.2469	25.5587	26.5736	27.0061	26.7273	#N/A	#N/A	#N/A	#N/A	#N/A	26.5736	27.0061	26.7273	#N/A
Q96IF1;H0YJL9	Q96IF1	Q96IF1;H0YJL9	AJUBA	AJUBA	AJUBA	ENSG00000129474	84962	14q	FALSE		FALSE	0.59319	TRUE	1.31505	0.179179	6	-0.037946	7.55109	0.000279925	0.0034115	TRUE	25.5959	25.3502	25.2469	25.5587	26.6399	27.057	26.9558	26.3591	#N/A	#N/A	#N/A	#N/A	26.6399	27.057	26.9558	26.3591
Q14571;Q14571-2	Q14571	Q14571	ITPR2	ITPR2	ITPR2	ENSG00000123104	3709	12p	FALSE		FALSE	0.815857	FALSE	1.31034	0.127435	4	0.0416809	9.95533	0.000571829	0.00575654	TRUE	25.5959	25.3502	25.2469	25.5587	26.7862	26.7103	#N/A	#N/A	#N/A	#N/A	#N/A	#N/A	26.7862	26.7103	#N/A	#N/A
O43676;C9JKQ2	O43676	O43676;C9JKQ2	NDUFB3	NDUFB3	NDUFB3	ENSG00000119013	4709	2q	TRUE	MIM	FALSE	0.538429	TRUE	1.30061	0.191183	4	-0.0981157	7.31615	0.00185685	0.013533	TRUE	25.5959	25.3502	25.2469	25.5587	#N/A	26.9743	26.5027	#N/A	#N/A	#N/A	#N/A	#N/A	#N/A	26.9743	26.5027	#N/A
Q9NUJ1;Q9NUJ1-2;Q9NUJ1-3	Q9NUJ1	Q9NUJ1;Q9NUJ1-3	ABHD10	ABHD10	ABHD10	ENSG00000144827	55347	3q	TRUE	Matrix	TRUE	0.638095	FALSE	1.29976	0.218923	6	0.189418	5.07184	0.00228384	0.0158358	TRUE	27.2069	26.7266	27.1576	26.7032	27.9468	27.9538	28.5456	28.5471	27.2069	26.7266	27.1576	26.7032	27.9468	27.9538	28.5456	28.5471
Q9NUJ1;Q9NUJ1-2;Q9NUJ1-3	Q9NUJ1	Q9NUJ1-2	ABHD10	ABHD10	ABHD10	ENSG00000144827	55347	3q	TRUE	Matrix	TRUE	0.638095	FALSE	1.29976	0.218923	6	0.349138	4.34226	0.00486332	0.02783	TRUE	27.2069	26.7266	27.1576	26.7032	27.9468	27.9538	28.5456	28.5471	27.2069	26.7266	27.1576	26.7032	27.9468	27.9538	28.5456	28.5471
Q9NUQ9;A0A1W2PRQ0;Q9NUQ9-2;A0A087X178;E5RJE1;E5RIR8;E5RJL8;E5RI16;E5RK61;E5RFS4;E5RHU5;E5RGI7;Q9H0Q0	Q9NUQ9	Q9NUQ9;Q9NUQ9-2;E5RK61;E5RFS4;E5RHU5;E5RGI7;E5RJE1;E5RIR8;E5RJL8;E5RI16;A0A1W2PRQ0;E5RK81;E5RH75;A0A087X178;Q9H0Q0	FAM49B	FAM49B	FAM49B	ENSG00000153310;ENSG00000197872	51571;81553	8q	FALSE		FALSE	0.571901	FALSE	1.29655	0.155912	6	0.0339347	8.09823	0.000190131	0.00268682	TRUE	25.5959	25.3502	25.2469	25.5587	27.0138	26.4959	26.904	26.5241	#N/A	#N/A	#N/A	#N/A	27.0138	26.4959	26.904	26.5241
Q7Z2Z2-2;Q7Z2Z2	Q7Z2Z2-2	Q7Z2Z2-2;Q7Z2Z2	EFTUD1	EFTUD1	EFTUD1	ENSG00000140598	79631	15q	FALSE		FALSE	0.658857	FALSE	1.28551	0.273945	6	0.193284	3.98702	0.00722514	0.036674	TRUE	25.5959	25.3502	25.2469	25.5587	27.262	27.076	26.3289	26.2267	#N/A	#N/A	#N/A	#N/A	27.262	27.076	26.3289	26.2267
P14174	P14174	P14174	MIF	MIF	MIF	ENSG00000240972;ENSG00000276701	4282	22q	FALSE		FALSE	0.585714	TRUE	1.27302	0.0701117	6	0.0263382	17.7814	2.03268e-06	0.000148426	TRUE	31.1524	30.9906	31.042	30.912	32.2078	32.2684	32.4361	32.2768	31.1524	30.9906	31.042	30.912	32.2078	32.2684	32.4361	32.2768
Q15555-4;Q15555-5;Q15555-3;Q15555;K7EL66;K7ERD8;Q15555-2;M0QX52;K7ENB3;C9JB30	Q15555-4	Q15555-4;Q15555-5;Q15555-3;Q15555;K7ERD8;Q15555-2;M0QX52;K7EL66	MAPRE2	MAPRE2	MAPRE2	ENSG00000084764;ENSG00000166974	22924;10982	2p	FALSE		FALSE	0.609714	FALSE	1.27245	0.102739	5	0.361413	8.86753	0.000303294	0.00363711	TRUE	25.5959	25.3502	25.2469	25.5587	#N/A	26.7526	26.6442	26.7343	#N/A	#N/A	#N/A	#N/A	#N/A	26.7526	26.6442	26.7343
Q9UK22;A0A286YF37;R4GNH2	Q9UK22	Q9UK22;A0A286YF37;R4GNH2	FBXO2	FBXO2	FBXO2	ENSG00000116661	26232	1p	FALSE		FALSE	0.675095	FALSE	1.25486	0.196137	6	0.0880524	5.94892	0.00100874	0.00862588	TRUE	25.5959	25.3502	25.2469	25.5587	27.1546	26.7309	26.3046	26.5809	#N/A	#N/A	#N/A	#N/A	27.1546	26.7309	26.3046	26.5809
A0A0C4DH00;A0A0B4J2G4;Q15345;A0A087WTU1;Q15345-3	A0A0C4DH00	A0A0C4DH00;A0A087WTU1;A0A0B4J2G4;Q15345-3;Q15345;A0A087WTI9;A0A087X0S7	LRRC41	LRRC41	LRRC41	ENSG00000132128	10489	1p	FALSE		FALSE	0.644857	FALSE	1.24609	0.134441	4	0.00475199	9.23328	0.000764727	0.00710441	TRUE	25.5959	25.3502	25.2469	25.5587	26.7636	26.6044	#N/A	#N/A	#N/A	#N/A	#N/A	#N/A	26.7636	26.6044	#N/A	#N/A
P09525-2	P09525-2	P09525;Q6P452;P09525-2;B4E1S2	ANXA4	ANXA4	ANXA4	ENSG00000196975	307	2p	FALSE		FALSE	0.582571	FALSE	1.23608	0.173641	6	-0.117506	7.79529	0.000234874	0.00297047	TRUE	26.9143	27.2391	27.5895	27.667	28.5523	28.6001	28.5919	28.6099	26.9143	27.2391	27.5895	27.667	28.5523	28.6001	28.5919	28.6099
Q9UHY1;F8W6G1;C9JHZ6	Q9UHY1	Q9UHY1;F8W6G1;C9JHZ6	NRBP1	NRBP1	NRBP1	ENSG00000115216	29959	2p	FALSE		FALSE	0.609667	FALSE	1.23394	0.204119	6	0.211858	5.00729	0.00243461	0.0165796	TRUE	25.5959	25.3502	25.2469	25.5587	27.1871	26.5263	26.6621	26.312	#N/A	#N/A	#N/A	#N/A	27.1871	26.5263	26.6621	26.312
C9JIF9;P13798;H7C1U0;H7C393;C9JLK2;F8WEH5	C9JIF9	C9JIF9;P13798;H7C393;H7C1U0;C9JLK2;F8WEH5	APEH	APEH	APEH	ENSG00000164062	327	3p	FALSE		FALSE	0.633714	FALSE	1.22973	0.123229	6	0.346386	7.16834	0.00037215	0.00421117	TRUE	26.7987	27.1066	26.9372	26.6234	28.1617	28.1747	27.8918	28.1566	26.7987	27.1066	26.9372	26.6234	28.1617	28.1747	27.8918	28.1566
H0YNE9;Q92930	H0YNE9	Q92930;H0YNE9;H0YMN7	RAB8B	RAB8B	RAB8B	ENSG00000166128	51762	15q	FALSE		FALSE	0.626476	FALSE	1.2254	0.218378	4	-0.104471	6.08979	0.00367657	0.0223565	TRUE	25.5959	25.3502	25.2469	25.5587	#N/A	26.9554	#N/A	26.3712	#N/A	#N/A	#N/A	#N/A	#N/A	26.9554	#N/A	26.3712
P21281;H0YC04;C9JL73;P15313;E5RGH6;C9JNS9;H0YC45;H0YAT8	P21281	P21281;H0YC04;C9JL73;P15313;C9JNS9;H0YC45;E5RGH6	ATP6V1B2	ATP6V1B2	ATP6V1B2	ENSG00000116039;ENSG00000147416	525;526	2p	FALSE		TRUE	0.608133	TRUE	1.2137	0.235478	6	0.184739	4.36969	0.00472061	0.0272204	TRUE	25.5959	25.3502	25.2469	25.5587	27.1116	26.3769	26.1865	26.9315	#N/A	#N/A	#N/A	#N/A	27.1116	26.3769	26.1865	26.9315
Q8TAD8	Q8TAD8	Q8TAD8	SNIP1	SNIP1	SNIP1	ENSG00000163877	79753	1p	FALSE		FALSE	0.552429	FALSE	1.21277	0.179659	5	-0.176756	7.73424	0.000577316	0.00576024	TRUE	25.5959	25.3502	25.2469	25.5587	#N/A	26.6051	26.3654	26.9815	#N/A	#N/A	#N/A	#N/A	#N/A	26.6051	26.3654	26.9815
A0A087WZR3;H9KVA9;A0A0D9SF50;P46736-2;P46736-3;P46736;X6RJS7;P46736-4;A0A0A0MS96;P46736-5	A0A087WZR3	X6RJS7;P46736-2;P46736-3;P46736;A0A0A0MS96;A0A087WZR3;H9KVA9;A0A0D9SF50;P46736-4;P46736-5	BRCC3	BRCC3	BRCC3	ENSG00000185515	79184	Xq	FALSE		FALSE	0.635381	TRUE	1.17884	0.171885	6	0.0506443	6.56367	0.000599145	0.00586804	TRUE	25.5959	25.3502	25.2469	25.5587	26.3212	26.9861	26.431	26.7287	#N/A	#N/A	#N/A	#N/A	26.3212	26.9861	26.431	26.7287
C9JME2;Q9Y4F1;Q9Y4F1-2;A0A1B0GV68;M0QYB0;M0R262;H0Y783;M0QXT1;Q9Y4F1-3	C9JME2	C9JME2;Q9Y4F1;Q9Y4F1-2;A0A1B0GV68;M0QYB0;M0R262;M0QXT1	FARP1	FARP1	FARP1	ENSG00000152767	10160	13q	FALSE		FALSE	0.606019	FALSE	1.16273	0.119306	6	0.419118	6.23288	0.000789125	0.00724232	TRUE	26.979	26.8479	26.9989	27.3268	28.3497	28.2202	28.0475	28.1862	26.979	26.8479	26.9989	27.3268	28.3497	28.2202	28.0475	28.1862
A0A024RCR6;A0A0G2JK23;P46379-2;P46379;P46379-3;A0A0G2JL47;P46379-5;P46379-4;H0Y710;H0Y4L1;F6S6P2;X6REW1;A0A0G2JJM1	A0A024RCR6	P46379-3;P46379;P46379-2;A0A0G2JK23;A0A024RCR6;P46379-5;A0A0G2JL47;P46379-4;H0Y710;F6S6P2;X6REW1;A0A0G2JJM1;H0Y4L1;F6VEM6;F6U341;F6TC96;F6X9W3;A0A1B0GX79;A0A0G2JJR8;F6XTU0;F6U1F2;F6UR09;F6WML8	BAT3;BAG6	BAT3	BAG6	ENSG00000096155;ENSG00000204463;ENSG00000227761;ENSG00000228760;ENSG00000229524;ENSG00000233348;ENSG00000234651	7917	6p	FALSE		FALSE	0.668156	TRUE	1.14563	0.122765	5	0.160909	8.02117	0.000486836	0.00511503	TRUE	25.5959	25.3502	25.2469	25.5587	26.7567	26.5121	#N/A	26.4818	#N/A	#N/A	#N/A	#N/A	26.7567	26.5121	#N/A	26.4818
Q96AE7;Q96AE7-2;A0A075B7B2;H0Y6S0	Q96AE7	Q96AE7	TTC17	TTC17	TTC17	ENSG00000052841	55761	11p	FALSE		FALSE	0.647571	FALSE	1.14191	0.190696	5	-0.254992	7.32531	0.00074327	0.00696588	TRUE	25.5959	25.3502	25.2469	25.5587	26.2149	26.881	26.6436	#N/A	#N/A	#N/A	#N/A	#N/A	26.2149	26.881	26.6436	#N/A
Q96AE7;Q96AE7-2;A0A075B7B2;H0Y6S0	Q96AE7	Q96AE7-2;A0A075B7B2	TTC17	TTC17	TTC17	ENSG00000052841	55761	11p	FALSE		FALSE	0.647571	FALSE	1.14191	0.190696	5	-0.0836248	6.42667	0.00135467	0.0106742	TRUE	25.5959	25.3502	25.2469	25.5587	26.2149	26.881	26.6436	#N/A	#N/A	#N/A	#N/A	#N/A	26.2149	26.881	26.6436	#N/A
P31944	P31944	P31944	CASP14	CASP14	CASP14	ENSG00000105141	23581	19p	FALSE		FALSE	0.568238	FALSE	1.12251	0.296775	6	0.0196322	3.7162	0.00989679	0.0455495	TRUE	25.5959	25.3502	25.2469	25.5587	26.1678	26.1103	26.6203	27.3432	#N/A	#N/A	#N/A	#N/A	26.1678	26.1103	26.6203	27.3432
P38117-2;P38117;M0QY67	P38117-2	P38117;P38117-2;M0QY67	ETFB	ETFB	ETFB	ENSG00000105379	2109	19q	TRUE	Matrix	FALSE	0.593238	FALSE	1.11773	0.197243	5	-0.112772	6.2385	0.00154955	0.0118049	TRUE	25.5959	25.3502	25.2469	25.5587	26.3753	#N/A	26.3289	26.9628	#N/A	#N/A	#N/A	#N/A	26.3753	#N/A	26.3289	26.9628
Q8N2W9	Q8N2W9	Q8N2W9	PIAS4	PIAS4	PIAS4			#N/A	FALSE		FALSE	0.634952	FALSE	1.11299	0.163684	5	0.118849	6.07352	0.0017481	0.0128965	TRUE	28.0573	28.1385	28.2905	27.9823	28.8897	29.4424	29.3583	#N/A	28.0573	28.1385	28.2905	27.9823	28.8897	29.4424	29.3583	#N/A
P40925;P40925-3;C9JRL4;B9A041;C9JF79;P40925-2;C9JLV6;B8ZZ51	P40925	P40925;P40925-3;B9A041;P40925-2;B8ZZ51;C9JF79;C9JRL4;C9JLV6	MDH1	MDH1	MDH1	ENSG00000014641	4190	2p	FALSE		FALSE	0.649921	FALSE	1.08912	0.139542	5	0.22701	6.17812	0.00161896	0.0122132	TRUE	25.5959	25.3502	25.2469	25.5587	26.7259	26.3184	26.5369	#N/A	#N/A	#N/A	#N/A	#N/A	26.7259	26.3184	26.5369	#N/A
Q9Y696	Q9Y696	Q9Y696	CLIC4	CLIC4	CLIC4	ENSG00000169504	25932	1p	FALSE		FALSE	0.64181	FALSE	1.08055	0.208637	6	0.0865587	4.76419	0.00311294	0.0201072	TRUE	25.5959	25.3502	25.2469	25.5587	26.3047	26.7683	26.0943	26.9066	#N/A	#N/A	#N/A	#N/A	26.3047	26.7683	26.0943	26.9066
A0A024R571;Q9H4M9;C9JC03;C9J2Z4;C9JDQ8;C9JIJ3;C9IZH1	A0A024R571	A0A024R571;Q9H4M9;C9JC03;C9J2Z4;C9JDQ8;C9JIJ3;C9IZH1;Q9NZN3-2	EHD1	EHD1	EHD1	ENSG00000110047	10938	11q	FALSE		FALSE	0.612272	FALSE	1.07788	0.150566	4	0.376787	4.65641	0.00961531	0.0450811	TRUE	27.023	26.7945	#N/A	#N/A	27.7587	28.1177	28.1375	27.9326	27.023	26.7945	#N/A	#N/A	27.7587	28.1177	28.1375	27.9326
Q8IV08;M0R1F7;M0R2E7;M0QY94;M0R3G9;M0QX50;M0R2W7;M0QX99;A0A0A0MS28;E2QRG1	Q8IV08	Q8IV08;M0R3G9;M0R2W7;E2QRG1;M0R1F7	PLD3	PLD3	PLD3	ENSG00000105223	23646	19q	FALSE		FALSE	0.752649	FALSE	1.07232	0.233779	6	0.0566215	4.34468	0.00485054	0.0278098	TRUE	26.6987	26.9062	27.613	27.5023	28.0781	28.226	28.2951	28.4103	26.6987	26.9062	27.613	27.5023	28.0781	28.226	28.2951	28.4103
Q9HDC9;Q9HDC9-2;H0Y512	Q9HDC9	Q9HDC9;H0Y512;Q9HDC9-2	APMAP	APMAP	APMAP	ENSG00000101474	57136	20p	FALSE		FALSE	0.749143	FALSE	1.06531	0.257838	6	-0.143561	4.68848	0.00336616	0.0209342	TRUE	25.5959	25.3502	25.2469	25.5587	26.3477	26.0389	27.1888	26.4374	#N/A	#N/A	#N/A	#N/A	26.3477	26.0389	27.1888	26.4374
P35914;P35914-3;P35914-2;G5E9S9;B7Z4D4;H0Y2L7;B7Z212;Q8TB92-5;Q8TB92-2;Q8TB92	P35914	P35914;P35914-3;P35914-2;H0Y2L7;G5E9S9;B7Z4D4;B7Z212;Q8TB92-5;Q8TB92-2;Q8TB92	HMGCL	HMGCL	HMGCL	ENSG00000117305;ENSG00000146151	3155;54511	1p	TRUE	Matrix	TRUE	0.619819	FALSE	1.05037	0.206027	5	0.0936774	4.64352	0.00561484	0.0304517	TRUE	#N/A	28.0694	28.6526	28.1133	29.2667	29.2542	29.1382	29.6561	#N/A	28.0694	28.6526	28.1133	29.2667	29.2542	29.1382	29.6561
H0YB83;E5RH53;Q96DB5-3;Q96DB5-2;Q96DB5;E5RGC8;H0YC27;H0YC67;H0YBD9;H0YB03	H0YB83	Q96DB5;Q96DB5-2;Q96DB5-3;H0YB03;E5RH53;H0YB83;H0YC67;H0YC27;H0YBD9;E5RGC8;H0YAP5	RMDN1	RMDN1	RMDN1	ENSG00000176623	51115	8q	TRUE	MOM	TRUE	0.590262	FALSE	1.04548	0.104532	5	0.125386	8.802	0.00031415	0.00370821	TRUE	25.5959	25.3502	25.2469	25.5587	#N/A	26.5218	26.5263	26.4021	#N/A	#N/A	#N/A	#N/A	#N/A	26.5218	26.5263	26.4021
Q9NQT8;E7ERX9;F2Z2F9	Q9NQT8	F2Z2F9;E7ERX9;Q9NQT8	KIF13B	KIF13B	KIF13B	ENSG00000197892	23303	8p	FALSE		FALSE	0.582698	FALSE	1.03684	0.161391	4	0.196547	5.20659	0.00648675	0.0343148	TRUE	25.5959	25.3502	25.2469	25.5587	26.6409	#N/A	26.3086	#N/A	#N/A	#N/A	#N/A	#N/A	26.6409	#N/A	26.3086	#N/A
P04350;M0R278;M0QY85;M0QYM7;M0R0X0;M0QY37;M0QX14;M0R042;M0QZL7;M0R1I1	P04350	P04350;M0QYM7;M0R042	TUBB4A	TUBB4A	TUBB4A	ENSG00000104833	10382	19p	FALSE		FALSE	0.561552	FALSE	1.02785	0.158665	6	0.445706	3.66903	0.0104663	0.0474123	TRUE	27.8956	27.6523	28.025	28.1533	28.6815	28.9808	28.9229	29.2524	27.8956	27.6523	28.025	28.1533	28.6815	28.9808	28.9229	29.2524
Q9H3G5;H7C0X5;H7C218	Q9H3G5	Q9H3G5;H7C0X5;C9JLV0;C9JVI2;C9JZ94;C9J6L4;H7C218;C9JI22	CPVL	CPVL	CPVL	ENSG00000106066	54504	7p	FALSE		FALSE	0.65081	FALSE	1.0237	0.128143	5	0.222219	6.2546	0.00153163	0.011701	TRUE	25.5959	25.3502	25.2469	25.5587	#N/A	26.2743	26.5084	26.6022	#N/A	#N/A	#N/A	#N/A	#N/A	26.2743	26.5084	26.6022
B7ZKQ9;F5H4X0;Q8WTV0-4;Q8WTV0-5;Q8WTV0-2;Q8WTV0;Q8WTV0-3;F5H5E8	B7ZKQ9	B7ZKQ9;Q8WTV0-4;Q8WTV0-2;F5H4X0;Q8WTV0-3;Q8WTV0-5;Q8WTV0;F5H5E8	SCARB1	SCARB1	SCARB1	ENSG00000073060	949	12q	FALSE		FALSE	0.77519	FALSE	0.987911	0.121571	5	0.038983	7.80554	0.00055309	0.0056085	TRUE	25.5959	25.3502	25.2469	25.5587	#N/A	26.3358	26.5949	26.3468	#N/A	#N/A	#N/A	#N/A	#N/A	26.3358	26.5949	26.3468
P10644;P10644-2;K7EPB2;K7EID3;K7EJ40;K7EK41;K7EMZ6;K7EM13;K7EMU2;K7EQK3;X6RAV4;K7EPR5;K7EKR1	P10644	P10644;P10644-2;K7EPB2;K7EIE5;K7EID3;K7EJ40;K7EK41;K7EMZ6;K7EMU2;K7EM13;K7EQK3;K7EPR5;X6RAV4;K7EKR1;REV__F8VY02;REV__P30040	PRKAR1A	PRKAR1A	PRKAR1A	ENSG00000108946	5573	17q	FALSE		FALSE	0.56199	FALSE	0.976256	0.126848	6	0.18757	6.21759	0.000799448	0.00731409	TRUE	30.9368	30.6631	31.1357	31.0811	31.7797	32.0139	32.0803	31.8479	30.9368	30.6631	31.1357	31.0811	31.7797	32.0139	32.0803	31.8479
P12429;D6RA82;D6RFG5;D6RFJ9;D6RCA8;D6RAZ8	P12429	P12429;D6RA82;D6RFG5;D6RCA8;D6RFJ9;D6RAZ8	ANXA3	ANXA3	ANXA3	ENSG00000138772	306	4q	FALSE		FALSE	0.575595	FALSE	0.971007	0.153114	5	0.0635383	5.92674	0.00195034	0.014078	TRUE	25.5959	25.3502	25.2469	25.5587	26.1301	26.5313	26.5653	#N/A	#N/A	#N/A	#N/A	#N/A	26.1301	26.5313	26.5653	#N/A
Q9UI09;F8VXI1;F8VRD8;Q9UI09-2;H0YID5	Q9UI09	Q9UI09;F8VRD8;Q9UI09-2;H0YID5;F8VXI1;H0YIT1	NDUFA12	NDUFA12	NDUFA12	ENSG00000184752	55967	12q	TRUE	MIM	FALSE	0.506762	TRUE	0.959458	0.141064	4	-0.0905513	7.44352	0.00173984	0.0128949	TRUE	25.5959	25.3502	25.2469	25.5587	#N/A	26.5032	26.2915	#N/A	#N/A	#N/A	#N/A	#N/A	#N/A	26.5032	26.2915	#N/A
P37268;E9PNM1;A0A1W2PQ47;P37268-2;P37268-4;P37268-3;P37268-5;E9PJG4;E9PS69;E9PQ90;E9PNJ2;E9PSH1	P37268	P37268;E9PNM1;A0A1W2PQ47;P37268-2;P37268-5;P37268-4;P37268-3;E9PJG4;E9PS69;E9PQ90;E9PNJ2;E9PSH1	FDFT1	FDFT1	FDFT1	ENSG00000079459	2222	8p	FALSE		FALSE	0.595	FALSE	0.951298	0.202701	6	0.143787	3.98376	0.00725205	0.0366967	TRUE	26.8876	26.9757	27.5708	26.9786	28.0839	28.1763	28.2696	27.6882	26.8876	26.9757	27.5708	26.9786	28.0839	28.1763	28.2696	27.6882
Q9P2R3;Q9P2R3-2;Q9P2R3-4	Q9P2R3	Q9P2R3;Q9P2R3-2;Q9P2R3-4	ANKFY1	ANKFY1	ANKFY1	ENSG00000185722	51479	17p	FALSE		FALSE	0.638619	FALSE	0.94681	0.125327	4	0.197273	5.98064	0.00392878	0.0235102	TRUE	25.5959	25.3502	25.2469	25.5587	#N/A	26.3891	26.3804	#N/A	#N/A	#N/A	#N/A	#N/A	#N/A	26.3891	26.3804	#N/A
P30101	P30101	H7BZJ3	PDIA3	PDIA3	PDIA3	ENSG00000167004	2923	15q	FALSE		FALSE	0.689381	TRUE	0.940323	0.20412	6	0.020358	4.50697	0.00407358	0.0242322	TRUE	28.9286	28.8523	29.5155	29.0974	29.7849	29.9348	29.9971	30.4383	28.9286	28.8523	29.5155	29.0974	29.7849	29.9348	29.9971	30.4383
P30101	P30101	P30101	PDIA3	PDIA3	PDIA3	ENSG00000167004	2923	15q	FALSE		FALSE	0.689381	TRUE	0.940323	0.20412	6	0.11533	4.0417	0.00678964	0.0353578	TRUE	28.9286	28.8523	29.5155	29.0974	29.7849	29.9348	29.9971	30.4383	28.9286	28.8523	29.5155	29.0974	29.7849	29.9348	29.9971	30.4383
P04083;Q5T3N1;Q5T3N0	P04083	P04083;Q5T3N1;Q5T3N0	ANXA1	ANXA1	ANXA1	ENSG00000135046	301	9q	FALSE		FALSE	0.610619	FALSE	0.923724	0.0882662	6	0.0254994	10.1763	5.24209e-05	0.00103129	TRUE	30.098	30.0901	30.2889	30.132	31.2638	31.0575	31.0851	30.8974	30.098	30.0901	30.2889	30.132	31.2638	31.0575	31.0851	30.8974
P00387-2;P00387;P00387-3;B1AHF3	P00387-2	P00387-2;P00387;P00387-3;B1AHF3	CYB5R3	CYB5R3	CYB5R3	ENSG00000100243	1727	22q	TRUE	MOM	FALSE	0.622738	FALSE	0.923218	0.127037	6	-0.0333021	7.52948	0.000284369	0.00345141	TRUE	28.5992	28.2913	28.8414	28.4507	29.3268	29.5508	29.5207	29.4771	28.5992	28.2913	28.8414	28.4507	29.3268	29.5508	29.5207	29.4771
A0A0C4DFL7;Q16850;Q16850-2;H7C0D0;C9IYR8	A0A0C4DFL7	A0A0C4DFL7;Q16850;Q16850-2;H7C0D0	CYP51A1	CYP51A1	CYP51A1	ENSG00000001630	1595	7q	FALSE		FALSE	0.687587	FALSE	0.90379	0.22899	6	-0.0753301	4.27583	0.00522949	0.029042	TRUE	28.723	28.8446	28.9043	28.915	29.3598	29.636	29.6079	30.3985	28.723	28.8446	28.9043	28.915	29.3598	29.636	29.6079	30.3985
Q5T8P6-2;Q5T8P6;A0A087X0H9;Q5T8P6-3;Q5T8P6-5;Q5T8P6-4;Q5T8P6-6;E2PSN0	Q5T8P6-2	Q5T8P6-2;Q5T8P6-3;Q5T8P6-5	RBM26	RBM26	RBM26	ENSG00000139746	64062	13q	FALSE		FALSE	0.576349	FALSE	0.8783	0.13932	5	0.24618	4.53718	0.00618467	0.0330216	TRUE	25.5959	25.3502	25.2469	25.5587	26.0828	26.4116	26.4542	#N/A	#N/A	#N/A	#N/A	#N/A	26.0828	26.4116	26.4542	#N/A
Q5T8P6-2;Q5T8P6;A0A087X0H9;Q5T8P6-3;Q5T8P6-5;Q5T8P6-4;Q5T8P6-6;E2PSN0	Q5T8P6-2	Q5T8P6;A0A087X0H9;Q5T8P6-4;Q5T8P6-6;E2PSN0	RBM26	RBM26	RBM26	ENSG00000139746	64062	13q	FALSE		FALSE	0.576349	FALSE	0.8783	0.13932	5	0.256678	4.46183	0.00662924	0.0348846	TRUE	25.5959	25.3502	25.2469	25.5587	26.0828	26.4116	26.4542	#N/A	#N/A	#N/A	#N/A	#N/A	26.0828	26.4116	26.4542	#N/A
Q9Y263;E5RIM3;H0YBW4;H0YC16;H0YAU9	Q9Y263	Q9Y263;E5RIM3;H0YC16;H0YBW4	PLAA	PLAA	PLAA	ENSG00000137055	9373	9p	FALSE		FALSE	0.641905	FALSE	0.862685	0.178035	5	0.0759188	4.41915	0.00689743	0.0356931	TRUE	25.5959	25.3502	25.2469	25.5587	26.5949	26.3237	25.9831	#N/A	#N/A	#N/A	#N/A	#N/A	26.5949	26.3237	25.9831	#N/A
Q9NWB6;Q9NWB6-2;Q9NWB6-3;X6R9F1	Q9NWB6	Q9NWB6;Q9NWB6-2;Q9NWB6-3;X6R9F1	ARGLU1	ARGLU1	ARGLU1	ENSG00000134884	55082	13q	FALSE		FALSE	0.435452	FALSE	0.861102	0.123752	6	-0.00637229	7.00975	0.000420297	0.00458204	TRUE	32.243	32.3049	32.4615	32.4771	32.9224	33.2356	33.387	33.3859	32.243	32.3049	32.4615	32.4771	32.9224	33.2356	33.387	33.3859
Q9NTI5-2;Q9NTI5;Q9NTI5-3;A9IYQ1;Q9NTI5-5;Q9NTI5-4	Q9NTI5-2	Q9NTI5-2;Q9NTI5;Q9NTI5-3;A9IYQ1;Q9NTI5-4;Q9NTI5-5	PDS5B	PDS5B	PDS5B	ENSG00000083642	23047	13q	FALSE		FALSE	0.61319	TRUE	0.859082	0.110105	6	0.346953	4.65127	0.00349907	0.02155	TRUE	27.5422	27.4994	27.6451	27.4489	28.2195	28.3076	28.3585	28.6863	27.5422	27.4994	27.6451	27.4489	28.2195	28.3076	28.3585	28.6863
C9JJX6;E9PDC3;O00192-2;O00192	C9JJX6	C9JJX6;E9PDC3;O00192-2;O00192	ARVCF	ARVCF	ARVCF	ENSG00000099889	421	22q	FALSE		FALSE	0.619048	FALSE	0.831458	0.0785382	6	0.149585	8.68205	0.000128876	0.00204201	TRUE	26.4911	26.7218	26.7565	26.7671	27.5221	27.6173	27.4024	27.5205	26.4911	26.7218	26.7565	26.7671	27.5221	27.6173	27.4024	27.5205
Q13308;Q13308-6;Q13308-4;Q13308-2;Q13308-3;Q13308-5;Q86X91;H0Y8F1;C9JQR6;H7C5L0;F8WDG7	Q13308	Q13308;Q13308-6;Q13308-4;Q13308-2;Q13308-3;Q13308-5;Q86X91;H0Y8F1;F8WDG7;H7C5L0;C9JQR6;C9J9E8	PTK7	PTK7	PTK7	ENSG00000112655	5754	6p	FALSE		FALSE	0.672162	FALSE	0.831265	0.095634	6	0.305241	5.50039	0.00151431	0.0116278	TRUE	27.0136	27.1268	27.0077	26.905	27.7086	28.0193	27.6923	27.958	27.0136	27.1268	27.0077	26.905	27.7086	28.0193	27.6923	27.958
P49748;P49748-3;P49748-2;G3V1M7;J3QRJ8;K7EQP4;K7EJW8;J3KS89;J3KSR4;J3QKU9;K7EMF8	P49748	P49748;P49748-3;P49748-2;G3V1M7;J3QRJ8;K7EQP4;K7EJW8;J3KS89;J3KSR4;J3QKU9;K7EMF8	ACADVL	ACADVL	ACADVL	ENSG00000072778	37	17p	TRUE	MIM	TRUE	0.603838	FALSE	0.806471	0.142336	6	0.0682613	5.1864	0.0020416	0.0146201	TRUE	28.8928	28.9709	29.3241	28.9058	29.758	29.7056	29.7289	30.1269	28.8928	28.9709	29.3241	28.9058	29.758	29.7056	29.7289	30.1269
Q8IYQ7	Q8IYQ7	Q8IYQ7	THNSL1	THNSL1	THNSL1	ENSG00000185875	79896	10p	TRUE	Matrix	TRUE	0.642333	FALSE	0.797361	0.170883	6	0.054624	4.34645	0.0048412	0.0278092	TRUE	26.44	26.3243	26.5476	26.8077	27.106	27.4989	27.0848	27.6194	26.44	26.3243	26.5476	26.8077	27.106	27.4989	27.0848	27.6194
Q14764;H3BRL2;H3BQK6;H3BUK7;H3BNF6;H3BP76;H3BPZ2;H3BNF2;H3BUP3;H3BQE7	Q14764	Q14764;H3BQK6;H3BRL2;H3BUK7;H3BNF6;H3BP76;H3BPZ2;H3BNF2;H3BUP3;H3BQE7;I3L155	MVP	MVP	MVP	ENSG00000013364	9961	16p	FALSE		FALSE	0.560895	FALSE	0.794156	0.139116	5	0.138045	4.71629	0.00526002	0.0291578	TRUE	25.5959	25.3502	25.2469	25.5587	26.4576	26.1734	26.0652	#N/A	#N/A	#N/A	#N/A	#N/A	26.4576	26.1734	26.0652	#N/A
P62937;F8WE65;C9J5S7;P62937-2;E5RIZ5;P0DN26;A0A0H2UH34;A0A0B4J2A2;A0A075B767;A0A075B759;Q9Y536;F5H284;P0DN37	P62937	P62937-2	PPIA	PPIA	PPIA	ENSG00000196262;ENSG00000256374;ENSG00000263464;ENSG00000270339;ENSG00000271567;ENSG00000275974;ENSG00000279782	5478;105371242;730262;728945	7p	FALSE		FALSE	0.583698	TRUE	0.782238	0.0844968	6	0.0232503	8.98244	0.000106436	0.00178143	TRUE	29.4613	29.5249	29.7047	29.6226	30.2889	30.4375	30.2164	30.4996	29.4613	29.5249	29.7047	29.6226	30.2889	30.4375	30.2164	30.4996
P62937;F8WE65;C9J5S7;P62937-2;E5RIZ5;P0DN26;A0A0H2UH34;A0A0B4J2A2;A0A075B767;A0A075B759;Q9Y536;F5H284;P0DN37	P62937	P62937;F8WE65;C9J5S7;P0DN26;A0A0H2UH34;A0A0B4J2A2;A0A075B767;A0A075B759;Q9Y536;F5H284;E5RIZ5;P0DN37	PPIA	PPIA	PPIA	ENSG00000196262;ENSG00000256374;ENSG00000263464;ENSG00000270339;ENSG00000271567;ENSG00000275974;ENSG00000279782	5478;105371242;730262;728945	7p	FALSE		FALSE	0.583698	TRUE	0.782238	0.0844968	6	0.164134	7.31512	0.000333163	0.00384223	TRUE	29.4613	29.5249	29.7047	29.6226	30.2889	30.4375	30.2164	30.4996	29.4613	29.5249	29.7047	29.6226	30.2889	30.4375	30.2164	30.4996
P28838-2;P28838;H0Y9Q1;H0Y983	P28838-2	P28838-2;P28838;H0Y9Q1;H0Y983	LAP3	LAP3	LAP3	ENSG00000002549	51056	4p	TRUE	Matrix	TRUE	0.671167	FALSE	0.767311	0.122943	6	0.0760511	5.62262	0.00135246	0.0106742	TRUE	27.534	27.6052	27.6535	27.6139	28.2714	28.1786	28.3047	28.7212	27.534	27.6052	27.6535	27.6139	28.2714	28.1786	28.3047	28.7212
P40926;P40926-2;G3XAL0	P40926	P40926;G3XAL0;P40926-2	MDH2	MDH2	MDH2	ENSG00000146701	4191	7q	TRUE	Matrix	TRUE	0.663476	FALSE	0.767239	0.185642	6	-0.0886775	4.61056	0.0036513	0.0222478	TRUE	26.8757	26.695	26.8902	26.8898	27.3187	27.5011	28.1297	27.4701	26.8757	26.695	26.8902	26.8898	27.3187	27.5011	28.1297	27.4701
Q1KMD3;H3BQZ7	Q1KMD3	Q1KMD3;H3BQZ7	HNRNPUL2;HNRNPUL2-BSCL2	HNRNPUL2	HNRNPUL2	ENSG00000214753;ENSG00000234857	221092	11q	FALSE		FALSE	0.585143	FALSE	0.766402	0.140959	6	-0.0685829	5.92362	0.00103149	0.00877061	TRUE	30.6713	30.5134	30.7883	30.6411	31.1142	31.3067	31.5739	31.6848	30.6713	30.5134	30.7883	30.6411	31.1142	31.3067	31.5739	31.6848
O00483	O00483	O00483	NDUFA4	NDUFA4	NDUFA4	ENSG00000189043	4697	7p	TRUE	MIM	FALSE	0.682	TRUE	0.742833	0.197983	6	-0.0627341	4.06887	0.00658424	0.0347085	TRUE	29.8321	29.7076	30.5178	30.0871	30.6762	30.7018	31.0325	30.7056	29.8321	29.7076	30.5178	30.0871	30.6762	30.7018	31.0325	30.7056
Q5JRX3;Q5JRX3-2;Q5JRX3-3;A0A0A0MRX9;H0Y7L7;B1APQ0;H0Y4F7;B1APQ1	Q5JRX3	Q5JRX3;Q5JRX3-2;Q5JRX3-3;A0A0A0MRX9;H0Y4F7;B1APQ0;H0Y7L7;B1APQ1	PITRM1	PITRM1	PITRM1	ENSG00000107959	10531	10p	TRUE	Matrix	TRUE	0.600631	FALSE	0.739633	0.1617	6	0.0516775	4.25451	0.00535347	0.0295669	TRUE	27.5752	27.7083	28.1704	27.7354	28.3851	28.5498	28.4058	28.8073	27.5752	27.7083	28.1704	27.7354	28.3851	28.5498	28.4058	28.8073
O43852-2;O43852;O43852-4;O43852-3;O43852-9;O43852-8;O43852-10;O43852-5;O43852-6;O43852-12;O43852-13;O43852-14;O43852-7;O43852-15;O43852-11;H0Y875	O43852-2	O43852-2;O43852-4;O43852-8;O43852-7	CALU	CALU	CALU	ENSG00000128595	813	7q	FALSE		FALSE	0.593571	FALSE	0.73319	0.184698	6	0.00168517	3.96055	0.00744707	0.0372973	TRUE	25.5959	25.3502	25.2469	25.5587	26.0015	26.0469	25.9728	26.6632	#N/A	#N/A	#N/A	#N/A	26.0015	26.0469	25.9728	26.6632
A3KMH1;A3KMH1-3;A3KMH1-2	A3KMH1	A3KMH1;A3KMH1-3;A3KMH1-2	VWA8	VWA8	VWA8	ENSG00000102763	23078	13q	TRUE	Matrix	FALSE	0.63181	FALSE	0.727223	0.115853	6	0.237142	4.23019	0.00549901	0.0301816	TRUE	29.2204	29.4523	29.5521	29.3823	30.1739	30.2676	29.8576	30.217	29.2204	29.4523	29.5521	29.3823	30.1739	30.2676	29.8576	30.217
P04040	P04040	P04040	CAT	CAT	CAT	ENSG00000121691	847	11p	TRUE	IMS	FALSE	0.602048	FALSE	0.719546	0.0868317	6	0.149254	6.56778	0.000597142	0.00586804	TRUE	28.9667	29.125	29.2332	29.2747	29.8872	29.9721	29.7207	29.8978	28.9667	29.125	29.2332	29.2747	29.8872	29.9721	29.7207	29.8978
Q9UBL6-2;Q9UBL6;E9PJ31;H0YEH8	Q9UBL6-2	Q9UBL6-2;Q9UBL6;E9PJ31;H0YEH8;H3BP03	CPNE7	CPNE7	CPNE7	ENSG00000178773	27132	16q	FALSE		FALSE	0.585397	FALSE	0.714046	0.223361	6	-0.315822	4.61078	0.00365046	0.0222478	TRUE	28.2812	28.7201	29.3453	28.8214	29.4032	29.6012	29.4558	29.5641	28.2812	28.7201	29.3453	28.8214	29.4032	29.6012	29.4558	29.5641
P17931;G3V3R6	P17931	P17931;G3V3R6	LGALS3	LGALS3	LGALS3	ENSG00000131981	3958	14q	FALSE		FALSE	0.637571	TRUE	0.703434	0.119215	6	-0.117218	6.88382	0.00046367	0.00493161	TRUE	30.173	30.5544	30.5984	30.5705	31.0025	31.251	31.2895	31.1671	30.173	30.5544	30.5984	30.5705	31.0025	31.251	31.2895	31.1671
P31327;P31327-3;P31327-2;Q5R211;E7EWJ3	P31327	P31327;P31327-3;P31327-2;Q5R211;E7EWJ3;C9JTA4	CPS1	CPS1	CPS1	ENSG00000021826	1373	2q	TRUE	Matrix	TRUE	0.624905	FALSE	0.692422	0.170881	6	0.024385	3.90937	0.00789812	0.0392498	TRUE	26.9886	27.3403	27.2076	27.0098	27.8027	28.2357	27.5216	27.756	26.9886	27.3403	27.2076	27.0098	27.8027	28.2357	27.5216	27.756
P46109	P46109	P46109	CRKL	CRKL	CRKL	ENSG00000099942	1399	22q	FALSE		FALSE	0.573095	TRUE	0.679884	0.0895141	6	0.179534	5.58962	0.00139412	0.0108822	TRUE	27.0889	27.4294	27.4672	27.3922	28.0525	28.0395	27.9561	28.0492	27.0889	27.4294	27.4672	27.3922	28.0525	28.0395	27.9561	28.0492
P04181;P04181-2	P04181	P04181;P04181-2	OAT	OAT	OAT	ENSG00000065154	4942	10q	TRUE	Matrix	TRUE	0.654048	FALSE	0.679492	0.100999	6	0.0433714	6.29831	0.00074662	0.00696588	TRUE	27.6704	27.3476	27.7547	27.4662	28.2103	28.1761	28.2168	28.3537	27.6704	27.3476	27.7547	27.4662	28.2103	28.1761	28.2168	28.3537
P00367;P00367-3;P00367-2;P49448	P00367	P00367;P00367-3;P00367-2;P49448	GLUD1;GLUD2	GLUD1	GLUD1	ENSG00000148672;ENSG00000182890	2746;2747	10q	TRUE	Matrix	TRUE	0.608571	FALSE	0.668232	0.150398	6	-0.045781	4.74748	0.00316692	0.0202399	TRUE	28.6364	28.4291	28.5413	28.3652	29.0223	28.8777	29.2326	29.5124	28.6364	28.4291	28.5413	28.3652	29.0223	28.8777	29.2326	29.5124
Q8NCN5;A8MT40;H3BQG3;H3BUH3;H3BU60;H3BV59;B7ZAR9;Q8NCN5-2	Q8NCN5	Q8NCN5;A8MT40;H3BQG3;H3BUH3;B7ZAR9;Q8NCN5-2;H3BV59	PDPR	PDPR	PDPR	ENSG00000090857	128966601;124907803;55066	16q	TRUE	Matrix	TRUE	0.605537	FALSE	0.655894	0.106741	6	0.0204655	5.953	0.00100513	0.00862588	TRUE	27.4356	27.3264	27.6081	27.3062	28.0752	28.2149	27.8468	28.1629	27.4356	27.3264	27.6081	27.3062	28.0752	28.2149	27.8468	28.1629
P10114	P10114	P10114;F6U784	RAP2A	RAP2A	RAP2A	ENSG00000125249	5911	13q	FALSE		FALSE	0.632429	FALSE	0.648184	0.0880421	6	-0.0791539	8.26124	0.000170164	0.00247437	TRUE	25.5959	25.3502	25.2469	25.5587	26.1028	26.101	26.0059	26.1346	#N/A	#N/A	#N/A	#N/A	26.1028	26.101	26.0059	26.1346
O95571;M0QXB5;M0QY80;M0QX80	O95571	O95571;M0QXB5;M0QY80;M0QX80	ETHE1	ETHE1	ETHE1	ENSG00000105755	23474	19q	TRUE	Matrix	TRUE	0.584905	FALSE	0.647356	0.156669	6	-0.0461176	4.42636	0.00444046	0.0260542	TRUE	27.8156	28.1948	28.563	28.2633	28.8645	28.8906	28.7675	28.9035	27.8156	28.1948	28.563	28.2633	28.8645	28.8906	28.7675	28.9035
P29401;P29401-2;A0A0B4J1R6;E9PFF2;F8W888;F8WAX4	P29401	P29401;P29401-2;A0A0B4J1R6;E9PFF2;F8W888	TKT	TKT	TKT	ENSG00000163931	7086	3p	FALSE		FALSE	0.616705	FALSE	0.64296	0.102421	6	0.21056	4.22179	0.00555028	0.0301816	TRUE	28.2122	28.1447	28.3422	27.9604	28.9644	28.7199	28.6859	28.8612	28.2122	28.1447	28.3422	27.9604	28.9644	28.7199	28.6859	28.8612
O75390;B4DJV2;A0A0C4DGI3;H0YIC4;F8W4S1;F8VRP1;F8VX68;F8VWQ5;F8VPF9;F8VRI6;H0YH82;F8VPA1;F8VR34;F8VTT8;F8W1S4;F8W031;F8W642;F8W0J2;F8VX07;F8VP03;F8VZK9;F8VU34	O75390	O75390;B4DJV2;A0A0C4DGI3;H0YIC4;F8VPA1;F8VRI6;F8W4S1;H0YH82;F8VPF9;F8VR34;F8VTT8;F8W1S4;F8VX68;F8VWQ5;F8VRP1;F8VX07;F8VZK9;F8W642;F8VU34;F8W0J2	CS	CS	CS	ENSG00000062485;ENSG00000144785	1431	12q	TRUE	Matrix	TRUE	0.605193	TRUE	0.618641	0.121605	6	-0.0166356	5.22408	0.0019684	0.0141613	TRUE	28.4972	28.2867	28.5115	28.2084	28.8364	28.9194	29.2701	28.9525	28.4972	28.2867	28.5115	28.2084	28.8364	28.9194	29.2701	28.9525
P53007;B4DP62	P53007	P53007;B4DP62	SLC25A1	SLC25A1	SLC25A1	ENSG00000100075	6576	22q	TRUE	MIM	FALSE	0.684762	FALSE	0.617303	0.134311	6	0.00664394	4.5466	0.00390587	0.0234196	TRUE	30.6974	31.0519	31.2566	31.0491	31.4529	31.6643	31.6282	31.7788	30.6974	31.0519	31.2566	31.0491	31.4529	31.6643	31.6282	31.7788
P15531;P15531-2	P15531	P15531;P15531-2	NME1	NME1	NME1	ENSG00000239672	4830	17q	FALSE		FALSE	0.600095	TRUE	0.616909	0.0917421	6	0.0840201	5.80855	0.00114265	0.00942293	TRUE	28.9588	28.7737	29.1387	28.9483	29.4788	29.5185	29.5668	29.7229	28.9588	28.7737	29.1387	28.9483	29.4788	29.5185	29.5668	29.7229
A8MXV4	A8MXV4	A8MXV4	NUDT19	NUDT19	NUDT19	ENSG00000213965	390916	19q	TRUE	Matrix	FALSE	0.609476	FALSE	0.61651	0.131237	6	0.0360776	4.42279	0.00445756	0.0261036	TRUE	27.4112	27.2577	27.4436	27.6845	27.8385	28.0186	28.0992	28.3069	27.4112	27.2577	27.4436	27.6845	27.8385	28.0186	28.0992	28.3069
P11216;H0Y4Z6	P11216	P11216;H0Y4Z6	PYGB	PYGB	PYGB	ENSG00000100994	5834	20p	FALSE		FALSE	0.643429	FALSE	0.607604	0.102301	6	0.106525	4.89809	0.00271611	0.0181274	TRUE	28.1286	28.0333	27.9855	28.0947	28.7197	28.4775	28.5578	28.9176	28.1286	28.0333	27.9855	28.0947	28.7197	28.4775	28.5578	28.9176
Q9H4G0-4;Q9H4G0-2;A0A0C4DH22;Q9H4G0-3;Q9H4G0;H7C2K6;X6RC15;Q4VXN0;Q4VXN1;A0A1B0GTW6;Q4VXN6;Q4VXN5	Q9H4G0-4	Q9H4G0-4;Q9H4G0-2;A0A0C4DH22;Q9H4G0;Q9H4G0-3;H7C2K6;X6RC15;Q4VXN0;Q4VXN1;Q4VXN6;Q4VXN5	EPB41L1	EPB41L1	EPB41L1	ENSG00000088367	2036	20q	FALSE		FALSE	0.599306	FALSE	0.602724	0.193354	6	-0.154919	3.91842	0.00781622	0.0389517	TRUE	26.355	26.8472	27.0189	26.9714	27.096	27.4643	27.3716	27.6716	26.355	26.8472	27.0189	26.9714	27.096	27.4643	27.3716	27.6716
Q96CB9;Q96CB9-4;Q96CB9-3	Q96CB9	Q96CB9-4;Q96CB9;Q96CB9-3;M0R1K5;Q96CB9-2	NSUN4	NSUN4	NSUN4	ENSG00000117481	387338	1p	TRUE	Matrix	FALSE	0.674048	TRUE	0.593251	0.0987525	6	-0.017837	6.18808	0.000819823	0.00743274	TRUE	27.1637	27.4731	27.567	27.4126	27.8891	27.951	28.043	28.1063	27.1637	27.4731	27.567	27.4126	27.8891	27.951	28.043	28.1063
Q9Y2W1	Q9Y2W1	Q9Y2W1	THRAP3	THRAP3	THRAP3	ENSG00000054118	9967	1p	FALSE		FALSE	0.516857	TRUE	0.571342	0.0925121	6	-0.0449346	6.66158	0.000553397	0.0056085	TRUE	27.9647	27.7503	27.9253	27.9465	28.3485	28.5483	28.6486	28.3266	27.9647	27.7503	27.9253	27.9465	28.3485	28.5483	28.6486	28.3266
O75396;A0A087X1A9	O75396	O75396;A0A087X1A9	SEC22B	SEC22B	SEC22B	ENSG00000265808	9554	1p	FALSE		FALSE	0.645762	FALSE	0.571325	0.0633828	6	0.0710532	7.89285	0.000219255	0.00288509	TRUE	28.1529	28.1223	28.2992	28.1326	28.612	28.7897	28.7565	28.8342	28.1529	28.1223	28.2992	28.1326	28.612	28.7897	28.7565	28.8342
A0A2R8YDQ9;A0A2R8Y6Y7;Q9P2R7-2;Q9P2R7;Q5T9Q5;A0A2R8Y5P6;A0A2R8Y6E6;Q5T9Q8;A0A0U1RQF8;A0A0U1RRI1;A0A0U1RQL1;A0A0U1RQU7;A0A2R8Y5P4	A0A2R8YDQ9	A0A2R8YDQ9;A0A2R8Y6Y7;Q9P2R7-2;Q9P2R7;Q5T9Q5;A0A2R8Y5P6;A0A2R8Y6E6;A0A0U1RQL1;Q5T9Q8;A0A0U1RQF8;A0A0U1RRI1	SUCLA2	SUCLA2	SUCLA2	ENSG00000136143	8803	13q	TRUE	Matrix	TRUE	0.607281	TRUE	0.563397	0.0619618	6	0.103798	7.41747	0.000308757	0.00368793	TRUE	28.428	28.5474	28.594	28.5643	28.9822	29.218	29.1274	29.0596	28.428	28.5474	28.594	28.5643	28.9822	29.218	29.1274	29.0596
P54709;C9JA36;P54709-2;C9JXZ1;H7C547;F8WBY4;H7C4L9	P54709	P54709;C9JA36;P54709-2;C9JXZ1;H7C547;F8WBY4;C9J6S2	ATP1B3	ATP1B3	ATP1B3	ENSG00000069849	483	3q	FALSE		FALSE	0.643819	FALSE	0.559771	0.118073	6	0.114552	3.77072	0.00928088	0.0438547	TRUE	28.5065	28.5127	28.747	28.4486	29.1796	29.1615	29.2819	28.8307	28.5065	28.5127	28.747	28.4486	29.1796	29.1615	29.2819	28.8307
A0A0G2JNZ5;A0A0G2JNZ0;A0A0G2JLB3;P04062-4;P04062-5;P04062-2;P04062;P04062-3	A0A0G2JNZ5	A0A0G2JNZ5;A0A0G2JLB3;P04062-4;P04062-2;P04062;A0A0G2JNZ0;P04062-5;P04062-3	GBA	GBA	GBA	ENSG00000177628	2629	1q	FALSE		FALSE	0.64519	FALSE	0.552112	0.0457742	2	-0.00392281	12.1473	0.00670888	0.0350586	TRUE	26.01	#N/A	26.0937	#N/A	26.5853	26.6225	#N/A	#N/A	26.01	#N/A	26.0937	#N/A	26.5853	26.6225	#N/A	#N/A
Q8NFV4;Q8NFV4-6;Q8NFV4-4;H0YC52;C9J7Q4;H7BZ58;Q8NFV4-3;Q8NFV4-2;H7C396;Q8NFV4-5	Q8NFV4	Q8NFV4-4;Q8NFV4;Q8NFV4-6;H0YC52;H7C396;C9J7Q4;H7BZ58;Q8NFV4-3;Q8NFV4-2;Q8NFV4-5	ABHD11	ABHD11	ABHD11	ENSG00000106077	83451	7q	TRUE	Matrix	TRUE	0.644127	FALSE	0.545257	0.0946303	6	-0.0783464	6.5899	0.000586481	0.00578789	TRUE	27.6374	27.6644	27.6649	27.5815	27.9334	28.1932	28.3801	28.2226	27.6374	27.6644	27.6649	27.5815	27.9334	28.1932	28.3801	28.2226
P22830;P22830-2;K7ELX4;K7EJX5;K7EKP7;K7EJM8	P22830	P22830;P22830-2;K7ELX4;K7EKP7;K7EPN2;K7EJM8;K7EJX5	FECH	FECH	FECH	ENSG00000066926	2235	18q	TRUE	MIM	TRUE	0.603119	FALSE	0.544725	0.0904903	6	-0.0296159	6.34699	0.0007167	0.00676259	TRUE	28.2577	28.1745	28.4083	28.0399	28.653	28.817	28.7244	28.8649	28.2577	28.1745	28.4083	28.0399	28.653	28.817	28.7244	28.8649
P07237;H7BZ94;H0Y3Z3;I3L398;I3L312;I3L4M2;I3NI03;I3L0S0;I3L3U6;I3L3P5;I3L514;I3L1Y5	P07237	P07237;H7BZ94;H0Y3Z3;I3L398;I3L312;I3NI03;I3L0S0;I3L3U6;I3L4M2;I3L3P5;I3L514;I3L1Y5	P4HB	P4HB	P4HB	ENSG00000185624	5034	17q	FALSE		FALSE	0.600835	TRUE	0.542415	0.0794098	6	0.136875	5.10692	0.00220636	0.0154445	TRUE	27.9672	27.8574	28.055	27.9045	28.3241	28.4532	28.5353	28.6412	27.9672	27.8574	28.055	27.9045	28.3241	28.4532	28.5353	28.6412
J3QRV5;Q6P1M3-2;Q6P1M3;Q6P1M3-3;J3QL58;J3QSA6;J3KRE1;J3QLV4;J3QRZ8;J3QS20	J3QRV5	J3QRV5;Q6P1M3;Q6P1M3-2;Q6P1M3-3;J3QL58;J3QSA6;J3QS20;J3QRZ8;J3QLV4;E9PFI2;C9JQS3;C9JCY1;J3KRE1;C9K0E4;C9JPK3;C9JUZ7;Q9Y2K9	LLGL2	LLGL2	LLGL2	ENSG00000073350	3993	17q	FALSE		FALSE	0.581917	TRUE	0.537164	0.0972374	6	0.069808	4.80634	0.00298137	0.0193404	TRUE	27.37	27.193	27.4985	27.5598	27.9279	27.8169	27.9465	28.0788	27.37	27.193	27.4985	27.5598	27.9279	27.8169	27.9465	28.0788
D6REM4;E7ETM0	D6REM4	P48729;P48729-2;U3KPX3;H0Y9X2;U3KQK7;U3KQ83	CSNK1A1	CSNK1A1	CSNK1A1	ENSG00000113712	1452	5q	FALSE		#N/A	0.569595	FALSE	0.534435	0.116724	5	-0.0186156	4.73811	0.00515875	0.0287552	TRUE	24.8633	#N/A	25.0473	24.7998	25.5959	25.3502	25.2469	25.5587	24.8633	#N/A	25.0473	24.7998	#N/A	#N/A	#N/A	#N/A
D6REM4;E7ETM0	D6REM4	P48729-3;D6REM4;E7ETM0;Q8N752;E5RG27;D6RGE5	CSNK1A1	CSNK1A1	CSNK1A1	ENSG00000113712	1452	5q	FALSE		#N/A	0.569595	FALSE	0.534435	0.116724	5	0.0248999	4.3653	0.00725401	0.0366967	TRUE	24.8633	#N/A	25.0473	24.7998	25.5959	25.3502	25.2469	25.5587	24.8633	#N/A	25.0473	24.7998	#N/A	#N/A	#N/A	#N/A
O60763;O60763-2;REV__R4GMN2;REV__Q5VZ89-5;REV__Q5VZ89-3;REV__Q5VZ89;REV__Q5VZ89-7	O60763	O60763;O60763-2	USO1	USO1	USO1	ENSG00000138768	8615	4q	FALSE		FALSE	0.667143	FALSE	0.524778	0.0789672	6	0.183986	4.31562	0.0050066	0.028311	TRUE	28.5449	28.4001	28.5262	28.3101	28.9892	28.8059	29.0528	29.0325	28.5449	28.4001	28.5262	28.3101	28.9892	28.8059	29.0528	29.0325
P21796	P21796	P21796;C9JI87	VDAC1	VDAC1	VDAC1	ENSG00000213585	7416	5q	TRUE	MOM	FALSE	0.58681	TRUE	0.510208	0.115536	6	-0.00639573	4.47135	0.00423131	0.0249777	TRUE	29.2388	29.2539	29.5402	29.2321	29.5782	29.8242	29.9491	29.9544	29.2388	29.2539	29.5402	29.2321	29.5782	29.8242	29.9491	29.9544
P16422;B5MCA4;C9JKY3	P16422	P16422;B5MCA4;C9JKY3	EPCAM	EPCAM	EPCAM	ENSG00000119888	4072	2p	FALSE		FALSE	0.828143	TRUE	0.505344	0.177693	6	-0.286568	4.45664	0.00429847	0.0252703	TRUE	26.611	26.8748	27.0231	26.8237	26.997	27.3809	27.7416	27.2345	26.611	26.8748	27.0231	26.8237	26.997	27.3809	27.7416	27.2345
Q9HCY8	Q9HCY8	Q9HCY8	S100A14	S100A14	S100A14	ENSG00000189334	57402	1q	FALSE		FALSE	0.508952	FALSE	0.496383	0.0667147	6	-0.0968794	8.89253	0.000112642	0.00183271	TRUE	28.2083	28.1275	28.1661	28.2794	28.5322	28.728	28.8097	28.6969	28.2083	28.1275	28.1661	28.2794	28.5322	28.728	28.8097	28.6969
P49755;G3V2K7	P49755	P49755;G3V2K7	TMED10	TMED10	TMED10	ENSG00000170348	10972	14q	FALSE		FALSE	0.743286	TRUE	0.49353	0.100781	6	-0.0943065	5.83282	0.00111812	0.00927143	TRUE	28.139	27.9415	28.2703	27.9889	28.5827	28.5761	28.7429	28.412	28.139	27.9415	28.2703	27.9889	28.5827	28.5761	28.7429	28.412
Q9UBM7;E9PM00;E9PJ54;E9PRL8;E9PQ71;E9PIP9;H0YE57;E9PLZ2	Q9UBM7	Q9UBM7;E9PM00;E9PJ54;E9PRL8;E9PQ71;E9PIP9;E9PLZ2;H0YE57	DHCR7	DHCR7	DHCR7	ENSG00000172893	1717	11q	FALSE		FALSE	0.743917	TRUE	0.489375	0.109315	6	-0.172329	6.05321	0.00092082	0.00812292	TRUE	30.2936	30.4776	30.7543	30.3715	31.0693	30.9929	30.9142	30.8781	30.2936	30.4776	30.7543	30.3715	31.0693	30.9929	30.9142	30.8781
E5RJR5;P63208;E7ERH2;F8W8N3;P63208-2;E5RGM3	E5RJR5	P63208;E7ERH2;F8W8N3;E5RJR5;P63208-2;E5RGM3;E5RHM3;E5RGM4	SKP1	SKP1	SKP1	ENSG00000113558	6500	5q	FALSE		FALSE	0.599686	TRUE	0.488593	0.0930971	5	0.0244539	4.98554	0.0041559	0.0246245	TRUE	27.0522	27.2947	27.1835	27.1684	#N/A	27.5275	27.8237	27.6387	27.0522	27.2947	27.1835	27.1684	#N/A	27.5275	27.8237	27.6387
Q9UJS0-2;Q9UJS0;R4GN64	Q9UJS0-2	Q9UJS0-2;Q9UJS0;R4GN64	SLC25A13	SLC25A13	SLC25A13	ENSG00000004864	10165	7q	TRUE	MIM	FALSE	0.607905	FALSE	0.465994	0.0688008	6	0.0682187	5.78156	0.00117067	0.00960143	TRUE	28.4254	28.4901	28.6818	28.5048	29.0403	29.0497	29.0058	28.8703	28.4254	28.4901	28.6818	28.5048	29.0403	29.0497	29.0058	28.8703
P08133;P08133-2;E7EMC6;E5RK63;E5RJF5;E5RFF0;E5RI05;E5RJR0;E5RIU8	P08133	E5RK69;H0YC77	ANXA6	ANXA6	ANXA6	ENSG00000197043	309	5q	FALSE		FALSE	0.572756	FALSE	0.465838	0.176046	6	-0.583849	5.96255	0.000996721	0.00859636	TRUE	29.3792	29.7264	30.1809	29.719	30.0466	30.2948	30.326	30.2014	29.3792	29.7264	30.1809	29.719	30.0466	30.2948	30.326	30.2014
P08133;P08133-2;E7EMC6;E5RK63;E5RJF5;E5RFF0;E5RI05;E5RJR0;E5RIU8	P08133	P08133;P08133-2;E7EMC6;E5RJF5;E5RI05;E5RK63;E5RFF0;E5RIU8;E5RJR0	ANXA6	ANXA6	ANXA6	ENSG00000197043	309	5q	FALSE		FALSE	0.572756	FALSE	0.465838	0.176046	6	-0.291856	4.30394	0.00507088	0.0284764	TRUE	29.3792	29.7264	30.1809	29.719	30.0466	30.2948	30.326	30.2014	29.3792	29.7264	30.1809	29.719	30.0466	30.2948	30.326	30.2014
O75489;E9PS48;O75489-2;G3V194	O75489	O75489;E9PS48;O75489-2;G3V194;E9PKL8;E9PJE7	NDUFS3	NDUFS3	NDUFS3	ENSG00000213619	4722	11p	TRUE	MIM	TRUE	0.618524	TRUE	0.453645	0.113658	6	0.0015013	3.97812	0.00729888	0.0367385	TRUE	28.5613	28.7484	28.7997	28.3986	29.1585	29.1797	29.0983	28.8862	28.5613	28.7484	28.7997	28.3986	29.1585	29.1797	29.0983	28.8862
Q99714;Q99714-2;Q5H928	Q99714	Q99714;Q99714-2;Q5H928	HSD17B10	HSD17B10	HSD17B10	ENSG00000072506	3028	Xp	TRUE	Matrix	TRUE	0.65081	TRUE	0.439984	0.0960176	6	0.0785976	3.76375	0.00935722	0.0440771	TRUE	29.1865	28.9703	29.0965	28.9298	29.6508	29.4383	29.2991	29.5549	29.1865	28.9703	29.0965	28.9298	29.6508	29.4383	29.2991	29.5549
P30044-2;P30044;P30044-3;P30044-4	P30044-2	P30044-2;P30044;P30044-3;P30044-4	PRDX5	PRDX5	PRDX5	ENSG00000126432	25824	11q	TRUE	Matrix	TRUE	0.620762	FALSE	0.435252	0.0955752	6	-0.00370814	4.59282	0.00371999	0.0224843	TRUE	27.5425	27.4443	27.7031	27.502	28.1199	28.0535	27.7622	27.9973	27.5425	27.4443	27.7031	27.502	28.1199	28.0535	27.7622	27.9973
A0A2R8Y5P7;P49590;A0A2R8Y3N3;P49590-2;A0A2R8Y6I1;D6RB22;B4DQ67;D6RJE6;A0A2R8Y5E8;A0A2R8Y4X6	A0A2R8Y5P7	A0A2R8Y5P7;P49590;A0A2R8Y6I1;P49590-2;A0A2R8Y3N3;D6RB22;B4DQ67;D6RJE6;A0A2R8Y5E8;A0A2R8Y4X6	HARS2	HARS2	HARS2	ENSG00000112855	23438	5q	TRUE	Matrix	TRUE	0.634929	FALSE	0.430923	0.0649262	5	0.0444927	5.95185	0.00191386	0.0138813	TRUE	#N/A	26.8633	26.9398	26.7539	27.3497	27.3461	27.1874	27.2498	#N/A	26.8633	26.9398	26.7539	27.3497	27.3461	27.1874	27.2498
Q15084-3;Q15084;Q15084-4;Q15084-5;Q15084-2	Q15084-3	Q15084-3;Q15084;Q15084-4;Q15084-5;Q15084-2	PDIA6	PDIA6	PDIA6	ENSG00000143870	10130	2p	FALSE		FALSE	0.721714	TRUE	0.428809	0.0521886	6	0.0400498	7.44911	0.000301631	0.00363711	TRUE	29.0162	28.9897	29.0579	29.0309	29.5462	29.4339	29.3193	29.5105	29.0162	28.9897	29.0579	29.0309	29.5462	29.4339	29.3193	29.5105
A0A024RAC6;Q14241	A0A024RAC6	A0A024RAC6;Q14241	TCEB3	TCEB3	TCEB3	ENSG00000011007	6924	1p	FALSE		FALSE	0.57619	FALSE	0.347882	0.101185	6	-0.0426598	3.8597	0.00836519	0.0409702	TRUE	25.1398	25.1997	24.9331	25.0876	25.5959	25.3502	25.2469	25.5587	25.1398	25.1997	24.9331	25.0876	#N/A	#N/A	#N/A	#N/A
P10809;E7EXB4;E7ESH4;P10809-2;C9JL25;C9JL19;C9JCQ4;C9J0S9	P10809	P10809;E7ESH4;E7EXB4;P10809-2;C9JL25;C9JCQ4;C9JL19;C9J0S9	HSPD1	HSPD1	HSPD1	ENSG00000144381	3329	2q	TRUE	Matrix	TRUE	0.63198	TRUE	0.330211	0.0443488	6	-0.0278315	8.07333	0.000193412	0.00270777	TRUE	30.4523	30.4038	30.4951	30.3655	30.8557	30.7243	30.7572	30.7002	30.4523	30.4038	30.4951	30.3655	30.8557	30.7243	30.7572	30.7002
P47756-2;B1AK87;B1AK88;P47756;B1AK85	P47756-2	P47756-2;B1AK87;B1AK88;P47756;B1AK85	CAPZB	CAPZB	CAPZB	ENSG00000077549	832	1p	FALSE		FALSE	0.616476	TRUE	0.327905	0.098967	6	-0.0354732	3.67171	0.010433	0.0473656	TRUE	30.1659	29.9809	30.4269	30.1888	30.4513	30.5546	30.6075	30.4607	30.1659	29.9809	30.4269	30.1888	30.4513	30.5546	30.6075	30.4607
Q13895;H7BY94	Q13895	Q13895;H7BY94;F8WBL2	BYSL	BYSL	BYSL	ENSG00000112578	705	6p	FALSE		FALSE	0.657143	FALSE	0.313736	0.0949711	6	-0.222217	5.64333	0.00132704	0.010549	TRUE	26.3705	26.3263	26.5795	26.207	26.7141	26.8203	26.5637	26.64	26.3705	26.3263	26.5795	26.207	26.7141	26.8203	26.5637	26.64
P07355;P07355-2;H0YN42;H0YM50;H0YMU9;H0YMD0;A6NMY6;H0YKS4;H0YNP5;H0YN28;H0YMM1;H0YKX9;H0YLV6;H0YKZ7;H0YMW4;H0YKL9;H0YNA0;H0YKV8;H0YN52;H0YMD9;H0YNB8;H0YKN4;H0YLE2	P07355	P07355;P07355-2;H0YN42;H0YMU9;H0YMD0;A6NMY6;H0YM50;H0YKS4;H0YNP5;H0YN28;H0YL33;H0YMM1;H0YKX9;H0YLV6;H0YKZ7;H0YMW4;H0YKL9;H0YNA0;H0YKV8;H0YN52;H0YMD9;H0YNB8;H0YKN4;H0YLE2	ANXA2;ANXA2P2	ANXA2	ANXA2	ENSG00000182718	302	15q	FALSE		FALSE	0.59422	TRUE	0.304237	0.126558	6	-0.375917	5.37425	0.00170492	0.0127452	TRUE	33.0907	33.3014	33.4957	33.3927	33.3728	33.6057	33.7209	33.7981	33.0907	33.3014	33.4957	33.3927	33.3728	33.6057	33.7209	33.7981
O75439;G3V0E4;F8WAZ6;F8WEA6;F8WBE1	O75439	O75439;G3V0E4;F8WAZ6;F8WEA6;F8WBE1	PMPCB	PMPCB	PMPCB	ENSG00000105819	9512	7q	TRUE	Matrix	TRUE	0.600324	FALSE	0.280978	0.0683308	6	-0.00973721	4.25453	0.00535335	0.0295669	TRUE	29.1713	29.0717	29.2684	29.1439	29.366	29.3348	29.5381	29.5403	29.1713	29.0717	29.2684	29.1439	29.366	29.3348	29.5381	29.5403
P22570;P22570-7;A0A0C4DFN8;A0A0A0MSZ4;P22570-5;P22570-2;P22570-3;A0A0A0MTR6;A0A0C4DGN7;A0A0A0MT64;P22570-4;A0A0A0MTN9	P22570	A0A0C4DFN8;A0A0A0MSZ4;A0A0A0MTN9;A0A0A0MTR6;A0A0C4DGN7;A0A0A0MT64;J3QKZ8;J3QQW7	FDXR	FDXR	FDXR	ENSG00000161513	2232	17q	TRUE	Matrix	TRUE	0.630714	FALSE	0.250135	0.0940204	6	-0.128781	4.03014	0.00687916	0.0356931	TRUE	31.3121	31.445	31.5908	31.5017	31.6394	31.868	31.5443	31.7984	31.3121	31.445	31.5908	31.5017	31.6394	31.868	31.5443	31.7984
Q13151	Q13151	Q13151	HNRNPA0	HNRNPA0	HNRNPA0	ENSG00000177733	10949	5q	FALSE		FALSE	0.567238	TRUE	0.242271	0.078453	6	-0.122272	4.64664	0.00351601	0.0215984	TRUE	31.6562	31.4868	31.3649	31.5747	31.8945	31.769	31.7077	31.6806	31.6562	31.4868	31.3649	31.5747	31.8945	31.769	31.7077	31.6806
Q00839;Q00839-2;A0A1W2PPS1;A0A1X7SBS1;A0A1W2PP35;Q5RI18;A0A1W2PPH7;A0A1W2PPL4;A0A1W2PP34;A0A1W2PQL0;A0A1W2PQ74;A0A1W2PRZ7;A0A1W2PQD4;A0A1W2PRI6;A0A1W2PPE9;A0A1W2PNG3;A0A1W2PP22;A0A087WZF3	Q00839	Q00839-2;A0A1W2PPS1;A0A1W2PP35;A0A1W2PQL0;A0A1W2PP34	HNRNPU	HNRNPU	HNRNPU	ENSG00000153187;ENSG00000277877	3192	1q	FALSE		FALSE	0.585098	TRUE	0.232053	0.0941388	6	-0.14461	4.00115	0.00710967	0.03621	TRUE	32.1458	32.2175	32.5587	32.3202	32.5091	32.52	32.6238	32.5174	32.1458	32.2175	32.5587	32.3202	32.5091	32.52	32.6238	32.5174
J3QRU1;P07947;P06241-3;P06241-2;P06241;Q573B4;P06239;P06239-3	J3QRU1	J3QRU1;P07947;P06241-3;P06241-2;P06241;Q573B4;P06239;P06239-3	YES1	YES1	YES1	ENSG00000010810;ENSG00000176105;ENSG00000182866	2534;7525;3932	6q	FALSE		FALSE	0.63399	TRUE	0.213062	0.035449	6	0.0632705	4.22556	0.00552721	0.0301816	TRUE	28.2758	28.3338	28.2934	28.1984	28.5451	28.4442	28.4731	28.4914	28.2758	28.3338	28.2934	28.1984	28.5451	28.4442	28.4731	28.4914
B9A067;Q16891-2;Q16891-4;Q16891;Q16891-3;C9J406;H7C463;A0A087WYS0;D6RAW4	B9A067	Q16891;Q16891-3;B9A067;D6RAW4	IMMT	IMMT	IMMT	ENSG00000132305	10989	2p	TRUE	MIM	TRUE	0.640448	TRUE	0.172836	0.0921109	6	-0.198801	4.03467	0.00684393	0.035579	TRUE	33.8835	33.9806	34.076	34.018	33.9179	34.208	34.2786	34.245	33.8835	33.9806	34.076	34.018	33.9179	34.208	34.2786	34.245
P50995-2;P50995;H0Y6E1;E5RIN3;P27216;P27216-2	P50995-2	P50995-2;P50995;H0Y6E1;E5RIN3;P27216;P27216-2	ANXA11	ANXA11	ANXA11	ENSG00000104537;ENSG00000122359	312;311	8q	FALSE		FALSE	0.574952	FALSE	0.043008	0.106346	6	-0.490096	5.0129	0.00242107	0.0165247	TRUE	30.9768	31.0462	31.2653	31.0999	31.126	31.348	31.1617	30.9246	30.9768	31.0462	31.2653	31.0999	31.126	31.348	31.1617	30.9246
P38646;D6RJI2;H0YBG6;H0Y8S0;D6RA73	P38646	P38646;D6RJI2;H0YBG6;D6RA73;H0Y8S0	HSPA9	HSPA9	HSPA9	ENSG00000113013	3313	5q	TRUE	Matrix	TRUE	0.576968	TRUE	-0.0717677	0.0263549	6	-0.175726	3.94456	0.00758479	0.037924	TRUE	31.2438	31.1993	31.2002	31.3007	31.1799	31.1822	31.1345	31.1603	31.2438	31.1993	31.2002	31.3007	31.1799	31.1822	31.1345	31.1603
O75131;A0A087WYQ3;E5RHZ0;A0A087WXR6;A0A087WUS8;H0YB26;E5RFT7;Q9HCH3-2;Q8IYJ1;Q96A23;O95741;Q96A23-2;Q9HCH3;O95741-2	O75131	O75131;A0A087WYQ3;E5RHZ0;A0A087WXR6;A0A087WUS8;H0YB26;E5RFT7;A0A0G2JMP5	CPNE3	CPNE3	CPNE3	ENSG00000085719;ENSG00000100884;ENSG00000124772;ENSG00000144550;ENSG00000196353	8895;9362;57699;151835;131034	8q	FALSE		FALSE	0.615848	FALSE	-0.20611	0.131228	6	-0.827254	4.73331	0.00321354	0.0203637	TRUE	30.5991	30.7731	30.9388	30.9094	30.7155	30.59	30.785	30.3054	30.5991	30.7731	30.9388	30.9094	30.7155	30.59	30.785	30.3054
A0A2R8YD12;A0A024QZX5;A0A087X1N8;P35237;A0A2R8Y6A7;C9JTJ8	A0A2R8YD12	A0A024QZX5;A0A087X1N8;P35237;A0A2R8YD12;A0A2R8Y6A7;A0A2R8YDD0;A0A2R8Y517	SERPINB6	SERPINB6	SERPINB6	ENSG00000124570;ENSG00000166401	5269;5271	6p	FALSE		FALSE	0.647794	FALSE	#N/A	#N/A	#N/A	0.0934149	#N/A	#N/A	#N/A	FALSE	#N/A	#N/A	#N/A	#N/A	#N/A	#N/A	#N/A	#N/A	#N/A	#N/A	#N/A	#N/A	#N/A	#N/A	#N/A	#N/A
E9PRM7;A0A0J9YWM3;A0A024RCG2;Q96BI1	E9PRM7	E9PRM7;A0A0J9YWM3;A0A024RCG2;Q96BI1	SLC22A18	SLC22A18	SLC22A18	ENSG00000110628	5002	11p	FALSE		FALSE	0.739714	FALSE	#N/A	#N/A	#N/A	0.278188	#N/A	#N/A	#N/A	FALSE	25.5959	25.3502	25.2469	25.5587	25.5959	25.3502	26.7944	25.5587	#N/A	#N/A	#N/A	#N/A	#N/A	#N/A	26.7944	#N/A
A0A075B6P0;Q330K2-2;Q330K2;E5RGD6;E5RFN5	A0A075B6P0	A0A075B6P0;Q330K2-2;Q330K2	NDUFAF6	NDUFAF6	NDUFAF6	ENSG00000156170	137682	8q	TRUE	MIM	TRUE	0.57625	FALSE	#N/A	#N/A	#N/A	-0.190737	#N/A	#N/A	#N/A	FALSE	25.5959	25.3502	25.2469	25.5587	25.5959	25.3502	25.2469	25.5587	#N/A	#N/A	#N/A	#N/A	#N/A	#N/A	#N/A	#N/A
Q8TD26	Q8TD26	A0A075B6P4;Q8TD26-2;Q8TD26-3;Q8TD26	CHD6	CHD6	CHD6	ENSG00000124177	84181	20q	FALSE		FALSE	0.65081	FALSE	#N/A	#N/A	#N/A	0.016256	#N/A	#N/A	#N/A	FALSE	#N/A	#N/A	#N/A	#N/A	#N/A	#N/A	#N/A	#N/A	#N/A	#N/A	#N/A	#N/A	#N/A	#N/A	#N/A	#N/A
A0A087WTK0;A0A087WVC6;Q12913;Q12913-2;E9PPH3	A0A087WTK0	A0A087WTK0;A0A087WVC6;Q12913-2;Q12913	PTPRJ	PTPRJ	PTPRJ	ENSG00000149177	5795	11p	FALSE		FALSE	0.741119	FALSE	#N/A	#N/A	#N/A	-0.0950776	#N/A	#N/A	#N/A	FALSE	25.5959	25.3502	25.2469	25.5587	25.5959	25.3502	25.2469	25.5587	#N/A	#N/A	#N/A	#N/A	#N/A	#N/A	#N/A	#N/A
A0A087WTW5;Q9UKL3	A0A087WTW5	Q9UKL3;A0A087WTW5;A0A096LP21	CASP8AP2	CASP8AP2	CASP8AP2	ENSG00000118412	9994	6q	FALSE		FALSE	0.63481	FALSE	#N/A	#N/A	#N/A	-0.0784725	#N/A	#N/A	#N/A	FALSE	#N/A	#N/A	#N/A	#N/A	#N/A	#N/A	#N/A	#N/A	#N/A	#N/A	#N/A	#N/A	#N/A	#N/A	#N/A	#N/A
A0A087WUI8;Q96IJ6;Q96IJ6-2;A0A0U1RRC2;C9J255;F8WD54	A0A087WUI8	A0A087WUI8;Q96IJ6;Q96IJ6-2;A0A0U1RRC2;C9J255;F8WD54	GMPPA	GMPPA	GMPPA	ENSG00000144591	29926	2q	FALSE		FALSE	0.635536	FALSE	#N/A	#N/A	#N/A	0.0465186	#N/A	#N/A	#N/A	FALSE	#N/A	#N/A	#N/A	#N/A	#N/A	#N/A	#N/A	#N/A	#N/A	#N/A	#N/A	#N/A	#N/A	#N/A	#N/A	#N/A
A0A087X1B1;Q9Y6K9;Q9Y6K9-2;A0A087X0G7;A0A087WUW6;A0A087WV30;C9JN51;Q9Y6K9-3;C9JH59;C9J2V2	A0A087X1B1	A0A087X0G7;A0A087WUW6;A0A087X1B1;Q9Y6K9-3;Q9Y6K9;Q9Y6K9-2	IKBKG	IKBKG	IKBKG	ENSG00000269335	8517	Xq	FALSE		FALSE	0.529792	TRUE	#N/A	#N/A	#N/A	0.0633646	#N/A	#N/A	#N/A	FALSE	#N/A	#N/A	#N/A	#N/A	#N/A	#N/A	#N/A	#N/A	#N/A	#N/A	#N/A	#N/A	#N/A	#N/A	#N/A	#N/A
A0A087WV25;Q8N103-3;O95684-2;O95684	A0A087WV25	A0A087WV25;O95684-2;O95684;Q8N103-3;O95684-3	FGFR1OP	FGFR1OP	FGFR1OP	ENSG00000164691;ENSG00000213066	117289;11116	6q	FALSE		FALSE	0.649857	TRUE	#N/A	#N/A	#N/A	0.0484278	#N/A	#N/A	#N/A	FALSE	#N/A	#N/A	#N/A	#N/A	#N/A	#N/A	#N/A	#N/A	#N/A	#N/A	#N/A	#N/A	#N/A	#N/A	#N/A	#N/A
Q96JY6-3;Q96JY6;A0A087WVI1;Q96JY6-5;Q96JY6-4;E5RGS7;H0YBP7;C9JS55;B3KPU0;C9J0X3;C9J760;A0A087WU48;C9K0F0;F8WFB8;A0A087WUQ1;H7C1D1;Q96JY6-2;C9JSR2	Q96JY6-3	Q96JY6-5;Q96JY6;A0A087WVI1;Q96JY6-3;Q96JY6-4;H0YBP7;B3KPU0;C9JS55;E5RGS7;C9JSR2;A0A087WXJ0;C9K0F0;C9J0X3;C9J760;H7C1D1;Q96JY6-2;A0A087WUQ1	PDLIM2	PDLIM2	PDLIM2	ENSG00000120913;ENSG00000248235	64236	8p	FALSE		FALSE	0.545163	FALSE	#N/A	#N/A	#N/A	0.197309	#N/A	#N/A	#N/A	FALSE	25.5959	25.3502	25.2469	25.5587	25.5959	25.3502	25.2469	25.5587	#N/A	#N/A	#N/A	#N/A	#N/A	#N/A	#N/A	#N/A
A0A087WW40;Q9Y371;Q9Y371-2;Q9Y371-3	A0A087WW40	A0A087WW40;Q9Y371;Q9Y371-2;Q9Y371-3	SH3GLB1	SH3GLB1	SH3GLB1	ENSG00000097033	51100	1p	FALSE		FALSE	0.624333	TRUE	#N/A	#N/A	#N/A	0.324999	#N/A	#N/A	#N/A	FALSE	#N/A	#N/A	#N/A	#N/A	#N/A	#N/A	#N/A	#N/A	#N/A	#N/A	#N/A	#N/A	#N/A	#N/A	#N/A	#N/A
E9PIT5;Q8TE77-2;Q8TE77-3;Q8TE77;A0A087WWG1;Q8TE77-5	E9PIT5	A0A087WWG1;C9JUG3;Q8TE77-4;Q8TE77-2;Q8TE77	SSH3	SSH3	SSH3	ENSG00000172830	54961	11q	FALSE		FALSE	0.618048	FALSE	#N/A	#N/A	#N/A	0.233266	#N/A	#N/A	#N/A	FALSE	#N/A	#N/A	#N/A	#N/A	#N/A	#N/A	#N/A	#N/A	#N/A	#N/A	#N/A	#N/A	#N/A	#N/A	#N/A	#N/A
H0YKE1;H0YNS9;H0YLB8;H0YMB3;H0YLV5;A0A087WWM4;F8WAN9;H0YNJ6;Q9P2T1-3;Q9P2T1;Q9P2T1-2	H0YKE1	H0YMB3;H0YLV5;A0A087WWM4;F8WAN9;H0YNJ6;Q9P2T1-3;Q9P2T1;Q9P2T1-2;H0YN22;H0YK13;H0YMW6;H0YNS9;H0YK71;H0YLB8;H0YNH0;P36959	GMPR2	GMPR2	GMPR2	ENSG00000100938	51292	14q	FALSE		FALSE	0.630762	FALSE	#N/A	#N/A	#N/A	0.370464	#N/A	#N/A	#N/A	FALSE	#N/A	#N/A	#N/A	#N/A	#N/A	#N/A	#N/A	#N/A	#N/A	#N/A	#N/A	#N/A	#N/A	#N/A	#N/A	#N/A
A0A087WXZ7;K7EIX2;Q6AI08;K7ELR8;K7EK31;K7ESP5	A0A087WXZ7	A0A087WXZ7;K7EIX2;Q6AI08;K7ELR8	HEATR6	HEATR6	HEATR6	ENSG00000068097	63897	17q	FALSE		FALSE	0.650448	FALSE	#N/A	#N/A	#N/A	0.158611	#N/A	#N/A	#N/A	FALSE	#N/A	#N/A	#N/A	#N/A	#N/A	#N/A	#N/A	#N/A	#N/A	#N/A	#N/A	#N/A	#N/A	#N/A	#N/A	#N/A
G3V394;F8WE88;Q9Y4I1-2;Q9Y4I1;Q9Y4I1-3;A0A087WY00;F8W6H6;E7ERV5;Q9UES5;O95317	G3V394	A0A087WY00;G3V394;F8WE88;F8W6H6;Q9Y4I1-2;Q9Y4I1;Q9Y4I1-3;E7ERV5;Q9UES5;O95317	MYO5A	MYO5A	MYO5A	ENSG00000197535	4644	15q	FALSE		FALSE	0.623155	TRUE	#N/A	#N/A	#N/A	0.014624	#N/A	#N/A	#N/A	FALSE	#N/A	#N/A	#N/A	#N/A	#N/A	#N/A	#N/A	#N/A	#N/A	#N/A	#N/A	#N/A	#N/A	#N/A	#N/A	#N/A
Q6ICJ4;A0A087WY67;P0CG30;P0CG29	Q6ICJ4	Q6ICJ4;A0A087WY67;P0CG30;P0CG29	Em:AP000351.3;GSTT2;GSTT2B	Em:AP000351.3	Em:AP000351.3	ENSG00000099984;ENSG00000133433;ENSG00000277897;ENSG00000278695	2953;653689	22q	FALSE		FALSE	0.647286	FALSE	#N/A	#N/A	#N/A	0.123371	#N/A	#N/A	#N/A	FALSE	25.5959	25.3502	25.2469	25.5587	25.5959	25.3502	25.2469	25.5587	#N/A	#N/A	#N/A	#N/A	#N/A	#N/A	#N/A	#N/A
A0A087WYR3;O43399;O43399-5;O43399-7;O43399-2;O43399-4;O43399-3;A0A087WZ51;O43399-6	A0A087WYR3	A0A087WYR3;O43399;O43399-5;O43399-7;O43399-2;O43399-4;O43399-3;O43399-6;A0A087WZ51	TPD52L2	TPD52L2	TPD52L2	ENSG00000101150	7165	20q	FALSE		FALSE	0.546365	FALSE	#N/A	#N/A	#N/A	-0.0342476	#N/A	#N/A	#N/A	FALSE	#N/A	#N/A	#N/A	#N/A	#N/A	#N/A	#N/A	#N/A	#N/A	#N/A	#N/A	#N/A	#N/A	#N/A	#N/A	#N/A
A0A087WYS1;E7EUC7;Q16851;Q16851-2;C9JWG0;C9JVG3;C9JQU9;C9JNZ1;C9JTZ5;C9JUW1;C9J6Q0;F2Z3H1	A0A087WYS1	A0A087WYS1;E7EUC7;Q16851-2;Q16851;C9JTZ5;C9JUW1;C9JWG0;C9JVG3;C9JQU9;C9JNZ1	UGP2	UGP2	UGP2	ENSG00000169764	7360	2p	FALSE		FALSE	0.577649	FALSE	#N/A	#N/A	#N/A	0.394822	#N/A	#N/A	#N/A	FALSE	#N/A	#N/A	#N/A	#N/A	#N/A	#N/A	#N/A	#N/A	#N/A	#N/A	#N/A	#N/A	#N/A	#N/A	#N/A	#N/A
A0A087WZE9;Q15651;Q15651-2	A0A087WZE9	A0A087WZE9;Q15651-2;Q15651	HMGN3	HMGN3	HMGN3	ENSG00000118418	9324	6q	FALSE		FALSE	0.423262	FALSE	#N/A	#N/A	#N/A	0.0664005	#N/A	#N/A	#N/A	FALSE	#N/A	#N/A	#N/A	#N/A	#N/A	#N/A	#N/A	#N/A	#N/A	#N/A	#N/A	#N/A	#N/A	#N/A	#N/A	#N/A
J3KN36;A0A0G2JN29;A0A087X117;Q5JPE7-2;Q15155;P69849;Q5JPE7;A0A0G2JP90;A0A087WW46;Q5JPE7-3;H3BPS9;A0A087WTD5	J3KN36	A0A0G2JN29;A0A087X117;Q15155;A0A0G2JP90;A0A087WW46;H3BUC9;I3L0Q6;H3BTW1	NOMO3;NOMO1;NOMO2	NOMO3	NOMO1	ENSG00000103226;ENSG00000103512;ENSG00000185164;ENSG00000274779;ENSG00000278087	408050;23420;102723728;283820	16p	FALSE		FALSE	0.683302	TRUE	#N/A	#N/A	#N/A	-0.17881	#N/A	#N/A	#N/A	FALSE	25.5959	25.3502	25.2469	25.5587	25.5959	25.3502	25.2469	25.5587	#N/A	#N/A	#N/A	#N/A	#N/A	#N/A	#N/A	#N/A
A0A087X1E4;P53365-3;P53365;P53365-2;E9PPY7;E9PRV8	A0A087X1E4	A0A087X1E4;P53365;P53365-2;P53365-3;E9PPY7;E9PRV8	ARFIP2	ARFIP2	ARFIP2	ENSG00000132254	23647	11p	FALSE		FALSE	0.57631	TRUE	#N/A	#N/A	#N/A	0.302608	#N/A	#N/A	#N/A	FALSE	#N/A	#N/A	#N/A	#N/A	#N/A	#N/A	#N/A	#N/A	#N/A	#N/A	#N/A	#N/A	#N/A	#N/A	#N/A	#N/A
Q15057;A0A0U1RQT1;A0A087X1H5;H7C3K3	Q15057	A0A0U1RQT1;A0A087X1H5;Q15057;C9J8L1	ACAP2	ACAP2	ACAP2	ENSG00000114331	23527	3q	FALSE		FALSE	0.633159	FALSE	#N/A	#N/A	#N/A	0.143697	#N/A	#N/A	#N/A	FALSE	#N/A	#N/A	#N/A	#N/A	#N/A	#N/A	#N/A	#N/A	#N/A	#N/A	#N/A	#N/A	#N/A	#N/A	#N/A	#N/A
Q13098-7;Q13098;Q13098-5;C9JFE4;Q13098-6;A8K070;A0A096LPJ3;A0A096LP07;J3KRJ4;J3QS84;J3QQX0;J3KRE8;J3KSA5;J3QLT0;J3QLE8;J3KTB0;J3QS88;J3QL53	Q13098-7	A0A096LP07;Q13098-7;Q13098;Q13098-5;A8K070;A0A096LPJ3;C9JFE4;Q13098-6;J3QLT0;J3KSA5;J3KRJ4;J3KTB0;J3QS88;J3QS84;J3QL53;J3QLE8;J3KRE8	GPS1	GPS1	GPS1	ENSG00000169727	2873	17q	FALSE		FALSE	0.609156	TRUE	#N/A	#N/A	#N/A	0.0805188	#N/A	#N/A	#N/A	FALSE	#N/A	#N/A	#N/A	#N/A	#N/A	#N/A	#N/A	#N/A	#N/A	#N/A	#N/A	#N/A	#N/A	#N/A	#N/A	#N/A
A0A096LP25;A0A096LNZ0;Q6ZSR9	A0A096LP25	A0A096LP25;A0A096LNZ0;Q6ZSR9	AAK1	AAK1	AAK1	ENSG00000115977	22848	2p	FALSE		FALSE	0.558175	FALSE	#N/A	#N/A	#N/A	0.0625896	#N/A	#N/A	#N/A	FALSE	#N/A	#N/A	#N/A	#N/A	#N/A	#N/A	#N/A	#N/A	#N/A	#N/A	#N/A	#N/A	#N/A	#N/A	#N/A	#N/A
A0A0A0MQS1;Q53H96;Q53H96-2;B5MD87;F8WEI0	A0A0A0MQS1	A0A0A0MQS1;Q53H96;B5MD87;Q53H96-2	PYCRL	PYCRL	PYCRL	ENSG00000104524	65263	8q	FALSE		FALSE	0.661929	FALSE	#N/A	#N/A	#N/A	0.0249885	#N/A	#N/A	#N/A	FALSE	#N/A	#N/A	#N/A	#N/A	#N/A	#N/A	#N/A	#N/A	#N/A	#N/A	#N/A	#N/A	#N/A	#N/A	#N/A	#N/A
A0A0A0MRI2;Q9UNH7;Q9UNH7-2;G3V5X9;G3V2U1;H0YJF8;G3V4Z5	A0A0A0MRI2	A0A0A0MRI2;Q9UNH7;Q9UNH7-2;H0YJF8;G3V4Z5;G3V5X9;G3V5U2;G3V2U1	SNX6	SNX6	SNX6	ENSG00000129515	58533	14q	FALSE		FALSE	0.624962	TRUE	#N/A	#N/A	#N/A	0.232303	#N/A	#N/A	#N/A	FALSE	#N/A	#N/A	#N/A	#N/A	#N/A	#N/A	#N/A	#N/A	#N/A	#N/A	#N/A	#N/A	#N/A	#N/A	#N/A	#N/A
B6VEX4;A0A0A0MRT6;Q8IZP0-10;Q8IZP0-8;Q8IZP0-7;Q8IZP0-2;Q8IZP0-4;Q8IZP0-3;Q8IZP0-5;Q8IZP0-6;Q8IZP0-9;Q8IZP0-12;Q8IZP0;Q8IZP0-11	B6VEX4	B6VEX4;A0A0A0MRT6;Q8IZP0-10;Q8IZP0-8;Q8IZP0-7;Q8IZP0-2;Q8IZP0-4;Q8IZP0-3;Q8IZP0-5;Q8IZP0-6;Q8IZP0-9;Q8IZP0-12;Q8IZP0;Q8IZP0-11	ABI1	ABI1	ABI1	ENSG00000136754	10006	10p	FALSE		FALSE	0.609302	TRUE	#N/A	#N/A	#N/A	-0.0556995	#N/A	#N/A	#N/A	FALSE	#N/A	#N/A	#N/A	#N/A	#N/A	#N/A	#N/A	#N/A	#N/A	#N/A	#N/A	#N/A	#N/A	#N/A	#N/A	#N/A
A0A0A0MS45;J3KNI1;Q9H9E3;Q9H9E3-3;Q9H9E3-2;H3BMV9;E9PRT5;H3BSD2;J3QLW1;H3BQB2;J3KRB5	A0A0A0MS45	A0A0A0MS45;J3KNI1;Q9H9E3;Q9H9E3-2;H3BMV9;E9PRT5;H3BSD2;Q9H9E3-3;J3QLW1;J3KRB5	COG4	COG4	COG4	ENSG00000103051	25839	16q	FALSE		FALSE	0.602083	TRUE	#N/A	#N/A	#N/A	0.0730063	#N/A	#N/A	#N/A	FALSE	25.5959	25.3502	25.2469	25.5587	25.5959	25.3502	25.2469	25.5587	#N/A	#N/A	#N/A	#N/A	#N/A	#N/A	#N/A	#N/A
A0A0A0MSA9;A0A0C4DG49;P15151-3;P15151-2;P15151-4;P15151	A0A0A0MSA9	A0A0A0MSA9;A0A0C4DG49;P15151-3;P15151-2;P15151-4;P15151	PVR	PVR	PVR	ENSG00000073008	5817	19q	FALSE		FALSE	0.83919	FALSE	#N/A	#N/A	#N/A	-0.167366	#N/A	#N/A	#N/A	FALSE	25.5959	25.3502	25.2469	25.5587	25.5959	25.3502	25.2469	25.5587	#N/A	#N/A	#N/A	#N/A	#N/A	#N/A	#N/A	#N/A
A0A0A0MRE1;B4DJ07;A0A0A0MSB8;Q9UPT5-2;Q9UPT5-5;Q9UPT5-1;Q9UPT5-6;Q9UPT5;Q9UPT5-4;C9JME6;C9JKC2;B5MCY9;K7ERQ5	A0A0A0MRE1	A0A0A0MSB8;Q9UPT5-2;Q9UPT5-5;Q9UPT5-1;Q9UPT5-6;Q9UPT5;A0A0A0MRE1;B4DJ07;B5MCY9;K7ERQ5;Q9UPT5-4;C9JME6	EXOC7	EXOC7	EXOC7	ENSG00000182473	23265	17q	FALSE		FALSE	0.589354	TRUE	#N/A	#N/A	#N/A	0.220251	#N/A	#N/A	#N/A	FALSE	#N/A	#N/A	#N/A	#N/A	#N/A	#N/A	#N/A	#N/A	#N/A	#N/A	#N/A	#N/A	#N/A	#N/A	#N/A	#N/A
A0A0G2JKZ1;A2AB90;A0A0G2JH37;A0A0A0MSV9;O15533-2;O15533;O15533-3;Q6P1N7;C9JA35;A0A0A0MT98;O15533-4	A0A0G2JKZ1	A0A0G2JKZ1;A2AB90;A0A0G2JH37;A0A0A0MSV9;O15533-2;O15533;O15533-3;Q6P1N7;C9JA35;A0A0A0MT98;O15533-4	TAPBP	TAPBP	TAPBP	ENSG00000112493;ENSG00000206208;ENSG00000206281;ENSG00000231925;ENSG00000236490	6892	6p	FALSE		FALSE	0.714018	FALSE	#N/A	#N/A	#N/A	0.358274	#N/A	#N/A	#N/A	FALSE	25.5959	25.3502	25.2469	25.5587	25.5959	25.3502	25.2469	25.5587	#N/A	#N/A	#N/A	#N/A	#N/A	#N/A	#N/A	#N/A
A0A0A0MTH9;O14981;O14981-2	A0A0A0MTH9	A0A0A0MTH9;O14981;O14981-2	BTAF1	BTAF1	BTAF1	ENSG00000095564	9044	10q	FALSE		FALSE	0.721238	FALSE	#N/A	#N/A	#N/A	0.132126	#N/A	#N/A	#N/A	FALSE	#N/A	#N/A	#N/A	#N/A	#N/A	#N/A	#N/A	#N/A	#N/A	#N/A	#N/A	#N/A	#N/A	#N/A	#N/A	#N/A
Q5T2B5;A0A0A0MTN0;Q13617;Q13617-2;Q5T2B7	Q5T2B5	Q5T2B5;A0A0A0MTN0;Q13617;Q13617-2;Q5T2B7	CUL2	CUL2	CUL2	ENSG00000108094	8453	10p	FALSE		FALSE	0.611512	TRUE	#N/A	#N/A	#N/A	-0.0153412	#N/A	#N/A	#N/A	FALSE	25.5959	25.3502	25.2469	25.5587	25.5959	26.5505	25.2469	25.5587	#N/A	#N/A	#N/A	#N/A	#N/A	26.5505	#N/A	#N/A
F5GY88;A0A0B4J1W0;O75448-2;O75448;F5H5K2;B9TX62;B4DDR8;J3KTL3;J3KSU0;F5H2D6;E9PFL1	F5GY88	F5GY88;A0A0B4J1W0;O75448-2;O75448;F5H5K2;B4DDR8;E9PFL1;H0YEG1;J3KTL3	MED24	MED24	MED24	ENSG00000008838	9862	17q	FALSE		FALSE	0.681271	TRUE	#N/A	#N/A	#N/A	-0.0296544	#N/A	#N/A	#N/A	FALSE	25.5959	25.3502	25.2469	25.5587	25.5959	25.3502	25.2469	25.5587	#N/A	#N/A	#N/A	#N/A	#N/A	#N/A	#N/A	#N/A
Q13642-5;Q13642-4;Q13642-1;Q5JXI8;Q5JXI2;Q13642;A0A0D9SFB0;Q5JXI3;Q5JXH7;Q5JXH8;Q5JXH9;A0A0D9SFI6;A0A0D9SFZ9;Q13642-3;Q5JXI0;A0A0D9SGB2;A0A0D9SG53;A0A0D9SGD1;A0A0D9SEY7;A0A0D9SGC5	Q13642-5	A0A0D9SG53;A0A0D9SGB2;Q5JXI8;Q5JXI2;Q5JXI3;Q5JXH7;Q5JXH8;A0A0D9SFZ9;Q5JXH9;A0A0D9SFB0;A0A0D9SFI6;Q5JXI0;Q13642-3;Q13642-1;Q13642-5;Q13642-4;Q13642	FHL1	FHL1	FHL1	ENSG00000022267	2273	Xq	FALSE		FALSE	0.54381	TRUE	#N/A	#N/A	#N/A	0.067963	#N/A	#N/A	#N/A	FALSE	#N/A	#N/A	#N/A	#N/A	#N/A	#N/A	#N/A	29.2033	#N/A	#N/A	#N/A	#N/A	#N/A	#N/A	#N/A	29.2033
A0A1B0GW29;A0A1B0GV11;A0A0D9SGH0;Q92581-3;Q92581;Q92581-2	A0A1B0GW29	A0A1B0GW29;A0A1B0GV11;A0A0D9SGH0;Q92581-3;Q92581;Q92581-2	SLC9A6	SLC9A6	SLC9A6	ENSG00000198689	10479	Xq	FALSE		FALSE	0.71125	FALSE	#N/A	#N/A	#N/A	-0.195547	#N/A	#N/A	#N/A	FALSE	25.5959	25.3502	25.2469	25.5587	25.5959	25.3502	25.2469	25.5587	#N/A	#N/A	#N/A	#N/A	#N/A	#N/A	#N/A	#N/A
A0A0G2JHC2;Q6NYC8;Q6NYC8-2;Q6NYC8-3;Q6NYC8-4	A0A0G2JHC2	A0A0G2JHC2;Q6NYC8;Q6NYC8-2;Q6NYC8-3	PPP1R18	PPP1R18	PPP1R18	ENSG00000146112;ENSG00000206485;ENSG00000225060;ENSG00000229998;ENSG00000230341;ENSG00000231247;ENSG00000234000	107987457;170954	6p	FALSE		FALSE	0.562429	FALSE	#N/A	#N/A	#N/A	0.0689013	#N/A	#N/A	#N/A	FALSE	25.5959	25.3502	25.2469	25.5587	25.5959	25.3502	25.2469	25.5587	#N/A	#N/A	#N/A	#N/A	#N/A	#N/A	#N/A	#N/A
A0A0G2JJD3;O95870;O95870-2;A0A0G2JI89;F2Z3H2	A0A0G2JJD3	A0A0G2JI89;A0A0G2JJD3;O95870-2;O95870	ABHD16A	ABHD16A	ABHD16A	ENSG00000204427;ENSG00000206403;ENSG00000224552;ENSG00000230475;ENSG00000231488;ENSG00000235676;ENSG00000236063	7920	6p	FALSE		FALSE	0.644857	FALSE	#N/A	#N/A	#N/A	0.0674839	#N/A	#N/A	#N/A	FALSE	25.5959	25.3502	25.2469	25.5587	25.5959	25.3502	25.2469	25.5587	#N/A	#N/A	#N/A	#N/A	#N/A	#N/A	#N/A	#N/A
A0A0G2JMZ8;Q16625-4;Q16625-3;Q16625;Q16625-5;Q16625-2	A0A0G2JMZ8	A0A0G2JMZ8;Q16625-4;Q16625-3;Q16625;Q16625-2;Q16625-5	OCLN	OCLN	OCLN	ENSG00000197822	100506658	5q	FALSE		FALSE	0.855048	TRUE	#N/A	#N/A	#N/A	-0.137679	#N/A	#N/A	#N/A	FALSE	25.5959	25.3502	25.2469	25.5587	25.5959	25.3502	25.2469	25.5587	#N/A	#N/A	#N/A	#N/A	#N/A	#N/A	#N/A	#N/A
A0A0G2JNW7;Q9Y666;A0A0U1RR18;A0A0G2JQE3;H0YB78;Q9Y666-2	A0A0G2JNW7	A0A0G2JNW7;Q9Y666;A0A0U1RR18;Q9Y666-2;A0A0G2JQE3;H0YB78	SLC12A7	SLC12A7	SLC12A7	ENSG00000113504	10723	5p	FALSE		FALSE	0.81381	FALSE	#N/A	#N/A	#N/A	0.103865	#N/A	#N/A	#N/A	FALSE	25.5959	25.3502	25.2469	25.5587	25.5959	25.3502	25.2469	25.5587	#N/A	#N/A	#N/A	#N/A	#N/A	#N/A	#N/A	#N/A
I3L170;P10636-3;P10636-2;P10636-4;P10636-5	I3L170	A0A0G2JQJ7;A0A0G2JPD5;P10636-2;P10636-4;P10636-6;P10636-5;P10636-7;P10636-8;P10636;I3L170;A0A0G2JS76;A0A0G2JMX7;P10636-3;P10636-9;I3L2Z2	MAPT	MAPT	MAPT	ENSG00000186868;ENSG00000276155;ENSG00000277956	4137	17q	FALSE		FALSE	0.577976	TRUE	#N/A	#N/A	#N/A	0.0642379	#N/A	#N/A	#N/A	FALSE	25.5959	25.3502	25.2469	25.5587	25.5959	25.3502	25.2469	25.5587	#N/A	#N/A	#N/A	#N/A	#N/A	#N/A	#N/A	#N/A
Q9Y2H2;Q9Y2H2-3;Q9Y2H2-2;Q9Y2H2-4;A0A1B0GUS5;A0A0J9YY79	Q9Y2H2	A0A1B0GUS5;A0A0J9YY79;Q9Y2H2-4;Q9Y2H2	INPP5F	INPP5F	INPP5F	ENSG00000198825	22876	10q	FALSE		FALSE	0.648317	FALSE	#N/A	#N/A	#N/A	-0.0882574	#N/A	#N/A	#N/A	FALSE	26.9335	#N/A	#N/A	27.5118	#N/A	#N/A	#N/A	#N/A	26.9335	#N/A	#N/A	27.5118	#N/A	#N/A	#N/A	#N/A
Q8WXE1-5;Q8WXE1-3;Q8WXE1-2;Q8WXE1;A0A0U1RQJ8;A0A0U1RRM7;A0A0U1RQW3;A0A0U1RQR9	Q8WXE1-5	A0A0U1RQJ8;Q8WXE1-5;Q8WXE1-3;Q8WXE1-2;Q8WXE1	ATRIP	ATRIP	ATRIP	ENSG00000164053;ENSG00000280804	84126	3p	FALSE		FALSE	0.580262	TRUE	#N/A	#N/A	#N/A	-0.0241886	#N/A	#N/A	#N/A	FALSE	#N/A	#N/A	#N/A	#N/A	#N/A	#N/A	#N/A	#N/A	#N/A	#N/A	#N/A	#N/A	#N/A	#N/A	#N/A	#N/A
E9PQZ5;A0A140TA01;E9PQT8;O43189-2;O43189;A2AB23;A2AB22;A0A087WVG4	E9PQZ5	A2AB22;A2AB23;E9PQZ5;A0A140TA01;E9PQT8;O43189-2;O43189;A0A087WVG4	PHF1	PHF1	PHF1	ENSG00000112511;ENSG00000225553	5252	6p	FALSE		FALSE	0.598333	FALSE	#N/A	#N/A	#N/A	-0.0966255	#N/A	#N/A	#N/A	FALSE	25.5959	25.3502	25.2469	25.5587	25.5959	25.3502	25.2469	25.5587	#N/A	#N/A	#N/A	#N/A	#N/A	#N/A	#N/A	#N/A
A0A1B0GTY1;A0A1B0GUC3;A0A1B0GV98;A0A1B0GTC5;A0A1B0GU26;A0A1B0GTC3;A0A1B0GVH5;Q9C0B1;F8WCB8	A0A1B0GTY1	A0A1B0GUC3;A0A1B0GV98;A0A1B0GTC5;A0A1B0GU26;A0A1B0GTC3;A0A1B0GVH5;Q9C0B1;A0A1B0GTZ8;A0A1B0GUY7;A0A1B0GTI3;A0A1B0GTY1;Q9C0B1-4	FTO	FTO	FTO	ENSG00000140718	79068	16q	FALSE		FALSE	0.584704	TRUE	#N/A	#N/A	#N/A	-0.158352	#N/A	#N/A	#N/A	FALSE	25.5959	25.3502	25.2469	25.5587	25.5959	25.3502	25.2469	25.5587	#N/A	#N/A	#N/A	#N/A	#N/A	#N/A	#N/A	#N/A
A0A1B0GV47;Q7Z4S6-6;Q7Z4S6-3;Q7Z4S6-5;Q7Z4S6-2;Q7Z4S6;Q7Z4S6-4;H0YIM7;H0YHT2;H0YIM6;H0YI78;Q86VH2-3;Q86VH2-2;Q2M1P5;Q86VH2	A0A1B0GV47	A0A1B0GV47;Q7Z4S6-6;Q7Z4S6-3;Q7Z4S6-5;Q7Z4S6-2;Q7Z4S6;Q7Z4S6-4;H0YHT2;H0YHG9;H0YIM7;H0YIM6;H0YI78	KIF21A	KIF21A	KIF21A	ENSG00000139116;ENSG00000165115;ENSG00000166813	55605;55582;374654	12q	FALSE		FALSE	0.62131	FALSE	#N/A	#N/A	#N/A	0.218868	#N/A	#N/A	#N/A	FALSE	#N/A	#N/A	#N/A	#N/A	#N/A	#N/A	#N/A	#N/A	#N/A	#N/A	#N/A	#N/A	#N/A	#N/A	#N/A	#N/A
Q96EB1;A0A1W2PRF0;A0A1W2PRF5;A0A1W2PR08;A0A1X7SBS0;A0A1W2PS93;A0A1W2PPP6;G5E9D4;A0A1W2PRJ0;A0A1W2PQZ6;A0A1W2PNY5;Q96EB1-3;Q96EB1-2;A0A1W2PP47;A0A1W2PNW2;A0A1W2PQA7;E9PPJ9	Q96EB1	E9PPJ9;A0A1W2PQA7;A0A1W2PNY5;A0A1W2PQZ6;A0A1W2PRF0;A0A1W2PRJ0;A0A1W2PPP6;A0A1X7SBS0;A0A1W2PS93;A0A1W2PR08;A0A1W2PRF5;G5E9D4;Q96EB1;Q96EB1-3;Q96EB1-2	ELP4	ELP4	ELP4	ENSG00000109911	26610	11p	FALSE		FALSE	0.668484	TRUE	#N/A	#N/A	#N/A	0.279916	#N/A	#N/A	#N/A	FALSE	#N/A	#N/A	#N/A	#N/A	#N/A	#N/A	#N/A	#N/A	#N/A	#N/A	#N/A	#N/A	#N/A	#N/A	#N/A	#N/A
A0A1W2PPX5;A0A1W2PQR6;A0A1W2PQB7;A0A1W2PS43;Q14108;A0A1W2PRF6;A0A1W2PRS1;A0A1W2PPU6;Q14108-2;A0A1W2PSE4	A0A1W2PPX5	A0A1W2PPX5;A0A1W2PQR6;A0A1W2PQB7;A0A1W2PS43;A0A1W2PRS1;Q14108;A0A1W2PPU6;Q14108-2;A0A1W2PSE4;A0A1W2PRF6;A0A1W2PS70;A0A1W2PNX7;D6RDG0;A0A1W2PQL5	SCARB2	SCARB2	SCARB2	ENSG00000138760	950	4q	FALSE		FALSE	0.735512	FALSE	#N/A	#N/A	#N/A	-0.0367021	#N/A	#N/A	#N/A	FALSE	#N/A	#N/A	#N/A	#N/A	#N/A	#N/A	#N/A	#N/A	#N/A	#N/A	#N/A	#N/A	#N/A	#N/A	#N/A	#N/A
H7C5C6	H7C5C6	A0A1X7SBY3;H0Y860;A0A1W2PRA1;Q9P246;Q9P246-2;H7C5A5;Q9P246-3;H7C5K2;H7C5C6;R4GNC5;R4GN82;R4GMP0	STIM2	STIM2	STIM2	ENSG00000109689	57620	4p	FALSE		#N/A	0.667714	FALSE	#N/A	#N/A	#N/A	-0.0385746	#N/A	#N/A	#N/A	FALSE	#N/A	27.3641	#N/A	26.6828	#N/A	#N/A	#N/A	#N/A	#N/A	27.3641	#N/A	26.6828	#N/A	#N/A	#N/A	#N/A
H3BNU1;Q9ULP9-2;Q9ULP9;H3BV07;A0A2R8Y518;A0A0D9SFR5;H3BQ06	H3BNU1	H3BV07;A0A2R8Y518;H3BNU1;Q9ULP9-2;Q9ULP9;A0A0D9SFR5;H3BQ06	TBC1D24	TBC1D24	TBC1D24	ENSG00000162065;ENSG00000260272	57465	16p	FALSE		FALSE	0.666762	FALSE	#N/A	#N/A	#N/A	0.18385	#N/A	#N/A	#N/A	FALSE	#N/A	#N/A	#N/A	#N/A	#N/A	#N/A	#N/A	#N/A	#N/A	#N/A	#N/A	#N/A	#N/A	#N/A	#N/A	#N/A
Q15813-2;Q15813;A0A2R8Y5Q8;A0A2R8YHI9;A0A2R8YFL4;A0A2R8Y784;A0A2R8Y809;A0A2R8Y4V6;A0A2R8YER9;A0A2R8Y4P2;A0A2R8YFM3;A0A2R8Y6G3;A0A2R8Y787;A0A2R8Y7E7;A0A2R8Y5H6;A0A2R8Y6Q1;A0A2R8Y7H8;A0A2R8Y4E7;A0A2R8Y897;A0A2R8Y6L2;A0A2R8YF12	Q15813-2	A0A2R8Y6Q1;A0A2R8Y7E7;A0A2R8Y5Q8;Q15813;Q15813-2	TBCE	TBCE	TBCE	ENSG00000116957		#N/A	FALSE		FALSE	0.631784	TRUE	#N/A	#N/A	#N/A	0.271882	#N/A	#N/A	#N/A	FALSE	#N/A	#N/A	#N/A	#N/A	25.7983	25.4799	#N/A	#N/A	#N/A	#N/A	#N/A	#N/A	25.7983	25.4799	#N/A	#N/A
A0A2R8Y653;Q9BZX2	A0A2R8Y653	A0A2R8Y653;Q9BZX2	UCK2	UCK2	UCK2	ENSG00000143179	7371	1q	FALSE		FALSE	0.610667	FALSE	#N/A	#N/A	#N/A	0.0736947	#N/A	#N/A	#N/A	FALSE	#N/A	#N/A	#N/A	#N/A	#N/A	#N/A	#N/A	#N/A	#N/A	#N/A	#N/A	#N/A	#N/A	#N/A	#N/A	#N/A
A0A2R8YEA4;A0A2R8Y7Q9;A0A2R8YE18;A0A2R8Y5S9;A0A2R8Y7C5;Q9Y5P4-2;Q9Y5P4;Q9Y5P4-3;A0A2R8YFI2;A0A2R8Y5H3;A0A2R8YEK8;A0A2R8YCI0;A0A2R8YE59;A0A2R8YDX6;A0A2R8YFA1	A0A2R8YEA4	Q9Y5P4-3;A0A2R8Y7Q9;A0A2R8Y7C5;A0A2R8YE18;A0A2R8YEK8;A0A2R8YE59;Q9Y5P4-2;Q9Y5P4;A0A2R8YFA1;A0A2R8Y5H3;A0A2R8Y5S9;A0A2R8YFI2;A0A2R8YEA4;A0A2R8Y773;A0A2R8YCI0;H0Y9J1;A0A2R8YDX6	COL4A3BP	COL4A3BP	COL4A3BP	ENSG00000113163	10087	5q	FALSE		FALSE	0.614996	FALSE	#N/A	#N/A	#N/A	0.111724	#N/A	#N/A	#N/A	FALSE	#N/A	#N/A	#N/A	#N/A	#N/A	#N/A	#N/A	#N/A	#N/A	#N/A	#N/A	#N/A	#N/A	#N/A	#N/A	#N/A
Q13948-10;Q13948;Q13948-2;P39880-9;Q13948-9;A0A2R8YDI1;A0A2R8Y852;P39880-6;P39880-4;P39880-5;P39880-2;P39880;P39880-3;A0A2R8Y8D0	Q13948-10	A0A2R8Y852;P39880-3;A0A2R8YDI1;P39880-5;P39880-2;P39880;P39880-6;P39880-4;A0A2R8Y8D0;O14529	CUX1	CUX1	CUX1	ENSG00000257923	1523	7q	FALSE		FALSE	0.6125	FALSE	#N/A	#N/A	#N/A	-0.0830157	#N/A	#N/A	#N/A	FALSE	#N/A	#N/A	#N/A	#N/A	#N/A	#N/A	#N/A	#N/A	#N/A	#N/A	#N/A	#N/A	#N/A	#N/A	#N/A	#N/A
B4E2I4;A0A2R8YEL6;P48506;E1CEI4;A0A2R8Y648;A0A0C4DGB2;D6RIT4	B4E2I4	B4E2I4;E1CEI4;A0A2R8YEL6;P48506;A0A0C4DGB2;A0A2R8Y648	GCLC	GCLC	GCLC	ENSG00000001084	2729	6p	FALSE		FALSE	0.684341	TRUE	#N/A	#N/A	#N/A	-0.031582	#N/A	#N/A	#N/A	FALSE	25.5959	25.3502	25.2469	25.5587	25.5959	25.3502	25.2469	25.5587	#N/A	#N/A	#N/A	#N/A	#N/A	#N/A	#N/A	#N/A
A0A2R8YFR7;A0A2R8YF49;Q12774;H0Y895;Q12774-2;C9J591	A0A2R8YFR7	A0A2R8YFR7;A0A2R8YF49;Q12774;A0A2R8Y614;A5YM69	ARHGEF5	ARHGEF5	ARHGEF5	ENSG00000050327	7984	7q	FALSE		FALSE	0.596214	FALSE	#N/A	#N/A	#N/A	0.232373	#N/A	#N/A	#N/A	FALSE	#N/A	#N/A	#N/A	#N/A	#N/A	#N/A	#N/A	#N/A	#N/A	#N/A	#N/A	#N/A	#N/A	#N/A	#N/A	#N/A
O94851-4;O94851-6;O94851-2	O94851-4	A0A2R8YFA9;O94851-5;O94851-6;O94851-4;O94851-3;O94851;E9PKW5;E9PJB0;E9PRE0;E9PL42;E9PNC3;E9PKI3;O94851-2	MICAL2	MICAL2	MICAL2	ENSG00000133816	9645	11p	FALSE		FALSE	0.693143	FALSE	#N/A	#N/A	#N/A	0.143759	#N/A	#N/A	#N/A	FALSE	25.5959	25.3502	25.2469	25.5587	25.5959	25.3502	26.2599	25.5587	#N/A	#N/A	#N/A	#N/A	#N/A	#N/A	26.2599	#N/A
A0A2R8YGH5;H7C1E4;P61966;P61966-2	A0A2R8YGH5	A0A2R8YGH5;H7C1E4;P61966;H7BZG6;H0Y673;A6NH01;P61966-2;P56377-2	AP1S1	AP1S1	AP1S1	ENSG00000106367	1174	7q	FALSE		FALSE	0.601095	TRUE	#N/A	#N/A	#N/A	0.0593053	#N/A	#N/A	#N/A	FALSE	#N/A	#N/A	#N/A	#N/A	#N/A	#N/A	#N/A	#N/A	#N/A	#N/A	#N/A	#N/A	#N/A	#N/A	#N/A	#N/A
A2A376;O95786-2;O95786	A2A376	A2A376;O95786-2;O95786	DDX58	DDX58	DDX58	ENSG00000107201	23586	9p	FALSE		FALSE	0.642857	TRUE	#N/A	#N/A	#N/A	0.211647	#N/A	#N/A	#N/A	FALSE	#N/A	#N/A	#N/A	#N/A	#N/A	#N/A	#N/A	#N/A	#N/A	#N/A	#N/A	#N/A	#N/A	#N/A	#N/A	#N/A
F5H4Q5;A5D8V6	F5H4Q5	F5H4Q5;A5D8V6	VPS37C	VPS37C	VPS37C	ENSG00000167987	55048	11q	FALSE		FALSE	0.563714	TRUE	#N/A	#N/A	#N/A	-0.206622	#N/A	#N/A	#N/A	FALSE	25.5959	25.3502	25.2469	25.5587	25.5959	25.3502	25.2469	25.5587	#N/A	#N/A	#N/A	#N/A	#N/A	#N/A	#N/A	#N/A
H3BTL1;Q9GZQ8;A6NCE7;Q9H492;Q9H492-2;H3BTE7	H3BTL1	H3BTL1;Q9GZQ8;A6NCE7	MAP1LC3B;MAP1LC3B2	MAP1LC3B	MAP1LC3B	ENSG00000101460;ENSG00000140941;ENSG00000258102	84557;81631;643246	20q	FALSE		FALSE	0.569295	TRUE	#N/A	#N/A	#N/A	0.096079	#N/A	#N/A	#N/A	FALSE	25.5959	25.3502	25.2469	25.5587	25.5959	25.3502	27.4585	25.5587	#N/A	#N/A	#N/A	#N/A	#N/A	#N/A	27.4585	#N/A
A6NDG6;H3BV17	A6NDG6	A6NDG6;H3BV17	PGP	PGP	PGP	ENSG00000184207	283871	16p	FALSE		FALSE	0.663476	FALSE	#N/A	#N/A	#N/A	0.0197453	#N/A	#N/A	#N/A	FALSE	#N/A	#N/A	#N/A	#N/A	#N/A	#N/A	#N/A	#N/A	#N/A	#N/A	#N/A	#N/A	#N/A	#N/A	#N/A	#N/A
A6NFX8;Q9UKK9;A6NJU6;H0YEY4;A6NCQ0	A6NFX8	A6NFX8;Q9UKK9;A6NJU6;A6NCQ0;H0YEY4;C9JYY9	NUDT5	NUDT5	NUDT5	ENSG00000165609	11164	10p	TRUE	unknown	FALSE	0.624381	FALSE	#N/A	#N/A	#N/A	0.122529	#N/A	#N/A	#N/A	FALSE	#N/A	#N/A	#N/A	#N/A	#N/A	#N/A	#N/A	#N/A	#N/A	#N/A	#N/A	#N/A	#N/A	#N/A	#N/A	#N/A
Q9BYM8;Q9BYM8-3;B4DML5;G3XAG9;H0Y4S7;Q9BYM8-4;A6PVK0;A6PVJ6;A6PVJ7;Q5JWR1	Q9BYM8	A6PVJ6;A6PVJ7;Q5JWR1;H0Y4S7;B4DML5;G3XAG9;Q9BYM8	RBCK1	RBCK1	RBCK1	ENSG00000125826	10616	20p	FALSE		FALSE	0.596973	TRUE	#N/A	#N/A	#N/A	0.188625	#N/A	#N/A	#N/A	FALSE	#N/A	#N/A	#N/A	#N/A	#N/A	#N/A	#N/A	#N/A	#N/A	#N/A	#N/A	#N/A	#N/A	#N/A	#N/A	#N/A
A8MVZ6;Q96G01-4;Q96G01-3;Q96G01;F8VZX7;F8W056;Q96G01-2	A8MVZ6	A8MVZ6;Q96G01-4;Q96G01-3;Q96G01;F8VZX7;F8W056;Q96G01-2	BICD1	BICD1	BICD1	ENSG00000151746	636	12p	FALSE		FALSE	0.561667	FALSE	#N/A	#N/A	#N/A	-0.135439	#N/A	#N/A	#N/A	FALSE	#N/A	#N/A	#N/A	#N/A	#N/A	#N/A	#N/A	#N/A	#N/A	#N/A	#N/A	#N/A	#N/A	#N/A	#N/A	#N/A
B1AJY5;B1AJY7;O75832;B1AJY6;O75832-2	B1AJY5	B1AJY5;B1AJY7;O75832;B1AJY6;O75832-2	PSMD10	PSMD10	PSMD10	ENSG00000101843	5716	Xq	FALSE		FALSE	0.589024	TRUE	#N/A	#N/A	#N/A	0.231111	#N/A	#N/A	#N/A	FALSE	#N/A	#N/A	#N/A	#N/A	#N/A	#N/A	#N/A	#N/A	#N/A	#N/A	#N/A	#N/A	#N/A	#N/A	#N/A	#N/A
B4DG22;B1AXG1;B7ZB17;P51812;A0A2R8Y7S9;Q9UK32-2;Q9UK32;D6RA62;A0A2R8Y603;D6RE03;B1AXG2;A0A2R8YGB7	B4DG22	P51812;B1AXG1;B4DG22;B7ZB17;B1AXG2;Q9UK32;D6R910;A0A2R8Y7S9;Q9UK32-2;A0A2R8YGB7;V9GXZ1;A0A2R8Y603;Q6P0Q8-2;E7ERL6;D6RHW7;O15021-6;O15021-3;O15021-2;Q6P0Q8;Q9Y2H9;O60307;O15021	RPS6KA3	RPS6KA3	RPS6KA3	ENSG00000071242;ENSG00000072133;ENSG00000177189	6196;27330;6197	6q	FALSE		FALSE	0.608514	FALSE	#N/A	#N/A	#N/A	-0.428333	#N/A	#N/A	#N/A	FALSE	#N/A	#N/A	#N/A	#N/A	#N/A	#N/A	#N/A	#N/A	#N/A	#N/A	#N/A	#N/A	#N/A	#N/A	#N/A	#N/A
E7ESC7;Q7L5Y9-3;Q7L5Y9-2;Q7L5Y9;D6RE80;B4DQT1;B4DVN3;D6RDW4;D6REW7;D6RIB6;Q7L5Y9-5;Q7L5Y9-4;D6RA86;D6RID6	E7ESC7	D6REW7;B4DQT1;B4DVN3;E7ESC7;Q7L5Y9;D6RID6;D6RDW4;D6RIB6;Q7L5Y9-5;Q7L5Y9-4;Q7L5Y9-3;Q7L5Y9-2	MAEA	MAEA	MAEA	ENSG00000090316	10296	4p	FALSE		FALSE	0.637095	TRUE	#N/A	#N/A	#N/A	0.24168	#N/A	#N/A	#N/A	FALSE	26.403	#N/A	#N/A	#N/A	#N/A	#N/A	#N/A	#N/A	26.403	#N/A	#N/A	#N/A	#N/A	#N/A	#N/A	#N/A
B4DY26;P36897;P36897-2;F8W1R9;P36897-3;F8VRH6;F8VXZ5;F8VVC4;H0YHS4;F8W0K6	B4DY26	B4DY26;P36897;F8VVC4;H0YHS4;F8W1R9;P36897-2;F8VRH6;F8VXZ5;F8W0K6;P36897-3;Q02779	TGFBR1	TGFBR1	TGFBR1	ENSG00000106799	7046	9q	FALSE		FALSE	0.749405	TRUE	#N/A	#N/A	#N/A	-0.0845658	#N/A	#N/A	#N/A	FALSE	#N/A	#N/A	#N/A	#N/A	#N/A	#N/A	#N/A	#N/A	#N/A	#N/A	#N/A	#N/A	#N/A	#N/A	#N/A	#N/A
B5MC22;Q9UDX5;H7C417;F8WEN7;Q9UDX5-2	B5MC22	B5MC22;Q9UDX5;H7C417;F8WEN7;Q9UDX5-2	MTFP1	MTFP1	MTFP1	ENSG00000242114;ENSG00000249590	51537	22q	TRUE	Membrane	FALSE	0.664881	FALSE	#N/A	#N/A	#N/A	-0.226092	#N/A	#N/A	#N/A	FALSE	#N/A	#N/A	#N/A	#N/A	#N/A	#N/A	#N/A	#N/A	#N/A	#N/A	#N/A	#N/A	#N/A	#N/A	#N/A	#N/A
B5MCR8;Q6NXT4-4;Q6NXT4;Q6NXT4-2;Q6NXT4-3;C9JZR9	B5MCR8	B5MCR8;Q6NXT4-4;Q6NXT4;Q6NXT4-2;Q6NXT4-3	SLC30A6	SLC30A6	SLC30A6	ENSG00000152683	55676	2p	FALSE		FALSE	0.731714	FALSE	#N/A	#N/A	#N/A	-0.121351	#N/A	#N/A	#N/A	FALSE	#N/A	#N/A	#N/A	#N/A	#N/A	#N/A	#N/A	#N/A	#N/A	#N/A	#N/A	#N/A	#N/A	#N/A	#N/A	#N/A
G3V195;B7WPE2;Q32P44;H7C355;G3V1D0;H0Y3M3;Q32P44-2	G3V195	B7WPE2;Q32P44;G3V195;G3V1D0;H0Y3M3;Q32P44-2;C9J6V3;E9PJV5;E9PSB4;H7C355;Q32P44-3	EML3	EML3	EML3	ENSG00000149499	256364	11q	FALSE		FALSE	0.6712	FALSE	#N/A	#N/A	#N/A	0.280296	#N/A	#N/A	#N/A	FALSE	#N/A	#N/A	#N/A	#N/A	#N/A	#N/A	#N/A	#N/A	#N/A	#N/A	#N/A	#N/A	#N/A	#N/A	#N/A	#N/A
Q9UHQ4;C9IYK6;C9JTE9;H7C5E2;Q9UHQ4-2;C9JGJ9;B7Z2L0;F8WB99;H0Y7N8	Q9UHQ4	B7Z2L0;H0Y7N8;C9JTE9;H7C5E2;Q9UHQ4;Q9UHQ4-2;C9IYK6;F8WB99	BCAP29	BCAP29	BCAP29	ENSG00000075790	55973	7q	FALSE		FALSE	0.743857	FALSE	#N/A	#N/A	#N/A	0.0145506	#N/A	#N/A	#N/A	FALSE	#N/A	#N/A	#N/A	#N/A	#N/A	#N/A	#N/A	#N/A	#N/A	#N/A	#N/A	#N/A	#N/A	#N/A	#N/A	#N/A
Q6ZVM7-5;Q6ZVM7;B7Z2U2;Q6ZVM7-3;Q6ZVM7-2;F5H3S6;K7ENB0;Q6ZVM7-4	Q6ZVM7-5	B7Z2U2;Q6ZVM7-3;Q6ZVM7-5;Q6ZVM7;F5H3S6;Q6ZVM7-4;Q6ZVM7-2;K7ENB0	TOM1L2	TOM1L2	TOM1L2	ENSG00000175662	146691	17p	FALSE		FALSE	0.598131	FALSE	#N/A	#N/A	#N/A	-0.00500976	#N/A	#N/A	#N/A	FALSE	25.5959	25.3502	25.2469	25.5587	25.5959	25.3502	25.2469	25.5587	#N/A	#N/A	#N/A	#N/A	#N/A	#N/A	#N/A	#N/A
B7Z2Y2;Q14746-2;Q14746	B7Z2Y2	B7Z2Y2;Q14746-2;Q14746	COG2	COG2	COG2	ENSG00000135775	22796	1q	FALSE		FALSE	0.616476	TRUE	#N/A	#N/A	#N/A	0.0325804	#N/A	#N/A	#N/A	FALSE	#N/A	#N/A	#N/A	#N/A	#N/A	#N/A	#N/A	#N/A	#N/A	#N/A	#N/A	#N/A	#N/A	#N/A	#N/A	#N/A
Q5R372-4;Q5R372;Q5R372-3;A0A0C4DG54;Q5R372-2;A0A0U1RRM5;A0A0U1RQX4;A0A0U1RQY6;Q5R372-9	Q5R372-4	E9PS63;F5H8L0;Q5R372-7;Q5R372-8;Q5R372-6;Q5R372-5;B7ZAP0	RABGAP1L	RABGAP1L	RABGAP1L	ENSG00000152061	9910	1q	FALSE		FALSE	0.659257	FALSE	#N/A	#N/A	#N/A	-0.194817	#N/A	#N/A	#N/A	FALSE	#N/A	#N/A	#N/A	#N/A	#N/A	#N/A	#N/A	#N/A	#N/A	#N/A	#N/A	#N/A	#N/A	#N/A	#N/A	#N/A
B7ZAQ6-2;B7ZAQ6-3;P0CG08;B7ZAQ6	B7ZAQ6-2	B7ZAQ6-2;B7ZAQ6-3;P0CG08;B7ZAQ6;A0A087WW78;A0A087WW82;U3KPV2;E9PKY3	GPR89A;GPR89B	GPR89A	GPR89A	ENSG00000117262;ENSG00000188092	653519;51463	1q	FALSE		FALSE	0.808	FALSE	#N/A	#N/A	#N/A	-0.0412253	#N/A	#N/A	#N/A	FALSE	#N/A	#N/A	#N/A	#N/A	#N/A	#N/A	#N/A	#N/A	#N/A	#N/A	#N/A	#N/A	#N/A	#N/A	#N/A	#N/A
Q8NBF6;H7C0I1;B8ZZW5;Q8NBF6-2;A0A1W2PRP5	Q8NBF6	B8ZZW5;Q8NBF6-2;Q8NBF6;A0A1W2PRP5;H7C0I1	AVL9	AVL9	AVL9	ENSG00000105778	23080	7p	FALSE		FALSE	0.694452	FALSE	#N/A	#N/A	#N/A	0.0137601	#N/A	#N/A	#N/A	FALSE	#N/A	#N/A	#N/A	#N/A	#N/A	#N/A	#N/A	#N/A	#N/A	#N/A	#N/A	#N/A	#N/A	#N/A	#N/A	#N/A
Q86VZ5;E6ZCI6;C0MHM2;Q86VZ5-2	Q86VZ5	E6ZCI6;C0MHM2;Q86VZ5	SGMS1	SGMS1	SGMS1	ENSG00000198964	259230	10q	FALSE		FALSE	0.757143	FALSE	#N/A	#N/A	#N/A	-0.10673	#N/A	#N/A	#N/A	FALSE	#N/A	#N/A	#N/A	#N/A	#N/A	#N/A	#N/A	#N/A	#N/A	#N/A	#N/A	#N/A	#N/A	#N/A	#N/A	#N/A
Q0PNE2;C9IYN7;Q0PNE2-2;C9JLH5;C9JA82;C9J2D6;C9J9N8;C9JEX8;F8WE64;H7BZM9	Q0PNE2	F8WE64;C9JLH5;C9JA82;C9J2D6;C9J9N8;C9JEX8;C9IYN7;Q0PNE2-2;Q0PNE2	ELP6	ELP6	ELP6	ENSG00000163832	54859	3p	FALSE		FALSE	0.695116	TRUE	#N/A	#N/A	#N/A	0.19926	#N/A	#N/A	#N/A	FALSE	#N/A	#N/A	#N/A	26.291	#N/A	#N/A	#N/A	#N/A	#N/A	#N/A	#N/A	26.291	#N/A	#N/A	#N/A	#N/A
Q92609-2;Q92609;C9J3F6	Q92609-2	C9J3F6;Q92609;Q92609-2	TBC1D5	TBC1D5	TBC1D5	ENSG00000131374	9779	3p	FALSE		FALSE	0.704762	FALSE	#N/A	#N/A	#N/A	-0.203488	#N/A	#N/A	#N/A	FALSE	#N/A	#N/A	#N/A	#N/A	#N/A	#N/A	#N/A	#N/A	#N/A	#N/A	#N/A	#N/A	#N/A	#N/A	#N/A	#N/A
Q4V339;A0A0A6YYH9;Q5RIA9;Q5JTY5;Q9BRT8;Q8IUF1;Q5JTY5-2;C9J3G2;H0Y5V3;F8WEG4;Q5RIB0;A0A0B4J2F1;A0A087WWG3;A0A087X140;Q5RIB5;F2Z2T4;A0A087WYD2;E7EUZ7;F8WEU0;A0A0B4J2E3;A0A087WZQ3;A0A0A0MRU4;Q6NVZ8;A0A087WTC0;Q5JTY2;Q5RIA9-3;Q9BRT8-3;Q9BRT8-2;Q9BRT8-4;H0Y857;Q5RIB3;A0A087X1C0;A0A0B4J1T6	Q4V339	C9J3G2;Q9BRT8-2;Q9BRT8-3;Q9BRT8;Q8IUF1;A0A0A6YYH9;H0Y857;A0A087WWG3;A0A087X140;Q5RIB3;A0A0A0MRU4;Q5RIB0;Q5RIA9;Q5RIA9-2;Q5JTY5-2;Q5RIA9-3;Q5JTY5;H0Y5V3;Q4V339;A0A0B4J2F1;F2Z2T4	CBWD6;CBWD5;CBWD3;CBWD1;CBWD2;CBWD7	CBWD6	CBWD2	ENSG00000136682;ENSG00000147996;ENSG00000172785;ENSG00000196873;ENSG00000215126	150472;220869;55871;644019;445571	2q	FALSE		FALSE	0.613233	FALSE	#N/A	#N/A	#N/A	-0.0178653	#N/A	#N/A	#N/A	FALSE	#N/A	25.796	#N/A	#N/A	#N/A	#N/A	#N/A	#N/A	#N/A	25.796	#N/A	#N/A	#N/A	#N/A	#N/A	#N/A
C9JJV6;C9JZL8;C9J5M0;C9JC07;Q96S97	C9JJV6	C9JZL8;C9J5M0;C9JC07;Q96S97;C9JJV6	MYADM	MYADM	MYADM	ENSG00000179820	91663	19q	FALSE		FALSE	0.766267	FALSE	#N/A	#N/A	#N/A	-0.0408528	#N/A	#N/A	#N/A	FALSE	#N/A	#N/A	#N/A	#N/A	#N/A	#N/A	#N/A	#N/A	#N/A	#N/A	#N/A	#N/A	#N/A	#N/A	#N/A	#N/A
C9J5N1;Q9BTE6;Q9BTE6-2;Q9BTE6-3;K7EQ85;L7N2F4;K7N799;H7C054	C9J5N1	C9J5N1;Q9BTE6;Q9BTE6-2;Q9BTE6-3;K7EQ85;L7N2F4;K7N799	PTGES3L-AARSD1;AARSD1	PTGES3L-AARSD1	PTGES3L-AARSD1	ENSG00000108825;ENSG00000266967	100885850;80755	17q	FALSE		FALSE	0.574333	FALSE	#N/A	#N/A	#N/A	0.0693829	#N/A	#N/A	#N/A	FALSE	#N/A	#N/A	#N/A	#N/A	#N/A	#N/A	#N/A	#N/A	#N/A	#N/A	#N/A	#N/A	#N/A	#N/A	#N/A	#N/A
Q9NQX7-2;Q9NQX7;C9JG41;Q9NQX7-3;E7EUS6;B8ZZM6;F5H4I5	Q9NQX7-2	C9JG41;Q9NQX7-2;Q9NQX7;F5H4I5;E7EUS6;B8ZZM6;Q9NQX7-3	ITM2C	ITM2C	ITM2C	ENSG00000135916	81618	2q	FALSE		FALSE	0.72581	FALSE	#N/A	#N/A	#N/A	0.025869	#N/A	#N/A	#N/A	FALSE	25.5959	25.3502	25.2469	25.5587	25.5959	25.3502	25.2469	25.5587	#N/A	#N/A	#N/A	#N/A	#N/A	#N/A	#N/A	#N/A
Q7L5D6;Q7L5D6-2;C9JPA8;C9JHN8;C9JY46	Q7L5D6	C9JPA8;C9JHN8;Q7L5D6-2;Q7L5D6;C9JY46	GET4	GET4	GET4	ENSG00000239857	51608	7p	FALSE		FALSE	0.605905	TRUE	#N/A	#N/A	#N/A	0.119835	#N/A	#N/A	#N/A	FALSE	#N/A	#N/A	#N/A	#N/A	#N/A	#N/A	#N/A	#N/A	#N/A	#N/A	#N/A	#N/A	#N/A	#N/A	#N/A	#N/A
C9JQ42;P46976-2;P46976;G5E9W8;P46976-3;C9J8R8;C9J7C7	C9JQ42	C9JQ42;P46976-2;P46976;G5E9W8;P46976-3;C9J8R8;C9J7C7	GYG1	GYG1	GYG1	ENSG00000163754	2992	3q	FALSE		FALSE	0.601914	FALSE	#N/A	#N/A	#N/A	0.211271	#N/A	#N/A	#N/A	FALSE	#N/A	#N/A	#N/A	#N/A	#N/A	#N/A	#N/A	#N/A	#N/A	#N/A	#N/A	#N/A	#N/A	#N/A	#N/A	#N/A
Q9Y4P1-6;Q9Y4P1;Q9Y4P1-2;H7C2A6;Q9Y4P1-4;C9JIK8;H0Y2Y0;F2Z2K8;C9JQ72;Q9Y4P1-3	Q9Y4P1-6	C9JQ72;C9JIK8;Q9Y4P1-6;Q9Y4P1;Q9Y4P1-2;C9J1C1;H0Y2Y0;F2Z2K8;C9JVD5;C9J3C0;Q9Y4P1-3;Q9Y4P1-4	ATG4B	ATG4B	ATG4B	ENSG00000168397	23192	2q	FALSE		FALSE	0.5916	FALSE	#N/A	#N/A	#N/A	-0.0456348	#N/A	#N/A	#N/A	FALSE	#N/A	#N/A	#N/A	#N/A	#N/A	#N/A	#N/A	#N/A	#N/A	#N/A	#N/A	#N/A	#N/A	#N/A	#N/A	#N/A
F6S7C4;Q8NEM7-2;Q8NEM7;Q8NEM7-3;B4E2D5;R4GND2;C9JQS2;H7C5F9	F6S7C4	C9JQS2;F6S7C4;Q8NEM7-2;Q8NEM7;Q8NEM7-3	SUPT20H	SUPT20H	SUPT20H	ENSG00000102710	55578	13q	FALSE		FALSE	0.64261	TRUE	#N/A	#N/A	#N/A	0.0370668	#N/A	#N/A	#N/A	FALSE	25.5959	25.3502	25.2469	25.5587	25.5959	25.3502	25.2469	25.5587	#N/A	#N/A	#N/A	#N/A	#N/A	#N/A	#N/A	#N/A
H7C1N3;O15155;C9JTT8;Q68DU7;O15155-2	H7C1N3	C9JTT8;Q68DU7;H7C1N3;O15155-2;O15155	BET1;DKFZp781C0425	BET1	BET1	ENSG00000105829	10282	7q	FALSE		FALSE	0.628349	FALSE	#N/A	#N/A	#N/A	0.153676	#N/A	#N/A	#N/A	FALSE	25.5959	25.3502	25.2469	25.5587	25.5959	25.3502	26.6861	25.5587	#N/A	#N/A	#N/A	#N/A	#N/A	#N/A	26.6861	#N/A
H7C4M9;C9JZG9;C9JZY6;P62256-2;P62256;C9J8Q9	H7C4M9	C9JZG9;C9JZY6;P62256;H7C4M9;C9J8Q9;P62256-2	UBE2H	UBE2H	UBE2H	ENSG00000186591	7328	7q	FALSE		FALSE	0.566667	FALSE	#N/A	#N/A	#N/A	-0.32616	#N/A	#N/A	#N/A	FALSE	#N/A	#N/A	#N/A	#N/A	#N/A	#N/A	#N/A	#N/A	#N/A	#N/A	#N/A	#N/A	#N/A	#N/A	#N/A	#N/A
D1MQ08;O15554;M0QZ70;M0R2E8;M0R1J0	D1MQ08	M0QZ70;M0R1J0;D1MQ08;O15554	KCNN4	KCNN4	KCNN4	ENSG00000104783	3783	19q	FALSE		FALSE	0.733143	FALSE	#N/A	#N/A	#N/A	-0.160704	#N/A	#N/A	#N/A	FALSE	25.5959	25.3502	25.2469	25.5587	25.5959	25.3502	25.2469	25.5587	#N/A	#N/A	#N/A	#N/A	#N/A	#N/A	#N/A	#N/A
Q05513;Q05513-2;Q05513-3;E9PBE1;D6REZ8;D6RDM0;D6RG01;D6RBD4;F2Z2H9;D6RGG1;D6RAU1;F2Z3C5	Q05513	D6RAU1;E9PBE1;Q05513-2;Q05513-3;Q05513;J3KRP7;D6RAN5;D6RDM0;D6RG01;D6RBD4;F2Z2H9;D6RGG1	PRKCZ	PRKCZ	PRKCZ	ENSG00000067606	5590	1p	FALSE		FALSE	0.568857	TRUE	#N/A	#N/A	#N/A	-0.032032	#N/A	#N/A	#N/A	FALSE	#N/A	#N/A	#N/A	#N/A	#N/A	#N/A	#N/A	#N/A	#N/A	#N/A	#N/A	#N/A	#N/A	#N/A	#N/A	#N/A
D6RAX7;D6RFN0;Q9BT78-2;Q9BT78;D6RD63	D6RAX7	D6RFN0;Q9BT78;D6RAX7;Q9BT78-2;D6RD63	COPS4	COPS4	COPS4	ENSG00000138663	51138	4q	FALSE		FALSE	0.620512	TRUE	#N/A	#N/A	#N/A	0.0943733	#N/A	#N/A	#N/A	FALSE	#N/A	#N/A	#N/A	#N/A	#N/A	#N/A	#N/A	#N/A	#N/A	#N/A	#N/A	#N/A	#N/A	#N/A	#N/A	#N/A
E1P5H9;Q96BD0-2;Q96BD0-3;Q96BD0-4;Q96BD0	E1P5H9	E1P5H9;Q96BD0-3;Q96BD0-4;Q96BD0;Q96BD0-2	SLCO4A1	SLCO4A1	SLCO4A1	ENSG00000101187	28231	20q	FALSE		FALSE	0.787286	FALSE	#N/A	#N/A	#N/A	0.0307911	#N/A	#N/A	#N/A	FALSE	#N/A	#N/A	#N/A	#N/A	#N/A	#N/A	26.8887	#N/A	#N/A	#N/A	#N/A	#N/A	#N/A	#N/A	26.8887	#N/A
E5RHG8;Q15369;R4GMY8;Q15369-2	E5RHG8	E5RHG8;Q15369;Q15369-2;R4GMY8	TCEB1	TCEB1	TCEB1	ENSG00000154582	6921	8q	FALSE		FALSE	0.578254	TRUE	#N/A	#N/A	#N/A	0.119001	#N/A	#N/A	#N/A	FALSE	#N/A	#N/A	#N/A	#N/A	#N/A	#N/A	#N/A	#N/A	#N/A	#N/A	#N/A	#N/A	#N/A	#N/A	#N/A	#N/A
Q6NXR4;E5RIH5;E5RHM7	Q6NXR4	Q6NXR4;E5RIH5;E5RHM7	TTI2	TTI2	TTI2	ENSG00000129696	80185	8p	FALSE		FALSE	0.648651	TRUE	#N/A	#N/A	#N/A	0.0568319	#N/A	#N/A	#N/A	FALSE	#N/A	#N/A	#N/A	#N/A	#N/A	#N/A	#N/A	#N/A	#N/A	#N/A	#N/A	#N/A	#N/A	#N/A	#N/A	#N/A
E5RK69;H0YC77	E5RK69	E5RK69;H0YC77	ANXA6	ANXA6	ANXA6	ENSG00000197043	309	5q	FALSE		#N/A	0.581429	FALSE	#N/A	#N/A	#N/A	-0.583849	#N/A	#N/A	#N/A	FALSE	25.5959	25.3502	25.2469	25.5587	25.5959	25.3502	25.2469	25.5587	#N/A	#N/A	#N/A	#N/A	#N/A	#N/A	#N/A	#N/A
Q7L5N1;E7EM64;H7C3T0	Q7L5N1	Q7L5N1;E7EM64;H7C3T0	COPS6	COPS6	COPS6	ENSG00000168090	10980	7q	FALSE		FALSE	0.67127	TRUE	#N/A	#N/A	#N/A	0.188668	#N/A	#N/A	#N/A	FALSE	#N/A	#N/A	#N/A	#N/A	#N/A	#N/A	#N/A	#N/A	#N/A	#N/A	#N/A	#N/A	#N/A	#N/A	#N/A	#N/A
Q96FZ2;D6RAZ3;D6R9T3;E7EMP6;D6RAI0;D6RGK7	Q96FZ2	E7EMP6;Q96FZ2;D6RAZ3;D6RAI0;D6RGK7;D6R9T3	HMCES	HMCES	HMCES	ENSG00000183624	56941	3q	FALSE		FALSE	0.555095	FALSE	#N/A	#N/A	#N/A	0.219008	#N/A	#N/A	#N/A	FALSE	25.5959	25.3502	25.2469	25.5587	25.5959	25.3502	25.2469	25.5587	#N/A	#N/A	#N/A	#N/A	#N/A	#N/A	#N/A	#N/A
Q12768;E7EQI7	Q12768	E7EQI7;Q12768	KIAA0196	KIAA0196	KIAA0196	ENSG00000164961	9897	8q	FALSE		FALSE	0.66219	TRUE	#N/A	#N/A	#N/A	0.0629895	#N/A	#N/A	#N/A	FALSE	25.5959	25.3502	25.2469	25.5587	25.5959	25.3502	25.2469	25.9035	#N/A	#N/A	#N/A	#N/A	#N/A	#N/A	#N/A	25.9035
E7ET40;P00749-2;P00749	E7ET40	E7ET40;P00749-2;P00749	PLAU	PLAU	PLAU	ENSG00000122861	5328	10q	FALSE		FALSE	0.642381	TRUE	#N/A	#N/A	#N/A	-0.334985	#N/A	#N/A	#N/A	FALSE	#N/A	#N/A	#N/A	#N/A	#N/A	#N/A	#N/A	#N/A	#N/A	#N/A	#N/A	#N/A	#N/A	#N/A	#N/A	#N/A
Q14457;K7ELY9;E7EV84;K7ER46;K7EN35	Q14457	K7ELY9;E7EV84;Q14457;K7ER46;K7EN35	BECN1	BECN1	BECN1	ENSG00000126581	8678	17q	FALSE		FALSE	0.571655	TRUE	#N/A	#N/A	#N/A	0.0900739	#N/A	#N/A	#N/A	FALSE	#N/A	#N/A	#N/A	#N/A	#N/A	#N/A	#N/A	#N/A	#N/A	#N/A	#N/A	#N/A	#N/A	#N/A	#N/A	#N/A
F5H7S7;Q13576;E7EWC2;Q13576-3;Q13576-2;D6R939;E9PDT6;D6R999;D6RGC6;D6RDK8	F5H7S7	E7EWC2;F5H7S7;Q13576;Q13576-3;Q13576-2;E9PDT6;D6R939	IQGAP2	IQGAP2	IQGAP2	ENSG00000145703	10788	5q	FALSE		FALSE	0.605435	TRUE	#N/A	#N/A	#N/A	-0.421301	#N/A	#N/A	#N/A	FALSE	25.5959	25.3502	25.2469	25.5587	25.5959	25.3502	25.2469	25.5587	#N/A	#N/A	#N/A	#N/A	#N/A	#N/A	#N/A	#N/A
H0Y886;O43674;H7C568;A0A087WYD0;E7EWP0;O43674-2	H0Y886	E7EWP0;H0Y886;O43674-2;O43674	NDUFB5	NDUFB5	NDUFB5	ENSG00000136521	4711	3q	TRUE	MIM	TRUE	0.755167	TRUE	#N/A	#N/A	#N/A	-0.00259553	#N/A	#N/A	#N/A	FALSE	25.5959	25.3502	25.2469	25.5587	25.5959	25.3502	25.2469	25.5587	#N/A	#N/A	#N/A	#N/A	#N/A	#N/A	#N/A	#N/A
Q7Z3J2;H3BVG8;F5H7K1;E7EWW0;C9J7I2;Q7Z3J2-2;H0YFG6;H3BTI5;H3BNX2;H3BV68	Q7Z3J2	H3BNX2;F6S1J4;H3BVG8;F5H7K1;E7EWW0;Q7Z3J2	C16orf62	C16orf62	C16orf62	ENSG00000103544	57020	16p	FALSE		FALSE	0.648155	TRUE	#N/A	#N/A	#N/A	0.274787	#N/A	#N/A	#N/A	FALSE	25.5959	25.3502	25.2469	25.5587	26.1009	25.3502	25.2469	25.5587	#N/A	#N/A	#N/A	#N/A	26.1009	#N/A	#N/A	#N/A
E9PGZ1;Q05682-5;Q05682-4;C9J813;E7EX44;Q05682-3;Q05682-6;Q05682-2;Q05682;C9JEK3	E9PGZ1	Q05682-5;Q05682-3;E7EX44;Q05682;E9PGZ1;Q05682-4;Q05682-6;Q05682-2;C9J813;C9JEK3;REV__H0YEF9;REV__E9PJZ7;REV__H0YH95;REV__H0YHK3;REV__O75334-6;REV__O75334-5;REV__Q13136-2;REV__Q13136;REV__A0A2R8Y7R9;REV__O75334-2;REV__O75334-4;REV__G3V200;REV__O75334-3;REV__O75334	CALD1	CALD1	CALD1	ENSG00000122786	800	7q	FALSE		FALSE	0.54559	FALSE	#N/A	#N/A	#N/A	0.163244	#N/A	#N/A	#N/A	FALSE	#N/A	#N/A	#N/A	#N/A	#N/A	#N/A	#N/A	#N/A	#N/A	#N/A	#N/A	#N/A	#N/A	#N/A	#N/A	#N/A
B4DQA8;K7EJC8;E9PCW1;O95249;G5E9T8;O95249-2;F6RU00	B4DQA8	E9PCW1;O95249;G5E9T8;O95249-2;K7EJC8;B4DQA8;F6RU00	GOSR1	GOSR1	GOSR1	ENSG00000108587	9527	17q	FALSE		FALSE	0.651724	FALSE	#N/A	#N/A	#N/A	-0.048058	#N/A	#N/A	#N/A	FALSE	#N/A	#N/A	#N/A	#N/A	#N/A	#N/A	#N/A	#N/A	#N/A	#N/A	#N/A	#N/A	#N/A	#N/A	#N/A	#N/A
E9PE82;P16219	E9PE82	E9PE82;P16219	ACADS	ACADS	ACADS	ENSG00000122971	35	12q	TRUE	Matrix	TRUE	0.610095	FALSE	#N/A	#N/A	#N/A	0.0592523	#N/A	#N/A	#N/A	FALSE	25.5959	25.3502	25.2469	25.5587	25.5959	25.3502	25.2469	25.5587	#N/A	#N/A	#N/A	#N/A	#N/A	#N/A	#N/A	#N/A
E9PER6;O15530-2;O15530-3;O15530;Q6A1A2;O15530-4;O15530-5;H3BQ10	E9PER6	E9PER6;O15530-2;O15530-3;O15530;Q6A1A2;O15530-5;H3BQ10;O15530-4	PDPK1;PDPK2P	PDPK1	PDPK1	ENSG00000140992	5170	16p	FALSE		FALSE	0.615643	TRUE	#N/A	#N/A	#N/A	0.301263	#N/A	#N/A	#N/A	FALSE	#N/A	#N/A	26.7772	26.7905	#N/A	#N/A	#N/A	#N/A	#N/A	#N/A	26.7772	26.7905	#N/A	#N/A	#N/A	#N/A
E9PF16;Q96CM8-4;Q96CM8-3;Q96CM8;Q96CM8-2	E9PF16	E9PF16;Q96CM8-3;Q96CM8;Q96CM8-2;Q96CM8-4;D6RF87	ACSF2	ACSF2	ACSF2	ENSG00000167107	80221	17q	TRUE	Matrix	TRUE	0.68681	FALSE	#N/A	#N/A	#N/A	0.0421564	#N/A	#N/A	#N/A	FALSE	25.5959	25.3502	25.2469	25.5587	25.5959	25.3502	25.2469	25.5587	#N/A	#N/A	#N/A	#N/A	#N/A	#N/A	#N/A	#N/A
Q8N398;Q8N398-2;E9PF42	Q8N398	E9PF42;Q8N398-2;Q8N398	VWA5B2	VWA5B2	VWA5B2	ENSG00000145198	90113	3q	FALSE		FALSE	0.653429	FALSE	#N/A	#N/A	#N/A	0.0237013	#N/A	#N/A	#N/A	FALSE	25.5959	25.3502	25.2469	25.5587	25.5959	25.3502	25.2469	25.5587	#N/A	#N/A	#N/A	#N/A	#N/A	#N/A	#N/A	#N/A
Q9Y6M7-7;Q9Y6M7-9;A0A0A0MST8;Q9Y6M7-6;Q9Y6M7-8;Q9Y6M7-12;E9PFN4;Q9Y6M7-13;Q9Y6M7-2;Q9Y6M7;C9JRP1;Q9Y6M7-14;Q9Y6M7-3;Q9Y6M7-4;Q9Y6M7-11;Q9Y6M7-10;Q9Y6M7-5;H7C3C4	Q9Y6M7-7	Q9Y6M7-7;E9PFN4;Q9Y6M7-9;Q9Y6M7-13;Q9Y6M7-6;Q9Y6M7-12;Q9Y6M7-8;Q9Y6M7-2;A0A0A0MST8;Q9Y6M7;Q9Y6M7-4;Q9Y6M7-3;C9JRP1;H7C3C4;Q9Y6M7-5;Q9Y6M7-14;Q9Y6M7-11;Q9Y6M7-10;Q2Y0W8-4;Q2Y0W8;Q2Y0W8-2;Q2Y0W8-3;Q2Y0W8-5;Q2Y0W8-7;Q2Y0W8-6;Q2Y0W8-8;Q6U841-3;Q6U841;C9J240;Q6U841-2;E7EW28	SLC4A7	SLC4A7	SLC4A7	ENSG00000033867	9497	3p	FALSE		FALSE	0.774143	FALSE	#N/A	#N/A	#N/A	0.105984	#N/A	#N/A	#N/A	FALSE	25.5959	25.3502	25.2469	25.5587	25.5959	25.3502	25.2469	25.5587	#N/A	#N/A	#N/A	#N/A	#N/A	#N/A	#N/A	#N/A
E9PG40;P05067-7;P05067-11;P05067-8;P05067-9;P05067;H7C0V9;A0A0A0MRG2;P05067-10;P05067-3;P05067-4;P05067-5;P05067-6;P05067-2;H7C2L2	E9PG40	E9PG40;P05067-11;P05067-8;P05067;A0A0A0MRG2;P05067-10;P05067-4;P05067-6;P05067-7;P05067-9;P05067-3;P05067-5;H7C0V9;H7C2L2;P05067-2	APP	APP	APP	ENSG00000142192	351	21q	FALSE		FALSE	0.808571	TRUE	#N/A	#N/A	#N/A	-0.0724062	#N/A	#N/A	#N/A	FALSE	#N/A	#N/A	#N/A	#N/A	#N/A	#N/A	#N/A	#N/A	#N/A	#N/A	#N/A	#N/A	#N/A	#N/A	#N/A	#N/A
E9PH99;Q9Y4E5-2;Q9Y4E5;D6RIA1	E9PH99	E9PH99;Q9Y4E5;Q9Y4E5-2;D6RIA1	ZNF451	ZNF451	ZNF451	ENSG00000112200	26036	6p	FALSE		FALSE	0.583825	FALSE	#N/A	#N/A	#N/A	0.021146	#N/A	#N/A	#N/A	FALSE	25.5959	25.3502	25.2469	25.5587	25.5959	25.3502	25.2469	25.5587	#N/A	#N/A	#N/A	#N/A	#N/A	#N/A	#N/A	#N/A
E9PHG5;Q6UW02-2;Q6UW02;Q8WZ13;F8WBE2;C9J8K7	E9PHG5	E9PHG5;Q6UW02;Q6UW02-2;Q8WZ13;F8WBE2;C9J8K7	CYP20A1	CYP20A1	CYP20A1	ENSG00000119004	57404	2q	FALSE		FALSE	0.752371	FALSE	#N/A	#N/A	#N/A	-0.143688	#N/A	#N/A	#N/A	FALSE	#N/A	#N/A	#N/A	#N/A	#N/A	#N/A	#N/A	#N/A	#N/A	#N/A	#N/A	#N/A	#N/A	#N/A	#N/A	#N/A
E9PI08;Q9Y256;E9PKA7;E9PPV9	E9PI08	E9PI08;Q9Y256;E9PKA7;E9PPV9	RCE1	RCE1	RCE1	ENSG00000173653	9986	11q	FALSE		FALSE	0.716476	FALSE	#N/A	#N/A	#N/A	-0.219093	#N/A	#N/A	#N/A	FALSE	#N/A	#N/A	#N/A	#N/A	28.5503	#N/A	#N/A	27.5781	#N/A	#N/A	#N/A	#N/A	28.5503	#N/A	#N/A	27.5781
E9PN66;E9PKN9;E9PS55;E9PMW4;E9PQ46;E9PIN5;E9PIK4;U3KQ32;E9PKZ4;E9PPM1;O14683;E9PNB3;E9PMY0	E9PN66	E9PN66;E9PNB3;E9PKN9;E9PS55;E9PMY0;E9PMW4;E9PQ46;E9PIN5;E9PIK4;U3KQ32;E9PKZ4;E9PPM1;O14683	TP53I11	TP53I11	TP53I11	ENSG00000175274	9537	11p	FALSE		FALSE	0.668615	FALSE	#N/A	#N/A	#N/A	-0.0425709	#N/A	#N/A	#N/A	FALSE	#N/A	#N/A	#N/A	#N/A	#N/A	27.4604	27.3753	#N/A	#N/A	#N/A	#N/A	#N/A	#N/A	27.4604	27.3753	#N/A
Q15843;F8VSA6;E9PS38;S4R3E9;E9PL57	Q15843	F8VSA6;E9PS38;S4R3E9;E9PL57;Q15843	NEDD8;NEDD8-MDP1	NEDD8	NEDD8	ENSG00000129559;ENSG00000255526	4738;100528064	14q	FALSE		FALSE	0.537914	TRUE	#N/A	#N/A	#N/A	-0.0382311	#N/A	#N/A	#N/A	FALSE	25.5959	25.3502	25.2469	25.5587	25.5959	25.3502	25.2469	25.5587	#N/A	#N/A	#N/A	#N/A	#N/A	#N/A	#N/A	#N/A
Q96D71-3;Q96D71;E9PMG1;H0YDT0;Q96D71-2;Q96D71-4;H0YE89;H7C225;H0YE73;H7C1V2;H0YCR2;F2Z3L2	Q96D71-3	E9PMG1;Q96D71-2;Q96D71-4;Q96D71-3;Q96D71;H0YDT0;H0YE89;H0YCR2;F2Z3L2;Q8NFH8-3;Q8NFH8-2;Q8NFH8-4;Q8NFH8	REPS1	REPS1	REPS1	ENSG00000135597	85021	6q	FALSE		FALSE	0.591365	FALSE	#N/A	#N/A	#N/A	0.270982	#N/A	#N/A	#N/A	FALSE	25.5959	25.3502	25.2469	25.5587	25.5959	25.3502	25.2469	25.5587	#N/A	#N/A	#N/A	#N/A	#N/A	#N/A	#N/A	#N/A
K4DIA7;E9PMR4;P48509;E9PRJ3;E9PJC8;E9PLZ6;K4DIB7	K4DIA7	K4DIA7;E9PMR4;P48509;E9PRJ3;E9PP93;E9PK37;E9PSA1;E9PJE8;E9PJC8;E9PLZ6;K4DIB7	CD151	CD151	CD151	ENSG00000177697	977	11p	FALSE		FALSE	0.791075	TRUE	#N/A	#N/A	#N/A	-0.343202	#N/A	#N/A	#N/A	FALSE	25.5959	25.3502	25.2469	25.5587	25.5959	25.3502	25.2469	25.5587	#N/A	#N/A	#N/A	#N/A	#N/A	#N/A	#N/A	#N/A
H3BLW6;Q5T3F8;Q5T3F8-3;H0YCP6;Q5T3F8-2;E9PNG1	H3BLW6	E9PNG1;Q5T3F8-2;Q5T3F8-3;Q5T3F8;H3BLW6;H0YCP6	TMEM63B	TMEM63B	TMEM63B	ENSG00000137216	55362	6p	FALSE		FALSE	0.795262	FALSE	#N/A	#N/A	#N/A	-0.0585119	#N/A	#N/A	#N/A	FALSE	25.5959	25.3502	25.2469	25.5587	25.5959	25.3502	25.2469	25.5587	#N/A	#N/A	#N/A	#N/A	#N/A	#N/A	#N/A	#N/A
E9PNW4;E9PR17;P13987	E9PNW4	E9PNW4;E9PR17;P13987;H0YET2	CD59	CD59	CD59	ENSG00000085063	966	11p	FALSE		FALSE	0.705333	FALSE	#N/A	#N/A	#N/A	-1.55849	#N/A	#N/A	#N/A	FALSE	25.5959	25.3502	25.2469	25.5587	25.5959	25.3502	25.2469	25.5587	#N/A	#N/A	#N/A	#N/A	#N/A	#N/A	#N/A	#N/A
G3V158;E9PPM8;Q9Y315	G3V158	G3V158;E9PPM8;Q9Y315;E9PPK3;E9PMH9;E9PML7	DERA	DERA	DERA	ENSG00000023697	51071	12p	FALSE		FALSE	0.628667	FALSE	#N/A	#N/A	#N/A	0.399236	#N/A	#N/A	#N/A	FALSE	#N/A	#N/A	#N/A	#N/A	#N/A	#N/A	#N/A	#N/A	#N/A	#N/A	#N/A	#N/A	#N/A	#N/A	#N/A	#N/A
G3V192;P02794;G3V1D1;E9PPQ4;E9PRK8;E9PKY7	G3V192	E9PPQ4;G3V1D1;G3V192;P02794;E9PRK8;E9PKY7	FTH1	FTH1	FTH1	ENSG00000167996	2495	11q	TRUE	unknown	FALSE	0.525619	TRUE	#N/A	#N/A	#N/A	0.339225	#N/A	#N/A	#N/A	FALSE	#N/A	#N/A	#N/A	#N/A	#N/A	#N/A	#N/A	#N/A	#N/A	#N/A	#N/A	#N/A	#N/A	#N/A	#N/A	#N/A
E9PJ81;E9PRQ7;Q04323;Q04323-2;A0A087WTZ5	E9PJ81	E9PRQ7;Q04323;E9PJ81;Q04323-2;A0A087WTZ5	UBXN1	UBXN1	UBXN1	ENSG00000162191	51035	11q	FALSE		FALSE	0.575131	FALSE	#N/A	#N/A	#N/A	0.110038	#N/A	#N/A	#N/A	FALSE	#N/A	#N/A	#N/A	#N/A	#N/A	#N/A	#N/A	#N/A	#N/A	#N/A	#N/A	#N/A	#N/A	#N/A	#N/A	#N/A
F2Z2X4;Q9C0E2	F2Z2X4	F2Z2X4;Q9C0E2	XPO4	XPO4	XPO4	ENSG00000132953	64328	13q	FALSE		FALSE	0.679857	TRUE	#N/A	#N/A	#N/A	0.171732	#N/A	#N/A	#N/A	FALSE	25.9432	#N/A	#N/A	26.162	#N/A	#N/A	#N/A	#N/A	25.9432	#N/A	#N/A	26.162	#N/A	#N/A	#N/A	#N/A
F5GWT4;Q9H4A3-2;Q9H4A3;Q9H4A3-5;Q9H4A3-6;Q9H4A3-7;F6UYG0;Q9H4A3-4;K7ENT7;Q96J92-2;Q96J92-3;Q96J92	F5GWT4	F5GWT4;Q9H4A3-2;Q9H4A3;Q9H4A3-5;Q9H4A3-6;Q9H4A3-7;Q9H4A3-4;F6UYG0	WNK1	WNK1	WNK1	ENSG00000060237;ENSG00000126562	65125;65266	12p	FALSE		FALSE	0.647819	TRUE	#N/A	#N/A	#N/A	-0.0323043	#N/A	#N/A	#N/A	FALSE	25.5959	25.3502	25.2469	25.5587	25.5959	25.3502	25.2469	25.5587	#N/A	#N/A	#N/A	#N/A	#N/A	#N/A	#N/A	#N/A
Q8IZ83-3;Q8IZ83;F5H4B6;Q8IZ83-2;M0QY06	Q8IZ83-3	M0QY06;F5H4B6;Q8IZ83-3;Q8IZ83	ALDH16A1	ALDH16A1	ALDH16A1	ENSG00000161618	126133	19q	FALSE		FALSE	0.654492	FALSE	#N/A	#N/A	#N/A	-0.0294582	#N/A	#N/A	#N/A	FALSE	#N/A	#N/A	#N/A	#N/A	#N/A	#N/A	#N/A	#N/A	#N/A	#N/A	#N/A	#N/A	#N/A	#N/A	#N/A	#N/A
F5H5U2;Q8NHQ9;E7EX41;F5H2I2;F5H735	F5H5U2	F5H5U2;Q8NHQ9;E7EX41;Q8NHQ9-2	DDX55	DDX55	DDX55	ENSG00000111364	57696	12q	FALSE		FALSE	0.611514	FALSE	#N/A	#N/A	#N/A	-0.0774161	#N/A	#N/A	#N/A	FALSE	#N/A	#N/A	#N/A	#N/A	#N/A	#N/A	#N/A	#N/A	#N/A	#N/A	#N/A	#N/A	#N/A	#N/A	#N/A	#N/A
Q00537;Q00537-2;F5H6Z0;Q00536-2;F8VZY6;A0A087WZU2;E5RGN0;F8VQZ9;Q00536;Q00536-3;E5RIU4;E5RJM2;D6RA44;A0A0A0MSJ6;E5RIY8;H0YBX5;F8W1S5	Q00537	F5H6Z0;Q00537-2;Q00537;F8W1S5;F8VZY6;F8VQZ9	CDK17	CDK17	CDK17	ENSG00000059758;ENSG00000102225;ENSG00000117266	5128;5127;5129	12q	FALSE		FALSE	0.562425	FALSE	#N/A	#N/A	#N/A	0.0309452	#N/A	#N/A	#N/A	FALSE	#N/A	#N/A	#N/A	#N/A	#N/A	#N/A	#N/A	#N/A	#N/A	#N/A	#N/A	#N/A	#N/A	#N/A	#N/A	#N/A
Q5SZR4;F6TB26;Q9Y2W6-3;Q9Y2W6	Q5SZR4	Q5SZR4;F6TB26;Q9Y2W6-3;Q9Y2W6;E9PQX4;E9PKN8;B7ZAG4	TDRKH	TDRKH	TDRKH	ENSG00000182134	11022	1q	TRUE	Membrane	FALSE	0.65854	FALSE	#N/A	#N/A	#N/A	0.0522394	#N/A	#N/A	#N/A	FALSE	25.5959	25.3502	25.2469	25.5587	25.5959	25.3502	25.2469	25.5587	#N/A	#N/A	#N/A	#N/A	#N/A	#N/A	#N/A	#N/A
F6WQW2;P43487-2;P43487;C9JXG8;C9JJ34;C9JGV6;C9JDM3;C9JIC6	F6WQW2	F6WQW2;P43487-2;P43487;C9JXG8;C9JJ34;C9JGV6;C9JDM3;C9JIC6;Q5T0Z6;Q9C010;Q9C010-2	RANBP1	RANBP1	RANBP1	ENSG00000099901	5902	22q	FALSE		FALSE	0.535435	TRUE	#N/A	#N/A	#N/A	0.0764177	#N/A	#N/A	#N/A	FALSE	#N/A	#N/A	#N/A	#N/A	#N/A	#N/A	#N/A	#N/A	#N/A	#N/A	#N/A	#N/A	#N/A	#N/A	#N/A	#N/A
Q8IUH5;F8VX48;F8VPW2;H0YI74;H0YIK0;Q8IUH5-3;Q8IUH5-2	Q8IUH5	F8VPW2;H0YI74;H0YIK0;Q8IUH5-3;Q8IUH5;Q8IUH5-2	ZDHHC17	ZDHHC17	ZDHHC17	ENSG00000186908	23390	12q	FALSE		FALSE	0.645873	FALSE	#N/A	#N/A	#N/A	-0.0184007	#N/A	#N/A	#N/A	FALSE	25.5959	25.3502	25.2469	25.5587	25.5959	25.3502	25.2469	25.5587	#N/A	#N/A	#N/A	#N/A	#N/A	#N/A	#N/A	#N/A
F8VWT9;J3KPF0;Q9Y4D8-4;Q9Y4D8;Q9Y4D8-2;Q9Y4D8-3;Q9Y4D8-5	F8VWT9	F8VWT9;J3KPF0;Q9Y4D8-3;Q9Y4D8-5;Q9Y4D8-2;Q9Y4D8-4;Q9Y4D8	HECTD4	HECTD4	HECTD4	ENSG00000173064	283450	12q	FALSE		FALSE	0.706333	FALSE	#N/A	#N/A	#N/A	0.0486618	#N/A	#N/A	#N/A	FALSE	25.5959	25.3502	25.2469	25.5587	25.5959	25.3502	25.2469	25.5587	#N/A	#N/A	#N/A	#N/A	#N/A	#N/A	#N/A	#N/A
Q9H2H9;F8VX04;F8VX12	Q9H2H9	Q9H2H9;F8VX04;F8VX12	SLC38A1	SLC38A1	SLC38A1	ENSG00000111371	81539	12q	FALSE		FALSE	0.696143	FALSE	#N/A	#N/A	#N/A	-0.149486	#N/A	#N/A	#N/A	FALSE	25.5959	25.3502	25.2469	25.5587	25.5959	25.3502	25.2469	25.5587	#N/A	#N/A	#N/A	#N/A	#N/A	#N/A	#N/A	#N/A
F8W733;Q9NXR7-4;Q9NXR7-3;Q9NXR7;Q9NXR7-1;C9J2G0;A0A075B7D2	F8W733	F8W733;Q9NXR7-4;Q9NXR7-3;Q9NXR7;Q9NXR7-1	BRE	BRE	BRE	ENSG00000158019	9577	2p	FALSE		FALSE	0.614202	TRUE	#N/A	#N/A	#N/A	0.0740439	#N/A	#N/A	#N/A	FALSE	25.5959	25.3502	25.2469	25.5587	25.5959	25.3502	25.2469	25.5587	#N/A	#N/A	#N/A	#N/A	#N/A	#N/A	#N/A	#N/A
H7BZJ1;H7C406;E9PPP8;Q8NEC6;F8WA39;Q13613-2;Q13613;F8W764;F8W8S8;E9PIH9;H0YDX3	H7BZJ1	F8WA39;Q13613-2;Q13613	MTMR1	MTMR1	MTMR1	ENSG00000063601	8776	Xq	FALSE		FALSE	0.64855	FALSE	#N/A	#N/A	#N/A	-0.0438239	#N/A	#N/A	#N/A	FALSE	25.5959	25.3502	25.2469	25.5587	25.5959	25.3502	25.2469	25.5587	#N/A	#N/A	#N/A	#N/A	#N/A	#N/A	#N/A	#N/A
Q69YQ0-2;Q69YQ0;F8WAN1;C9J8U1	Q69YQ0-2	F8WAN1;Q69YQ0-2;Q69YQ0;C9J8U1;C9JLY8	SPECC1L;SPECC1L-ADORA2A	SPECC1L	SPECC1L-ADORA2A	ENSG00000100014;ENSG00000258555	23384	22q	FALSE		FALSE	0.547079	FALSE	#N/A	#N/A	#N/A	3.9414e-05	#N/A	#N/A	#N/A	FALSE	#N/A	#N/A	#N/A	#N/A	#N/A	#N/A	#N/A	#N/A	#N/A	#N/A	#N/A	#N/A	#N/A	#N/A	#N/A	#N/A
G3V1A6;P57764;E9PIB2;E9PQ48;E9PNZ0;E9PQR9;H0YDB0	G3V1A6	P57764;G3V1A6;H0YDB0	GSDMD	GSDMD	GSDMD	ENSG00000104518;ENSG00000278718	79792	8q	FALSE		FALSE	0.628698	FALSE	#N/A	#N/A	#N/A	0.077635	#N/A	#N/A	#N/A	FALSE	#N/A	#N/A	#N/A	#N/A	#N/A	#N/A	#N/A	#N/A	#N/A	#N/A	#N/A	#N/A	#N/A	#N/A	#N/A	#N/A
Q6PJT7;Q6PJT7-5;Q6PJT7-2;Q6PJT7-9;Q6PJT7-10;G3V256;Q6PJT7-3;Q6PJT7-4;H0YJA2;Q6PJT7-11;G3V5I6;G3V411;G3V3Y4;Q6PJT7-8;A0A087WTC9;G3V473;G3V240;G3V4R5;H0YJ51;G3V572;G3V3R9;Q6PJT7-6;H0YJ87;G3V2X4	Q6PJT7	G3V256;Q6PJT7-4;Q6PJT7-10;G3V5I6;G3V3Y4;G3V3R9;G3V572;A0A087WTC9;Q6PJT7-8;H0YJ87;G3V240;H0YJ51;G3V473	ZC3H14	ZC3H14	ZC3H14	ENSG00000100722	79882	14q	FALSE		FALSE	0.576571	FALSE	#N/A	#N/A	#N/A	-0.111044	#N/A	#N/A	#N/A	FALSE	25.5959	25.3502	25.2469	25.5587	25.5959	25.3502	25.2469	25.5587	#N/A	#N/A	#N/A	#N/A	#N/A	#N/A	#N/A	#N/A
G3V4K3;Q9H9C1-2;Q9H9C1;G3V549	G3V4K3	G3V549;G3V4K3;Q9H9C1-2;Q9H9C1	VIPAS39	VIPAS39	VIPAS39	ENSG00000151445	63894	14q	FALSE		FALSE	0.553571	TRUE	#N/A	#N/A	#N/A	0.361874	#N/A	#N/A	#N/A	FALSE	#N/A	#N/A	#N/A	#N/A	#N/A	#N/A	#N/A	#N/A	#N/A	#N/A	#N/A	#N/A	#N/A	#N/A	#N/A	#N/A
P07942;G3XAI2;E7EPA6	P07942	P07942;G3XAI2;E7EPA6	LAMB1	LAMB1	LAMB1	ENSG00000091136	3912	7q	FALSE		FALSE	0.63681	TRUE	#N/A	#N/A	#N/A	0.353413	#N/A	#N/A	#N/A	FALSE	25.5959	25.3502	25.2469	25.5587	25.5959	25.3502	25.2469	25.5587	#N/A	#N/A	#N/A	#N/A	#N/A	#N/A	#N/A	#N/A
G5E9E8;Q8N465-2;Q8N465-3;Q8N465;F8WCF9;H7C021;B5MCV2	G5E9E8	G5E9E8;Q8N465-2;Q8N465-3;Q8N465;F8WCF9;H7C021;B5MCV2	D2HGDH	D2HGDH	D2HGDH	ENSG00000180902	728294	2q	TRUE	Matrix	TRUE	0.63969	FALSE	#N/A	#N/A	#N/A	0.0351299	#N/A	#N/A	#N/A	FALSE	25.5959	25.3502	25.2469	25.5587	25.5959	25.3502	25.2469	25.5587	#N/A	#N/A	#N/A	#N/A	#N/A	#N/A	#N/A	#N/A
G5E9W2;Q9P2E5-2;Q9P2E5;C9JZF7;H7C5L5	G5E9W2	G5E9W2;Q9P2E5-2;Q9P2E5	CHPF2	CHPF2	CHPF2	ENSG00000033100	54480	7q	FALSE		FALSE	0.6555	FALSE	#N/A	#N/A	#N/A	0.0214311	#N/A	#N/A	#N/A	FALSE	#N/A	#N/A	#N/A	#N/A	#N/A	#N/A	#N/A	#N/A	#N/A	#N/A	#N/A	#N/A	#N/A	#N/A	#N/A	#N/A
H0Y360;Q01433-3;Q01433-5;Q01433-2;Q01433-4;Q01433;E9PIJ1;E9PJF6;H0YCL9;H0YF16	H0Y360	H0Y360;Q01433-2;Q01433;Q01433-3;Q01433-5;Q01433-4;H0YCL9;E9PJF6;E9PIJ1	AMPD2	AMPD2	AMPD2	ENSG00000116337	271	1p	FALSE		FALSE	0.553298	FALSE	#N/A	#N/A	#N/A	0.0943422	#N/A	#N/A	#N/A	FALSE	#N/A	#N/A	#N/A	#N/A	#N/A	#N/A	#N/A	#N/A	#N/A	#N/A	#N/A	#N/A	#N/A	#N/A	#N/A	#N/A
H0Y4Z8;Q3YEC7;Q3YEC7-2	H0Y4Z8	H0Y4Z8;Q3YEC7;Q3YEC7-2;H0Y7H6;G3V154;F2Z2T0;Q3YEC7-4;Q3YEC7-5;Q3YEC7-6;Q3YEC7-3	RABL6	RABL6	RABL6	ENSG00000196642	55684	9q	FALSE		FALSE	0.576762	FALSE	#N/A	#N/A	#N/A	0.164624	#N/A	#N/A	#N/A	FALSE	25.5959	25.3502	25.2469	25.5587	25.5959	25.3502	25.2469	25.5587	#N/A	#N/A	#N/A	#N/A	#N/A	#N/A	#N/A	#N/A
Q8N3F8;B0QY91;B0QY86;H0Y6J8	Q8N3F8	H0Y6J8;Q8N3F8	MICALL1	MICALL1	MICALL1	ENSG00000100139	85377	22q	FALSE		FALSE	0.567873	TRUE	#N/A	#N/A	#N/A	-0.0125327	#N/A	#N/A	#N/A	FALSE	25.5959	25.3502	25.2469	25.5587	25.5959	25.3502	25.2469	25.5587	#N/A	#N/A	#N/A	#N/A	#N/A	#N/A	#N/A	#N/A
H0Y714;Q96G21;E7ENR5;B8ZZ47;B9A008;F8WCN0	H0Y714	H0Y714;Q96G21;E7ENR5;B8ZZ47;B9A008;F8WCN0	IMP4	IMP4	IMP4	ENSG00000136718	92856	2q	FALSE		FALSE	0.608324	TRUE	#N/A	#N/A	#N/A	-0.267409	#N/A	#N/A	#N/A	FALSE	#N/A	#N/A	#N/A	#N/A	#N/A	#N/A	#N/A	#N/A	#N/A	#N/A	#N/A	#N/A	#N/A	#N/A	#N/A	#N/A
H0YDU8;P53041;A8MU39;M0R196;A0A087WY80;E7EU14	H0YDU8	H0YDU8;P53041;A8MU39;M0R196;A0A087WY80;E7EU14	PPP5C	PPP5C	PPP5C	ENSG00000011485;ENSG00000230510	5536	19q	FALSE		FALSE	0.615143	TRUE	#N/A	#N/A	#N/A	0.172591	#N/A	#N/A	#N/A	FALSE	#N/A	#N/A	#N/A	#N/A	#N/A	#N/A	#N/A	#N/A	#N/A	#N/A	#N/A	#N/A	#N/A	#N/A	#N/A	#N/A
H0YFA4;P52943;P52943-2;H0YHD8	H0YFA4	H0YFA4;P52943;P52943-2;H0YHD8	CRIP2	CRIP2	CRIP2	ENSG00000182809	1397	14q	FALSE		FALSE	0.563143	FALSE	#N/A	#N/A	#N/A	0.411148	#N/A	#N/A	#N/A	FALSE	25.5959	25.3502	25.2469	25.5587	25.5959	25.3502	25.2469	25.5587	#N/A	#N/A	#N/A	#N/A	#N/A	#N/A	#N/A	#N/A
H0YIE9;Q4G104;O94952-1;O94952;H0YHF6	H0YIE9	H0YIE9;O94952-1;O94952;Q4G104	FBXO21	FBXO21	FBXO21	ENSG00000135108	23014	12q	FALSE		FALSE	0.637571	FALSE	#N/A	#N/A	#N/A	0.0750872	#N/A	#N/A	#N/A	FALSE	#N/A	#N/A	#N/A	#N/A	#N/A	#N/A	#N/A	#N/A	#N/A	#N/A	#N/A	#N/A	#N/A	#N/A	#N/A	#N/A
P53990-2;P53990-4;P53990-5;H3BUI0;P53990-3;P53990;H3BMU1;H3BQF7;J3KR23;F5GXM3;H3BRE2;P53990-6;H3BPP6	P53990-2	H3BMU1;H3BUI0;P53990-2;P53990-3;P53990;P53990-4;H3BQF7;P53990-5;F5GXM3;J3KR23;H3BPP6;H3BRE2;H3BQ38;P53990-6;E9PF00	IST1	IST1	IST1	ENSG00000182149	9798	16q	FALSE		FALSE	0.625506	TRUE	#N/A	#N/A	#N/A	0.266772	#N/A	#N/A	#N/A	FALSE	25.5959	25.3502	25.2469	25.5587	25.5959	25.3502	25.2469	25.5587	#N/A	#N/A	#N/A	#N/A	#N/A	#N/A	#N/A	#N/A
O00194;H3BU81;K7ES41;H3BUD9;H3BS49;H3BVH7;H3BN55	O00194	H3BN55;P51159;H3BU81;H3BUD9;H3BS49;H3BVH7;P51159-2;K7ES41	RAB27B;RAB27A	RAB27B	RAB27A	ENSG00000041353;ENSG00000069974	5874;5873	18q	FALSE		FALSE	0.585388	FALSE	#N/A	#N/A	#N/A	-0.0712349	#N/A	#N/A	#N/A	FALSE	25.5959	25.3502	25.2469	25.5587	25.5959	25.3502	25.2469	25.5587	#N/A	#N/A	#N/A	#N/A	#N/A	#N/A	#N/A	#N/A
Q6P996-4;Q6P996-5;Q6P996;H3BND4;Q6P996-3;Q86XE2;Q6P996-2;J3KNK7;Q6XYB5;Q6P474;H3BNL6;H3BPV5;H3BM88;A0A0J9YXH6;H3BU11;H3BQ54	Q6P996-4	Q6P996;Q6P996-5;Q6P996-4;Q6P996-3;H3BND4;Q6P996-2;Q86XE2;Q6P474;J3KNK7;Q6XYB5;H3BNL6;H3BPV5;H3BQS3;H3BQ54;H3BU11;H3BM88;A0A0J9YXH6	PDXDC1	PDXDC1	PDXDC1	ENSG00000179889;ENSG00000275498;ENSG00000276709	23042;124900586	16p	FALSE		FALSE	0.605026	FALSE	#N/A	#N/A	#N/A	0.378368	#N/A	#N/A	#N/A	FALSE	#N/A	#N/A	#N/A	#N/A	25.6183	#N/A	#N/A	#N/A	#N/A	#N/A	#N/A	#N/A	25.6183	#N/A	#N/A	#N/A
O15305;H3BR08;H3BM92;H3BV34;H3BT06;H3BNY9;H3BPH4;H3BRM0;H3BV55;O15305-2;Q92871	O15305	H3BPH4;H3BV55;O15305;H3BR08;H3BM92;H3BV34;H3BT06;H3BNY9;H3BRM0;O15305-2	PMM2	PMM2	PMM2	ENSG00000100417;ENSG00000140650	5372;5373	22q	FALSE		FALSE	0.567397	FALSE	#N/A	#N/A	#N/A	0.206159	#N/A	#N/A	#N/A	FALSE	#N/A	#N/A	#N/A	#N/A	#N/A	#N/A	#N/A	#N/A	#N/A	#N/A	#N/A	#N/A	#N/A	#N/A	#N/A	#N/A
H7C2Z6;H7BXD5;P28676	H7C2Z6	H7C2Z6;H7BXD5;P28676	GCA	GCA	GCA	ENSG00000115271	25801	2q	FALSE		FALSE	0.578857	TRUE	#N/A	#N/A	#N/A	0.0143491	#N/A	#N/A	#N/A	FALSE	#N/A	#N/A	#N/A	#N/A	#N/A	#N/A	#N/A	#N/A	#N/A	#N/A	#N/A	#N/A	#N/A	#N/A	#N/A	#N/A
H7BXK9;Q9NP58-4;Q9NP58	H7BXK9	H7BXK9;Q9NP58-4;Q9NP58	ABCB6	ABCB6	ABCB6	ENSG00000115657	10058	2q	TRUE	MOM	FALSE	0.751857	FALSE	#N/A	#N/A	#N/A	0.0585424	#N/A	#N/A	#N/A	FALSE	25.5959	25.3502	25.2469	25.5587	25.5959	25.3502	25.2469	25.5587	#N/A	#N/A	#N/A	#N/A	#N/A	#N/A	#N/A	#N/A
O94822;O94822-3;H7BYG8;S4R3T2;O94822-2	O94822	S4R3T2;H7BYG8;O94822-2;O94822;O94822-3	LTN1	LTN1	LTN1	ENSG00000198862	26046	21q	FALSE		FALSE	0.657929	FALSE	#N/A	#N/A	#N/A	1.02013	#N/A	#N/A	#N/A	FALSE	#N/A	#N/A	#N/A	#N/A	#N/A	#N/A	#N/A	#N/A	#N/A	#N/A	#N/A	#N/A	#N/A	#N/A	#N/A	#N/A
H7C0E5;O75312;H7BZM7	H7C0E5	H7C0E5;H7BZM7;O75312	ZPR1	ZPR1	ZPR1	ENSG00000109917	8882	11q	FALSE		FALSE	0.6	TRUE	#N/A	#N/A	#N/A	0.0895809	#N/A	#N/A	#N/A	FALSE	#N/A	#N/A	#N/A	#N/A	#N/A	#N/A	#N/A	#N/A	#N/A	#N/A	#N/A	#N/A	#N/A	#N/A	#N/A	#N/A
I3L100;I3L2W2;Q96JN8-2;Q96JN8;I3L2Z9;K7EPS7;K7ESJ6;K7ESM1	I3L100	I3L2Z9;I3L100;I3L2W2;Q96JN8-2;Q96JN8	NEURL4	NEURL4	NEURL4	ENSG00000215041;ENSG00000261915	84461	17p	FALSE		FALSE	0.64275	TRUE	#N/A	#N/A	#N/A	0.0452962	#N/A	#N/A	#N/A	FALSE	#N/A	#N/A	#N/A	#N/A	#N/A	#N/A	#N/A	#N/A	#N/A	#N/A	#N/A	#N/A	#N/A	#N/A	#N/A	#N/A
Q7Z569;J3KNN7;Q7Z569-2	Q7Z569	J3KNN7;Q7Z569;Q7Z569-2	BRAP	BRAP	BRAP	ENSG00000089234	8315	12q	FALSE		FALSE	0.639095	FALSE	#N/A	#N/A	#N/A	0.0266967	#N/A	#N/A	#N/A	FALSE	25.5959	25.3502	25.2469	25.5587	25.5959	25.3502	25.2469	25.5587	#N/A	#N/A	#N/A	#N/A	#N/A	#N/A	#N/A	#N/A
Q8N9F7-3;Q8N9F7-2;Q8N9F7;J3QRR6;J3QQN7	Q8N9F7-3	J3QQN7;Q8N9F7-3;Q8N9F7-2;Q8N9F7;J3KTA9	GDPD1	GDPD1	GDPD1	ENSG00000153982	284161	17q	FALSE		FALSE	0.701889	FALSE	#N/A	#N/A	#N/A	-0.176258	#N/A	#N/A	#N/A	FALSE	#N/A	#N/A	#N/A	#N/A	#N/A	#N/A	#N/A	#N/A	#N/A	#N/A	#N/A	#N/A	#N/A	#N/A	#N/A	#N/A
J9JIE6;Q9UM00-2;Q9UM00;J3KS45;J3QQY2;J3KTQ7	J9JIE6	J9JIE6;Q9UM00-2;Q9UM00;J3KS45;J3KTQ7;J3QQY2;J3QRB3	TMCO1	TMCO1	TMCO1	ENSG00000143183	54499	1q	FALSE		FALSE	0.711648	TRUE	#N/A	#N/A	#N/A	-0.22604	#N/A	#N/A	#N/A	FALSE	25.5959	25.3502	25.2469	25.5587	25.5959	25.3502	25.2469	25.5587	#N/A	#N/A	#N/A	#N/A	#N/A	#N/A	#N/A	#N/A
K7EM56;A0A0B4J2B4;S4R417;K7EQJ5;K7ELC2;P62841;S4R456;K7EJ78	K7EM56	K7ELC2;P62841;K7EM56;A0A0B4J2B4;S4R417;K7EQJ5;K7EJ78;S4R456	RPS15	RPS15	RPS15	ENSG00000115268	6209	19p	FALSE		FALSE	0.587857	TRUE	#N/A	#N/A	#N/A	-0.0329755	#N/A	#N/A	#N/A	FALSE	#N/A	#N/A	#N/A	#N/A	#N/A	#N/A	#N/A	#N/A	#N/A	#N/A	#N/A	#N/A	#N/A	#N/A	#N/A	#N/A
O43291;K7EM91;O43291-2;K7EKQ0;K7ESI5;K7EQZ3;K7ES27	O43291	K7EM91;O43291;O43291-2;K7ESI5;K7EKQ0;K7EKC8;K7ES27	SPINT2	SPINT2	SPINT2	ENSG00000167642;ENSG00000267748	10653	19q	FALSE		FALSE	0.758048	FALSE	#N/A	#N/A	#N/A	-0.195119	#N/A	#N/A	#N/A	FALSE	#N/A	#N/A	#N/A	#N/A	#N/A	#N/A	#N/A	#N/A	#N/A	#N/A	#N/A	#N/A	#N/A	#N/A	#N/A	#N/A
V9GZ55;K7ENR6;Q969U7-2;Q969U7	V9GZ55	K7ENR6;Q969U7-2;Q969U7;V9GZ55	PSMG2	PSMG2	PSMG2	ENSG00000128789	56984	18p	FALSE		FALSE	0.646206	TRUE	#N/A	#N/A	#N/A	0.184582	#N/A	#N/A	#N/A	FALSE	#N/A	#N/A	#N/A	#N/A	#N/A	#N/A	#N/A	#N/A	#N/A	#N/A	#N/A	#N/A	#N/A	#N/A	#N/A	#N/A
Q5BJH7-3;Q5BJH7;Q5BJH7-4;Q5BJH7-5;Q5BJH7-6;K7ERQ0;K7ERY2	Q5BJH7-3	Q5BJH7-2;K7EPQ7;K7EJQ6	YIF1B	YIF1B	YIF1B	ENSG00000167645	90522	19q	FALSE		FALSE	0.738048	FALSE	#N/A	#N/A	#N/A	-0.0182881	#N/A	#N/A	#N/A	FALSE	25.5959	25.3502	25.2469	25.5587	25.5959	25.3502	25.2469	25.5587	#N/A	#N/A	#N/A	#N/A	#N/A	#N/A	#N/A	#N/A
Q9H6U6-2;Q9H6U6-7;Q9H6U6;Q9H6U6-3;Q9H6U6-8;K7ESE9;Q9H6U6-6	Q9H6U6-2	K7ESE9;Q9H6U6-6;Q9H6U6-2;Q9H6U6-7;Q9H6U6;Q9H6U6-3;Q9H6U6-8;K7EKB0;K7EJH7;K7EML5	BCAS3	BCAS3	BCAS3	ENSG00000141376	54828	17q	FALSE		FALSE	0.629619	FALSE	#N/A	#N/A	#N/A	0.118214	#N/A	#N/A	#N/A	FALSE	25.5959	25.3502	25.2469	25.5587	25.5959	25.3502	25.2469	25.5587	#N/A	#N/A	#N/A	#N/A	#N/A	#N/A	#N/A	#N/A
O00194;H3BU81;K7ES41;H3BUD9;H3BS49;H3BVH7;H3BN55	O00194	O00194	RAB27B;RAB27A	RAB27B	RAB27B	ENSG00000041353;ENSG00000069974	5874;5873	18q	FALSE		FALSE	0.585388	FALSE	#N/A	#N/A	#N/A	-0.0539379	#N/A	#N/A	#N/A	FALSE	25.5959	25.3502	25.2469	25.5587	25.5959	25.3502	25.2469	25.5587	#N/A	#N/A	#N/A	#N/A	#N/A	#N/A	#N/A	#N/A
O00214;O00214-2;E9PN19;F6V2D4;H7BXD8;B1ANM0;Q5T3P9;E9PJ77;E9PRN3	O00214	O00214-2;F6V2D4;O00214;E9PN19;H7BXD8;B1ANM0;Q5T3P9;E9PJ77;E9PRN3	LGALS8	LGALS8	LGALS8	ENSG00000116977	3964	1q	FALSE		FALSE	0.615857	FALSE	#N/A	#N/A	#N/A	-0.0350043	#N/A	#N/A	#N/A	FALSE	25.5959	25.3502	25.2469	25.5587	26.5602	25.3502	25.2469	25.5587	#N/A	#N/A	#N/A	#N/A	26.5602	#N/A	#N/A	#N/A
O00401	O00401	O00401	WASL	WASL	WASL	ENSG00000106299	8976	7q	FALSE		FALSE	0.614333	TRUE	#N/A	#N/A	#N/A	0.153432	#N/A	#N/A	#N/A	FALSE	#N/A	#N/A	#N/A	#N/A	#N/A	#N/A	#N/A	#N/A	#N/A	#N/A	#N/A	#N/A	#N/A	#N/A	#N/A	#N/A
O00442-2;O00442;A6NIC1	O00442-2	O00442;O00442-2	RTCA	RTCA	RTCA	ENSG00000137996	8634	1p	FALSE		FALSE	0.648667	FALSE	#N/A	#N/A	#N/A	0.122346	#N/A	#N/A	#N/A	FALSE	25.5959	25.3502	25.2469	25.5587	25.5959	25.3502	25.2469	25.5587	#N/A	#N/A	#N/A	#N/A	#N/A	#N/A	#N/A	#N/A
O00459;E9PFP1;V9GYJ4	O00459	O00459;E5RJY0;H0YBC2;E9PFP1;F6TDL0;P27986-5;Q92569-3;Q92569-2;P27986-3;P27986-2;Q92569;P27986;P27986-4	PIK3R2	PIK3R2	PIK3R2	ENSG00000105647;ENSG00000268173	5296	19p	FALSE		FALSE	0.64181	FALSE	#N/A	#N/A	#N/A	0.250159	#N/A	#N/A	#N/A	FALSE	#N/A	#N/A	#N/A	#N/A	25.988	#N/A	#N/A	#N/A	#N/A	#N/A	#N/A	#N/A	25.988	#N/A	#N/A	#N/A
O00592-2;O00592	O00592-2	O00592-2;O00592	PODXL	PODXL	PODXL	ENSG00000128567	5420	7q	FALSE		FALSE	0.779381	TRUE	#N/A	#N/A	#N/A	-0.411905	#N/A	#N/A	#N/A	FALSE	#N/A	#N/A	#N/A	#N/A	#N/A	#N/A	#N/A	#N/A	#N/A	#N/A	#N/A	#N/A	#N/A	#N/A	#N/A	#N/A
O14656	O14656	O14656;O14656-2	TOR1A	TOR1A	TOR1A	ENSG00000136827	1861	9q	FALSE		FALSE	0.697333	TRUE	#N/A	#N/A	#N/A	-0.0700656	#N/A	#N/A	#N/A	FALSE	25.5959	25.3502	25.2469	25.5587	25.5959	25.3502	25.2469	25.5587	#N/A	#N/A	#N/A	#N/A	#N/A	#N/A	#N/A	#N/A
O14672;O14672-2;H0YK87;C9J9B4	O14672	O14672;O14672-2;H0YNC5;C9J9B4;H3BS53;B5MC71;H0YK87	ADAM10	ADAM10	ADAM10	ENSG00000137845	102	15q	FALSE		FALSE	0.698444	FALSE	#N/A	#N/A	#N/A	-0.0773743	#N/A	#N/A	#N/A	FALSE	#N/A	#N/A	#N/A	#N/A	#N/A	26.9982	26.4769	#N/A	#N/A	#N/A	#N/A	#N/A	#N/A	26.9982	26.4769	#N/A
O14737;K7EQA1;O14737-2;K7ESJ4;Q3HM38;X6R2P6	O14737	O14737;K7EQA1;O14737-2;K7ESJ4;Q3HM38;X6R2P6	PDCD5	PDCD5	PDCD5	ENSG00000105185	9141	19q	FALSE		FALSE	0.4862	FALSE	#N/A	#N/A	#N/A	0.221881	#N/A	#N/A	#N/A	FALSE	#N/A	#N/A	#N/A	#N/A	#N/A	#N/A	#N/A	#N/A	#N/A	#N/A	#N/A	#N/A	#N/A	#N/A	#N/A	#N/A
G3V220;O14776-2;O14776	G3V220	O14776-2;O14776;G3V220;Q5VWI1	TCERG1	TCERG1	TCERG1	ENSG00000113649	10915	5q	FALSE		FALSE	0.638095	TRUE	#N/A	#N/A	#N/A	-0.0208336	#N/A	#N/A	#N/A	FALSE	#N/A	#N/A	#N/A	#N/A	#N/A	#N/A	#N/A	#N/A	#N/A	#N/A	#N/A	#N/A	#N/A	#N/A	#N/A	#N/A
O14929-2;O14929	O14929-2	O14929;O14929-2;F8W9G7	HAT1	HAT1	HAT1	ENSG00000128708	8520	2q	FALSE		FALSE	0.596905	TRUE	#N/A	#N/A	#N/A	0.195513	#N/A	#N/A	#N/A	FALSE	#N/A	#N/A	#N/A	27.2208	#N/A	#N/A	#N/A	#N/A	#N/A	#N/A	#N/A	27.2208	#N/A	#N/A	#N/A	#N/A
O15067;J3QSG0;J3QSH6;J3KTL4;H0YGH1	O15067	O15067;J3KT98;J3QSG0;J3QSH6	PFAS	PFAS	PFAS	ENSG00000178921	5198	17p	FALSE		FALSE	0.632369	FALSE	#N/A	#N/A	#N/A	0.0606284	#N/A	#N/A	#N/A	FALSE	#N/A	#N/A	#N/A	#N/A	#N/A	#N/A	#N/A	#N/A	#N/A	#N/A	#N/A	#N/A	#N/A	#N/A	#N/A	#N/A
O15085;O15085-2	O15085	O15085;O15085-2	ARHGEF11	ARHGEF11	ARHGEF11	ENSG00000132694	9826	1q	FALSE		FALSE	0.624333	FALSE	#N/A	#N/A	#N/A	-0.0100058	#N/A	#N/A	#N/A	FALSE	#N/A	#N/A	#N/A	#N/A	#N/A	#N/A	#N/A	#N/A	#N/A	#N/A	#N/A	#N/A	#N/A	#N/A	#N/A	#N/A
O15126;A0A087WXB0;O15126-2;A0A087WZA6;A0A087WU14;A0A087WTX8	O15126	O15126;O15126-2;A0A087WXB0;A0A087WZA6;A0A087WTX8;A0A087WU14	SCAMP1	SCAMP1	SCAMP1	ENSG00000085365	9522	5q	FALSE		FALSE	0.650095	TRUE	#N/A	#N/A	#N/A	-0.0738775	#N/A	#N/A	#N/A	FALSE	25.5959	25.3502	25.2469	25.5587	25.5959	25.3502	25.2469	25.5587	#N/A	#N/A	#N/A	#N/A	#N/A	#N/A	#N/A	#N/A
O15144;H7C3F9;G5E9S7;C9JTV5;G5E9J0	O15144	O15144;H7C3F9;C9JTV5;G5E9J0;G5E9S7	ARPC2	ARPC2	ARPC2	ENSG00000163466	10109	2q	FALSE		FALSE	0.569019	TRUE	#N/A	#N/A	#N/A	0.112742	#N/A	#N/A	#N/A	FALSE	#N/A	#N/A	#N/A	#N/A	#N/A	26.9027	#N/A	26.9144	#N/A	#N/A	#N/A	#N/A	#N/A	26.9027	#N/A	26.9144
O15254;O15254-2	O15254	O15254;O15254-2	ACOX3	ACOX3	ACOX3	ENSG00000087008	8310	4p	FALSE		FALSE	0.720095	FALSE	#N/A	#N/A	#N/A	-0.0381564	#N/A	#N/A	#N/A	FALSE	25.5959	25.3502	25.2469	25.5587	25.5959	25.3502	25.2469	25.5587	#N/A	#N/A	#N/A	#N/A	#N/A	#N/A	#N/A	#N/A
O15357;O15357-2;A0A0A0MTP6;H7BXR2;H0YFZ4	O15357	O15357-2;O15357;A0A0A0MTP6;H7BXR2;H0YFZ4	INPPL1	INPPL1	INPPL1	ENSG00000165458	3636	11q	FALSE		FALSE	0.603317	FALSE	#N/A	#N/A	#N/A	0.173269	#N/A	#N/A	#N/A	FALSE	#N/A	#N/A	#N/A	#N/A	#N/A	#N/A	#N/A	#N/A	#N/A	#N/A	#N/A	#N/A	#N/A	#N/A	#N/A	#N/A
O15498;O15498-2;H7C3K7	O15498	O15498;O15498-2;H7C3K7	YKT6	YKT6	YKT6	ENSG00000106636	10652	7p	FALSE		FALSE	0.571929	FALSE	#N/A	#N/A	#N/A	-0.0143498	#N/A	#N/A	#N/A	FALSE	#N/A	#N/A	#N/A	#N/A	#N/A	#N/A	#N/A	#N/A	#N/A	#N/A	#N/A	#N/A	#N/A	#N/A	#N/A	#N/A
O43278-2;O43278;H3BVD9;H3BMB6;H3BR01;H3BNW5;H3BTQ8;H3BSM2	O43278-2	O43278-2;H3BVD9;O43278;H3BR01;H3BTQ8;H3BMB6;H3BSM2;H3BNW5	SPINT1	SPINT1	SPINT1	ENSG00000166145	6692	15q	FALSE		FALSE	0.804726	FALSE	#N/A	#N/A	#N/A	-0.315571	#N/A	#N/A	#N/A	FALSE	#N/A	#N/A	#N/A	#N/A	#N/A	#N/A	#N/A	#N/A	#N/A	#N/A	#N/A	#N/A	#N/A	#N/A	#N/A	#N/A
O43286	O43286	O43286;G3XA83;Q9UBX8-2;Q9UBX8	B4GALT5	B4GALT5	B4GALT5	ENSG00000158470	9334	20q	FALSE		FALSE	0.72219	FALSE	#N/A	#N/A	#N/A	0.00278038	#N/A	#N/A	#N/A	FALSE	#N/A	#N/A	#N/A	#N/A	#N/A	#N/A	#N/A	#N/A	#N/A	#N/A	#N/A	#N/A	#N/A	#N/A	#N/A	#N/A
O43318-4;O43318-3;O43318-2;O43318;Q9UG54	O43318-4	O43318-2;O43318;Q9UG54;O43318-4;O43318-3	MAP3K7;DKFZp586F0420	MAP3K7	MAP3K7	ENSG00000135341	6885	6q	FALSE		FALSE	0.58969	TRUE	#N/A	#N/A	#N/A	0.220764	#N/A	#N/A	#N/A	FALSE	#N/A	#N/A	28.2096	#N/A	#N/A	#N/A	#N/A	#N/A	#N/A	#N/A	28.2096	#N/A	#N/A	#N/A	#N/A	#N/A
H0YEL5;C9JQD4;O43447-2;O43447	H0YEL5	O43447;C9JQD4;O43447-2;H0YEL5;A6NM32;C9JAN8	PPIH	PPIH	PPIH	ENSG00000171960	10465	1p	FALSE		FALSE	0.593714	TRUE	#N/A	#N/A	#N/A	-0.0623598	#N/A	#N/A	#N/A	FALSE	#N/A	#N/A	#N/A	#N/A	#N/A	#N/A	#N/A	#N/A	#N/A	#N/A	#N/A	#N/A	#N/A	#N/A	#N/A	#N/A
O60293-2;O60293;G3V1X1;O60293-4	O60293-2	O60293-2;O60293;G3V1X1;O60293-4	ZFC3H1	ZFC3H1	ZFC3H1	ENSG00000133858	196441	12q	FALSE		FALSE	0.559238	TRUE	#N/A	#N/A	#N/A	0.0164281	#N/A	#N/A	#N/A	FALSE	26.3217	25.3502	25.2469	25.5587	25.5959	25.3502	25.2469	25.5587	26.3217	#N/A	#N/A	#N/A	#N/A	#N/A	#N/A	#N/A
H0YB51;O60504-2;O60504;H0YAZ3;E5RJP2	H0YB51	O60504-2;O60504;E5RIA0;E5RJP2;H0YAZ3;H0YB51	SORBS3	SORBS3	SORBS3	ENSG00000120896	10174	8p	FALSE		FALSE	0.553444	TRUE	#N/A	#N/A	#N/A	0.120403	#N/A	#N/A	#N/A	FALSE	25.5959	25.3502	25.2469	25.5587	25.5959	25.3502	25.2469	25.5587	#N/A	#N/A	#N/A	#N/A	#N/A	#N/A	#N/A	#N/A
O60518;A0A096LPA6	O60518	O60518;A0A096LPA6;A0A096LNS2	RANBP6	RANBP6	RANBP6	ENSG00000137040	26953	9p	FALSE		FALSE	0.671429	FALSE	#N/A	#N/A	#N/A	0.173331	#N/A	#N/A	#N/A	FALSE	25.5959	25.3502	25.2469	25.5587	25.5959	25.3502	25.2469	25.5587	#N/A	#N/A	#N/A	#N/A	#N/A	#N/A	#N/A	#N/A
O60566-3;O60566;O60566-2	O60566-3	O60566;O60566-3;O60566-2;H0YMK5	BUB1B	BUB1B	BUB1B	ENSG00000156970	701	15q	FALSE		FALSE	0.656571	TRUE	#N/A	#N/A	#N/A	0.00923668	#N/A	#N/A	#N/A	FALSE	#N/A	26.2808	#N/A	#N/A	#N/A	#N/A	#N/A	#N/A	#N/A	26.2808	#N/A	#N/A	#N/A	#N/A	#N/A	#N/A
O60645-2;O60645-3;O60645;D6RB59;D6RBR9	O60645-2	O60645-2;O60645-3;O60645;D6RB59;H0Y995	EXOC3	EXOC3	EXOC3	ENSG00000180104	11336	5p	FALSE		FALSE	0.586762	TRUE	#N/A	#N/A	#N/A	0.18658	#N/A	#N/A	#N/A	FALSE	25.5959	25.3502	25.2469	25.5587	25.5959	25.3502	25.2469	25.5587	#N/A	#N/A	#N/A	#N/A	#N/A	#N/A	#N/A	#N/A
O60784;O60784-2;O60784-4;O60784-3;B0QY01;V9GYF4;B0QY02;Q6UW50;V9GZ68;H7BYN7;F8WB30;F8WAW7;F8WE29;F8WBB0	O60784	O60784;O60784-3;O60784-2;O60784-4;Q6UW50;B0QY01;V9GZ68;H7BYN7;V9GYF4;B0QY02;F8WE29	TOM1	TOM1	TOM1	ENSG00000100284	10043	22q	FALSE		FALSE	0.584394	FALSE	#N/A	#N/A	#N/A	-0.011469	#N/A	#N/A	#N/A	FALSE	25.5959	25.3502	25.2469	25.5587	25.5959	25.3502	25.2469	25.5587	#N/A	#N/A	#N/A	#N/A	#N/A	#N/A	#N/A	#N/A
O60888-3;O60888;O60888-2;C9IZG4	O60888-3	O60888-3;O60888;O60888-2;C9IZG4	CUTA	CUTA	CUTA	ENSG00000112514;ENSG00000226492	51596	6p	FALSE		FALSE	0.701	FALSE	#N/A	#N/A	#N/A	0.092907	#N/A	#N/A	#N/A	FALSE	#N/A	#N/A	#N/A	#N/A	#N/A	#N/A	#N/A	#N/A	#N/A	#N/A	#N/A	#N/A	#N/A	#N/A	#N/A	#N/A
O75143-2;O75143;O75143-5;O75143-3;O75143-4;J9JIF6;E9PPR2;H0YEM7;J3KRU6;H0YCL5	O75143-2	O75143-2;O75143;O75143-5;J3QLH7;J3QR16;A0A1B0GXJ3;J3KST9;J3QR83;H0YDR0;J3QRL1;J3KRU6;E9PPR2;J9JIF6;O75143-4;O75143-3	ATG13	ATG13	ATG13	ENSG00000175224	9776	11p	FALSE		FALSE	0.603444	TRUE	#N/A	#N/A	#N/A	-0.0895532	#N/A	#N/A	#N/A	FALSE	25.5959	25.3502	25.2469	25.5587	25.5959	25.3502	25.2469	25.5587	#N/A	#N/A	#N/A	#N/A	#N/A	#N/A	#N/A	#N/A
O75182-2;O75182;O75182-3;M0QYC5;M0R271	O75182-2	O75182-2;O75182;M0QYC5;O75182-3;M0R271	SIN3B	SIN3B	SIN3B	ENSG00000127511	23309	19p	FALSE		FALSE	0.585143	TRUE	#N/A	#N/A	#N/A	0.0707946	#N/A	#N/A	#N/A	FALSE	25.5959	27.0621	25.2469	25.5587	25.5959	25.3502	25.2469	25.5587	#N/A	27.0621	#N/A	#N/A	#N/A	#N/A	#N/A	#N/A
O75431;C9JNK6;C9JAZ1;O75431-2;F8WE26	O75431	O75431;O75431-2;C9JNK6;C9JAZ1;F8WE26	MTX2	MTX2	MTX2	ENSG00000128654	10651	2q	TRUE	MOM	FALSE	0.617988	TRUE	#N/A	#N/A	#N/A	-0.154001	#N/A	#N/A	#N/A	FALSE	25.5959	25.3502	25.2469	25.5587	25.5959	25.3502	25.2469	25.5587	#N/A	#N/A	#N/A	#N/A	#N/A	#N/A	#N/A	#N/A
O75695	O75695	O75695	RP2	RP2	RP2	ENSG00000102218	6102	Xp	FALSE		FALSE	0.616476	TRUE	#N/A	#N/A	#N/A	0.184407	#N/A	#N/A	#N/A	FALSE	25.5959	25.3502	25.2469	25.5587	25.5959	25.3502	25.2469	25.5587	#N/A	#N/A	#N/A	#N/A	#N/A	#N/A	#N/A	#N/A
O75794;X6RKY7;X6RA30;H7BZW7;X6RF82	O75794	O75794;X6RF82;X6RA30;X6RKY7;H7BZW7	CDC123	CDC123	CDC123	ENSG00000151465	8872	10p	FALSE		FALSE	0.590476	FALSE	#N/A	#N/A	#N/A	0.0437912	#N/A	#N/A	#N/A	FALSE	#N/A	#N/A	#N/A	#N/A	#N/A	#N/A	#N/A	#N/A	#N/A	#N/A	#N/A	#N/A	#N/A	#N/A	#N/A	#N/A
O75880;J3QL56	O75880	O75880;J3QL56	SCO1	SCO1	SCO1	ENSG00000133028	6341	17p	TRUE	MIM	TRUE	0.640762	FALSE	#N/A	#N/A	#N/A	-0.138445	#N/A	#N/A	#N/A	FALSE	25.5959	25.3502	25.2469	25.5587	25.5959	25.3502	25.2469	25.5587	#N/A	#N/A	#N/A	#N/A	#N/A	#N/A	#N/A	#N/A
O75886;O75886-2	O75886	O75886-2;O75886	STAM2	STAM2	STAM2	ENSG00000115145	10254	2q	FALSE		FALSE	0.649238	TRUE	#N/A	#N/A	#N/A	0.108255	#N/A	#N/A	#N/A	FALSE	#N/A	#N/A	#N/A	#N/A	#N/A	#N/A	#N/A	#N/A	#N/A	#N/A	#N/A	#N/A	#N/A	#N/A	#N/A	#N/A
O75947;O75947-2;F5H608	O75947	O75947;O75947-2;F5H608	ATP5H	ATP5H	ATP5H	ENSG00000167863	10476	17q	TRUE	MIM	FALSE	0.575667	TRUE	#N/A	#N/A	#N/A	-0.00805553	#N/A	#N/A	#N/A	FALSE	25.5959	25.3502	25.2469	25.5587	25.5959	25.3502	25.2469	25.5587	#N/A	#N/A	#N/A	#N/A	#N/A	#N/A	#N/A	#N/A
O76041-2	O76041-2	O76041-2	NEBL	NEBL	NEBL	ENSG00000078114	10529	10p	FALSE		FALSE	0.564476	FALSE	#N/A	#N/A	#N/A	0.391157	#N/A	#N/A	#N/A	FALSE	25.5959	25.3502	25.2469	25.5587	25.5959	25.3502	25.2469	25.5587	#N/A	#N/A	#N/A	#N/A	#N/A	#N/A	#N/A	#N/A
O94808;E5RJP4	O94808	O94808;E5RJP4	GFPT2	GFPT2	GFPT2	ENSG00000131459	9945	5q	FALSE		FALSE	0.680333	FALSE	#N/A	#N/A	#N/A	0.340133	#N/A	#N/A	#N/A	FALSE	25.5959	25.3502	25.2469	25.5587	25.5959	25.3502	25.2469	25.5587	#N/A	#N/A	#N/A	#N/A	#N/A	#N/A	#N/A	#N/A
O94830;H0YF30;O94830-2;H0YF17;E9PK57	O94830	O94830;H0YF30;O94830-2	DDHD2	DDHD2	DDHD2	ENSG00000085788	23259	8p	FALSE		FALSE	0.612667	FALSE	#N/A	#N/A	#N/A	0.138369	#N/A	#N/A	#N/A	FALSE	#N/A	#N/A	#N/A	#N/A	#N/A	#N/A	#N/A	#N/A	#N/A	#N/A	#N/A	#N/A	#N/A	#N/A	#N/A	#N/A
O94903;H0YBG2;E5RFX7;E5RG77	O94903	O94903;E5RFX7;E5RG77;H0YBG2	PROSC	PROSC	PROSC	ENSG00000147471	11212	8p	TRUE	Matrix	TRUE	0.585964	FALSE	#N/A	#N/A	#N/A	0.0802823	#N/A	#N/A	#N/A	FALSE	#N/A	#N/A	#N/A	#N/A	26.0615	#N/A	#N/A	#N/A	#N/A	#N/A	#N/A	#N/A	26.0615	#N/A	#N/A	#N/A
O94992	O94992	O94992	HEXIM1	HEXIM1	HEXIM1	ENSG00000186834	10614	17q	FALSE		FALSE	0.496286	TRUE	#N/A	#N/A	#N/A	0.222122	#N/A	#N/A	#N/A	FALSE	25.5959	25.3502	25.2469	25.5587	25.5959	25.3502	25.2469	25.5587	#N/A	#N/A	#N/A	#N/A	#N/A	#N/A	#N/A	#N/A
O95155-2;O95155;O95155-4;O95155-3;K7EP75;K7ERA7;B1AQ61	O95155-2	O95155-3;O95155-2;O95155;O95155-4	UBE4B	UBE4B	UBE4B	ENSG00000130939	10277	1p	FALSE		FALSE	0.617976	FALSE	#N/A	#N/A	#N/A	-0.0305072	#N/A	#N/A	#N/A	FALSE	#N/A	#N/A	25.8671	26.1198	#N/A	#N/A	#N/A	#N/A	#N/A	#N/A	25.8671	26.1198	#N/A	#N/A	#N/A	#N/A
O95169-3;O95169;K9J7I2;E9PQ68;O95169-2;E9PIZ8	O95169-3	O95169-3;O95169;E9PQ68;O95169-2;K9J7I2;E9PIZ8	NDUFB8	NDUFB8	NDUFB8	ENSG00000166136;ENSG00000255339	4714	10q	TRUE	MIM	TRUE	0.619071	TRUE	#N/A	#N/A	#N/A	-0.0392304	#N/A	#N/A	#N/A	FALSE	25.5959	25.3502	25.2469	25.5587	25.5959	25.3502	25.2469	25.5587	#N/A	#N/A	#N/A	#N/A	#N/A	#N/A	#N/A	#N/A
O95336;M0R1L2;M0R261;M0R0U3	O95336	O95336;M0R1L2;M0R261;M0R0U3	PGLS	PGLS	PGLS	ENSG00000130313	25796	19p	FALSE		FALSE	0.629369	FALSE	#N/A	#N/A	#N/A	0.0979999	#N/A	#N/A	#N/A	FALSE	#N/A	#N/A	#N/A	#N/A	#N/A	#N/A	#N/A	#N/A	#N/A	#N/A	#N/A	#N/A	#N/A	#N/A	#N/A	#N/A
O95671;O95671-3;O95671-2	O95671	O95671;O95671-2;O95671-3	ASMTL	ASMTL	ASMTL	ENSG00000169093	8623	Xp	FALSE		FALSE	0.656667	FALSE	#N/A	#N/A	#N/A	-0.0763893	#N/A	#N/A	#N/A	FALSE	#N/A	#N/A	#N/A	#N/A	#N/A	#N/A	#N/A	#N/A	#N/A	#N/A	#N/A	#N/A	#N/A	#N/A	#N/A	#N/A
O95801	O95801	O95801	TTC4	TTC4	TTC4	ENSG00000243725	7268	1p	FALSE		FALSE	0.617524	FALSE	#N/A	#N/A	#N/A	0.0844351	#N/A	#N/A	#N/A	FALSE	#N/A	#N/A	#N/A	#N/A	#N/A	#N/A	#N/A	#N/A	#N/A	#N/A	#N/A	#N/A	#N/A	#N/A	#N/A	#N/A
H3BV16;H3BPJ9;O96000-2;O96000	H3BV16	O96000;H3BPJ9;O96000-2;H3BV16	NDUFB10	NDUFB10	NDUFB10	ENSG00000140990	4716	16p	TRUE	MIM	FALSE	0.593667	TRUE	#N/A	#N/A	#N/A	0.0307505	#N/A	#N/A	#N/A	FALSE	25.5959	25.3502	25.2469	25.5587	25.5959	25.3502	25.2469	25.5587	#N/A	#N/A	#N/A	#N/A	#N/A	#N/A	#N/A	#N/A
P00374-2;P00374;C9JJ68;B4DM58;Q86XF0	P00374-2	P00374-2;P00374;B4DM58;C9JJ68;Q86XF0	DHFR	DHFR	DHFR	ENSG00000178700;ENSG00000228716	200895;1719	3q	FALSE		FALSE	0.585262	TRUE	#N/A	#N/A	#N/A	0.0171831	#N/A	#N/A	#N/A	FALSE	25.5959	25.3502	25.2469	25.5587	25.5959	25.3502	25.2469	25.5587	#N/A	#N/A	#N/A	#N/A	#N/A	#N/A	#N/A	#N/A
P00390-2;P00390-3;P00390;P00390-5;P00390-4;A0A2R8YF59;H0YC68	P00390-2	P00390-2;P00390;P00390-4;P00390-3;P00390-5;A0A2R8YF59;H0YC68	GSR	GSR	GSR	ENSG00000104687	2936	8p	TRUE	Matrix	TRUE	0.643524	FALSE	#N/A	#N/A	#N/A	-0.0397445	#N/A	#N/A	#N/A	FALSE	#N/A	#N/A	#N/A	#N/A	#N/A	#N/A	26.8869	#N/A	#N/A	#N/A	#N/A	#N/A	#N/A	#N/A	26.8869	#N/A
P03886	P03886	P03886	MT-ND1	MT-ND1	MT-ND1	ENSG00000198888	4535	MTNA	TRUE	MIM	FALSE	0.777143	TRUE	#N/A	#N/A	#N/A	-0.0121335	#N/A	#N/A	#N/A	FALSE	25.5959	25.3502	25.2469	25.5587	25.5959	25.3502	25.2469	25.5587	#N/A	#N/A	#N/A	#N/A	#N/A	#N/A	#N/A	#N/A
P05386	P05386	P05386	RPLP1	RPLP1	RPLP1	ENSG00000137818	6176	15q	FALSE		FALSE	0.63181	TRUE	#N/A	#N/A	#N/A	-0.0502385	#N/A	#N/A	#N/A	FALSE	#N/A	#N/A	#N/A	#N/A	#N/A	#N/A	#N/A	#N/A	#N/A	#N/A	#N/A	#N/A	#N/A	#N/A	#N/A	#N/A
E7EUI6	E7EUI6	P05556;P05556-2;P05556-5;P05556-4;P05556-3;E7EQW5;C9JPK5;Q5T3E6;E9PLR6;E7EUI6;E7ERX5;C9JJP8;Q5T3E5;E9PQJ2;H7C4N8	ITGB1	ITGB1	ITGB1	ENSG00000150093	3688	10p	FALSE		#N/A	0.652381	FALSE	#N/A	#N/A	#N/A	-0.281732	#N/A	#N/A	#N/A	FALSE	25.5959	25.3502	25.2469	25.5587	25.5959	25.3502	25.2469	25.5587	#N/A	#N/A	#N/A	#N/A	#N/A	#N/A	#N/A	#N/A
P06756-3;P06756-2;P06756	P06756-3	P06756-3;P06756-2;P06756;H7BZG1	ITGAV	ITGAV	ITGAV	ENSG00000138448	3685	2q	FALSE		FALSE	0.858238	TRUE	#N/A	#N/A	#N/A	0.0224688	#N/A	#N/A	#N/A	FALSE	#N/A	#N/A	#N/A	#N/A	#N/A	#N/A	#N/A	#N/A	#N/A	#N/A	#N/A	#N/A	#N/A	#N/A	#N/A	#N/A
P07093-2;P07093;P07093-3;C9JN98	P07093-2	P07093-2;P07093;P07093-3	SERPINE2	SERPINE2	SERPINE2	ENSG00000135919	5270	2q	FALSE		FALSE	0.645905	FALSE	#N/A	#N/A	#N/A	-0.425199	#N/A	#N/A	#N/A	FALSE	25.5959	25.3502	25.2469	25.5587	25.5959	25.3502	25.2469	25.5587	#N/A	#N/A	#N/A	#N/A	#N/A	#N/A	#N/A	#N/A
P07099;B1AQP9;B1AQP8	P07099	P07099;B1AQP9;B1AQP8	EPHX1	EPHX1	EPHX1	ENSG00000143819	2052	1q	FALSE		FALSE	0.650238	FALSE	#N/A	#N/A	#N/A	0.00780201	#N/A	#N/A	#N/A	FALSE	25.5959	25.3502	25.2469	25.5587	25.5959	25.3502	25.2469	25.5587	#N/A	#N/A	#N/A	#N/A	#N/A	#N/A	#N/A	#N/A
E5RK69;H0YC77	E5RK69	P08133;P08133-2;E7EMC6;E5RJF5;E5RI05;E5RK63;E5RFF0;E5RIU8;E5RJR0	ANXA6	ANXA6	ANXA6	ENSG00000197043	309	5q	FALSE		#N/A	0.581429	FALSE	#N/A	#N/A	#N/A	-0.291856	#N/A	#N/A	#N/A	FALSE	25.5959	25.3502	25.2469	25.5587	25.5959	25.3502	25.2469	25.5587	#N/A	#N/A	#N/A	#N/A	#N/A	#N/A	#N/A	#N/A
P08754	P08754	P08754	GNAI3	GNAI3	GNAI3	ENSG00000065135	2773	1p	FALSE		FALSE	0.677286	FALSE	#N/A	#N/A	#N/A	-0.215548	#N/A	#N/A	#N/A	FALSE	25.5959	25.3502	25.2469	25.5587	25.5959	25.3502	25.2469	25.5587	#N/A	#N/A	#N/A	#N/A	#N/A	#N/A	#N/A	#N/A
P09497;P09497-2;H0Y9Q6	P09497	P09497;D6RJD1;H0Y9Q6	CLTB	CLTB	CLTB	ENSG00000175416	1212	5q	FALSE		FALSE	0.509548	FALSE	#N/A	#N/A	#N/A	-0.000215149	#N/A	#N/A	#N/A	FALSE	#N/A	#N/A	#N/A	#N/A	#N/A	#N/A	#N/A	#N/A	#N/A	#N/A	#N/A	#N/A	#N/A	#N/A	#N/A	#N/A
P09497;P09497-2;H0Y9Q6	P09497	P09497-2	CLTB	CLTB	CLTB	ENSG00000175416	1212	5q	FALSE		FALSE	0.509548	FALSE	#N/A	#N/A	#N/A	0.0711525	#N/A	#N/A	#N/A	FALSE	#N/A	#N/A	#N/A	#N/A	#N/A	#N/A	#N/A	#N/A	#N/A	#N/A	#N/A	#N/A	#N/A	#N/A	#N/A	#N/A
P09669	P09669	P09669	COX6C	COX6C	COX6C	ENSG00000164919	1345	8q	TRUE	MIM	FALSE	0.661952	TRUE	#N/A	#N/A	#N/A	-0.0189343	#N/A	#N/A	#N/A	FALSE	25.5959	25.3502	25.2469	25.5587	25.5959	25.3502	25.2469	25.5587	#N/A	#N/A	#N/A	#N/A	#N/A	#N/A	#N/A	#N/A
P09914-2;P09914	P09914-2	P09914-2;P09914;Q5T764	IFIT1	IFIT1	IFIT1	ENSG00000185745	3434	10q	FALSE		FALSE	0.551286	TRUE	#N/A	#N/A	#N/A	-0.0127985	#N/A	#N/A	#N/A	FALSE	25.5959	25.3502	25.2469	25.5587	25.5959	25.3502	25.2469	25.5587	#N/A	#N/A	#N/A	#N/A	#N/A	#N/A	#N/A	#N/A
P10253;I3L0S5;I3L3L3;I3L2V9	P10253	P10253;I3L3L3;I3L0S5	GAA	GAA	GAA	ENSG00000171298	2548	17q	FALSE		FALSE	0.762905	FALSE	#N/A	#N/A	#N/A	0.100356	#N/A	#N/A	#N/A	FALSE	#N/A	#N/A	#N/A	#N/A	#N/A	#N/A	#N/A	#N/A	#N/A	#N/A	#N/A	#N/A	#N/A	#N/A	#N/A	#N/A
P10301;E9PQK5;E9PQC5	P10301	P10301;E9PQK5;E9PQC5	RRAS	RRAS	RRAS	ENSG00000126458;ENSG00000133818	6237;22800	19q	FALSE		FALSE	0.626952	FALSE	#N/A	#N/A	#N/A	-0.226201	#N/A	#N/A	#N/A	FALSE	25.5959	25.3502	25.943	25.5587	25.5959	25.3502	25.2469	25.5587	#N/A	#N/A	25.943	#N/A	#N/A	#N/A	#N/A	#N/A
P10909-4;P10909;P10909-5;P10909-2;H0YLK8;P10909-3;E7ERK6;H0YC35;E5RG36;E5RGB0;E5RH61;E5RJZ5;H0YAS8;E7ETB4	P10909-4	P10909-3;P10909-4;P10909;P10909-5;P10909-2;H0YAS8;E7ERK6;H0YC35;H0YLK8	CLU	CLU	CLU	ENSG00000120885	1191	8p	FALSE		FALSE	0.641762	TRUE	#N/A	#N/A	#N/A	-0.206976	#N/A	#N/A	#N/A	FALSE	#N/A	#N/A	#N/A	#N/A	#N/A	#N/A	#N/A	#N/A	#N/A	#N/A	#N/A	#N/A	#N/A	#N/A	#N/A	#N/A
Q8TDB8-4;P11169;Q8TDB8-2;Q8TDB8;Q8TDB8-5;Q8TDB8-3	Q8TDB8-4	Q8TDB8-3;Q8TDB8-4;P11169;Q8TDB8-2;Q8TDB8;Q8TDB8-5	SLC2A14;SLC2A3	SLC2A14	SLC2A14	ENSG00000059804;ENSG00000173262	6515;144195	12p	FALSE		FALSE	0.739667	FALSE	#N/A	#N/A	#N/A	-1.4295	#N/A	#N/A	#N/A	FALSE	25.5959	25.3502	25.2469	25.5587	25.5959	25.3502	25.2469	25.5587	#N/A	#N/A	#N/A	#N/A	#N/A	#N/A	#N/A	#N/A
P11172;P11172-3;P11172-2;E9PFD2;P11172-4;F2Z3P2;F2Z303;F8WDG4	P11172	P11172;P11172-3;E9PFD2;P11172-2;P11172-4;F2Z3P2;F2Z303;F8WDG4	UMPS	UMPS	UMPS	ENSG00000114491	7372	3q	FALSE		FALSE	0.639181	FALSE	#N/A	#N/A	#N/A	0.102376	#N/A	#N/A	#N/A	FALSE	#N/A	#N/A	#N/A	#N/A	#N/A	#N/A	#N/A	#N/A	#N/A	#N/A	#N/A	#N/A	#N/A	#N/A	#N/A	#N/A
P11802;F8VYH9;F8VTV8;F8VWX7;P11802-2;F8VYY1;Q96BE9;F8W1L8;F8VXD2;F8VZZ0;F8VZ51;F8VZ13	P11802	P11802;F8VZZ0;F8VZ51;F8VYH9;F8VTV8;F8VWX7;F8VXD2;P11802-2;F8W1L8;F8VYY1;Q96BE9	CDK4	CDK4	CDK4	ENSG00000135446	1019	12q	FALSE		FALSE	0.585957	TRUE	#N/A	#N/A	#N/A	0.119524	#N/A	#N/A	#N/A	FALSE	#N/A	#N/A	#N/A	#N/A	#N/A	#N/A	#N/A	#N/A	#N/A	#N/A	#N/A	#N/A	#N/A	#N/A	#N/A	#N/A
P11908;P11908-2;D3YTJ7;A6NMS2;H7C540	P11908	P11908;P11908-2;H7C540;D3YTJ7;A6NMS2	PRPS2	PRPS2	PRPS2	ENSG00000101911	5634	Xp	FALSE		FALSE	0.639274	FALSE	#N/A	#N/A	#N/A	0.00755887	#N/A	#N/A	#N/A	FALSE	#N/A	#N/A	#N/A	#N/A	#N/A	#N/A	#N/A	#N/A	#N/A	#N/A	#N/A	#N/A	#N/A	#N/A	#N/A	#N/A
P12270;P12270-2	P12270	P12270;P12270-2;Q5SWX9	TPR	TPR	TPR	ENSG00000047410	7175	1q	FALSE		FALSE	0.602619	TRUE	#N/A	#N/A	#N/A	0.0534735	#N/A	#N/A	#N/A	FALSE	25.5959	25.3502	25.2469	25.5587	25.5959	25.3502	25.2469	25.5587	#N/A	#N/A	#N/A	#N/A	#N/A	#N/A	#N/A	#N/A
P12955-2;P12955;P12955-3;K7ES25	P12955-2	P12955-3;P12955-2;P12955;V9GYE4	PEPD	PEPD	PEPD	ENSG00000124299	5184	19q	FALSE		FALSE	0.635476	FALSE	#N/A	#N/A	#N/A	0.161561	#N/A	#N/A	#N/A	FALSE	#N/A	#N/A	#N/A	#N/A	#N/A	#N/A	#N/A	#N/A	#N/A	#N/A	#N/A	#N/A	#N/A	#N/A	#N/A	#N/A
Q6DU44;P13747	Q6DU44	Q6DU44;P13747	HLA-E	HLA-E	HLA-E	ENSG00000204592;ENSG00000206493;ENSG00000229252;ENSG00000230254;ENSG00000233904	3133	6p	FALSE		FALSE	0.788476	FALSE	#N/A	#N/A	#N/A	-0.107443	#N/A	#N/A	#N/A	FALSE	#N/A	#N/A	#N/A	#N/A	#N/A	#N/A	#N/A	#N/A	#N/A	#N/A	#N/A	#N/A	#N/A	#N/A	#N/A	#N/A
P13995;B9A062;P13995-2;B8ZZU9	P13995	P13995;P13995-2;B8ZZU9;B9A062	MTHFD2	MTHFD2	MTHFD2	ENSG00000065911	10797	2p	TRUE	Matrix	TRUE	0.660667	FALSE	#N/A	#N/A	#N/A	-0.196208	#N/A	#N/A	#N/A	FALSE	#N/A	#N/A	#N/A	#N/A	#N/A	#N/A	#N/A	#N/A	#N/A	#N/A	#N/A	#N/A	#N/A	#N/A	#N/A	#N/A
P14324-2;P14324;A0A087X1D8;A0A087WVN4;A0A087WTP2;A0A087X090	P14324-2	P14324-2;P14324;A0A087X1D8;A0A087WVN4;A0A087X090;A0A087WTP2	FDPS	FDPS	FDPS	ENSG00000160752	2224	1q	TRUE	MIM	TRUE	0.636171	FALSE	#N/A	#N/A	#N/A	0.0762071	#N/A	#N/A	#N/A	FALSE	#N/A	#N/A	#N/A	#N/A	#N/A	#N/A	#N/A	#N/A	#N/A	#N/A	#N/A	#N/A	#N/A	#N/A	#N/A	#N/A
D6RFX5;P15514	D6RFX5	P15514;D6RFX5	AREG	AREG	AREG	ENSG00000109321	374	4q	FALSE		FALSE	0.795238	FALSE	#N/A	#N/A	#N/A	-0.368383	#N/A	#N/A	#N/A	FALSE	#N/A	#N/A	#N/A	#N/A	#N/A	#N/A	#N/A	#N/A	#N/A	#N/A	#N/A	#N/A	#N/A	#N/A	#N/A	#N/A
P16144-4;P16144-2;P16144-3	P16144-4	P16144-4;P16144-2;P16144-3;P16144;P16144-5;J3QQL2;J3QRK0;J3KSH9	ITGB4	ITGB4	ITGB4	ENSG00000132470	3691	17q	FALSE		FALSE	0.803	TRUE	#N/A	#N/A	#N/A	0.252863	#N/A	#N/A	#N/A	FALSE	25.5959	25.3502	25.2469	25.5587	25.5959	25.3502	25.2469	25.5587	#N/A	#N/A	#N/A	#N/A	#N/A	#N/A	#N/A	#N/A
E7EQ29;P16278-2;P16278-3;P16278;F8WF40;C9JF15;C9JWX1;C9J4G9	E7EQ29	P16278-3;P16278;E7EQ29;P16278-2;C9J539;C9J4G9	GLB1	GLB1	GLB1	ENSG00000170266	2720	3p	FALSE		FALSE	0.674032	TRUE	#N/A	#N/A	#N/A	0.120022	#N/A	#N/A	#N/A	FALSE	#N/A	#N/A	#N/A	#N/A	#N/A	#N/A	#N/A	#N/A	#N/A	#N/A	#N/A	#N/A	#N/A	#N/A	#N/A	#N/A
F5GZ28;P18858-3;P18858;M0R0Q7;P18858-2	F5GZ28	P18858-3;P18858;M0R0Q7;F5GZ28;P18858-2;B4E135	LIG1	LIG1	LIG1	ENSG00000105486	3978	19q	FALSE		FALSE	0.649667	TRUE	#N/A	#N/A	#N/A	0.111096	#N/A	#N/A	#N/A	FALSE	25.5477	24.5784	#N/A	#N/A	#N/A	#N/A	#N/A	#N/A	25.5477	24.5784	#N/A	#N/A	#N/A	#N/A	#N/A	#N/A
F5H8D7;P18887;M0QYS5;M0QZ96;M0R0D2;M0R1U8	F5H8D7	P18887;F5H8D7;M0QYS5;M0QZ96;M0R0D2;M0R1U8;M0R2N6	XRCC1	XRCC1	XRCC1	ENSG00000073050	7515	19q	FALSE		FALSE	0.591571	TRUE	#N/A	#N/A	#N/A	-0.0279779	#N/A	#N/A	#N/A	FALSE	25.5959	25.3502	25.2469	25.5587	25.5959	25.3502	25.2469	25.5587	#N/A	#N/A	#N/A	#N/A	#N/A	#N/A	#N/A	#N/A
P19474;P19474-2;H0YDP8	P19474	P19474;P19474-2	TRIM21	TRIM21	TRIM21	ENSG00000132109	6737	11p	FALSE		FALSE	0.58681	FALSE	#N/A	#N/A	#N/A	0.259735	#N/A	#N/A	#N/A	FALSE	#N/A	#N/A	#N/A	#N/A	#N/A	#N/A	#N/A	#N/A	#N/A	#N/A	#N/A	#N/A	#N/A	#N/A	#N/A	#N/A
P21675-10;P21675-11;P21675-8;P21675-6;P21675-7;Q8IZX4;P21675-3;P21675-5;P21675-9;P21675;P21675-2;P21675-12;P21675-4	P21675-10	P21675-10;P21675-11;P21675-8;P21675-6;P21675-7;P21675-3;P21675-5;P21675-9;P21675;P21675-2;P21675-12;P21675-4;Q8IZX4	TAF1;TAF1L	TAF1	TAF1	ENSG00000122728;ENSG00000147133	138474;6872	9p	FALSE		FALSE	0.617952	TRUE	#N/A	#N/A	#N/A	-0.032685	#N/A	#N/A	#N/A	FALSE	25.5959	25.3502	25.2469	25.5587	25.5959	25.3502	25.2469	25.5587	#N/A	#N/A	#N/A	#N/A	#N/A	#N/A	#N/A	#N/A
B1APF7	B1APF7	P22694-2;P22694-9;P22694-6;P22694-7;P22694-5;P22694;P22694-3;P22694-4;A0A0A0MS54;B1APF8;B1APG3;A0A087WVC4;P22694-8;B1APG2;B1APF9;P22694-10;B1APG0;B1APG1;B1APF7	PRKACB	PRKACB	PRKACB	ENSG00000142875	5567	1p	FALSE		#N/A	0.590429	FALSE	#N/A	#N/A	#N/A	0.289867	#N/A	#N/A	#N/A	FALSE	#N/A	#N/A	#N/A	#N/A	#N/A	#N/A	#N/A	#N/A	#N/A	#N/A	#N/A	#N/A	#N/A	#N/A	#N/A	#N/A
K7EPN2	K7EPN2	P22830;P22830-2;K7ELX4;K7EKP7;K7EPN2;K7EJM8;K7EJX5	FECH	FECH	FECH	ENSG00000066926	2235	18q	FALSE		#N/A	0.567619	FALSE	#N/A	#N/A	#N/A	-0.0296159	#N/A	#N/A	#N/A	FALSE	25.5959	25.3502	25.2469	25.5587	25.5959	25.3502	25.2469	25.5587	#N/A	#N/A	#N/A	#N/A	#N/A	#N/A	#N/A	#N/A
P23919-2;P23919;G5E9E9;H7C312;H7BZ20	P23919-2	P23919;P23919-2;H7C312;H7BZ20;G5E9E9	DTYMK	DTYMK	DTYMK	ENSG00000168393	1841	2q	TRUE	Matrix	FALSE	0.550595	FALSE	#N/A	#N/A	#N/A	-0.0188909	#N/A	#N/A	#N/A	FALSE	#N/A	#N/A	#N/A	#N/A	#N/A	#N/A	#N/A	#N/A	#N/A	#N/A	#N/A	#N/A	#N/A	#N/A	#N/A	#N/A
P24386;P24386-2	P24386	P24386	CHM	CHM	CHM	ENSG00000188419	1121	Xq	FALSE		FALSE	0.636	TRUE	#N/A	#N/A	#N/A	-0.0678334	#N/A	#N/A	#N/A	FALSE	#N/A	#N/A	#N/A	#N/A	#N/A	#N/A	#N/A	#N/A	#N/A	#N/A	#N/A	#N/A	#N/A	#N/A	#N/A	#N/A
P24666;G5E9R5;P24666-4;F2Z2Q9;P24666-3;P24666-2;D3YTI2	P24666	P24666;G5E9R5;P24666-4;P24666-3;F2Z2Q9	ACP1	ACP1	ACP1	ENSG00000143727	52	2p	FALSE		FALSE	0.629143	FALSE	#N/A	#N/A	#N/A	0.111075	#N/A	#N/A	#N/A	FALSE	#N/A	#N/A	#N/A	#N/A	#N/A	#N/A	#N/A	#N/A	#N/A	#N/A	#N/A	#N/A	#N/A	#N/A	#N/A	#N/A
P24666;G5E9R5;P24666-4;F2Z2Q9;P24666-3;P24666-2;D3YTI2	P24666	P24666-2;D3YTI2	ACP1	ACP1	ACP1	ENSG00000143727	52	2p	FALSE		FALSE	0.629143	FALSE	#N/A	#N/A	#N/A	0.116918	#N/A	#N/A	#N/A	FALSE	#N/A	#N/A	#N/A	#N/A	#N/A	#N/A	#N/A	#N/A	#N/A	#N/A	#N/A	#N/A	#N/A	#N/A	#N/A	#N/A
P27338-2;P27338	P27338-2	P27338;P27338-2	MAOB	MAOB	MAOB	ENSG00000069535	4129	Xp	TRUE	MOM	FALSE	0.680905	FALSE	#N/A	#N/A	#N/A	0.100093	#N/A	#N/A	#N/A	FALSE	25.5959	25.3502	25.2469	25.5587	25.5959	25.3502	25.2469	25.5587	#N/A	#N/A	#N/A	#N/A	#N/A	#N/A	#N/A	#N/A
G3V5Q1;G3V3M6;P27695;A0A0C4DGK8;G3V3C7;G3V5D9;H7C4A8;G3V5M0;G3V359;G3V3Y6	G3V5Q1	P27695;G3V5Q1;G3V3M6;A0A0C4DGK8;G3V3C7;G3V5D9;G3V5M0;G3V359;H7C4A8;G3V3Y6;G3V2D9	APEX1	APEX1	APEX1	ENSG00000100823	328	14q	TRUE	Matrix	FALSE	0.553206	TRUE	#N/A	#N/A	#N/A	0.126217	#N/A	#N/A	#N/A	FALSE	#N/A	#N/A	#N/A	#N/A	#N/A	#N/A	#N/A	#N/A	#N/A	#N/A	#N/A	#N/A	#N/A	#N/A	#N/A	#N/A
P27797;K7EJB9;K7EL50	P27797	P27797;K7EJB9;K7EL50	CALR	CALR	CALR	ENSG00000179218	811	19p	FALSE		FALSE	0.72219	TRUE	#N/A	#N/A	#N/A	0.127561	#N/A	#N/A	#N/A	FALSE	#N/A	#N/A	#N/A	#N/A	#N/A	#N/A	#N/A	#N/A	#N/A	#N/A	#N/A	#N/A	#N/A	#N/A	#N/A	#N/A
P28070	P28070	P28070	PSMB4	PSMB4	PSMB4	ENSG00000159377	5692	1q	FALSE		FALSE	0.631333	TRUE	#N/A	#N/A	#N/A	0.0563772	#N/A	#N/A	#N/A	FALSE	#N/A	#N/A	#N/A	#N/A	#N/A	#N/A	#N/A	#N/A	#N/A	#N/A	#N/A	#N/A	#N/A	#N/A	#N/A	#N/A
P28482;P28482-2;E9PJF0;H0YDH9;K7ELV1;K7EN18;P31152;Q16659	P28482	P28482;P28482-2;H0YDH9	MAPK1	MAPK1	MAPK1	ENSG00000069956;ENSG00000100030;ENSG00000102882;ENSG00000141639	5597;5594;5595;5596	15q	FALSE		FALSE	0.612776	TRUE	#N/A	#N/A	#N/A	0.218345	#N/A	#N/A	#N/A	FALSE	#N/A	#N/A	#N/A	#N/A	#N/A	#N/A	#N/A	#N/A	#N/A	#N/A	#N/A	#N/A	#N/A	#N/A	#N/A	#N/A
P30043;A0A2R8Y7Y9;M0QZL1;M0R192;A0A2R8YEP4	P30043	P30043;A0A2R8YEP4;A0A2R8Y7Y9;M0QZL1;M0R192	BLVRB	BLVRB	BLVRB	ENSG00000090013	645	19q	FALSE		FALSE	0.617829	FALSE	#N/A	#N/A	#N/A	-0.0842763	#N/A	#N/A	#N/A	FALSE	25.5959	25.3502	25.2469	25.5587	25.5959	25.3502	25.2469	25.5587	#N/A	#N/A	#N/A	#N/A	#N/A	#N/A	#N/A	#N/A
P30084	P30084	P30084	ECHS1	ECHS1	ECHS1	ENSG00000127884	1892	10q	TRUE	Matrix	TRUE	0.627095	FALSE	#N/A	#N/A	#N/A	0.0837788	#N/A	#N/A	#N/A	FALSE	25.5959	25.3502	25.2469	25.5587	25.5959	25.3502	25.2469	25.5587	#N/A	#N/A	#N/A	#N/A	#N/A	#N/A	#N/A	#N/A
P30086	P30086	P30086	PEBP1	PEBP1	PEBP1	ENSG00000089220	5037	12q	FALSE		FALSE	0.555619	FALSE	#N/A	#N/A	#N/A	0.0877429	#N/A	#N/A	#N/A	FALSE	#N/A	#N/A	#N/A	#N/A	#N/A	#N/A	#N/A	#N/A	#N/A	#N/A	#N/A	#N/A	#N/A	#N/A	#N/A	#N/A
P30154;P30154-2;P30154-4;P30154-5;P30154-3;H0YDG7	P30154	P30154-4;P30154;P30154-2;P30154-3;P30154-5;H0YDG7;E9PPI5;E9PHZ6	PPP2R1B	PPP2R1B	PPP2R1B	ENSG00000137713	5519	11q	FALSE		FALSE	0.632286	TRUE	#N/A	#N/A	#N/A	0.0767856	#N/A	#N/A	#N/A	FALSE	#N/A	#N/A	#N/A	#N/A	#N/A	#N/A	#N/A	#N/A	#N/A	#N/A	#N/A	#N/A	#N/A	#N/A	#N/A	#N/A
P30466;A0A140TA02;A0A1W2PNR7	P30466	P30466;A0A140TA02;A0A140T9S9;A0A1W2PNR7;A0A140T9G0	HLA-B	HLA-B	HLA-B	ENSG00000206450	3106	#N/A	FALSE		#N/A	0.759349	FALSE	#N/A	#N/A	#N/A	0.603834	#N/A	#N/A	#N/A	FALSE	25.5959	25.3502	25.2469	25.5587	25.5959	25.3502	25.2469	25.5587	#N/A	#N/A	#N/A	#N/A	#N/A	#N/A	#N/A	#N/A
P30466;A0A140TA02;A0A1W2PNR7	P30466	P30483;P30488;P30487	HLA-B	HLA-B	HLA-B	ENSG00000206450	3106	#N/A	FALSE		#N/A	0.759349	FALSE	#N/A	#N/A	#N/A	0.360929	#N/A	#N/A	#N/A	FALSE	25.5959	25.3502	25.2469	25.5587	25.5959	25.3502	25.2469	25.5587	#N/A	#N/A	#N/A	#N/A	#N/A	#N/A	#N/A	#N/A
P30622-2;P30622-1;P30622;J3KP58;F5H6A0;F5H0N7;F5H367;F5H270;F5H1T5;F6VGP8	P30622-2	P30622-2;P30622-1;P30622;J3KP58;F5H0N7;F6VGP8;F5H6A0;F5H1T5	CLIP1	CLIP1	CLIP1	ENSG00000130779	6249	12q	FALSE		FALSE	0.572292	TRUE	#N/A	#N/A	#N/A	0.102408	#N/A	#N/A	#N/A	FALSE	#N/A	#N/A	#N/A	#N/A	#N/A	#N/A	#N/A	#N/A	#N/A	#N/A	#N/A	#N/A	#N/A	#N/A	#N/A	#N/A
P30740;P30740-2	P30740	P30740;P30740-2	SERPINB1	SERPINB1	SERPINB1	ENSG00000021355	1992	6p	FALSE		FALSE	0.658714	FALSE	#N/A	#N/A	#N/A	0.247044	#N/A	#N/A	#N/A	FALSE	25.5959	25.3502	25.2469	25.5587	25.5959	25.3502	25.2469	25.5587	#N/A	#N/A	#N/A	#N/A	#N/A	#N/A	#N/A	#N/A
P31150;G5E9U5	P31150	P31150;G5E9U5	GDI1	GDI1	GDI1	ENSG00000203879	2664	Xq	FALSE		FALSE	0.660381	FALSE	#N/A	#N/A	#N/A	0.263086	#N/A	#N/A	#N/A	FALSE	#N/A	#N/A	#N/A	#N/A	#N/A	#N/A	#N/A	#N/A	#N/A	#N/A	#N/A	#N/A	#N/A	#N/A	#N/A	#N/A
P33897	P33897	P33897	ABCD1	ABCD1	ABCD1	ENSG00000101986	215	Xq	TRUE	Membrane	FALSE	0.673571	FALSE	#N/A	#N/A	#N/A	-0.215663	#N/A	#N/A	#N/A	FALSE	25.5959	25.3502	25.2469	25.5587	25.5959	25.3502	25.2469	25.5587	#N/A	#N/A	#N/A	#N/A	#N/A	#N/A	#N/A	#N/A
P34896-2;P34896;P34896-4;P34896-3;J3KRZ5	P34896-2	P34896-2;P34896;P34896-3;P34896-4;J3KRK5;J3KRZ5	SHMT1	SHMT1	SHMT1	ENSG00000176974	6470	17p	FALSE		FALSE	0.61481	TRUE	#N/A	#N/A	#N/A	0.299905	#N/A	#N/A	#N/A	FALSE	#N/A	#N/A	#N/A	#N/A	#N/A	#N/A	#N/A	#N/A	#N/A	#N/A	#N/A	#N/A	#N/A	#N/A	#N/A	#N/A
P36404;V9GYD0;P36404-2	P36404	P36404;V9GYD0;P36404-2	ARL2;ARL2-SNX15	ARL2	ARL2	ENSG00000213465;ENSG00000273003	402	11q	TRUE	IMS	FALSE	0.555286	TRUE	#N/A	#N/A	#N/A	-0.0692057	#N/A	#N/A	#N/A	FALSE	25.5959	25.3502	25.2469	26.4796	25.5959	25.3502	25.2469	25.5587	#N/A	#N/A	#N/A	26.4796	#N/A	#N/A	#N/A	#N/A
P36915;A2AB27;A0A140T8Y2;P36915-2	P36915	P36915;A0A140T8Y2;P36915-2;A2AB27	GNL1	GNL1	GNL1	ENSG00000204590;ENSG00000206492;ENSG00000226882;ENSG00000228581;ENSG00000229470;ENSG00000232143;ENSG00000235986	2794	6p	FALSE		FALSE	0.703714	FALSE	#N/A	#N/A	#N/A	0.158571	#N/A	#N/A	#N/A	FALSE	25.5959	25.3502	25.2469	25.5587	25.5959	26.2847	25.2469	25.5587	#N/A	#N/A	#N/A	#N/A	#N/A	26.2847	#N/A	#N/A
P38435;P38435-2;F8WDU9	P38435	P38435-2;P38435	GGCX	GGCX	GGCX	ENSG00000115486	2677	2p	FALSE		FALSE	0.687024	FALSE	#N/A	#N/A	#N/A	0.0173471	#N/A	#N/A	#N/A	FALSE	#N/A	#N/A	#N/A	#N/A	#N/A	#N/A	#N/A	#N/A	#N/A	#N/A	#N/A	#N/A	#N/A	#N/A	#N/A	#N/A
P39019;M0R2L9;M0QXK4;M0QYF7;M0R140;A0A075B6E2	P39019	P39019;A0A075B6E2;M0R2L9;M0QXK4;M0QYF7;M0R140	RPS19	RPS19	RPS19	ENSG00000105372	6223	19q	FALSE		FALSE	0.537873	TRUE	#N/A	#N/A	#N/A	0.00614666	#N/A	#N/A	#N/A	FALSE	#N/A	#N/A	#N/A	#N/A	#N/A	#N/A	#N/A	#N/A	#N/A	#N/A	#N/A	#N/A	#N/A	#N/A	#N/A	#N/A
P41273	P41273	P41273	TNFSF9	TNFSF9	TNFSF9	ENSG00000125657	8744	19p	FALSE		FALSE	0.821667	FALSE	#N/A	#N/A	#N/A	-0.114644	#N/A	#N/A	#N/A	FALSE	#N/A	#N/A	#N/A	#N/A	#N/A	#N/A	#N/A	#N/A	#N/A	#N/A	#N/A	#N/A	#N/A	#N/A	#N/A	#N/A
P42025	P42025	P42025	ACTR1B	ACTR1B	ACTR1B	ENSG00000115073	10120	2q	FALSE		FALSE	0.662905	FALSE	#N/A	#N/A	#N/A	0.258657	#N/A	#N/A	#N/A	FALSE	#N/A	#N/A	#N/A	#N/A	#N/A	#N/A	#N/A	#N/A	#N/A	#N/A	#N/A	#N/A	#N/A	#N/A	#N/A	#N/A
B4DKB2;P42892-3;P42892-2;P42892-4;P42892;E9PJG1	B4DKB2	P42892-3;P42892-2;P42892-4;P42892;B4DKB2;E9PJG1;E9PHZ1	ECE1	ECE1	ECE1	ENSG00000117298	1889	1p	FALSE		FALSE	0.725984	FALSE	#N/A	#N/A	#N/A	-0.138751	#N/A	#N/A	#N/A	FALSE	25.5959	25.3502	25.2469	25.5587	25.5959	25.3502	25.2469	25.5587	#N/A	#N/A	#N/A	#N/A	#N/A	#N/A	#N/A	#N/A
P43007;P43007-2	P43007	P43007	SLC1A4	SLC1A4	SLC1A4	ENSG00000115902	6509	2p	FALSE		FALSE	0.720095	FALSE	#N/A	#N/A	#N/A	-0.363155	#N/A	#N/A	#N/A	FALSE	25.5959	25.3502	25.2469	25.5587	25.5959	25.3502	25.2469	25.5587	#N/A	#N/A	#N/A	#N/A	#N/A	#N/A	#N/A	#N/A
P43034;I3L495;I3L3N5;P43034-2	P43034	P43034;I3L3N5;P43034-2;I3L495	PAFAH1B1	PAFAH1B1	PAFAH1B1	ENSG00000007168	5048	17p	FALSE		FALSE	0.551698	FALSE	#N/A	#N/A	#N/A	-0.261171	#N/A	#N/A	#N/A	FALSE	#N/A	#N/A	#N/A	#N/A	#N/A	#N/A	#N/A	#N/A	#N/A	#N/A	#N/A	#N/A	#N/A	#N/A	#N/A	#N/A
C9J3L8;C9J5W0;E9PAL7;C9IZQ1;P43307;P43307-2	C9J3L8	P43307;C9J3L8;C9J5W0;E9PAL7;C9IZQ1;P43307-2;C9JBX5	SSR1	SSR1	SSR1	ENSG00000124783	6745	6p	FALSE		FALSE	0.726333	FALSE	#N/A	#N/A	#N/A	-0.0839069	#N/A	#N/A	#N/A	FALSE	25.5959	25.3502	25.2469	25.5587	25.5959	25.3502	25.2469	25.5587	#N/A	#N/A	#N/A	#N/A	#N/A	#N/A	#N/A	#N/A
P46108;P46108-2;I3L297	P46108	P46108;P46108-2;I3L297	CRK	CRK	CRK	ENSG00000167193	1398	17p	FALSE		FALSE	0.601333	TRUE	#N/A	#N/A	#N/A	0.0158771	#N/A	#N/A	#N/A	FALSE	#N/A	#N/A	#N/A	#N/A	#N/A	#N/A	#N/A	#N/A	#N/A	#N/A	#N/A	#N/A	#N/A	#N/A	#N/A	#N/A
P46934-4;P46934-2;P46934;H0Y8X6;P46934-3;H0Y8H4;H0Y9L1;A0A2R8YE75;A0A2C9F2N4;A0A2R8Y6F3;Q9P2P5;Q76N89-2;Q76N89	P46934-4	P46934-4;H0Y8X6;P46934-3;P46934-2;P46934	NEDD4	NEDD4	NEDD4	ENSG00000002746;ENSG00000069869;ENSG00000138411	23072;4734;57520	7p	FALSE		TRUE	0.62059	TRUE	#N/A	#N/A	#N/A	-0.076235	#N/A	#N/A	#N/A	FALSE	25.5959	25.3502	25.2469	25.5587	25.5959	25.3502	25.2469	25.5587	#N/A	#N/A	#N/A	#N/A	#N/A	#N/A	#N/A	#N/A
P46937-2;P46937-8;P46937;P46937-9;P46937-4;P46937-5;P46937-3;P46937-6;P46937-7;H0YCI3	P46937-2	P46937-9;P46937;P46937-6;P46937-7;P46937-2;P46937-8;P46937-5;P46937-3;P46937-4;H0YCI3;A0A1B0GTC0;E7EWI0;H7C4S7;A0A0E3D6M1;A0A0D9SGF8;A0A0D9SGI1;A0A0D9SEY4;A0A1B0GUF0;A0A1B0GTH8;A0A0D9SET0;A0A0D9SGF2;A0A1B0GUI9;A0A1B0GUV4;Q86UL8-2;Q86UL8	YAP1	YAP1	YAP1	ENSG00000137693	10413	11q	FALSE		FALSE	0.578333	TRUE	#N/A	#N/A	#N/A	0.144097	#N/A	#N/A	#N/A	FALSE	#N/A	#N/A	#N/A	#N/A	#N/A	#N/A	#N/A	#N/A	#N/A	#N/A	#N/A	#N/A	#N/A	#N/A	#N/A	#N/A
P47712	P47712	P47712	PLA2G4A	PLA2G4A	PLA2G4A	ENSG00000116711	5321	1q	FALSE		FALSE	0.656762	FALSE	#N/A	#N/A	#N/A	0.334206	#N/A	#N/A	#N/A	FALSE	#N/A	#N/A	#N/A	26.5841	#N/A	#N/A	#N/A	#N/A	#N/A	#N/A	#N/A	26.5841	#N/A	#N/A	#N/A	#N/A
P48147	P48147	P48147	PREP	PREP	PREP	ENSG00000085377	5550	6q	FALSE		FALSE	0.631762	FALSE	#N/A	#N/A	#N/A	0.0539726	#N/A	#N/A	#N/A	FALSE	#N/A	#N/A	#N/A	#N/A	#N/A	#N/A	#N/A	#N/A	#N/A	#N/A	#N/A	#N/A	#N/A	#N/A	#N/A	#N/A
P48553;A0A096LPH7;F8WE24;P48553-2	P48553	P48553	TRAPPC10;LOC102724200	TRAPPC10	TRAPPC10	ENSG00000160218;ENSG00000280433	7109;102724200	21q	FALSE		FALSE	0.603016	TRUE	#N/A	#N/A	#N/A	0.0497016	#N/A	#N/A	#N/A	FALSE	#N/A	26.3192	#N/A	#N/A	#N/A	#N/A	#N/A	#N/A	#N/A	26.3192	#N/A	#N/A	#N/A	#N/A	#N/A	#N/A
B3KYB6;A0A0A0MSW4;P48739;P48739-2;P48739-3;B3KYB7	B3KYB6	P48739;P48739-2;P48739-3;A0A0A0MSW4;B3KYB7;B3KYB6	PITPNB	PITPNB	PITPNB	ENSG00000180957	23760	22q	FALSE		FALSE	0.551369	FALSE	#N/A	#N/A	#N/A	0.0679019	#N/A	#N/A	#N/A	FALSE	#N/A	#N/A	#N/A	#N/A	27.0584	27.0801	#N/A	#N/A	#N/A	#N/A	#N/A	#N/A	27.0584	27.0801	#N/A	#N/A
P49189-2;P49189	P49189-2	P49189;P49189-2	ALDH9A1	ALDH9A1	ALDH9A1	ENSG00000143149	223	1q	TRUE	Matrix	FALSE	0.626476	FALSE	#N/A	#N/A	#N/A	0.0807488	#N/A	#N/A	#N/A	FALSE	#N/A	#N/A	#N/A	#N/A	26.7808	26.1505	#N/A	#N/A	#N/A	#N/A	#N/A	#N/A	26.7808	26.1505	#N/A	#N/A
P49419-2;A0A1B0GTG2;A0A1B0GW77;P49419;A0A1B0GTY9;A0A1B0GTJ4;A0A1B0GUA1;A0A1B0GW82;A0A1B0GV49;P49419-4;A0A0J9YWF7;A0A1B0GUY0;A0A1B0GVU0;F8VVF2;H0YHM6;F8WDY6	P49419-2	P49419-2;A0A1B0GW77;P49419;A0A1B0GTG2;A0A1B0GUA1;A0A1B0GW82;A0A1B0GTY9;A0A1B0GTJ4;A0A1B0GV49;P49419-4;A0A0J9YWF7;A0A1B0GUY0;H0YHM6;F8WDY6;A0A1B0GVU0;F8VVF2	ALDH7A1	ALDH7A1	ALDH7A1	ENSG00000164904	501	5q	TRUE	Matrix	TRUE	0.653381	FALSE	#N/A	#N/A	#N/A	-0.109242	#N/A	#N/A	#N/A	FALSE	25.5959	25.3502	25.2469	25.5587	25.5959	25.3502	25.2469	25.5587	#N/A	#N/A	#N/A	#N/A	#N/A	#N/A	#N/A	#N/A
P49757-8;P49757-7;P49757-6;P49757-5;P49757-4;P49757-2;P49757-3;P49757;G3V3R1;G3V3M5;G3V3Z8;G3V4S6;G3V433;P49757-9	P49757-8	P49757-4;P49757-2;P49757-3;P49757;G3V3Z8;P49757-9;P49757-8;P49757-7;P49757-6;P49757-5;G3V3M5;G3V3R1	NUMB	NUMB	NUMB	ENSG00000133961	8650	14q	FALSE		FALSE	0.56854	TRUE	#N/A	#N/A	#N/A	0.0903174	#N/A	#N/A	#N/A	FALSE	25.5959	25.3502	25.2469	25.5587	25.5959	25.3502	25.2469	25.5587	#N/A	#N/A	#N/A	#N/A	#N/A	#N/A	#N/A	#N/A
P50238	P50238	P50238;K4DIB9;H3BRQ4	CRIP1	CRIP1	CRIP1	ENSG00000213145;ENSG00000257341	1396	14q	FALSE		FALSE	0.482619	FALSE	#N/A	#N/A	#N/A	-0.340388	#N/A	#N/A	#N/A	FALSE	#N/A	#N/A	#N/A	#N/A	#N/A	#N/A	#N/A	#N/A	#N/A	#N/A	#N/A	#N/A	#N/A	#N/A	#N/A	#N/A
Q5SX86	Q5SX86	P50395;P50395-2;Q5SX87;V9GYF8;Q5SX90;Q5SX86;V9GYJ7;Q5SX91	GDI2	GDI2	GDI2	ENSG00000057608	2665	10p	FALSE		#N/A	0.595238	FALSE	#N/A	#N/A	#N/A	0.21468	#N/A	#N/A	#N/A	FALSE	#N/A	#N/A	#N/A	#N/A	#N/A	#N/A	#N/A	#N/A	#N/A	#N/A	#N/A	#N/A	#N/A	#N/A	#N/A	#N/A
P50443	P50443	P50443	SLC26A2	SLC26A2	SLC26A2	ENSG00000155850	1836	5q	FALSE		FALSE	0.811095	FALSE	#N/A	#N/A	#N/A	0.220632	#N/A	#N/A	#N/A	FALSE	25.5959	25.3502	25.2469	25.5587	25.5959	25.3502	25.2469	25.5587	#N/A	#N/A	#N/A	#N/A	#N/A	#N/A	#N/A	#N/A
P50548-2;P50548	P50548-2	P50548-2;P50548	ERF	ERF	ERF	ENSG00000105722	2077	19q	FALSE		FALSE	0.623905	FALSE	#N/A	#N/A	#N/A	0.149208	#N/A	#N/A	#N/A	FALSE	#N/A	#N/A	#N/A	#N/A	#N/A	#N/A	#N/A	#N/A	#N/A	#N/A	#N/A	#N/A	#N/A	#N/A	#N/A	#N/A
P51531;P51531-2;F6VDE0;A0A0U1RQZ9;A0A0U1RRG6;A0A0U1RQW7;B1ALF6;B4DNT1;A0A1W2PS06;A0A0U1RR26;A0A0U1RQX3;A0A0U1RRN2;A0A0U1RR83;F6XE55;A0A0U1RQU0;B1ALG1;F6T8Q0;B1ALG2;A0A0U1RR09;F6UH26;A0A0A0MSS5;A0A0U1RRF8;A0A0U1RRD6;A0A0U1RRJ4;A0A0A0MT03;A0A1B0GWA8;A0A1B0GU54;F6RS74;A0A0U1RRJ8	P51531	P51531-2;P51531;A0A0U1RQZ9;F6VDE0;A0A0U1RRG6;A0A1W2PS06;A0A0U1RRJ8;A0A0A0MT03;A0A1B0GWA8;A0A1B0GU54	SMARCA2	SMARCA2	SMARCA2	ENSG00000080503	6595	9p	FALSE		FALSE	0.571993	TRUE	#N/A	#N/A	#N/A	0.275914	#N/A	#N/A	#N/A	FALSE	25.5959	25.3502	25.2469	25.5587	25.5959	25.3502	25.2469	25.5587	#N/A	#N/A	#N/A	#N/A	#N/A	#N/A	#N/A	#N/A
P51788-4;P51788-5;P51788-3;P51788;A0A1B0GVU4;A0A1B0GV52;A0A1B0GUY6;A0A1B0GUZ8;A0A1B0GTY0;A0A1B0GVL9	P51788-4	P51788-4;P51788-5;P51788-3;P51788	CLCN2	CLCN2	CLCN2	ENSG00000114859	1181	3q	FALSE		FALSE	0.752381	FALSE	#N/A	#N/A	#N/A	0.156036	#N/A	#N/A	#N/A	FALSE	#N/A	#N/A	#N/A	#N/A	#N/A	#N/A	#N/A	#N/A	#N/A	#N/A	#N/A	#N/A	#N/A	#N/A	#N/A	#N/A
P51798-2;P51798;H0Y2M6;H3BNG8;I3L470	P51798-2	P51798-2;P51798;H0Y2M6;H3BNG8;I3L470	CLCN7	CLCN7	CLCN7	ENSG00000103249	1186	16p	FALSE		FALSE	0.80219	FALSE	#N/A	#N/A	#N/A	-0.0523575	#N/A	#N/A	#N/A	FALSE	#N/A	#N/A	#N/A	#N/A	#N/A	#N/A	#N/A	#N/A	#N/A	#N/A	#N/A	#N/A	#N/A	#N/A	#N/A	#N/A
P51809;P51809-3;P51809-2;E5RH06	P51809	P51809;P51809-2;P51809-3;E5RH06	VAMP7	VAMP7	VAMP7	ENSG00000124333	6845	Xq	FALSE		FALSE	0.732024	TRUE	#N/A	#N/A	#N/A	-0.13666	#N/A	#N/A	#N/A	FALSE	25.5959	25.3502	25.2469	25.5587	25.5959	25.3502	25.2469	25.5587	#N/A	#N/A	#N/A	#N/A	#N/A	#N/A	#N/A	#N/A
P51970	P51970	P51970	NDUFA8	NDUFA8	NDUFA8	ENSG00000119421	4702	9q	TRUE	MIM	FALSE	0.551857	TRUE	#N/A	#N/A	#N/A	-0.0568236	#N/A	#N/A	#N/A	FALSE	25.5959	25.3502	25.2469	25.5587	25.5959	25.3502	25.2469	25.5587	#N/A	#N/A	#N/A	#N/A	#N/A	#N/A	#N/A	#N/A
J3KTF8;J3QQX2;P52565;J3KRE2	J3KTF8	P52565;J3KTF8;J3QQX2;J3KRY1;P52565-2;J3KRE2;J3KS60	ARHGDIA	ARHGDIA	ARHGDIA	ENSG00000141522	396	17q	FALSE		FALSE	0.62044	FALSE	#N/A	#N/A	#N/A	0.189669	#N/A	#N/A	#N/A	FALSE	#N/A	#N/A	#N/A	#N/A	#N/A	#N/A	#N/A	#N/A	#N/A	#N/A	#N/A	#N/A	#N/A	#N/A	#N/A	#N/A
P52735-3;P52735-2;P52735	P52735-3	P52735-3;P52735-2;P52735	VAV2	VAV2	VAV2	ENSG00000160293	7410	9q	FALSE		FALSE	0.652429	TRUE	#N/A	#N/A	#N/A	0.0458051	#N/A	#N/A	#N/A	FALSE	#N/A	#N/A	26.0566	26.1172	#N/A	#N/A	#N/A	#N/A	#N/A	#N/A	26.0566	26.1172	#N/A	#N/A	#N/A	#N/A
P53794	P53794	P53794	SLC5A3	SLC5A3	SLC5A3	ENSG00000198743	6526	21q	FALSE		FALSE	0.772524	FALSE	#N/A	#N/A	#N/A	0.0161526	#N/A	#N/A	#N/A	FALSE	25.5959	25.3502	25.2469	25.5587	25.5959	25.3502	25.2469	25.5587	#N/A	#N/A	#N/A	#N/A	#N/A	#N/A	#N/A	#N/A
A6NJA2;P54578-2;P54578-3;P54578	A6NJA2	P54578-2;P54578;A6NJA2;P54578-3;J3QQT6;J3KS55	USP14	USP14	USP14	ENSG00000101557	9097	18p	FALSE		FALSE	0.613095	FALSE	#N/A	#N/A	#N/A	0.0972281	#N/A	#N/A	#N/A	FALSE	#N/A	#N/A	#N/A	#N/A	26.1832	26.1963	#N/A	#N/A	#N/A	#N/A	#N/A	#N/A	26.1832	26.1963	#N/A	#N/A
Q96L35;P54760;P54753;P54760-3;P54760-4;P54760-2	Q96L35	P54753;J3KR66;A0A0B4J1T8;Q9UF33;E9PG71	EPHB4;EPHB3	EPHB4	EPHB3	ENSG00000182580;ENSG00000196411	2049;2050	3q	FALSE		FALSE	0.837365	FALSE	#N/A	#N/A	#N/A	-0.108816	#N/A	#N/A	#N/A	FALSE	25.5959	25.3502	25.2469	25.5587	25.5959	25.3502	25.2469	25.5587	#N/A	#N/A	#N/A	#N/A	#N/A	#N/A	#N/A	#N/A
Q96L35;P54760;P54753;P54760-3;P54760-4;P54760-2	Q96L35	Q96L35;P54760	EPHB4;EPHB3	EPHB4	EPHB4	ENSG00000182580;ENSG00000196411	2049;2050	3q	FALSE		FALSE	0.837365	FALSE	#N/A	#N/A	#N/A	-0.134408	#N/A	#N/A	#N/A	FALSE	25.5959	25.3502	25.2469	25.5587	25.5959	25.3502	25.2469	25.5587	#N/A	#N/A	#N/A	#N/A	#N/A	#N/A	#N/A	#N/A
P55957-2;P55957;P55957-4	P55957-2	P55957;P55957-2;B2ZP78;P55957-4;P55957-3	BID	BID	BID	ENSG00000015475	637	22q	TRUE	MOM	FALSE	0.64119	FALSE	#N/A	#N/A	#N/A	0.0701566	#N/A	#N/A	#N/A	FALSE	#N/A	#N/A	#N/A	#N/A	#N/A	#N/A	#N/A	#N/A	#N/A	#N/A	#N/A	#N/A	#N/A	#N/A	#N/A	#N/A
P56937-3;P56937-2;P56937;V9GYN3	P56937-3	P56937-3;P56937-2;P56937;V9GYN3;Q5T249;F2Z2C2;Q5T248	HSD17B7	HSD17B7	HSD17B7	ENSG00000132196	51478	1q	FALSE		FALSE	0.70781	FALSE	#N/A	#N/A	#N/A	0.294727	#N/A	#N/A	#N/A	FALSE	#N/A	#N/A	#N/A	#N/A	#N/A	#N/A	#N/A	#N/A	#N/A	#N/A	#N/A	#N/A	#N/A	#N/A	#N/A	#N/A
P56962;E9PJV6;E9PIC2;E9PJW1;E9PQU9	P56962	P56962;E9PIC2;E9PJW1;E9PQU9;E9PJV6	STX17	STX17	STX17	ENSG00000136874	55014	9q	TRUE	MOM	FALSE	0.55599	FALSE	#N/A	#N/A	#N/A	-0.110929	#N/A	#N/A	#N/A	FALSE	25.5959	25.3502	25.2469	25.5587	25.5959	25.3502	25.2469	25.5587	#N/A	#N/A	#N/A	#N/A	#N/A	#N/A	#N/A	#N/A
P60174-1;P60174;P60174-4;U3KQF3;U3KPZ0;U3KPS5	P60174-1	P60174-1;P60174;P60174-4;U3KPZ0;U3KQF3;U3KPS5	TPI1	TPI1	TPI1	ENSG00000111669	7167	12p	FALSE		FALSE	0.608929	FALSE	#N/A	#N/A	#N/A	0.185824	#N/A	#N/A	#N/A	FALSE	25.5959	25.3502	25.2469	25.5587	25.5959	25.3502	25.2469	25.5587	#N/A	#N/A	#N/A	#N/A	#N/A	#N/A	#N/A	#N/A
P61201;P61201-2;B4DIH5;H0YKU5;H0YMC2;H0YM03	P61201	P61201;P61201-2;B4DIH5;H0YKU5;H0YMC2;H0YM03	COPS2	COPS2	COPS2	ENSG00000166200	9318	15q	FALSE		FALSE	0.582924	TRUE	#N/A	#N/A	#N/A	0.188781	#N/A	#N/A	#N/A	FALSE	#N/A	#N/A	25.4523	25.9481	#N/A	#N/A	#N/A	#N/A	#N/A	#N/A	25.4523	25.9481	#N/A	#N/A	#N/A	#N/A
P61326-2;P61326;Q96A72;F5H6P7;F5H6N1	P61326-2	P61326;F5H6P7;P61326-2;F5H3U9	MAGOH;MAGOHB	MAGOH	MAGOH	ENSG00000111196;ENSG00000162385	55110;4116	12p	FALSE		FALSE	0.61419	TRUE	#N/A	#N/A	#N/A	-0.107641	#N/A	#N/A	#N/A	FALSE	#N/A	#N/A	#N/A	#N/A	#N/A	#N/A	#N/A	#N/A	#N/A	#N/A	#N/A	#N/A	#N/A	#N/A	#N/A	#N/A
P61758;B4DWR3	P61758	P61758;B4DWR3	VBP1	VBP1	VBP1	ENSG00000155959	7411	Xq	FALSE		FALSE	0.574595	TRUE	#N/A	#N/A	#N/A	0.156048	#N/A	#N/A	#N/A	FALSE	#N/A	#N/A	#N/A	#N/A	#N/A	#N/A	#N/A	#N/A	#N/A	#N/A	#N/A	#N/A	#N/A	#N/A	#N/A	#N/A
P61769;H0YLF3;F5H6I0	P61769	P61769;H0YLF3;F5H6I0	B2M	B2M	B2M	ENSG00000166710;ENSG00000273686	567	15q	FALSE		FALSE	0.607365	FALSE	#N/A	#N/A	#N/A	0.466158	#N/A	#N/A	#N/A	FALSE	25.5959	25.3502	25.2469	25.5587	25.5959	25.3502	25.2469	25.5587	#N/A	#N/A	#N/A	#N/A	#N/A	#N/A	#N/A	#N/A
C9JJ19;P82930	C9JJ19	P82930;C9JJ19	MRPS34	MRPS34	MRPS34	ENSG00000074071	65993	16p	TRUE	Matrix	FALSE	0.56819	TRUE	#N/A	#N/A	#N/A	-0.0550346	#N/A	#N/A	#N/A	FALSE	#N/A	#N/A	#N/A	#N/A	27.247	#N/A	#N/A	#N/A	#N/A	#N/A	#N/A	#N/A	27.247	#N/A	#N/A	#N/A
P83436;I3L2R8;I3L337	P83436	P83436	COG7	COG7	COG7	ENSG00000168434	91949	16p	FALSE		FALSE	0.70419	TRUE	#N/A	#N/A	#N/A	0.0749102	#N/A	#N/A	#N/A	FALSE	#N/A	#N/A	#N/A	#N/A	#N/A	#N/A	#N/A	#N/A	#N/A	#N/A	#N/A	#N/A	#N/A	#N/A	#N/A	#N/A
P98160	P98160	P98160;A0A2R8YH07	HSPG2	HSPG2	HSPG2	ENSG00000142798	3339	1p	FALSE		FALSE	0.682524	TRUE	#N/A	#N/A	#N/A	0.304691	#N/A	#N/A	#N/A	FALSE	25.5959	25.3502	25.2469	25.5587	25.5959	25.3502	25.2469	25.5587	#N/A	#N/A	#N/A	#N/A	#N/A	#N/A	#N/A	#N/A
P98175-2;P98175;P98175-5;P98175-4;P98175-3	P98175-2	P98175-5;P98175-2;P98175;P98175-4;P98175-3	RBM10	RBM10	RBM10	ENSG00000182872	8241	Xp	FALSE		FALSE	0.646476	TRUE	#N/A	#N/A	#N/A	-0.032108	#N/A	#N/A	#N/A	FALSE	25.5959	25.3502	25.2469	25.5587	25.5959	25.3502	25.2469	25.5587	#N/A	#N/A	#N/A	#N/A	#N/A	#N/A	#N/A	#N/A
Q00765;E2QRG8;B7Z332;B7Z510;H0Y8J8;Q00765-2	Q00765	Q00765;E2QRG8;B7Z510;H0Y8J8;Q00765-2;B7Z332	REEP5	REEP5	REEP5	ENSG00000129625	7905	5q	FALSE		FALSE	0.728143	TRUE	#N/A	#N/A	#N/A	-0.167462	#N/A	#N/A	#N/A	FALSE	25.5959	25.3502	25.2469	25.5587	25.5959	25.3502	25.2469	25.5587	#N/A	#N/A	#N/A	#N/A	#N/A	#N/A	#N/A	#N/A
Q01196;Q01196-9;Q01196-10;Q01196-8;Q01196-11;Q01196-2;A8MZI9;H9KVB1;Q01196-7;Q01196-3;Q01196-4;C9JWM1;Q01196-6;Q01196-5	Q01196	Q01196;Q01196-9;Q01196-10;Q01196-2;Q01196-8;A8MZI9;H9KVB1;Q01196-7;Q01196-3;Q01196-4;Q01196-11;C9JWM1;Q01196-6;Q01196-5	RUNX1	RUNX1	RUNX1	ENSG00000159216	100506403;861	21q	FALSE		FALSE	0.650857	TRUE	#N/A	#N/A	#N/A	0.00571842	#N/A	#N/A	#N/A	FALSE	#N/A	#N/A	#N/A	#N/A	#N/A	#N/A	#N/A	#N/A	#N/A	#N/A	#N/A	#N/A	#N/A	#N/A	#N/A	#N/A
Q01581;D6RIW1;P54868-3;P54868-2;P54868	Q01581	Q01581;D6RIW1;P54868-3;P54868-2;P54868	HMGCS1	HMGCS1	HMGCS1	ENSG00000112972;ENSG00000134240	3157;3158	5p	TRUE	Matrix	TRUE	0.598968	FALSE	#N/A	#N/A	#N/A	0.269687	#N/A	#N/A	#N/A	FALSE	#N/A	#N/A	#N/A	#N/A	#N/A	#N/A	#N/A	#N/A	#N/A	#N/A	#N/A	#N/A	#N/A	#N/A	#N/A	#N/A
Q01968-2;Q01968;A0A2R8YG38;A0A2R8YCN4	Q01968-2	Q01968-2;Q01968	OCRL	OCRL	OCRL	ENSG00000122126	4952	Xq	FALSE		FALSE	0.651286	FALSE	#N/A	#N/A	#N/A	0.194412	#N/A	#N/A	#N/A	FALSE	25.5959	25.3502	25.2469	25.5587	25.5959	25.3502	25.2469	25.5587	#N/A	#N/A	#N/A	#N/A	#N/A	#N/A	#N/A	#N/A
Q01974;B1APY4	Q01974	Q01974;B1APY4	ROR2	ROR2	ROR2	ENSG00000169071	4920	9q	FALSE		FALSE	0.806333	FALSE	#N/A	#N/A	#N/A	-0.253243	#N/A	#N/A	#N/A	FALSE	#N/A	#N/A	#N/A	#N/A	#N/A	#N/A	#N/A	#N/A	#N/A	#N/A	#N/A	#N/A	#N/A	#N/A	#N/A	#N/A
Q02750;Q02750-2;H3BRW9	Q02750	Q02750;Q02750-2;H3BRW9;A0A1B0GUL7	MAP2K1	MAP2K1	MAP2K1	ENSG00000169032	5604	15q	FALSE		FALSE	0.583095	TRUE	#N/A	#N/A	#N/A	0.217303	#N/A	#N/A	#N/A	FALSE	#N/A	#N/A	#N/A	#N/A	26.6387	#N/A	26.8686	#N/A	#N/A	#N/A	#N/A	#N/A	26.6387	#N/A	26.8686	#N/A
Q04446;E9PGM4	Q04446	Q04446;E9PGM4	GBE1	GBE1	GBE1	ENSG00000114480	2632	3p	FALSE		FALSE	0.623762	FALSE	#N/A	#N/A	#N/A	0.336052	#N/A	#N/A	#N/A	FALSE	#N/A	#N/A	#N/A	#N/A	#N/A	#N/A	#N/A	#N/A	#N/A	#N/A	#N/A	#N/A	#N/A	#N/A	#N/A	#N/A
Q04760-2;Q04760	Q04760-2	Q04760-2;Q04760	GLO1	GLO1	GLO1	ENSG00000124767	2739	6p	FALSE		FALSE	0.604238	FALSE	#N/A	#N/A	#N/A	0.0797155	#N/A	#N/A	#N/A	FALSE	#N/A	#N/A	#N/A	#N/A	#N/A	#N/A	#N/A	#N/A	#N/A	#N/A	#N/A	#N/A	#N/A	#N/A	#N/A	#N/A
Q04837;C9K0U8;A0A0G2JLD8;E7EUY5	Q04837	Q04837;A0A0G2JLD8;E7EUY5;C9K0U8	SSBP1	SSBP1	SSBP1	ENSG00000106028;ENSG00000262771	6742	7q	TRUE	Matrix	TRUE	0.525857	FALSE	#N/A	#N/A	#N/A	-0.0758956	#N/A	#N/A	#N/A	FALSE	#N/A	#N/A	#N/A	#N/A	#N/A	#N/A	#N/A	#N/A	#N/A	#N/A	#N/A	#N/A	#N/A	#N/A	#N/A	#N/A
A0A1B0GVL3;Q05086-2;Q05086-3;Q05086;A0A0D9SG77;A0A0D9SG63	A0A1B0GVL3	Q05086-2;Q05086-3;Q05086;A0A0D9SG77;A0A1B0GVL3;A0A0D9SF91;A0A0D9SGI3;A0A0D9SES7;A0A0D9SG63;S4R306;A0A1B0GTB3	UBE3A	UBE3A	UBE3A	ENSG00000114062	7337	15q	FALSE		FALSE	0.678333	TRUE	#N/A	#N/A	#N/A	0.134809	#N/A	#N/A	#N/A	FALSE	#N/A	#N/A	#N/A	#N/A	#N/A	#N/A	#N/A	#N/A	#N/A	#N/A	#N/A	#N/A	#N/A	#N/A	#N/A	#N/A
Q06481-5;Q06481-4;Q06481-2;Q06481-3;Q06481-6;Q06481	Q06481-5	Q06481-3;Q06481-6;Q06481;Q06481-4;Q06481-2;Q06481-5;E9PQS3;E9PSC7	APLP2	APLP2	APLP2	ENSG00000084234	334	11q	FALSE		FALSE	0.83919	FALSE	#N/A	#N/A	#N/A	-0.108834	#N/A	#N/A	#N/A	FALSE	#N/A	#N/A	#N/A	#N/A	#N/A	#N/A	#N/A	#N/A	#N/A	#N/A	#N/A	#N/A	#N/A	#N/A	#N/A	#N/A
Q06587;Q06587-2	Q06587	Q06587;Q06587-2	RING1	RING1	RING1	ENSG00000204227;ENSG00000206287;ENSG00000226788;ENSG00000228520;ENSG00000231115;ENSG00000235107	6015	6p	FALSE		FALSE	0.598857	TRUE	#N/A	#N/A	#N/A	0.0175914	#N/A	#N/A	#N/A	FALSE	25.5959	25.3502	25.2469	25.5587	25.5959	25.3502	25.2469	25.5587	#N/A	#N/A	#N/A	#N/A	#N/A	#N/A	#N/A	#N/A
Q07065	Q07065	Q07065;Q96NL0-4;Q96NL0-5;Q96NL0	CKAP4	CKAP4	CKAP4	ENSG00000136026	10970	12q	FALSE		FALSE	0.70319	FALSE	#N/A	#N/A	#N/A	-0.174513	#N/A	#N/A	#N/A	FALSE	25.5959	25.3502	25.2469	25.5587	25.5959	25.3502	25.2469	25.5587	#N/A	#N/A	#N/A	#N/A	#N/A	#N/A	#N/A	#N/A
Q5QP56;Q9H1R6;Q5TE64;Q07817-2;Q07817-3;Q07817;Q5QP59	Q5QP56	Q5QP59;Q5QP56;Q9H1R6;Q5TE64;Q07817-2;Q07817-3;Q07817	BCL2L1	BCL2L1	BCL2L1	ENSG00000171552	598	20q	TRUE	MOM	FALSE	0.605886	TRUE	#N/A	#N/A	#N/A	0.266628	#N/A	#N/A	#N/A	FALSE	25.5959	25.3502	25.2469	25.5587	25.5959	25.3502	25.2469	25.5587	#N/A	#N/A	#N/A	#N/A	#N/A	#N/A	#N/A	#N/A
Q08174-2;Q08174;D6RAX3	Q08174-2	Q08174;Q08174-2	PCDH1	PCDH1	PCDH1	ENSG00000156453	5097	5q	FALSE		FALSE	0.76319	FALSE	#N/A	#N/A	#N/A	-0.0629324	#N/A	#N/A	#N/A	FALSE	25.5959	25.3502	25.2469	25.5587	25.5959	25.3502	25.2469	25.5587	#N/A	#N/A	#N/A	#N/A	#N/A	#N/A	#N/A	#N/A
Q08752	Q08752	Q08752;H0Y8J0	PPID	PPID	PPID	ENSG00000171497	5481	4q	FALSE		FALSE	0.624476	FALSE	#N/A	#N/A	#N/A	0.185123	#N/A	#N/A	#N/A	FALSE	#N/A	#N/A	#N/A	#N/A	#N/A	#N/A	#N/A	#N/A	#N/A	#N/A	#N/A	#N/A	#N/A	#N/A	#N/A	#N/A
Q12872;Q12872-2	Q12872	Q12872;Q12872-2;F5H1A5;H0YFR9	SFSWAP	SFSWAP	SFSWAP	ENSG00000061936	6433	12q	FALSE		FALSE	0.600476	TRUE	#N/A	#N/A	#N/A	-0.130929	#N/A	#N/A	#N/A	FALSE	25.5959	25.3502	25.2469	25.5587	25.5959	25.3502	25.2469	25.5587	#N/A	#N/A	#N/A	#N/A	#N/A	#N/A	#N/A	#N/A
Q12893	Q12893	Q12893	TMEM115	TMEM115	TMEM115	ENSG00000126062	11070	3p	FALSE		FALSE	0.764429	FALSE	#N/A	#N/A	#N/A	-0.110685	#N/A	#N/A	#N/A	FALSE	#N/A	#N/A	#N/A	#N/A	#N/A	#N/A	#N/A	#N/A	#N/A	#N/A	#N/A	#N/A	#N/A	#N/A	#N/A	#N/A
Q12974-3;Q12974;E9PMY3;E9PML8;E9PJC0;E9PRR9;Q12974-2;Q12974-4;E9PL34	Q12974-3	Q12974;Q12974-3;Q12974-4;E9PMY3;E9PML8;E9PJC0;E9PRR9;Q12974-2	PTP4A2	PTP4A2	PTP4A2	ENSG00000184007	8073	1p	FALSE		FALSE	0.53531	FALSE	#N/A	#N/A	#N/A	0.0396569	#N/A	#N/A	#N/A	FALSE	25.5959	25.3502	25.2469	25.5587	25.5959	25.3502	25.2469	25.5587	#N/A	#N/A	#N/A	#N/A	#N/A	#N/A	#N/A	#N/A
Q13033-2;Q13033;G3V3G7;G3V340	Q13033-2	Q13033-2;Q13033;G3V340;H0YJZ4;H0YJT2;G3V3G7	STRN3	STRN3	STRN3	ENSG00000196792	29966	14q	FALSE		FALSE	0.556095	TRUE	#N/A	#N/A	#N/A	0.0259658	#N/A	#N/A	#N/A	FALSE	#N/A	#N/A	#N/A	#N/A	#N/A	#N/A	#N/A	#N/A	#N/A	#N/A	#N/A	#N/A	#N/A	#N/A	#N/A	#N/A
Q13123;D6REL4;E7EQZ7;D6RCQ4;D6RAY9;A0A0C4DGW5	Q13123	Q13123;E7EQZ7;D6REL4;D6RAY9;A0A0C4DGW5;D6RCQ4	IK	IK	IK	ENSG00000113141	3550	5q	FALSE		FALSE	0.507619	FALSE	#N/A	#N/A	#N/A	-0.0579295	#N/A	#N/A	#N/A	FALSE	25.5959	25.3502	25.2469	25.5587	25.5959	25.3502	25.2469	25.5587	#N/A	#N/A	#N/A	#N/A	#N/A	#N/A	#N/A	#N/A
Q13137-5;D6REB0;D6RBF9	Q13137-5	Q13137-5;Q13137;Q13137-3;Q13137-4;D6REB0;Q13137-2;D6RJE7;D6RF70;I3L493;D6RBI4	CALCOCO2	CALCOCO2	CALCOCO2	ENSG00000136436	10241	17q	FALSE		FALSE	0.509889	FALSE	#N/A	#N/A	#N/A	0.0148355	#N/A	#N/A	#N/A	FALSE	25.5959	25.3502	25.2469	25.5587	25.5959	25.3502	25.2469	25.5587	#N/A	#N/A	#N/A	#N/A	#N/A	#N/A	#N/A	#N/A
Q13190-3;Q13190-2;Q13190-4;Q13190;H7C3X5;E9PNU4	Q13190-3	Q13190-2;Q13190;Q13190-3;Q13190-4;E9PNU4;H7C3X5	STX5	STX5	STX5	ENSG00000162236	6811	11q	FALSE		FALSE	0.722476	FALSE	#N/A	#N/A	#N/A	-0.0423853	#N/A	#N/A	#N/A	FALSE	#N/A	#N/A	#N/A	#N/A	#N/A	#N/A	#N/A	#N/A	#N/A	#N/A	#N/A	#N/A	#N/A	#N/A	#N/A	#N/A
Q13257;Q13257-2	Q13257	Q13257;Q13257-2	MAD2L1	MAD2L1	MAD2L1	ENSG00000164109	4085	4q	FALSE		FALSE	0.67981	TRUE	#N/A	#N/A	#N/A	-0.00713626	#N/A	#N/A	#N/A	FALSE	#N/A	#N/A	#N/A	#N/A	#N/A	#N/A	#N/A	#N/A	#N/A	#N/A	#N/A	#N/A	#N/A	#N/A	#N/A	#N/A
Q13363-2;Q13363;D6RAX2;E7ESU7;E7EPF8;E9PGB1;H0Y8W7;A0A087WYL1;H0Y8U5	Q13363-2	Q13363-2;Q13363;H0Y9M9;E7ESU7;D6RAX2;E7EPF8;H0Y8W7;A0A087WYL1;E9PGB1;E7EUB3	CTBP1	CTBP1	CTBP1	ENSG00000159692;ENSG00000175029	1487;1488	4p	FALSE		FALSE	0.638467	TRUE	#N/A	#N/A	#N/A	0.235383	#N/A	#N/A	#N/A	FALSE	25.5959	25.3502	25.2469	25.5587	25.5959	25.3502	25.2469	25.5587	#N/A	#N/A	#N/A	#N/A	#N/A	#N/A	#N/A	#N/A
Q13409;Q13409-5;Q13409-2;Q13409-7;Q13409-3;Q13409-6;E7EQL5;E7EV09;E7EQU2;E7ET01;E7ETL8;E7EMU4;E7ESD3;E7EU01;E9PGG1;E7ERR6;E7EUM4;E7ERH4	Q13409	Q13409;Q13409-2;Q13409-7;Q13409-3;Q13409-5;Q13409-6;E7EQL5;E7EV09;E7ETL8;E7ESD3;E7EMU4;E9PGG1;E7ET01;E7EQU2;E7ERR6;E7EUM4;E7ERH4;E7EU01	DYNC1I2	DYNC1I2	DYNC1I2	ENSG00000077380	1781	2q	FALSE		FALSE	0.55541	FALSE	#N/A	#N/A	#N/A	0.178701	#N/A	#N/A	#N/A	FALSE	#N/A	#N/A	#N/A	#N/A	#N/A	#N/A	#N/A	#N/A	#N/A	#N/A	#N/A	#N/A	#N/A	#N/A	#N/A	#N/A
K7EN45;Q13526	K7EN45	Q13526;K7EN45;K7EMU7;O15428	PIN1	PIN1	PIN1	ENSG00000127445	5300	19p	FALSE		FALSE	0.559762	TRUE	#N/A	#N/A	#N/A	0.291634	#N/A	#N/A	#N/A	FALSE	#N/A	#N/A	#N/A	#N/A	#N/A	#N/A	#N/A	#N/A	#N/A	#N/A	#N/A	#N/A	#N/A	#N/A	#N/A	#N/A
Q13546;Q13546-2	Q13546	Q13546;Q13546-2	RIPK1	RIPK1	RIPK1	ENSG00000137275	8737	6p	FALSE		FALSE	0.598	TRUE	#N/A	#N/A	#N/A	0.35293	#N/A	#N/A	#N/A	FALSE	#N/A	#N/A	#N/A	#N/A	#N/A	#N/A	27.1882	#N/A	#N/A	#N/A	#N/A	#N/A	#N/A	#N/A	27.1882	#N/A
Q13561;Q13561-3;Q13561-2;H0YI98;F8W1I6;F8VW18;H0YHL1;F8VX93;F8VRV7	Q13561	Q13561;Q13561-3;Q13561-2;F8W1I6;H0YI98;F8VW18;F8VX93;F8VRV7;H0YHL1;F8W0U6	DCTN2	DCTN2	DCTN2	ENSG00000175203	10540	12q	FALSE		FALSE	0.592626	FALSE	#N/A	#N/A	#N/A	0.280465	#N/A	#N/A	#N/A	FALSE	25.5959	25.3502	25.2469	25.5587	25.5959	25.3502	25.2469	25.5587	#N/A	#N/A	#N/A	#N/A	#N/A	#N/A	#N/A	#N/A
Q13595;Q13595-4;Q13595-3;Q13595-2;F8WEH2	Q13595	Q13595-4;Q13595-3;Q13595;Q13595-2	TRA2A	TRA2A	TRA2A	ENSG00000164548	29896	7p	FALSE		FALSE	0.530452	FALSE	#N/A	#N/A	#N/A	-0.0764418	#N/A	#N/A	#N/A	FALSE	#N/A	#N/A	#N/A	#N/A	#N/A	#N/A	#N/A	#N/A	#N/A	#N/A	#N/A	#N/A	#N/A	#N/A	#N/A	#N/A
Q13630;E9PLH9;E9PP14;A0A0J9YX13;E9PKL9;E9PP60;H0YE90;H0YCP7	Q13630	Q13630;E9PKL9;E9PP60;E9PLH9;E9PP14;A0A0J9YX13;H0YCP7	TSTA3	TSTA3	TSTA3	ENSG00000104522;ENSG00000278243	7264	8q	FALSE		FALSE	0.584167	FALSE	#N/A	#N/A	#N/A	0.207774	#N/A	#N/A	#N/A	FALSE	25.5959	25.3502	25.2469	25.5587	25.5959	25.3502	25.2469	25.5587	#N/A	#N/A	#N/A	#N/A	#N/A	#N/A	#N/A	#N/A
Q13643	Q13643	Q13643	FHL3	FHL3	FHL3	ENSG00000183386	2275	1p	FALSE		FALSE	0.578905	TRUE	#N/A	#N/A	#N/A	0.372972	#N/A	#N/A	#N/A	FALSE	#N/A	#N/A	#N/A	#N/A	#N/A	#N/A	#N/A	#N/A	#N/A	#N/A	#N/A	#N/A	#N/A	#N/A	#N/A	#N/A
Q13740-2;Q13740;F5GXJ9;H7C543;Q13740-4;Q13740-3	Q13740-2	Q13740-2;Q13740;F5GXJ9;H7C543;Q13740-4;Q13740-3	ALCAM	ALCAM	ALCAM	ENSG00000170017	214	3q	FALSE		FALSE	0.792714	FALSE	#N/A	#N/A	#N/A	-0.304725	#N/A	#N/A	#N/A	FALSE	25.5959	25.3502	25.2469	25.5587	25.5959	25.3502	25.2469	25.5587	#N/A	#N/A	#N/A	#N/A	#N/A	#N/A	#N/A	#N/A
Q13796	Q13796	Q13796;C9IZC6;F5H3B6	SHROOM2	SHROOM2	SHROOM2	ENSG00000146950	357	Xp	FALSE		FALSE	0.610571	FALSE	#N/A	#N/A	#N/A	-0.0697366	#N/A	#N/A	#N/A	FALSE	25.5959	25.3502	25.2469	25.5587	25.5959	25.3502	25.2469	25.5587	#N/A	#N/A	#N/A	#N/A	#N/A	#N/A	#N/A	#N/A
Q9BVA1;Q13885	Q9BVA1	Q9BVA1;Q13885	TUBB2B;TUBB2A	TUBB2B	TUBB2B	ENSG00000137267;ENSG00000137285	7280;347733	6p	FALSE		FALSE	0.607857	FALSE	#N/A	#N/A	#N/A	0.170362	#N/A	#N/A	#N/A	FALSE	25.5959	25.3502	25.2469	25.5587	25.5959	25.3502	25.2469	25.5587	#N/A	#N/A	#N/A	#N/A	#N/A	#N/A	#N/A	#N/A
Q13948-10;Q13948;Q13948-2;P39880-9;Q13948-9;A0A2R8YDI1;A0A2R8Y852;P39880-6;P39880-4;P39880-5;P39880-2;P39880;P39880-3;A0A2R8Y8D0	Q13948-10	Q13948;Q13948-10;Q13948-2;P39880-9;Q13948-9	CUX1	CUX1	CUX1	ENSG00000257923	1523	7q	FALSE		FALSE	0.6125	FALSE	#N/A	#N/A	#N/A	-0.295164	#N/A	#N/A	#N/A	FALSE	#N/A	#N/A	#N/A	#N/A	#N/A	#N/A	#N/A	#N/A	#N/A	#N/A	#N/A	#N/A	#N/A	#N/A	#N/A	#N/A
H3BT58;Q14019	H3BT58	Q14019;H3BT58	COTL1	COTL1	COTL1	ENSG00000103187	23406	16q	FALSE		FALSE	0.53469	FALSE	#N/A	#N/A	#N/A	0.275874	#N/A	#N/A	#N/A	FALSE	#N/A	#N/A	#N/A	#N/A	#N/A	#N/A	#N/A	#N/A	#N/A	#N/A	#N/A	#N/A	#N/A	#N/A	#N/A	#N/A
Q14195-2;Q14195;H0YBT4;D6RF19	Q14195-2	Q14195-2;Q14195	DPYSL3	DPYSL3	DPYSL3	ENSG00000113657	1809	5q	FALSE		FALSE	0.585548	FALSE	#N/A	#N/A	#N/A	0.303518	#N/A	#N/A	#N/A	FALSE	25.5959	25.3502	25.2469	25.5587	25.5959	25.3502	25.2469	25.5587	#N/A	#N/A	#N/A	#N/A	#N/A	#N/A	#N/A	#N/A
Q14232;Q14232-2;H0YGG4;F5H0D0	Q14232	Q14232;Q14232-2;F5H0D0;H0YGG4	EIF2B1	EIF2B1	EIF2B1	ENSG00000111361	1967	12q	FALSE		FALSE	0.663	TRUE	#N/A	#N/A	#N/A	0.0403207	#N/A	#N/A	#N/A	FALSE	25.5959	25.3502	25.2469	25.5587	25.5959	25.3502	25.2469	25.5587	#N/A	#N/A	#N/A	#N/A	#N/A	#N/A	#N/A	#N/A
Q14562;F5H658;K7END7	Q14562	Q14562;F5H658;K7EQH7;K7END7	DHX8	DHX8	DHX8	ENSG00000067596	1659	17q	FALSE		FALSE	0.622571	TRUE	#N/A	#N/A	#N/A	0.035178	#N/A	#N/A	#N/A	FALSE	25.5959	25.3502	25.2469	25.5587	25.5959	25.3502	25.2469	25.5587	#N/A	#N/A	#N/A	#N/A	#N/A	#N/A	#N/A	#N/A
G3XAJ6;Q14699;C9JRN3;C9JHG2	G3XAJ6	Q14699;G3XAJ6;C9JHG2;C9JWQ9;F8WAR1;C9JRN3;U3KPZ2	RFTN1	RFTN1	RFTN1	ENSG00000131378	23180	3p	FALSE		FALSE	0.602095	FALSE	#N/A	#N/A	#N/A	0.0638735	#N/A	#N/A	#N/A	FALSE	25.5959	25.3502	25.2469	25.5587	25.5959	25.3502	25.2469	25.5587	#N/A	#N/A	#N/A	#N/A	#N/A	#N/A	#N/A	#N/A
Q14999;Q14999-2	Q14999	Q14999;Q14999-2	CUL7	CUL7	CUL7	ENSG00000044090	9820	6p	FALSE		FALSE	0.66081	TRUE	#N/A	#N/A	#N/A	0.0129737	#N/A	#N/A	#N/A	FALSE	#N/A	#N/A	#N/A	#N/A	#N/A	#N/A	#N/A	#N/A	#N/A	#N/A	#N/A	#N/A	#N/A	#N/A	#N/A	#N/A
Q15276-2;Q15276	Q15276-2	Q15276;Q15276-2;K7ENJ9	RABEP1	RABEP1	RABEP1	ENSG00000029725	9135	17p	FALSE		FALSE	0.553381	TRUE	#N/A	#N/A	#N/A	0.272901	#N/A	#N/A	#N/A	FALSE	#N/A	#N/A	#N/A	#N/A	#N/A	#N/A	#N/A	#N/A	#N/A	#N/A	#N/A	#N/A	#N/A	#N/A	#N/A	#N/A
Q15388	Q15388	Q15388	TOMM20	TOMM20	TOMM20	ENSG00000173726	9804	1q	TRUE	MOM	FALSE	0.653571	TRUE	#N/A	#N/A	#N/A	-0.256111	#N/A	#N/A	#N/A	FALSE	25.5959	25.3502	25.2469	25.5587	25.5959	25.3502	25.2469	25.5587	#N/A	#N/A	#N/A	#N/A	#N/A	#N/A	#N/A	#N/A
W4VSQ9;Q15642-4;Q15642-2;Q15642-3;Q15642;M0R2H7;M0R0F9;Q15642-5;M0R070	W4VSQ9	W4VSQ9;Q15642-4;Q15642-2;Q15642-3;Q15642;M0R0F9;M0R2H7;Q15642-5	TRIP10	TRIP10	TRIP10	ENSG00000125733	9322	19p	FALSE		FALSE	0.583438	FALSE	#N/A	#N/A	#N/A	0.147422	#N/A	#N/A	#N/A	FALSE	#N/A	#N/A	#N/A	#N/A	#N/A	#N/A	#N/A	#N/A	#N/A	#N/A	#N/A	#N/A	#N/A	#N/A	#N/A	#N/A
Q15650;H0YL91;H0YKD9;H0YLN7	Q15650	Q15650;H0YL91;H0YLN7	TRIP4	TRIP4	TRIP4	ENSG00000103671	9325	15q	FALSE		FALSE	0.575016	TRUE	#N/A	#N/A	#N/A	0.046204	#N/A	#N/A	#N/A	FALSE	25.5959	25.3502	25.2469	25.5587	25.5959	25.3502	25.2469	25.5587	#N/A	#N/A	#N/A	#N/A	#N/A	#N/A	#N/A	#N/A
Q15750;Q15750-2	Q15750	Q15750-2;Q15750	TAB1	TAB1	TAB1	ENSG00000100324	10454	22q	FALSE		FALSE	0.630286	TRUE	#N/A	#N/A	#N/A	0.140599	#N/A	#N/A	#N/A	FALSE	#N/A	#N/A	#N/A	#N/A	#N/A	#N/A	#N/A	#N/A	#N/A	#N/A	#N/A	#N/A	#N/A	#N/A	#N/A	#N/A
Q15785	Q15785	Q15785	TOMM34	TOMM34	TOMM34	ENSG00000025772	10953	20q	TRUE	MOM	FALSE	0.603143	FALSE	#N/A	#N/A	#N/A	0.170288	#N/A	#N/A	#N/A	FALSE	#N/A	#N/A	#N/A	#N/A	#N/A	#N/A	#N/A	#N/A	#N/A	#N/A	#N/A	#N/A	#N/A	#N/A	#N/A	#N/A
Q15800;D6RDP9;D6R952;Q15800-2	Q15800	Q15800-2;Q15800;D6RDP9;D6R952	MSMO1	MSMO1	MSMO1	ENSG00000052802	6307	4q	FALSE		FALSE	0.757667	FALSE	#N/A	#N/A	#N/A	-0.12777	#N/A	#N/A	#N/A	FALSE	#N/A	#N/A	#N/A	#N/A	#N/A	#N/A	#N/A	#N/A	#N/A	#N/A	#N/A	#N/A	#N/A	#N/A	#N/A	#N/A
Q15836;K7ENK9;K7EKX0;J3QRU4;F8WCA0;L7N2F9;P63027	Q15836	Q15836	VAMP3	VAMP3	VAMP3	ENSG00000049245;ENSG00000220205;ENSG00000263620	9341;6844	1p	FALSE		FALSE	0.826279	TRUE	#N/A	#N/A	#N/A	-0.0798738	#N/A	#N/A	#N/A	FALSE	25.5959	25.3502	25.2469	25.5587	25.5959	25.3502	25.2469	25.5587	#N/A	#N/A	#N/A	#N/A	#N/A	#N/A	#N/A	#N/A
Q16186;A0A087WX59;A0A087WUX6	Q16186	Q16186;A0A087WX59;A0A087WUX6	ADRM1	ADRM1	ADRM1	ENSG00000130706	11047	20q	FALSE		FALSE	0.608683	FALSE	#N/A	#N/A	#N/A	0.0756858	#N/A	#N/A	#N/A	FALSE	25.5959	25.3502	25.2469	25.5587	25.5959	25.3502	25.2469	25.5587	#N/A	#N/A	#N/A	#N/A	#N/A	#N/A	#N/A	#N/A
Q16204	Q16204	Q16204	CCDC6	CCDC6	CCDC6	ENSG00000108091	8030	10q	FALSE		FALSE	0.542286	FALSE	#N/A	#N/A	#N/A	0.196972	#N/A	#N/A	#N/A	FALSE	#N/A	#N/A	#N/A	#N/A	#N/A	#N/A	#N/A	#N/A	#N/A	#N/A	#N/A	#N/A	#N/A	#N/A	#N/A	#N/A
Q16540;A6NJD9;A8MVT4;A8MYK1;H7C2P7	Q16540	Q16540;A6NJD9;A8MVT4;A8MYK1;H7C2P7	MRPL23	MRPL23	MRPL23	ENSG00000214026	6150	11p	TRUE	Matrix	FALSE	0.576607	TRUE	#N/A	#N/A	#N/A	-0.0733887	#N/A	#N/A	#N/A	FALSE	25.5959	25.3502	25.2469	25.5587	25.5959	25.3502	25.2469	25.5587	#N/A	#N/A	#N/A	#N/A	#N/A	#N/A	#N/A	#N/A
Q16880;D6RFW2	Q16880	Q16880;D6RFW2	UGT8	UGT8	UGT8	ENSG00000174607	7368	4q	FALSE		FALSE	0.732262	FALSE	#N/A	#N/A	#N/A	-0.179178	#N/A	#N/A	#N/A	FALSE	#N/A	27.4639	#N/A	27.2736	#N/A	#N/A	#N/A	#N/A	#N/A	27.4639	#N/A	27.2736	#N/A	#N/A	#N/A	#N/A
A0A096LP25;A0A096LNZ0;Q6ZSR9	A0A096LP25	Q2M2I8-2;Q2M2I8	AAK1	AAK1	AAK1	ENSG00000115977	22848	2p	FALSE		FALSE	0.558175	FALSE	#N/A	#N/A	#N/A	0.32526	#N/A	#N/A	#N/A	FALSE	#N/A	#N/A	#N/A	#N/A	#N/A	#N/A	#N/A	#N/A	#N/A	#N/A	#N/A	#N/A	#N/A	#N/A	#N/A	#N/A
Q2TB10;A0A087WXB4;C9JLY3;C9K0M9;C9JHX9	Q2TB10	Q2TB10;A0A087WXB4;C9JHX9;C9JLY3;C9K0M9	ZNF800	ZNF800	ZNF800	ENSG00000048405	168850	7q	FALSE		FALSE	0.565276	FALSE	#N/A	#N/A	#N/A	-0.285297	#N/A	#N/A	#N/A	FALSE	25.5959	25.3502	25.2469	25.5587	25.5959	25.3502	25.2469	25.5587	#N/A	#N/A	#N/A	#N/A	#N/A	#N/A	#N/A	#N/A
Q3LXA3;H0YCY6;Q3LXA3-2;I3L252;E9PJG8	Q3LXA3	Q3LXA3;H0YCY6;Q3LXA3-2;I3L252;E9PJG8	DAK;TKFC	DAK	DAK	ENSG00000149476	26007	11q	FALSE		FALSE	0.675048	FALSE	#N/A	#N/A	#N/A	0.139629	#N/A	#N/A	#N/A	FALSE	#N/A	#N/A	#N/A	#N/A	25.7581	#N/A	#N/A	#N/A	#N/A	#N/A	#N/A	#N/A	25.7581	#N/A	#N/A	#N/A
Q4G0F5;H0YCI7	Q4G0F5	Q4G0F5	VPS26B	VPS26B	VPS26B	ENSG00000151502	112936	11q	FALSE		FALSE	0.603762	TRUE	#N/A	#N/A	#N/A	0.104851	#N/A	#N/A	#N/A	FALSE	#N/A	#N/A	#N/A	#N/A	#N/A	#N/A	#N/A	#N/A	#N/A	#N/A	#N/A	#N/A	#N/A	#N/A	#N/A	#N/A
Q4G0N4-2;Q4G0N4;A0A0C4DGV3;B7Z8V7;Q4G0N4-3;D6RHI4	Q4G0N4-2	Q4G0N4-2;Q4G0N4;A0A0C4DGV3;B7Z8V7;Q4G0N4-3;D6RHI4	NADK2	NADK2	NADK2	ENSG00000152620	133686	5p	TRUE	Matrix	TRUE	0.585345	FALSE	#N/A	#N/A	#N/A	-0.133081	#N/A	#N/A	#N/A	FALSE	25.5959	25.3502	25.2469	25.5587	25.5959	25.3502	25.2469	25.5587	#N/A	#N/A	#N/A	#N/A	#N/A	#N/A	#N/A	#N/A
Q4KMQ2-3;Q4KMQ2;Q4KMQ2-2;Q4KMQ2-4	Q4KMQ2-3	Q4KMQ2-3;Q4KMQ2;Q4KMQ2-4;Q4KMQ2-2	ANO6	ANO6	ANO6	ENSG00000177119	196527	12q	FALSE		FALSE	0.805857	FALSE	#N/A	#N/A	#N/A	-0.127264	#N/A	#N/A	#N/A	FALSE	#N/A	#N/A	#N/A	#N/A	#N/A	#N/A	#N/A	#N/A	#N/A	#N/A	#N/A	#N/A	#N/A	#N/A	#N/A	#N/A
Q9NUI1;A0A0J9YWI0;Q4VXZ8;Q9NUI1-3;G3V0I9;A0A0J9YXZ6;Q9NUI1-2;A0A0J9YY83	Q9NUI1	Q4VXZ8;Q9NUI1;Q9NUI1-3;A0A0J9YWI0;H7C078;A0A0J9YY83;Q9NUI1-2;G3V0I9;A0A0J9YXZ6	DECR2	DECR2	DECR2	ENSG00000242612;ENSG00000274296	26063	16p	FALSE		FALSE	0.631524	FALSE	#N/A	#N/A	#N/A	-0.123961	#N/A	#N/A	#N/A	FALSE	25.5959	25.3502	25.2469	25.5587	25.5959	25.3502	25.2469	25.5587	#N/A	#N/A	#N/A	#N/A	#N/A	#N/A	#N/A	#N/A
Q53EL6;Q53EL6-2;Q5VZS7	Q53EL6	Q53EL6-2;Q53EL6	PDCD4	PDCD4	PDCD4	ENSG00000150593	27250	10q	FALSE		FALSE	0.610571	TRUE	#N/A	#N/A	#N/A	0.105898	#N/A	#N/A	#N/A	FALSE	#N/A	#N/A	#N/A	#N/A	#N/A	#N/A	#N/A	#N/A	#N/A	#N/A	#N/A	#N/A	#N/A	#N/A	#N/A	#N/A
Q567V2-2;Q567V2	Q567V2-2	Q567V2;Q567V2-2	MPV17L2	MPV17L2	MPV17L2	ENSG00000254858	84769	19p	TRUE	MIM	TRUE	0.66619	FALSE	#N/A	#N/A	#N/A	-0.111825	#N/A	#N/A	#N/A	FALSE	#N/A	#N/A	#N/A	#N/A	#N/A	#N/A	#N/A	#N/A	#N/A	#N/A	#N/A	#N/A	#N/A	#N/A	#N/A	#N/A
Q58FF6	Q58FF6	Q58FF6	HSP90AB4P	HSP90AB4P	HSP90AB4P			#N/A	FALSE		FALSE	0.628143	FALSE	#N/A	#N/A	#N/A	0.302432	#N/A	#N/A	#N/A	FALSE	#N/A	#N/A	#N/A	#N/A	#N/A	#N/A	#N/A	#N/A	#N/A	#N/A	#N/A	#N/A	#N/A	#N/A	#N/A	#N/A
Q5BJF2;J3KT68;Q86XC5;J3KTD1	Q5BJF2	Q5BJF2;J3KT68;Q86XC5;J3KTD1	TMEM97	TMEM97	TMEM97	ENSG00000109084	27346	17q	FALSE		FALSE	0.731036	FALSE	#N/A	#N/A	#N/A	-0.177503	#N/A	#N/A	#N/A	FALSE	#N/A	#N/A	#N/A	#N/A	#N/A	#N/A	#N/A	#N/A	#N/A	#N/A	#N/A	#N/A	#N/A	#N/A	#N/A	#N/A
Q5BJH7-3;Q5BJH7;Q5BJH7-4;Q5BJH7-5;Q5BJH7-6;K7ERQ0;K7ERY2	Q5BJH7-3	Q5BJH7-3;Q5BJH7;Q5BJH7-4;Q5BJH7-5;Q5BJH7-6;K7ERQ0;K7ERY2	YIF1B	YIF1B	YIF1B	ENSG00000167645	90522	19q	FALSE		FALSE	0.738048	FALSE	#N/A	#N/A	#N/A	-0.051442	#N/A	#N/A	#N/A	FALSE	25.5959	25.3502	25.2469	25.5587	25.5959	25.3502	25.2469	25.5587	#N/A	#N/A	#N/A	#N/A	#N/A	#N/A	#N/A	#N/A
C9JXM3;Q5HYI8;H7C533;F8WAX9;F8WF50;F8WDC7	C9JXM3	Q5HYI8;H7C533;F8WAX9;F8WF50;F8WDC7;C9JXM3	RABL3	RABL3	RABL3	ENSG00000144840	285282	3q	FALSE		FALSE	0.62919	FALSE	#N/A	#N/A	#N/A	-0.0693489	#N/A	#N/A	#N/A	FALSE	25.5959	25.3502	25.2469	25.5587	25.5959	25.3502	25.2469	25.5587	#N/A	#N/A	#N/A	#N/A	#N/A	#N/A	#N/A	#N/A
F8VVX6;Q5HYK3;F8VP53;F8VVW7;B4DP72	F8VVX6	Q5HYK3;B4DP72;F8VVX6;Q5HYK3-2;F8VP53;F8VVW7	COQ5	COQ5	COQ5	ENSG00000110871	84274	12q	TRUE	MIM	TRUE	0.596305	FALSE	#N/A	#N/A	#N/A	-0.0631651	#N/A	#N/A	#N/A	FALSE	25.5959	25.3502	25.2469	25.5587	25.5959	25.3502	25.2469	25.5587	#N/A	#N/A	#N/A	#N/A	#N/A	#N/A	#N/A	#N/A
J3KN36;A0A0G2JN29;A0A087X117;Q5JPE7-2;Q15155;P69849;Q5JPE7;A0A0G2JP90;A0A087WW46;Q5JPE7-3;H3BPS9;A0A087WTD5	J3KN36	Q5JPE7-2;Q5JPE7;J3KN36;P69849;Q5JPE7-3;A0A087WTD5;H3BPS9;I3L1G6	NOMO3;NOMO1;NOMO2	NOMO3	NOMO2	ENSG00000103226;ENSG00000103512;ENSG00000185164;ENSG00000274779;ENSG00000278087	408050;23420;102723728;283820	16p	FALSE		FALSE	0.683302	TRUE	#N/A	#N/A	#N/A	-0.0713967	#N/A	#N/A	#N/A	FALSE	25.5959	25.3502	25.2469	25.5587	25.5959	25.3502	25.2469	25.5587	#N/A	#N/A	#N/A	#N/A	#N/A	#N/A	#N/A	#N/A
Q5JPT2;Q96B97-3;Q96B97-2;Q96B97;Q5VSN0	Q5JPT2	Q5JPT2;Q96B97-3;Q96B97-2;Q96B97;Q5VSN0;Q5JPT1	SH3KBP1	SH3KBP1	SH3KBP1	ENSG00000147010	30011	Xp	FALSE		FALSE	0.563238	TRUE	#N/A	#N/A	#N/A	0.252982	#N/A	#N/A	#N/A	FALSE	#N/A	#N/A	#N/A	#N/A	#N/A	#N/A	#N/A	#N/A	#N/A	#N/A	#N/A	#N/A	#N/A	#N/A	#N/A	#N/A
Q5JSH3-4;Q5JSH3-2;Q5JSH3;H7BY83;Q5JSH3-3	Q5JSH3-4	Q5JSH3-4;Q5JSH3-2;Q5JSH3;H7BY83;Q5JSH3-3	WDR44	WDR44	WDR44	ENSG00000131725	54521	Xq	FALSE		FALSE	0.615286	FALSE	#N/A	#N/A	#N/A	0.200055	#N/A	#N/A	#N/A	FALSE	#N/A	#N/A	#N/A	#N/A	#N/A	#N/A	#N/A	#N/A	#N/A	#N/A	#N/A	#N/A	#N/A	#N/A	#N/A	#N/A
Q5JTZ9	Q5JTZ9	Q5JTZ9;Q9H2T7	AARS2	AARS2	AARS2	ENSG00000124608	57505	6p	TRUE	Matrix	TRUE	0.645	FALSE	#N/A	#N/A	#N/A	-0.0672584	#N/A	#N/A	#N/A	FALSE	25.5959	25.3502	25.2469	25.5587	25.5959	25.3502	25.2469	25.5587	#N/A	#N/A	#N/A	#N/A	#N/A	#N/A	#N/A	#N/A
Q9NVS2;Q5QPA5;Q9NVS2-2;Q9NVS2-3	Q9NVS2	Q5QPA5;Q9NVS2;Q9NVS2-2;Q9NVS2-3	MRPS18A	MRPS18A	MRPS18A	ENSG00000096080	55168	6p	TRUE	Matrix	TRUE	0.623333	TRUE	#N/A	#N/A	#N/A	-0.164368	#N/A	#N/A	#N/A	FALSE	#N/A	#N/A	#N/A	#N/A	#N/A	#N/A	#N/A	27.7439	#N/A	#N/A	#N/A	#N/A	#N/A	#N/A	#N/A	27.7439
Q5RI15;Q5RI15-2	Q5RI15	Q5RI15;Q5RI15-2	COX20	COX20	COX20	ENSG00000203667	116228	1q	TRUE	MIM	FALSE	0.629667	FALSE	#N/A	#N/A	#N/A	-0.0781946	#N/A	#N/A	#N/A	FALSE	#N/A	#N/A	#N/A	#N/A	#N/A	#N/A	#N/A	#N/A	#N/A	#N/A	#N/A	#N/A	#N/A	#N/A	#N/A	#N/A
Q5T440	Q5T440	Q5T440	IBA57	IBA57	IBA57	ENSG00000181873	200205	1q	TRUE	Matrix	TRUE	0.602	FALSE	#N/A	#N/A	#N/A	0.0388832	#N/A	#N/A	#N/A	FALSE	25.5959	25.3502	25.2469	25.5587	25.5959	25.3502	25.2469	25.5587	#N/A	#N/A	#N/A	#N/A	#N/A	#N/A	#N/A	#N/A
Q5TDH0-2;Q5TDH0;Q5TDH0-3;H0YII4;H0YI90	Q5TDH0-2	Q5TDH0;Q5TDH0-3;H0YII4;H0YI90;Q5TDH0-2	DDI2	DDI2	DDI2	ENSG00000197312	84301	1p	FALSE		FALSE	0.558381	FALSE	#N/A	#N/A	#N/A	0.15683	#N/A	#N/A	#N/A	FALSE	#N/A	#N/A	#N/A	#N/A	#N/A	#N/A	#N/A	#N/A	#N/A	#N/A	#N/A	#N/A	#N/A	#N/A	#N/A	#N/A
Q5VTR2;C9J0A5;C9JXC9;C9JWJ4	Q5VTR2	Q5VTR2;C9J0A5;C9JXC9;C9JWJ4	RNF20	RNF20	RNF20	ENSG00000155827	56254	9q	FALSE		FALSE	0.536643	TRUE	#N/A	#N/A	#N/A	0.141791	#N/A	#N/A	#N/A	FALSE	25.5959	25.3502	25.2469	25.5587	25.5959	25.3502	25.2469	25.5587	#N/A	#N/A	#N/A	#N/A	#N/A	#N/A	#N/A	#N/A
Q5VWZ2;Q5VWZ2-2	Q5VWZ2	Q5VWZ2-2;Q5VWZ2	LYPLAL1	LYPLAL1	LYPLAL1	ENSG00000143353	127018	1q	TRUE	unknown	FALSE	0.624905	FALSE	#N/A	#N/A	#N/A	0.0453025	#N/A	#N/A	#N/A	FALSE	25.5959	25.3502	25.2469	25.5587	25.5959	25.3502	25.2469	25.5587	#N/A	#N/A	#N/A	#N/A	#N/A	#N/A	#N/A	#N/A
Q5VZ89-3;Q5VZ89;Q5VZ89-7;Q5VZ89-5;R4GMN2;X6R5W5;X6RAE7;A0A0A0MRX3	Q5VZ89-3	Q5VZ89-3;Q5VZ89;Q5VZ89-7;Q5VZ89-5;X6RAE7;R4GMN2;X6R5W5	DENND4C	DENND4C	DENND4C	ENSG00000137145	55667	9p	FALSE		FALSE	0.654238	FALSE	#N/A	#N/A	#N/A	-0.0769826	#N/A	#N/A	#N/A	FALSE	25.5959	25.3502	25.2469	25.5587	25.5959	25.3502	25.2469	25.5587	#N/A	#N/A	#N/A	#N/A	#N/A	#N/A	#N/A	#N/A
Q5W0V3;Q5W0V3-2;Q5W0V1	Q5W0V3	Q5W0V4;Q5W0V3-2;Q5W0V3	FAM160B1	FAM160B1	FAM160B1	ENSG00000151553	57700	10q	FALSE		FALSE	0.661405	FALSE	#N/A	#N/A	#N/A	0.280496	#N/A	#N/A	#N/A	FALSE	#N/A	#N/A	#N/A	#N/A	#N/A	#N/A	#N/A	#N/A	#N/A	#N/A	#N/A	#N/A	#N/A	#N/A	#N/A	#N/A
Q6DKJ4;A0A0G2JQK5;Q6DKJ4-3;A0A0C4DGI2;I3L4V6;Q6DKJ4-2	Q6DKJ4	Q6DKJ4;A0A0G2JQK5;A0A0C4DGI2;I3L4V6;Q6DKJ4-3	NXN	NXN	NXN	ENSG00000167693	64359	17p	FALSE		FALSE	0.626619	FALSE	#N/A	#N/A	#N/A	0.0219575	#N/A	#N/A	#N/A	FALSE	25.5959	25.3502	25.2469	25.5587	25.5959	25.3502	25.2469	25.5587	#N/A	#N/A	#N/A	#N/A	#N/A	#N/A	#N/A	#N/A
Q6IA17;C9JFX4;Q6IA17-2;H0YDF8;E9PLG6;H0YDR5;E9PSD9	Q6IA17	Q6IA17;H0YDR5;H0YDF8;E9PLG6;C9JFX4;Q6IA17-2	SIGIRR	SIGIRR	SIGIRR	ENSG00000185187	59307	11p	FALSE		FALSE	0.688467	FALSE	#N/A	#N/A	#N/A	0.0280202	#N/A	#N/A	#N/A	FALSE	#N/A	#N/A	#N/A	#N/A	#N/A	#N/A	#N/A	#N/A	#N/A	#N/A	#N/A	#N/A	#N/A	#N/A	#N/A	#N/A
Q6IA86-7;Q6IA86-2;Q6IA86-3;Q6IA86-5;Q6IA86;Q6IA86-6;Q6IA86-4;K7ER35;F5GYE9;F5GWY6	Q6IA86-7	Q6IA86-7;Q6IA86-2;Q6IA86-3;Q6IA86-5;Q6IA86;Q6IA86-6;Q6IA86-4	ELP2	ELP2	ELP2	ENSG00000134759	55250	18q	FALSE		FALSE	0.651071	TRUE	#N/A	#N/A	#N/A	0.197072	#N/A	#N/A	#N/A	FALSE	#N/A	#N/A	#N/A	#N/A	#N/A	#N/A	#N/A	#N/A	#N/A	#N/A	#N/A	#N/A	#N/A	#N/A	#N/A	#N/A
A0A1B0GUB2;Q6P1J9;A0A2R8Y640;A0A2R8YHB3	A0A1B0GUB2	Q6P1J9;A0A1B0GUB2;A0A2R8YHB3;A0A2R8Y640	CDC73	CDC73	CDC73	ENSG00000134371	79577	1q	FALSE		FALSE	0.673893	TRUE	#N/A	#N/A	#N/A	0.052152	#N/A	#N/A	#N/A	FALSE	25.5959	25.3502	25.2469	25.5587	25.5959	25.3502	25.2469	25.5587	#N/A	#N/A	#N/A	#N/A	#N/A	#N/A	#N/A	#N/A
Q6PGP7;D6RCE2;H0Y964	Q6PGP7	Q6PGP7;D6RCE2	TTC37	TTC37	TTC37	ENSG00000198677	9652	5q	FALSE		FALSE	0.632238	TRUE	#N/A	#N/A	#N/A	0.229303	#N/A	#N/A	#N/A	FALSE	#N/A	#N/A	#N/A	#N/A	#N/A	#N/A	#N/A	#N/A	#N/A	#N/A	#N/A	#N/A	#N/A	#N/A	#N/A	#N/A
Q6PJT7;Q6PJT7-5;Q6PJT7-2;Q6PJT7-9;Q6PJT7-10;G3V256;Q6PJT7-3;Q6PJT7-4;H0YJA2;Q6PJT7-11;G3V5I6;G3V411;G3V3Y4;Q6PJT7-8;A0A087WTC9;G3V473;G3V240;G3V4R5;H0YJ51;G3V572;G3V3R9;Q6PJT7-6;H0YJ87;G3V2X4	Q6PJT7	Q6PJT7-5;Q6PJT7;G3V411;G3V4R5	ZC3H14	ZC3H14	ZC3H14	ENSG00000100722	79882	14q	FALSE		FALSE	0.576571	FALSE	#N/A	#N/A	#N/A	-0.057819	#N/A	#N/A	#N/A	FALSE	25.5959	25.3502	25.2469	25.5587	25.5959	25.3502	25.2469	25.5587	#N/A	#N/A	#N/A	#N/A	#N/A	#N/A	#N/A	#N/A
Q6PJT7;Q6PJT7-5;Q6PJT7-2;Q6PJT7-9;Q6PJT7-10;G3V256;Q6PJT7-3;Q6PJT7-4;H0YJA2;Q6PJT7-11;G3V5I6;G3V411;G3V3Y4;Q6PJT7-8;A0A087WTC9;G3V473;G3V240;G3V4R5;H0YJ51;G3V572;G3V3R9;Q6PJT7-6;H0YJ87;G3V2X4	Q6PJT7	Q6PJT7-9;Q6PJT7-2;H0YJA2;Q6PJT7-3	ZC3H14	ZC3H14	ZC3H14	ENSG00000100722	79882	14q	FALSE		FALSE	0.576571	FALSE	#N/A	#N/A	#N/A	-0.211053	#N/A	#N/A	#N/A	FALSE	25.5959	25.3502	25.2469	25.5587	25.5959	25.3502	25.2469	25.5587	#N/A	#N/A	#N/A	#N/A	#N/A	#N/A	#N/A	#N/A
Q6UN15-3;Q6UN15-5;Q6UN15;Q6UN15-4;A0A0B4J203;H0Y8P7	Q6UN15-3	Q6UN15-5;Q6UN15;Q6UN15-4;Q6UN15-3;H0Y8P7	FIP1L1	FIP1L1	FIP1L1	ENSG00000145216	81608	4q	FALSE		FALSE	0.567921	TRUE	#N/A	#N/A	#N/A	-0.0157107	#N/A	#N/A	#N/A	FALSE	25.5959	25.3502	25.2469	25.5587	25.5959	25.3502	25.2469	25.5587	#N/A	#N/A	#N/A	#N/A	#N/A	#N/A	#N/A	#N/A
Q6YHK3;Q6YHK3-2;Q6YHK3-4;Q6YHK3-3	Q6YHK3	Q6YHK3;Q6YHK3-4;Q6YHK3-2;Q6YHK3-3;REV__H7C005;REV__Q96M89-2;REV__Q96M89	CD109	CD109	CD109	ENSG00000156535	135228	6q	FALSE		FALSE	0.685714	FALSE	#N/A	#N/A	#N/A	-0.669222	#N/A	#N/A	#N/A	FALSE	25.5959	25.3502	25.2469	25.5587	25.5959	25.3502	25.2469	25.5587	#N/A	#N/A	#N/A	#N/A	#N/A	#N/A	#N/A	#N/A
G3V533;Q6ZMZ3-2;Q6ZMZ3	G3V533	Q6ZMZ3-2;Q6ZMZ3;G3V533;Q6ZMZ3-3	SYNE3	SYNE3	SYNE3	ENSG00000176438	161176	14q	FALSE		FALSE	0.822095	FALSE	#N/A	#N/A	#N/A	-0.177081	#N/A	#N/A	#N/A	FALSE	25.5959	25.3502	25.2469	25.5587	25.5959	25.3502	25.2469	25.5587	#N/A	#N/A	#N/A	#N/A	#N/A	#N/A	#N/A	#N/A
Q70UQ0;Q70UQ0-2	Q70UQ0	Q70UQ0;Q70UQ0-2	IKBIP	IKBIP	IKBIP	ENSG00000166130	121457	12q	FALSE		FALSE	0.651286	FALSE	#N/A	#N/A	#N/A	0.390275	#N/A	#N/A	#N/A	FALSE	25.5959	25.3502	25.2469	25.5587	25.5959	25.3502	25.2469	25.5587	#N/A	#N/A	#N/A	#N/A	#N/A	#N/A	#N/A	#N/A
Q70UQ0;Q70UQ0-2	Q70UQ0	Q70UQ0-4;Q70UQ0-3	IKBIP	IKBIP	IKBIP	ENSG00000166130	121457	12q	FALSE		FALSE	0.651286	FALSE	#N/A	#N/A	#N/A	0.408932	#N/A	#N/A	#N/A	FALSE	25.5959	25.3502	25.2469	25.5587	25.5959	25.3502	25.2469	25.5587	#N/A	#N/A	#N/A	#N/A	#N/A	#N/A	#N/A	#N/A
Q7L4I2-2;Q7L4I2;H0YGP9;E1B6W4	Q7L4I2-2	Q7L4I2-2;Q7L4I2	RSRC2	RSRC2	RSRC2	ENSG00000111011	65117	12q	FALSE		FALSE	0.667762	FALSE	#N/A	#N/A	#N/A	0.274866	#N/A	#N/A	#N/A	FALSE	25.5959	25.3502	26.5324	25.5587	25.5959	25.3502	26.9008	25.5587	#N/A	#N/A	26.5324	#N/A	#N/A	#N/A	26.9008	#N/A
Q7Z2K8;Q7Z2K8-2	Q7Z2K8	Q7Z2K8;Q7Z2K8-2	GPRIN1	GPRIN1	GPRIN1	ENSG00000169258	114787	5q	FALSE		FALSE	0.573619	FALSE	#N/A	#N/A	#N/A	0.0266758	#N/A	#N/A	#N/A	FALSE	25.5959	25.3502	25.2469	25.5587	25.5959	25.3502	25.2469	25.5587	#N/A	#N/A	#N/A	#N/A	#N/A	#N/A	#N/A	#N/A
Q7Z3T8;Q7Z3T8-3;H0Y8R0	Q7Z3T8	Q7Z3T8;H0YAA4;Q7Z3T8-3	ZFYVE16	ZFYVE16	ZFYVE16	ENSG00000039319	9765	5q	FALSE		FALSE	0.64281	FALSE	#N/A	#N/A	#N/A	0.258692	#N/A	#N/A	#N/A	FALSE	25.5959	25.3502	25.2469	25.5587	25.5959	25.3502	25.2469	25.5587	#N/A	#N/A	#N/A	#N/A	#N/A	#N/A	#N/A	#N/A
Q86SQ4-2;Q86SQ4;Q86SQ4-4;Q86SQ4-3	Q86SQ4-2	Q86SQ4-2;Q86SQ4;Q86SQ4-4;Q86SQ4-3;F5H2L1;H0YFM8;F5H054	GPR126	GPR126	GPR126	ENSG00000112414	57211	6q	FALSE		FALSE	0.751381	FALSE	#N/A	#N/A	#N/A	0.395443	#N/A	#N/A	#N/A	FALSE	#N/A	#N/A	25.8111	25.7311	#N/A	#N/A	#N/A	#N/A	#N/A	#N/A	25.8111	25.7311	#N/A	#N/A	#N/A	#N/A
Q92843-2;Q86U42-2;Q86U42;B4DEH8;G3V4T2;H0YJH9	Q92843-2	Q86U42;G3V4T2;Q92843-2;Q86U42-2;B4DEH8;H0YJH9;A6NDY0-2;A6NDY0;A6NDY0-4	PABPN1	PABPN1	PABPN1	ENSG00000100836;ENSG00000129473;ENSG00000258643	8106;599;100529063	14q	TRUE	MOM	FALSE	0.585631	FALSE	#N/A	#N/A	#N/A	-0.0996278	#N/A	#N/A	#N/A	FALSE	27.9374	#N/A	#N/A	#N/A	#N/A	#N/A	#N/A	#N/A	27.9374	#N/A	#N/A	#N/A	#N/A	#N/A	#N/A	#N/A
Q86UY8-2;Q86UY8;H7C3S8;H7C193	Q86UY8-2	Q86UY8-2;Q86UY8;H7C193;H7C3S8	NT5DC3	NT5DC3	NT5DC3	ENSG00000111696	51559	12q	TRUE	Matrix	TRUE	0.633381	FALSE	#N/A	#N/A	#N/A	0.276972	#N/A	#N/A	#N/A	FALSE	25.5959	25.3502	25.2469	25.5587	25.5959	25.3502	25.2469	25.5587	#N/A	#N/A	#N/A	#N/A	#N/A	#N/A	#N/A	#N/A
Q86Y82;B1AJQ6	Q86Y82	Q86Y82;B1AJQ6	STX12	STX12	STX12	ENSG00000117758	23673	1p	FALSE		FALSE	0.73331	TRUE	#N/A	#N/A	#N/A	-0.139751	#N/A	#N/A	#N/A	FALSE	#N/A	#N/A	#N/A	#N/A	#N/A	#N/A	#N/A	#N/A	#N/A	#N/A	#N/A	#N/A	#N/A	#N/A	#N/A	#N/A
Q86YS6;Q86YS6-2;C9JFM7	Q86YS6	Q86YS6;C9JFM7;Q86YS6-2;REV__Q8WY22;REV__Q13751	RAB43	RAB43	RAB43	ENSG00000172780	339122	3q	FALSE		FALSE	0.626571	FALSE	#N/A	#N/A	#N/A	-0.0536991	#N/A	#N/A	#N/A	FALSE	25.5959	25.3502	25.2469	25.5587	25.5959	25.3502	25.2469	25.5587	#N/A	#N/A	#N/A	#N/A	#N/A	#N/A	#N/A	#N/A
Q8IWB1;X6RK76;REV__I3NI21;REV__I3L288;REV__Q96B96;REV__I3NI23;REV__Q96B96-2	Q8IWB1	Q8IWB1	ITPRIP	ITPRIP	ITPRIP	ENSG00000148841	85450	10q	FALSE		FALSE	0.70581	FALSE	#N/A	#N/A	#N/A	0.238037	#N/A	#N/A	#N/A	FALSE	#N/A	#N/A	#N/A	#N/A	#N/A	#N/A	#N/A	#N/A	#N/A	#N/A	#N/A	#N/A	#N/A	#N/A	#N/A	#N/A
Q8IWE2;Q8IWE2-2	Q8IWE2	Q8IWE2-2;Q8IWE2	FAM114A1	FAM114A1	FAM114A1	ENSG00000197712	92689	4p	FALSE		FALSE	0.602048	FALSE	#N/A	#N/A	#N/A	0.293473	#N/A	#N/A	#N/A	FALSE	#N/A	#N/A	#N/A	#N/A	#N/A	#N/A	#N/A	#N/A	#N/A	#N/A	#N/A	#N/A	#N/A	#N/A	#N/A	#N/A
Q8IWE4	Q8IWE4	Q8IWE4	DCUN1D3	DCUN1D3	DCUN1D3	ENSG00000188215	123879	16p	FALSE		FALSE	0.575619	FALSE	#N/A	#N/A	#N/A	0.116315	#N/A	#N/A	#N/A	FALSE	25.5959	25.3502	25.2469	25.5587	25.5959	25.3502	25.2469	25.5587	#N/A	#N/A	#N/A	#N/A	#N/A	#N/A	#N/A	#N/A
Q8IWV8-4;Q8IWV8;Q8IWV8-3;Q8IWV8-2	Q8IWV8-4	Q8IWV8-4;Q8IWV8;Q8IWV8-2;Q8IWV8-3	UBR2	UBR2	UBR2	ENSG00000024048	23304	6p	FALSE		FALSE	0.720048	FALSE	#N/A	#N/A	#N/A	0.0783613	#N/A	#N/A	#N/A	FALSE	#N/A	#N/A	#N/A	#N/A	#N/A	#N/A	#N/A	#N/A	#N/A	#N/A	#N/A	#N/A	#N/A	#N/A	#N/A	#N/A
Q8IY21;H0Y8Z7	Q8IY21	Q8IY21	DDX60	DDX60	DDX60	ENSG00000137628	55601	4q	FALSE		FALSE	0.68619	FALSE	#N/A	#N/A	#N/A	1.05697	#N/A	#N/A	#N/A	FALSE	25.5959	25.3502	25.2469	25.5587	25.5959	25.3502	25.2469	25.5587	#N/A	#N/A	#N/A	#N/A	#N/A	#N/A	#N/A	#N/A
Q8IYB7;Q8IYB7-2;Q8IYB7-3;H7C440;C9JGP4;Q8IYB7-4;Q8IYB7-5	Q8IYB7	Q8IYB7-3;Q8IYB7-2;Q8IYB7;C9JGP4;H7C440;Q8IYB7-4;Q8IYB7-5	DIS3L2	DIS3L2	DIS3L2	ENSG00000144535	129563	2q	FALSE		FALSE	0.606032	FALSE	#N/A	#N/A	#N/A	0.0296937	#N/A	#N/A	#N/A	FALSE	#N/A	#N/A	#N/A	#N/A	#N/A	#N/A	#N/A	#N/A	#N/A	#N/A	#N/A	#N/A	#N/A	#N/A	#N/A	#N/A
Q8IYI6	Q8IYI6	Q8IYI6	EXOC8	EXOC8	EXOC8	ENSG00000116903	149371	1q	FALSE		FALSE	0.679333	TRUE	#N/A	#N/A	#N/A	0.264724	#N/A	#N/A	#N/A	FALSE	#N/A	#N/A	#N/A	#N/A	#N/A	#N/A	#N/A	#N/A	#N/A	#N/A	#N/A	#N/A	#N/A	#N/A	#N/A	#N/A
Q8IZ07;H0YIN8;S4R3D2;F8W150;S4R3U2;Q6ZTN6-2;Q6ZTN6;Q6ZTN6-3	Q8IZ07	Q8IZ07	ANKRD13A	ANKRD13A	ANKRD13A	ENSG00000076513;ENSG00000172932	88455;338692	12q	FALSE		FALSE	0.613976	FALSE	#N/A	#N/A	#N/A	0.110566	#N/A	#N/A	#N/A	FALSE	#N/A	#N/A	#N/A	#N/A	#N/A	#N/A	#N/A	#N/A	#N/A	#N/A	#N/A	#N/A	#N/A	#N/A	#N/A	#N/A
Q8N1B4-2;Q8N1B4	Q8N1B4-2	Q8N1B4;A0A0G2JIG2;Q8N1B4-2	VPS52	VPS52	VPS52	ENSG00000206286;ENSG00000223501;ENSG00000224455;ENSG00000225590;ENSG00000228425;ENSG00000236014	6293	6p	FALSE		FALSE	0.67619	TRUE	#N/A	#N/A	#N/A	0.0280116	#N/A	#N/A	#N/A	FALSE	#N/A	#N/A	#N/A	#N/A	#N/A	#N/A	#N/A	#N/A	#N/A	#N/A	#N/A	#N/A	#N/A	#N/A	#N/A	#N/A
Q8N6R0-3;Q8N6R0;Q8N6R0-4;Q8N6R0-1;Q8N6R0-2	Q8N6R0-3	Q8N6R0-1;Q8N6R0;Q8N6R0-2;Q8N6R0-3;Q8N6R0-4	METTL13	METTL13	METTL13	ENSG00000010165	51603	1q	FALSE		FALSE	0.710571	FALSE	#N/A	#N/A	#N/A	0.0911379	#N/A	#N/A	#N/A	FALSE	#N/A	27.2075	#N/A	#N/A	#N/A	#N/A	#N/A	#N/A	#N/A	27.2075	#N/A	#N/A	#N/A	#N/A	#N/A	#N/A
Q8NC56;D6RBV0;H7C2Z0	Q8NC56	Q8NC56;H7C2Z0;Q8NC56-2;H0Y9B7;D6RBV0;H0Y8H8;D6R958	LEMD2	LEMD2	LEMD2	ENSG00000161904	221496	6p	FALSE		FALSE	0.625619	FALSE	#N/A	#N/A	#N/A	-0.144167	#N/A	#N/A	#N/A	FALSE	25.5959	25.3502	25.2469	25.5587	25.5959	25.3502	25.2469	25.5587	#N/A	#N/A	#N/A	#N/A	#N/A	#N/A	#N/A	#N/A
Q8TCY9-3;Q8TCY9-4;Q8TCY9-2;Q8TCY9;C9J0W2;C9JKA8;F8WCC3	Q8TCY9-3	Q8TCY9-3;Q8TCY9-4;Q8TCY9-2;Q8TCY9	URGCP	URGCP	URGCP	ENSG00000106608	55665	7p	FALSE		FALSE	0.61844	FALSE	#N/A	#N/A	#N/A	0.134739	#N/A	#N/A	#N/A	FALSE	#N/A	#N/A	#N/A	#N/A	#N/A	#N/A	#N/A	#N/A	#N/A	#N/A	#N/A	#N/A	#N/A	#N/A	#N/A	#N/A
Q8TD30;H3BU54;P24298	Q8TD30	Q8TD30;Q8TD30-2;H3BU54;P24298	GPT2	GPT2	GPT2	ENSG00000166123;ENSG00000167701	84706;2875	16q	TRUE	Matrix	TRUE	0.63319	FALSE	#N/A	#N/A	#N/A	-0.269034	#N/A	#N/A	#N/A	FALSE	25.5959	25.3502	25.2469	25.5587	25.5959	25.3502	25.2469	25.5587	#N/A	#N/A	#N/A	#N/A	#N/A	#N/A	#N/A	#N/A
Q8TDD1	Q8TDD1	Q8TDD1;Q8TDD1-2;F8VRX4;H0YHH7;H0YHZ9	DDX54	DDX54	DDX54	ENSG00000123064	79039	12q	FALSE		FALSE	0.619524	FALSE	#N/A	#N/A	#N/A	-0.158686	#N/A	#N/A	#N/A	FALSE	#N/A	#N/A	#N/A	#N/A	#N/A	#N/A	#N/A	26.2732	#N/A	#N/A	#N/A	#N/A	#N/A	#N/A	#N/A	26.2732
Q8TF05-2;Q8TF05;J3QL26;J3KSB0;J3QLA6;J3QQV0;J3KRU1	Q8TF05-2	Q8TF05-2;Q8TF05;J3QRV2;F8WAJ9;J3QL26;J3KSB0;J3QLA6	PPP4R1	PPP4R1	PPP4R1	ENSG00000154845	9989	18p	FALSE		FALSE	0.593206	TRUE	#N/A	#N/A	#N/A	-0.0358159	#N/A	#N/A	#N/A	FALSE	25.5959	25.3502	25.2469	25.5587	25.5959	25.3502	25.2469	25.5587	#N/A	#N/A	#N/A	#N/A	#N/A	#N/A	#N/A	#N/A
Q8WTW3;A0A087WVI0;E9PBL8;J3QKY9;J3QLT5;J3KRP4;J3KSY3	Q8WTW3	Q8WTW3;A0A087WVI0;E9PBL8	COG1	COG1	COG1	ENSG00000166685	9382	17q	FALSE		FALSE	0.565381	TRUE	#N/A	#N/A	#N/A	0.133112	#N/A	#N/A	#N/A	FALSE	#N/A	#N/A	#N/A	#N/A	26.4284	26.2626	#N/A	#N/A	#N/A	#N/A	#N/A	#N/A	26.4284	26.2626	#N/A	#N/A
Q8WU76;Q8WU76-2;A0A087WUD7	Q8WU76	Q8WU76;Q8WU76-2;A0A087WUD7	SCFD2	SCFD2	SCFD2	ENSG00000184178	152579	4q	FALSE		FALSE	0.668786	FALSE	#N/A	#N/A	#N/A	-0.0671286	#N/A	#N/A	#N/A	FALSE	25.5959	25.3502	25.2469	25.5587	25.5959	25.3502	25.2469	25.5587	#N/A	#N/A	#N/A	#N/A	#N/A	#N/A	#N/A	#N/A
Q8WUD1;Q8WUD1-2	Q8WUD1	Q8WUD1;Q8WUD1-2	RAB2B	RAB2B	RAB2B	ENSG00000129472	84932	14q	FALSE		FALSE	0.623905	FALSE	#N/A	#N/A	#N/A	-0.0265279	#N/A	#N/A	#N/A	FALSE	25.5959	25.3502	25.2469	25.5587	25.5959	25.3502	25.2469	25.5587	#N/A	#N/A	#N/A	#N/A	#N/A	#N/A	#N/A	#N/A
Q8WUF8-2;Q8WUF8;Q8WUF8-3;Q8WUF8-4;E9PBM2;B4DMI0	Q8WUF8-2	Q8WUF8-4;Q8WUF8-3;Q8WUF8;Q8WUF8-2;B4DMI0	FAM172A	FAM172A	FAM172A	ENSG00000113391	83989	5q	FALSE		FALSE	0.637667	FALSE	#N/A	#N/A	#N/A	-0.0234722	#N/A	#N/A	#N/A	FALSE	25.5959	25.3502	25.2469	25.5587	25.5959	25.3502	25.2469	25.5587	#N/A	#N/A	#N/A	#N/A	#N/A	#N/A	#N/A	#N/A
Q8WUH6	Q8WUH6	Q8WUH6	TMEM263	TMEM263	TMEM263	ENSG00000151135	90488	12q	FALSE		FALSE	0.670571	FALSE	#N/A	#N/A	#N/A	0.153951	#N/A	#N/A	#N/A	FALSE	#N/A	#N/A	#N/A	#N/A	#N/A	#N/A	#N/A	#N/A	#N/A	#N/A	#N/A	#N/A	#N/A	#N/A	#N/A	#N/A
Q8WUM9;H7BZK4	Q8WUM9	Q8WUM9	SLC20A1	SLC20A1	SLC20A1	ENSG00000144136	6574	2q	FALSE		FALSE	0.788952	FALSE	#N/A	#N/A	#N/A	0.00104813	#N/A	#N/A	#N/A	FALSE	25.5959	25.3502	25.2469	25.5587	25.5959	25.3502	25.2469	25.5587	#N/A	#N/A	#N/A	#N/A	#N/A	#N/A	#N/A	#N/A
R4GND3;Q8WV24	R4GND3	R4GND3;Q8WV24	PHLDA1	PHLDA1	PHLDA1	ENSG00000139289	22822	12q	FALSE		FALSE	0.584929	FALSE	#N/A	#N/A	#N/A	0.155592	#N/A	#N/A	#N/A	FALSE	25.5959	25.3502	25.2469	25.5587	25.5959	25.3502	25.2469	25.5587	#N/A	#N/A	#N/A	#N/A	#N/A	#N/A	#N/A	#N/A
Q8WVJ2;E5RFP0	Q8WVJ2	Q8WVJ2;E5RFP0	NUDCD2	NUDCD2	NUDCD2	ENSG00000170584	134492	5q	FALSE		FALSE	0.565667	FALSE	#N/A	#N/A	#N/A	0.0598611	#N/A	#N/A	#N/A	FALSE	#N/A	#N/A	#N/A	#N/A	#N/A	#N/A	#N/A	#N/A	#N/A	#N/A	#N/A	#N/A	#N/A	#N/A	#N/A	#N/A
Q8WXF1;Q8WXF1-2;X6RDA4	Q8WXF1	Q8WXF1;Q8WXF1-2;X6RDA4;A0A0U1RQF9	PSPC1	PSPC1	PSPC1	ENSG00000121390	55269	13q	FALSE		FALSE	0.603667	TRUE	#N/A	#N/A	#N/A	0.0195354	#N/A	#N/A	#N/A	FALSE	25.5959	25.3502	25.2469	25.5587	25.5959	25.3502	25.2469	25.5587	#N/A	#N/A	#N/A	#N/A	#N/A	#N/A	#N/A	#N/A
A0A0U1RRM1;Q8WXI9;A0A0U1RR30;A0A0U1RRK3;A0A0U1RR34	A0A0U1RRM1	Q8WXI9;A0A0U1RRM1;A0A0U1RR30;A0A0U1RR34;A0A0U1RRK3;A0A1B0GVS4;A0A1B0GW07	GATAD2B	GATAD2B	GATAD2B	ENSG00000143614;ENSG00000261992	57459	1q	FALSE		FALSE	0.557095	TRUE	#N/A	#N/A	#N/A	0.0136924	#N/A	#N/A	#N/A	FALSE	25.5959	25.3502	25.2469	25.5587	25.5959	25.3502	25.2469	25.5587	#N/A	#N/A	#N/A	#N/A	#N/A	#N/A	#N/A	#N/A
Q8WZA9;M0QZP8	Q8WZA9	Q8WZA9	IRGQ	IRGQ	IRGQ	ENSG00000167378	126298	19q	FALSE		FALSE	0.663262	FALSE	#N/A	#N/A	#N/A	-0.047559	#N/A	#N/A	#N/A	FALSE	#N/A	#N/A	#N/A	#N/A	#N/A	#N/A	#N/A	#N/A	#N/A	#N/A	#N/A	#N/A	#N/A	#N/A	#N/A	#N/A
Q5T205;H0Y3Z4;Q92542-2;Q92542;Q5T209;H0Y6T7	Q5T205	Q92542-2;Q92542;Q5T205;H0Y6T7;H0Y3Z4;Q5T209	NCSTN	NCSTN	NCSTN	ENSG00000162736	23385	1q	FALSE		FALSE	0.666508	TRUE	#N/A	#N/A	#N/A	0.0283519	#N/A	#N/A	#N/A	FALSE	25.5959	25.3502	25.2469	25.5587	25.5959	25.3502	25.2469	25.5587	#N/A	#N/A	#N/A	#N/A	#N/A	#N/A	#N/A	#N/A
Q92625;Q92625-2	Q92625	Q92625;Q92625-2	ANKS1A	ANKS1A	ANKS1A	ENSG00000064999	23294	6p	FALSE		FALSE	0.616381	TRUE	#N/A	#N/A	#N/A	0.157231	#N/A	#N/A	#N/A	FALSE	#N/A	#N/A	#N/A	#N/A	#N/A	#N/A	#N/A	#N/A	#N/A	#N/A	#N/A	#N/A	#N/A	#N/A	#N/A	#N/A
Q92665	Q92665	Q92665	MRPS31	MRPS31	MRPS31	ENSG00000102738	10240	13q	TRUE	Matrix	TRUE	0.597286	TRUE	#N/A	#N/A	#N/A	-0.038089	#N/A	#N/A	#N/A	FALSE	25.5959	25.3502	25.2469	25.5587	25.5959	25.3502	25.2469	25.5587	#N/A	#N/A	#N/A	#N/A	#N/A	#N/A	#N/A	#N/A
Q92688;Q92688-2;H7BZ09	Q92688	Q92688-2;Q92688	ANP32B	ANP32B	ANP32B	ENSG00000136938;ENSG00000140350	10541;8125	9q	FALSE		FALSE	0.619524	TRUE	#N/A	#N/A	#N/A	0.126917	#N/A	#N/A	#N/A	FALSE	#N/A	#N/A	#N/A	#N/A	#N/A	#N/A	#N/A	#N/A	#N/A	#N/A	#N/A	#N/A	#N/A	#N/A	#N/A	#N/A
Q92692;Q92692-2;K7EKE8	Q92692	Q92692;Q92692-2;K7EKE8	PVRL2	PVRL2	PVRL2	ENSG00000130202	5819	19q	FALSE		FALSE	0.776238	FALSE	#N/A	#N/A	#N/A	-0.218794	#N/A	#N/A	#N/A	FALSE	25.5959	25.3502	25.2469	25.5587	25.5959	25.3502	25.2469	25.5587	#N/A	#N/A	#N/A	#N/A	#N/A	#N/A	#N/A	#N/A
Q92696;H0YLG7;H0YLH3;H0YKZ8;H0YMG5	Q92696	Q92696;H0YLH3;H0YLG7;H0YKZ8;H0YMG5;H0YKP6	RABGGTA	RABGGTA	RABGGTA	ENSG00000100949	5875	14q	FALSE		FALSE	0.639631	TRUE	#N/A	#N/A	#N/A	0.173934	#N/A	#N/A	#N/A	FALSE	25.5959	25.3502	25.2469	25.5587	25.5959	25.3502	25.2469	25.5587	#N/A	#N/A	#N/A	#N/A	#N/A	#N/A	#N/A	#N/A
Q92828	Q92828	Q92828	CORO2A	CORO2A	CORO2A	ENSG00000106789	7464	9q	FALSE		FALSE	0.663524	TRUE	#N/A	#N/A	#N/A	-0.0185713	#N/A	#N/A	#N/A	FALSE	25.5959	25.3502	25.2469	25.5587	25.5959	25.3502	25.2469	25.5587	#N/A	#N/A	#N/A	#N/A	#N/A	#N/A	#N/A	#N/A
Q92990-2;Q92990;M0QX84;M0QXG8	Q92990-2	Q92990;Q92990-2;M0QX84	GLMN	GLMN	GLMN	ENSG00000174842	11146	1p	FALSE		FALSE	0.653405	TRUE	#N/A	#N/A	#N/A	0.1893	#N/A	#N/A	#N/A	FALSE	#N/A	#N/A	#N/A	#N/A	#N/A	#N/A	#N/A	#N/A	#N/A	#N/A	#N/A	#N/A	#N/A	#N/A	#N/A	#N/A
Q93034	Q93034	Q93034	CUL5	CUL5	CUL5	ENSG00000166266	8065	11q	FALSE		FALSE	0.61481	TRUE	#N/A	#N/A	#N/A	0.163399	#N/A	#N/A	#N/A	FALSE	#N/A	#N/A	#N/A	#N/A	#N/A	#N/A	#N/A	#N/A	#N/A	#N/A	#N/A	#N/A	#N/A	#N/A	#N/A	#N/A
Q93084-4;Q93084-2;Q93084-3;Q93084-7;Q93084;Q93084-6;Q93084-5	Q93084-4	Q93084-4;Q93084-2;Q93084-3;Q93084-7;Q93084;Q93084-6;Q93084-5	ATP2A3	ATP2A3	ATP2A3	ENSG00000074370	489	17p	FALSE		FALSE	0.756524	FALSE	#N/A	#N/A	#N/A	0.0547085	#N/A	#N/A	#N/A	FALSE	25.5959	25.3502	25.2469	25.5587	25.5959	25.3502	25.2469	25.5587	#N/A	#N/A	#N/A	#N/A	#N/A	#N/A	#N/A	#N/A
Q969E2-2;Q969E2;K7EJJ4;C9JWM2;Q969E2-3	Q969E2-2	Q969E2-2;Q969E2;K7EJJ4;C9JWM2;Q969E2-3	SCAMP4	SCAMP4	SCAMP4	ENSG00000227500	113178	19p	FALSE		FALSE	0.688889	FALSE	#N/A	#N/A	#N/A	-0.196361	#N/A	#N/A	#N/A	FALSE	#N/A	#N/A	#N/A	#N/A	#N/A	#N/A	#N/A	#N/A	#N/A	#N/A	#N/A	#N/A	#N/A	#N/A	#N/A	#N/A
P61326-2;P61326;Q96A72;F5H6P7;F5H6N1	P61326-2	Q96A72;F5H6N1;F5H124	MAGOH;MAGOHB	MAGOH	MAGOHB	ENSG00000111196;ENSG00000162385	55110;4116	12p	FALSE		FALSE	0.61419	TRUE	#N/A	#N/A	#N/A	-0.0276505	#N/A	#N/A	#N/A	FALSE	#N/A	#N/A	#N/A	#N/A	#N/A	#N/A	#N/A	#N/A	#N/A	#N/A	#N/A	#N/A	#N/A	#N/A	#N/A	#N/A
Q96AQ6-2;Q96AQ6;Q96AQ6-3;Q5T173	Q96AQ6-2	Q96AQ6;Q96AQ6-2;Q96AQ6-3;Q5T173;F2Z2Z8	PBXIP1	PBXIP1	PBXIP1	ENSG00000163346	57326	1q	FALSE		FALSE	0.647571	TRUE	#N/A	#N/A	#N/A	0.132745	#N/A	#N/A	#N/A	FALSE	25.5959	25.3502	25.2469	25.5587	25.5959	25.3502	25.2469	25.5587	#N/A	#N/A	#N/A	#N/A	#N/A	#N/A	#N/A	#N/A
Q96BW9-2;Q96BW9-3;Q96BW9;A0A0G2JQ92;H7C1A2;B4E101	Q96BW9-2	Q96BW9-3;Q96BW9-2;Q96BW9;B4E101;A0A0G2JQ92;G3V0F3	TAMM41	TAMM41	TAMM41	ENSG00000144559	132001	3p	TRUE	MIM	FALSE	0.618571	FALSE	#N/A	#N/A	#N/A	-0.15197	#N/A	#N/A	#N/A	FALSE	27.5868	#N/A	#N/A	26.7223	#N/A	#N/A	#N/A	#N/A	27.5868	#N/A	#N/A	26.7223	#N/A	#N/A	#N/A	#N/A
Q96DG6	Q96DG6	Q96DG6	CMBL	CMBL	CMBL	ENSG00000164237	134147	5p	FALSE		FALSE	0.619	FALSE	#N/A	#N/A	#N/A	0.215017	#N/A	#N/A	#N/A	FALSE	25.5959	25.3502	25.2469	25.5587	25.5959	25.3502	25.2469	25.5587	#N/A	#N/A	#N/A	#N/A	#N/A	#N/A	#N/A	#N/A
Q96ED9-2;Q96ED9;K7EMG7;K7EMR5;K7EJ65;K7EJ48;K7ENU5;K7EJA7;K7EK29	Q96ED9-2	Q96ED9-2;Q96ED9;K7EJ48;K7ENU5;K7EMG7;K7EMR5	HOOK2	HOOK2	HOOK2	ENSG00000095066	29911	19p	FALSE		FALSE	0.609524	TRUE	#N/A	#N/A	#N/A	0.235179	#N/A	#N/A	#N/A	FALSE	#N/A	#N/A	#N/A	#N/A	#N/A	#N/A	#N/A	#N/A	#N/A	#N/A	#N/A	#N/A	#N/A	#N/A	#N/A	#N/A
E9PQA6;Q96EY5-3;Q96EY5;E9PLL0;Q96EY5-2;M0QZK6;E9PLZ8	E9PQA6	Q96EY5-2;Q96EY5;E9PLL0;E9PLZ8;E9PQA6;Q96EY5-3	MVB12A	MVB12A	MVB12A	ENSG00000141971	93343	19p	FALSE		FALSE	0.60331	FALSE	#N/A	#N/A	#N/A	0.185562	#N/A	#N/A	#N/A	FALSE	#N/A	#N/A	#N/A	#N/A	#N/A	27.4757	#N/A	#N/A	#N/A	#N/A	#N/A	#N/A	#N/A	27.4757	#N/A	#N/A
Q96FN4;Q96FN4-2;H3BQQ3;H3BUC8	Q96FN4	Q96FN4;Q96FN4-2;H3BQQ3;H3BPR8	CPNE2	CPNE2	CPNE2	ENSG00000140848	221184	16q	FALSE		FALSE	0.614595	FALSE	#N/A	#N/A	#N/A	-0.197137	#N/A	#N/A	#N/A	FALSE	25.5959	25.3502	25.2469	25.5587	25.5959	25.3502	25.2469	25.5587	#N/A	#N/A	#N/A	#N/A	#N/A	#N/A	#N/A	#N/A
Q96FS4;F6RY50	Q96FS4	Q96FS4;F6RY50	SIPA1	SIPA1	SIPA1	ENSG00000213445	6494	11q	FALSE		FALSE	0.627	FALSE	#N/A	#N/A	#N/A	-0.000870891	#N/A	#N/A	#N/A	FALSE	25.5959	25.3502	25.2469	25.5587	25.5959	25.3502	25.2469	25.5587	#N/A	#N/A	#N/A	#N/A	#N/A	#N/A	#N/A	#N/A
A0A0A0MRX2;Q96HY6-2;Q96HY6	A0A0A0MRX2	Q96HY6;A0A0A0MRX2;Q96HY6-2	DDRGK1	DDRGK1	DDRGK1	ENSG00000198171	65992	20p	FALSE		FALSE	0.76881	FALSE	#N/A	#N/A	#N/A	-0.019292	#N/A	#N/A	#N/A	FALSE	#N/A	#N/A	#N/A	#N/A	#N/A	#N/A	#N/A	#N/A	#N/A	#N/A	#N/A	#N/A	#N/A	#N/A	#N/A	#N/A
Q96HY7	Q96HY7	Q96HY7;H7C149;C9JWN1	DHTKD1	DHTKD1	DHTKD1	ENSG00000181192	55526	10p	TRUE	Matrix	TRUE	0.609	FALSE	#N/A	#N/A	#N/A	-0.0101663	#N/A	#N/A	#N/A	FALSE	25.5959	25.3502	25.2469	25.5587	25.5959	25.3502	25.2469	25.5587	#N/A	#N/A	#N/A	#N/A	#N/A	#N/A	#N/A	#N/A
Q96JB2;Q96JB2-2;A0A087WTH9;A0A087WYY9	Q96JB2	Q96JB2;Q96JB2-2;A0A087WYY9	COG3	COG3	COG3	ENSG00000136152	83548	13q	FALSE		FALSE	0.643119	TRUE	#N/A	#N/A	#N/A	0.084602	#N/A	#N/A	#N/A	FALSE	#N/A	#N/A	#N/A	#N/A	#N/A	#N/A	#N/A	#N/A	#N/A	#N/A	#N/A	#N/A	#N/A	#N/A	#N/A	#N/A
Q96JH7	Q96JH7	Q96JH7	VCPIP1	VCPIP1	VCPIP1	ENSG00000175073	80124	8q	FALSE		FALSE	0.629571	FALSE	#N/A	#N/A	#N/A	0.276305	#N/A	#N/A	#N/A	FALSE	#N/A	#N/A	#N/A	#N/A	#N/A	#N/A	#N/A	#N/A	#N/A	#N/A	#N/A	#N/A	#N/A	#N/A	#N/A	#N/A
Q96JQ2;G3V3D8	Q96JQ2	Q96JQ2;G3V3D8	CLMN	CLMN	CLMN	ENSG00000165959	79789	14q	FALSE		FALSE	0.676167	FALSE	#N/A	#N/A	#N/A	-0.215898	#N/A	#N/A	#N/A	FALSE	25.5959	25.3502	25.2469	25.5587	25.5959	25.3502	25.2469	25.5587	#N/A	#N/A	#N/A	#N/A	#N/A	#N/A	#N/A	#N/A
Q96K58-2;Q96K58;C9JCJ0	Q96K58-2	Q96K58;Q96K58-2;C9JG35;C9J092;C9JCJ0	ZNF668	ZNF668	ZNF668	ENSG00000167394	79759	16p	FALSE		FALSE	0.606095	FALSE	#N/A	#N/A	#N/A	-0.0883134	#N/A	#N/A	#N/A	FALSE	#N/A	#N/A	#N/A	#N/A	#N/A	#N/A	#N/A	#N/A	#N/A	#N/A	#N/A	#N/A	#N/A	#N/A	#N/A	#N/A
Q96K76-4;Q96K76;Q96K76-2;Q96K76-3	Q96K76-4	Q96K76-4;Q96K76;Q96K76-2;Q96K76-3	USP47	USP47	USP47	ENSG00000170242	55031	11p	FALSE		FALSE	0.626524	FALSE	#N/A	#N/A	#N/A	0.15068	#N/A	#N/A	#N/A	FALSE	#N/A	#N/A	#N/A	#N/A	#N/A	#N/A	#N/A	#N/A	#N/A	#N/A	#N/A	#N/A	#N/A	#N/A	#N/A	#N/A
Q96KC8	Q96KC8	Q96KC8	DNAJC1	DNAJC1	DNAJC1	ENSG00000136770	64215	10p	FALSE		FALSE	0.727	FALSE	#N/A	#N/A	#N/A	-0.304126	#N/A	#N/A	#N/A	FALSE	25.5959	25.3502	25.2469	25.5587	25.5959	25.3502	25.2469	25.5587	#N/A	#N/A	#N/A	#N/A	#N/A	#N/A	#N/A	#N/A
Q96LW7-2;Q96LW7	Q96LW7-2	Q96LW7-2;Q96LW7	C9orf89	C9orf89	C9orf89	ENSG00000165233	84270	9q	FALSE		FALSE	0.595714	FALSE	#N/A	#N/A	#N/A	0.014062	#N/A	#N/A	#N/A	FALSE	25.5959	25.3502	25.2469	25.5587	25.5959	25.3502	25.2469	25.5587	#N/A	#N/A	#N/A	#N/A	#N/A	#N/A	#N/A	#N/A
Q96M27;Q96M27-3;Q96M27-2;Q96M27-5;Q96M27-4	Q96M27	Q96M27;Q96M27-3;Q96M27-2;Q96M27-5;Q96M27-4	PRRC1	PRRC1	PRRC1	ENSG00000164244	133619	5q	FALSE		FALSE	0.639286	FALSE	#N/A	#N/A	#N/A	0.171821	#N/A	#N/A	#N/A	FALSE	25.5959	25.3502	25.2469	25.5587	25.5959	25.3502	25.2469	25.5587	#N/A	#N/A	#N/A	#N/A	#N/A	#N/A	#N/A	#N/A
Q96MW5;H3BQV3;H3BMQ9;H3BUN2;J3QRV3;H3BSH5	Q96MW5	Q96MW5;H3BQV3;A0A087X1T3;H3BUN2;H3BSH5	COG8	COG8	COG8	ENSG00000213380;ENSG00000260371;ENSG00000272617	84342	16q	FALSE		FALSE	0.634333	TRUE	#N/A	#N/A	#N/A	0.00987552	#N/A	#N/A	#N/A	FALSE	#N/A	#N/A	#N/A	#N/A	#N/A	#N/A	#N/A	#N/A	#N/A	#N/A	#N/A	#N/A	#N/A	#N/A	#N/A	#N/A
Q96PU5-3;Q96PU5-2;Q96PU5-6;Q96PU5-5;Q96PU5-7;Q96PU5;A0A1B0GVY1;Q96PU5-9;Q96PU5-4;K7ERN1;K7EKL1;K7EQC5;K7EN51;K7ENS6	Q96PU5-3	Q96PU5-3;Q96PU5-2;Q96PU5-6;Q96PU5-5;Q96PU5-7;Q96PU5;K7ERN1;A0A1B0GVY1;Q96PU5-9;Q96PU5-4;K7EKL1;A0A2R8YE75;A0A2C9F2N4;Q76N89-2;Q76N89	NEDD4L	NEDD4L	NEDD4L	ENSG00000049759	23327	18q	FALSE		FALSE	0.567484	TRUE	#N/A	#N/A	#N/A	-0.0420596	#N/A	#N/A	#N/A	FALSE	25.5959	25.3502	25.2469	25.5587	25.5959	25.3502	25.2469	25.5587	#N/A	#N/A	#N/A	#N/A	#N/A	#N/A	#N/A	#N/A
Q96RL7-4;Q96RL7-2;Q96RL7-3;Q96RL7	Q96RL7-4	Q96RL7-4;Q96RL7-2;Q96RL7-3;Q96RL7	VPS13A	VPS13A	VPS13A	ENSG00000197969	23230	9q	FALSE		FALSE	0.735524	FALSE	#N/A	#N/A	#N/A	-0.175927	#N/A	#N/A	#N/A	FALSE	25.5959	25.3502	25.2469	25.5587	25.5959	25.3502	25.2469	25.5587	#N/A	#N/A	#N/A	#N/A	#N/A	#N/A	#N/A	#N/A
Q96S59;Q96S59-2;Q96S59-3	Q96S59	Q96S59-2;Q96S59-3;Q96S59	RANBP9	RANBP9	RANBP9	ENSG00000010017	10048	6p	FALSE		FALSE	0.635476	TRUE	#N/A	#N/A	#N/A	0.237505	#N/A	#N/A	#N/A	FALSE	#N/A	#N/A	#N/A	#N/A	27.0141	#N/A	27.1043	#N/A	#N/A	#N/A	#N/A	#N/A	27.0141	#N/A	27.1043	#N/A
Q96S66;Q96S66-4;Q96S66-3;Q96S66-2;Q5T1P5	Q96S66	Q96S66;Q96S66-4;Q96S66-3;Q96S66-2;Q5T1P5	CLCC1	CLCC1	CLCC1	ENSG00000121940	23155	1p	FALSE		FALSE	0.791	FALSE	#N/A	#N/A	#N/A	0.0309946	#N/A	#N/A	#N/A	FALSE	#N/A	#N/A	#N/A	#N/A	#N/A	#N/A	#N/A	#N/A	#N/A	#N/A	#N/A	#N/A	#N/A	#N/A	#N/A	#N/A
K7EP07;K7EK42;Q99426-2;Q99426;K7EQH0;K7ER04;K7EL99	K7EP07	Q99426;K7EP07;K7EK42;Q99426-2;K7EL99;K7EQH0;K7ER04	TBCB	TBCB	TBCB	ENSG00000105254	1155	19q	FALSE		FALSE	0.566524	TRUE	#N/A	#N/A	#N/A	0.138172	#N/A	#N/A	#N/A	FALSE	#N/A	#N/A	#N/A	#N/A	#N/A	#N/A	#N/A	#N/A	#N/A	#N/A	#N/A	#N/A	#N/A	#N/A	#N/A	#N/A
Q99436;Q5TBG5;Q99436-2	Q99436	Q99436;Q5TBG5;Q99436-2	PSMB7	PSMB7	PSMB7	ENSG00000136930	5695	9q	FALSE		FALSE	0.6405	TRUE	#N/A	#N/A	#N/A	0.100724	#N/A	#N/A	#N/A	FALSE	#N/A	#N/A	#N/A	#N/A	26.8028	#N/A	#N/A	#N/A	#N/A	#N/A	#N/A	#N/A	26.8028	#N/A	#N/A	#N/A
Q99497;K7ELW0;K7EN27	Q99497	Q99497;K7ELW0;K7EN27	PARK7	PARK7	PARK7	ENSG00000116288	11315	1p	TRUE	MOM	FALSE	0.651333	TRUE	#N/A	#N/A	#N/A	0.0869331	#N/A	#N/A	#N/A	FALSE	25.5959	25.3502	25.2469	25.5587	25.5959	25.3502	25.2469	25.5587	#N/A	#N/A	#N/A	#N/A	#N/A	#N/A	#N/A	#N/A
Q99615;Q99615-2;K7EPP7;K7ESP1;K7ER44;K7EIH8;K7EJL5;K7EN19;K7EJV7;K7ELJ8;K7EK03;K7EJ24;K7EQ73	Q99615	Q99615;Q99615-2;K7ESP1;K7EIH8;K7EPP7;K7ELJ8;K7EJL5;K7EN19;K7EJV7;K7ER44;K7EJE9;K7EK03;K7EJ24;K7ENB7;K7EQ73	DNAJC7	DNAJC7	DNAJC7	ENSG00000168259	7266	17q	FALSE		FALSE	0.562935	FALSE	#N/A	#N/A	#N/A	0.173827	#N/A	#N/A	#N/A	FALSE	#N/A	#N/A	#N/A	#N/A	#N/A	#N/A	27.6425	#N/A	#N/A	#N/A	#N/A	#N/A	#N/A	#N/A	27.6425	#N/A
Q99747;J3QS28;J3QKW4;J3KTJ6;Q99747-2	Q99747	Q99747;Q99747-2;J3KTJ6;J3QS28;J3QKW4	NAPG	NAPG	NAPG	ENSG00000134265	8774	18p	FALSE		FALSE	0.544492	FALSE	#N/A	#N/A	#N/A	0.111099	#N/A	#N/A	#N/A	FALSE	#N/A	#N/A	#N/A	#N/A	#N/A	#N/A	#N/A	#N/A	#N/A	#N/A	#N/A	#N/A	#N/A	#N/A	#N/A	#N/A
Q99805	Q99805	Q99805	TM9SF2	TM9SF2	TM9SF2	ENSG00000125304	9375	13q	FALSE		FALSE	0.790429	FALSE	#N/A	#N/A	#N/A	0.106191	#N/A	#N/A	#N/A	FALSE	#N/A	#N/A	#N/A	#N/A	#N/A	26.598	#N/A	#N/A	#N/A	#N/A	#N/A	#N/A	#N/A	26.598	#N/A	#N/A
M0QYE0;M0R0I3;Q99961;Q99961-2;Q99961-3;Q99962;M0R2K6	M0QYE0	Q99961;M0QYE0;M0R0I3;Q99961-3;Q99961-2;Q99962	SH3GL1	SH3GL1	SH3GL1	ENSG00000107295;ENSG00000141985	6456;6455	9p	FALSE		FALSE	0.553133	TRUE	#N/A	#N/A	#N/A	0.21129	#N/A	#N/A	#N/A	FALSE	#N/A	#N/A	#N/A	#N/A	#N/A	#N/A	#N/A	#N/A	#N/A	#N/A	#N/A	#N/A	#N/A	#N/A	#N/A	#N/A
Q9BQA1;Q9BQA1-2;H0Y711	Q9BQA1	Q9BQA1;Q9BQA1-2;H0Y711	WDR77	WDR77	WDR77	ENSG00000116455	79084	1p	FALSE		FALSE	0.620619	TRUE	#N/A	#N/A	#N/A	0.150541	#N/A	#N/A	#N/A	FALSE	#N/A	#N/A	#N/A	#N/A	#N/A	#N/A	#N/A	#N/A	#N/A	#N/A	#N/A	#N/A	#N/A	#N/A	#N/A	#N/A
J3QKS6;J3QRG5;J3KSJ5;Q9BQA9-2;Q9BQA9;J3KTF4;J3QRZ2;J3QLB7;J3QKZ6;J3QQQ4;J3KTI1;J3KSB6;J3KS78;J3QS53	J3QKS6	Q9BQA9-2;Q9BQA9;J3KTF4;J3QKS6;J3QRG5;J3KSJ5;J3QQQ4;H0Y2X1;J3QLB7	C17orf62	C17orf62	C17orf62	ENSG00000178927	79415	17q	FALSE		FALSE	0.635762	FALSE	#N/A	#N/A	#N/A	-0.102316	#N/A	#N/A	#N/A	FALSE	#N/A	#N/A	#N/A	#N/A	#N/A	#N/A	#N/A	#N/A	#N/A	#N/A	#N/A	#N/A	#N/A	#N/A	#N/A	#N/A
E9PM95;J3KQL8;Q9BQE5	E9PM95	Q9BQE5;J3KQL8;B0QYK8;E9PM95	APOL2	APOL2	APOL2	ENSG00000128335	23780	22q	FALSE		FALSE	0.659778	FALSE	#N/A	#N/A	#N/A	0.208874	#N/A	#N/A	#N/A	FALSE	#N/A	#N/A	#N/A	#N/A	#N/A	#N/A	#N/A	#N/A	#N/A	#N/A	#N/A	#N/A	#N/A	#N/A	#N/A	#N/A
Q9BRQ8;Q9BRQ8-2	Q9BRQ8	Q9BRQ8;Q9BRQ8-2	AIFM2	AIFM2	AIFM2	ENSG00000042286	84883	10q	TRUE	Membrane	FALSE	0.657286	FALSE	#N/A	#N/A	#N/A	-0.213521	#N/A	#N/A	#N/A	FALSE	25.5959	25.3502	25.2469	25.5587	25.5959	25.3502	25.2469	25.5587	#N/A	#N/A	#N/A	#N/A	#N/A	#N/A	#N/A	#N/A
Q9BT67;Q9BT67-2	Q9BT67	Q9BT67	NDFIP1	NDFIP1	NDFIP1	ENSG00000131507	80762	5q	FALSE		FALSE	0.722667	TRUE	#N/A	#N/A	#N/A	-0.254072	#N/A	#N/A	#N/A	FALSE	#N/A	#N/A	#N/A	#N/A	#N/A	#N/A	#N/A	#N/A	#N/A	#N/A	#N/A	#N/A	#N/A	#N/A	#N/A	#N/A
Q9BUK6-2;Q9BUK6;Q9BUK6-3;Q9BUK6-7;Q9BUK6-5;V9GYF2;Q9BUK6-4;Q9BUK6-6	Q9BUK6-2	Q9BUK6-3;Q9BUK6-2;Q9BUK6;Q9BUK6-5;Q9BUK6-7	MSTO1	MSTO1	MSTO1	ENSG00000125459	55154	1q	FALSE		FALSE	0.643429	FALSE	#N/A	#N/A	#N/A	0.151401	#N/A	#N/A	#N/A	FALSE	26.2828	#N/A	#N/A	26.3051	#N/A	#N/A	#N/A	#N/A	26.2828	#N/A	#N/A	26.3051	#N/A	#N/A	#N/A	#N/A
Q9BVS5;F8WDR2;H7C2E8	Q9BVS5	Q9BVS5;F8WDR2;H7C2E8	TRMT61B	TRMT61B	TRMT61B	ENSG00000171103	55006	2p	TRUE	Matrix	TRUE	0.636357	FALSE	#N/A	#N/A	#N/A	-0.110784	#N/A	#N/A	#N/A	FALSE	25.5959	25.3502	25.2469	25.5587	25.5959	25.3502	25.2469	25.5587	#N/A	#N/A	#N/A	#N/A	#N/A	#N/A	#N/A	#N/A
Q9BWD1;Q9BWD1-2	Q9BWD1	Q9BWD1;Q9BWD1-2	ACAT2	ACAT2	ACAT2	ENSG00000120437	39	6q	FALSE		FALSE	0.68419	FALSE	#N/A	#N/A	#N/A	0.184559	#N/A	#N/A	#N/A	FALSE	#N/A	#N/A	#N/A	#N/A	#N/A	#N/A	#N/A	#N/A	#N/A	#N/A	#N/A	#N/A	#N/A	#N/A	#N/A	#N/A
Q9BX70;K7ENV9;Q9BX70-2;A0A087WXN3	Q9BX70	Q9BX70	BTBD2	BTBD2	BTBD2	ENSG00000133243	55643	19p	FALSE		FALSE	0.61881	FALSE	#N/A	#N/A	#N/A	0.0337934	#N/A	#N/A	#N/A	FALSE	#N/A	#N/A	#N/A	#N/A	#N/A	#N/A	#N/A	#N/A	#N/A	#N/A	#N/A	#N/A	#N/A	#N/A	#N/A	#N/A
Q9BXB4	Q9BXB4	Q9BXB4	OSBPL11	OSBPL11	OSBPL11	ENSG00000144909	114885	3q	FALSE		FALSE	0.643429	FALSE	#N/A	#N/A	#N/A	0.0577992	#N/A	#N/A	#N/A	FALSE	#N/A	#N/A	#N/A	#N/A	#N/A	#N/A	#N/A	#N/A	#N/A	#N/A	#N/A	#N/A	#N/A	#N/A	#N/A	#N/A
Q9BXK5-2;Q9BXK5;E9PDD6;A0A087WX97;H0Y3R5;F2Z2C3;A0A087WW80;F6VJB4;A0A0A0MR90;A0A087WTL4	Q9BXK5-2	Q9BXK5;A0A087WX97;A0A087WTL4;Q9BXK5-2;Q9BXK5-4;E9PDD6;F2Z2C3;A0A087WW80;A0A0A0MR90;F6VJB4	BCL2L13	BCL2L13	BCL2L13	ENSG00000099968	23786	22q	TRUE	MOM	FALSE	0.663	FALSE	#N/A	#N/A	#N/A	0.142276	#N/A	#N/A	#N/A	FALSE	25.5959	25.3502	25.2469	25.5587	25.5959	25.3502	25.2469	25.5587	#N/A	#N/A	#N/A	#N/A	#N/A	#N/A	#N/A	#N/A
Q9BXP2;Q9BXP2-2;Q9BXP2-3;Q9BXP2-4;C9J0I5;C9JBD8	Q9BXP2	Q9BXP2;Q9BXP2-2;Q9BXP2-3;Q9BXP2-4;C9J0I5;C9JBD8	SLC12A9	SLC12A9	SLC12A9	ENSG00000146828	56996	7q	FALSE		FALSE	0.763159	FALSE	#N/A	#N/A	#N/A	0.08574	#N/A	#N/A	#N/A	FALSE	25.5959	25.3502	25.2469	25.5587	25.5959	25.3502	25.2469	25.5587	#N/A	#N/A	#N/A	#N/A	#N/A	#N/A	#N/A	#N/A
Q9BYX2-2;Q9BYX2;Q9BYX2-4;Q9BYX2-3;Q9BYX2-5;Q9BYX2-6	Q9BYX2-2	Q9BYX2-4;Q9BYX2-3;Q9BYX2-2;Q9BYX2;Q9BYX2-6;Q9BYX2-5	TBC1D2	TBC1D2	TBC1D2	ENSG00000095383	55357	9q	FALSE		FALSE	0.696238	FALSE	#N/A	#N/A	#N/A	0.126679	#N/A	#N/A	#N/A	FALSE	25.5959	25.3502	25.2469	25.5587	25.5959	25.3502	25.2469	25.5587	#N/A	#N/A	#N/A	#N/A	#N/A	#N/A	#N/A	#N/A
Q9C0B5;Q9C0B5-2;H0YEF4	Q9C0B5	Q9C0B5-2;Q9C0B5;H0YEF4;E9PMA5;Q9ULC8;Q9ULC8-3	ZDHHC5	ZDHHC5	ZDHHC5	ENSG00000156599	25921	11q	FALSE		FALSE	0.637071	TRUE	#N/A	#N/A	#N/A	0.0101591	#N/A	#N/A	#N/A	FALSE	25.5959	25.3502	25.2469	25.5587	25.5959	25.3502	25.2469	25.5587	#N/A	#N/A	#N/A	#N/A	#N/A	#N/A	#N/A	#N/A
Q9C0E8-3;Q9C0E8-2;Q9C0E8;Q9C0E8-4	Q9C0E8-3	Q9C0E8-2;Q9C0E8;Q9C0E8-4;Q9C0E8-3;C9JL94;C9JM95	LNP	LNP	LNP	ENSG00000144320	80856	2q	FALSE		FALSE	0.726381	FALSE	#N/A	#N/A	#N/A	0.148495	#N/A	#N/A	#N/A	FALSE	25.5959	25.3502	25.2469	25.5587	25.5959	25.3502	25.2469	25.5587	#N/A	#N/A	#N/A	#N/A	#N/A	#N/A	#N/A	#N/A
Q9GZT8-2;Q9GZT8;E7EXA3;Q6X734;Q9GZT8-3	Q9GZT8-2	Q9GZT8-2;Q9GZT8;E7EXA3;Q6X734;Q9GZT8-3;H7C1A8;B8ZZI0	NIF3L1	NIF3L1	NIF3L1	ENSG00000196290	60491	2q	TRUE	Matrix	FALSE	0.596698	FALSE	#N/A	#N/A	#N/A	-0.0231627	#N/A	#N/A	#N/A	FALSE	#N/A	#N/A	#N/A	#N/A	#N/A	#N/A	#N/A	#N/A	#N/A	#N/A	#N/A	#N/A	#N/A	#N/A	#N/A	#N/A
Q9H074-3;D6RJF2;D6RJ02;D6RD97	Q9H074-3	Q9H074;Q9H074-2;D6REB4;D6R9H8	PAIP1	PAIP1	PAIP1	ENSG00000172239	10605	5p	FALSE		FALSE	0.595929	TRUE	#N/A	#N/A	#N/A	0.0942462	#N/A	#N/A	#N/A	FALSE	25.5959	25.3502	25.2469	25.5587	25.5959	25.3502	25.2469	25.5587	#N/A	#N/A	#N/A	#N/A	#N/A	#N/A	#N/A	#N/A
Q9H0B6-2;Q9H0B6;A8MZ87;E9PQ02;A8MX29;E9PI24;E9PP09;C9JHT2;E9PM83	Q9H0B6-2	Q9H0B6;Q9H0B6-2;A8MZ87;A8MX29;E9PP09;C9JHT2;E9PM83;E9PQ02;E9PI24	KLC2	KLC2	KLC2	ENSG00000174996	64837	11q	FALSE		FALSE	0.613613	FALSE	#N/A	#N/A	#N/A	0.0800954	#N/A	#N/A	#N/A	FALSE	#N/A	#N/A	#N/A	#N/A	#N/A	#N/A	#N/A	#N/A	#N/A	#N/A	#N/A	#N/A	#N/A	#N/A	#N/A	#N/A
Q9H0C8;F8SNU7;H7C2I8;F8SNU6;E9PC05	Q9H0C8	Q9H0C8;F8SNU7;H7C2I8;E9PC05;F8SNU6	ILKAP;ILKAP3	ILKAP	ILKAP	ENSG00000132323	80895	2q	FALSE		FALSE	0.601743	FALSE	#N/A	#N/A	#N/A	0.0813778	#N/A	#N/A	#N/A	FALSE	25.5959	25.3502	25.2469	25.5587	25.5959	25.3502	25.2469	25.5587	#N/A	#N/A	#N/A	#N/A	#N/A	#N/A	#N/A	#N/A
Q9H0E2;E7EN89;Q9H0E2-2;E9PP67;E9PQ25;E9PNS3	Q9H0E2	Q9H0E2;F2Z2Y8;E9PNS3;E7EN89;Q9H0E2-2	TOLLIP	TOLLIP	TOLLIP	ENSG00000078902	54472	11p	FALSE		FALSE	0.655657	TRUE	#N/A	#N/A	#N/A	0.0707065	#N/A	#N/A	#N/A	FALSE	#N/A	#N/A	#N/A	#N/A	#N/A	#N/A	#N/A	#N/A	#N/A	#N/A	#N/A	#N/A	#N/A	#N/A	#N/A	#N/A
Q9H0J9;G5E9U9;H7C4L8	Q9H0J9	Q9H0J9;G5E9U9;H7C4L8	PARP12	PARP12	PARP12	ENSG00000059378	64761	7q	FALSE		FALSE	0.610651	FALSE	#N/A	#N/A	#N/A	0.37462	#N/A	#N/A	#N/A	FALSE	#N/A	#N/A	#N/A	#N/A	#N/A	#N/A	#N/A	#N/A	#N/A	#N/A	#N/A	#N/A	#N/A	#N/A	#N/A	#N/A
Q9H1B7	Q9H1B7	Q9H1B7	IRF2BPL	IRF2BPL	IRF2BPL	ENSG00000119669	64207	14q	FALSE		FALSE	0.651333	TRUE	#N/A	#N/A	#N/A	0.278489	#N/A	#N/A	#N/A	FALSE	25.5959	25.3502	25.2469	25.5587	25.5959	25.3502	25.2469	25.5587	#N/A	#N/A	#N/A	#N/A	#N/A	#N/A	#N/A	#N/A
Q9H1E5	Q9H1E5	Q9H1E5	TMX4	TMX4	TMX4	ENSG00000125827	56255	20p	FALSE		FALSE	0.832333	FALSE	#N/A	#N/A	#N/A	0.0667867	#N/A	#N/A	#N/A	FALSE	25.5959	25.3502	25.2469	25.5587	25.5959	25.3502	25.2469	25.5587	#N/A	#N/A	#N/A	#N/A	#N/A	#N/A	#N/A	#N/A
Q9H2G2-2;Q9H2G2	Q9H2G2-2	Q9H2G2-2;Q9H2G2	SLK	SLK	SLK	ENSG00000065613	9748	10q	FALSE		FALSE	0.656095	FALSE	#N/A	#N/A	#N/A	0.392147	#N/A	#N/A	#N/A	FALSE	#N/A	#N/A	#N/A	#N/A	#N/A	#N/A	#N/A	#N/A	#N/A	#N/A	#N/A	#N/A	#N/A	#N/A	#N/A	#N/A
Q9H3Z4-2;Q9H3Z4	Q9H3Z4-2	Q9H3Z4-2;Q9H3Z4	DNAJC5	DNAJC5	DNAJC5	ENSG00000101152	80331	20q	FALSE		FALSE	0.766762	FALSE	#N/A	#N/A	#N/A	-0.066426	#N/A	#N/A	#N/A	FALSE	25.5959	25.3502	25.2469	25.5587	25.5959	25.3502	25.2469	25.5587	#N/A	#N/A	#N/A	#N/A	#N/A	#N/A	#N/A	#N/A
Q9H444	Q9H444	Q9H444;Q96CF2	CHMP4B	CHMP4B	CHMP4B	ENSG00000101421	128866	20q	FALSE		FALSE	0.569762	TRUE	#N/A	#N/A	#N/A	0.0272261	#N/A	#N/A	#N/A	FALSE	#N/A	#N/A	#N/A	#N/A	26.6273	#N/A	#N/A	#N/A	#N/A	#N/A	#N/A	#N/A	26.6273	#N/A	#N/A	#N/A
Q9H4A6;D6REM1	Q9H4A6	Q9H4A6;D6REM1	GOLPH3	GOLPH3	GOLPH3	ENSG00000113384	64083	5p	TRUE	IMS	FALSE	0.572952	FALSE	#N/A	#N/A	#N/A	0.0505007	#N/A	#N/A	#N/A	FALSE	25.5959	25.3502	25.2469	25.5587	25.5959	25.3502	25.2469	25.5587	#N/A	#N/A	#N/A	#N/A	#N/A	#N/A	#N/A	#N/A
Q9H4B0;E5RIL9;E7EVL7;Q9H4B0-3;Q9H4B0-2;E5RGZ1	Q9H4B0	Q9H4B0	OSGEPL1	OSGEPL1	OSGEPL1	ENSG00000128694	64172	2q	TRUE	Matrix	FALSE	0.709	FALSE	#N/A	#N/A	#N/A	-0.109965	#N/A	#N/A	#N/A	FALSE	25.5959	25.3502	25.2469	25.5587	25.5959	25.3502	25.2469	25.5587	#N/A	#N/A	#N/A	#N/A	#N/A	#N/A	#N/A	#N/A
Q9H6T3;Q9H6T3-2;Q9H6T3-3	Q9H6T3	Q9H6T3-3;Q9H6T3-2;Q9H6T3	RPAP3	RPAP3	RPAP3	ENSG00000005175	79657	12q	FALSE		FALSE	0.583	TRUE	#N/A	#N/A	#N/A	0.0540089	#N/A	#N/A	#N/A	FALSE	#N/A	#N/A	#N/A	#N/A	#N/A	#N/A	#N/A	#N/A	#N/A	#N/A	#N/A	#N/A	#N/A	#N/A	#N/A	#N/A
Q9H773;H3BSA6;H3BPN2	Q9H773	Q9H773;H3BSA6;H3BPN2	DCTPP1	DCTPP1	DCTPP1	ENSG00000179958	79077	16p	FALSE		FALSE	0.588889	FALSE	#N/A	#N/A	#N/A	0.0732094	#N/A	#N/A	#N/A	FALSE	#N/A	#N/A	#N/A	#N/A	#N/A	#N/A	#N/A	#N/A	#N/A	#N/A	#N/A	#N/A	#N/A	#N/A	#N/A	#N/A
Q9H792;H0YN99;H3BUZ5	Q9H792	Q9H792	PEAK1	PEAK1	PEAK1	ENSG00000173517	79834	15q	FALSE		FALSE	0.613952	TRUE	#N/A	#N/A	#N/A	0.438695	#N/A	#N/A	#N/A	FALSE	25.5959	25.3502	25.2469	25.5587	25.5959	25.3502	25.2469	25.5587	#N/A	#N/A	#N/A	#N/A	#N/A	#N/A	#N/A	#N/A
Q9H7D7;Q9H7D7-2;H0Y9R3;C9JCS7;H0Y917;Q9H7D7-3;Q9H7D7-4	Q9H7D7	Q9H7D7-2;Q9H7D7;C9JCS7;H0Y9R3	WDR26	WDR26	WDR26	ENSG00000162923	80232	1q	FALSE		FALSE	0.639111	TRUE	#N/A	#N/A	#N/A	0.293477	#N/A	#N/A	#N/A	FALSE	25.5959	25.3502	25.2469	25.5587	25.5959	25.3502	25.2469	25.5587	#N/A	#N/A	#N/A	#N/A	#N/A	#N/A	#N/A	#N/A
Q9H832-2;Q9H832;I3L4C5;I3L286;I3L3V3;H0Y9X8;D6RB11	Q9H832-2	Q9H832;Q9H832-2;I3L4C5;I3L286;H0Y9X8;D6RB11	UBE2Z	UBE2Z	UBE2Z	ENSG00000159202	65264	17q	FALSE		FALSE	0.594543	FALSE	#N/A	#N/A	#N/A	0.211387	#N/A	#N/A	#N/A	FALSE	#N/A	#N/A	#N/A	#N/A	#N/A	#N/A	#N/A	#N/A	#N/A	#N/A	#N/A	#N/A	#N/A	#N/A	#N/A	#N/A
Q9H8Y8-2;Q9H8Y8;Q9H8Y8-3	Q9H8Y8-2	Q9H8Y8;Q9H8Y8-3;Q9H8Y8-2;F8WEG2	GORASP2	GORASP2	GORASP2	ENSG00000115806	26003	2q	FALSE		FALSE	0.602619	FALSE	#N/A	#N/A	#N/A	-0.114009	#N/A	#N/A	#N/A	FALSE	#N/A	#N/A	#N/A	#N/A	#N/A	#N/A	#N/A	#N/A	#N/A	#N/A	#N/A	#N/A	#N/A	#N/A	#N/A	#N/A
H3BU16;A6NGP5;Q9H910-2;Q9H910;Q9H910-3;H3BMT0;H3BTV5;H3BMV3;H3BMM8;B4E1P3	H3BU16	Q9H910;Q9H910-3;A6NGP5;H3BMV3;Q9H910-2;H3BU16;H3BMT0;H3BTV5;H3BMM8;B4E1P3;H3BS08	HN1L	HN1L	HN1L	ENSG00000206053	90861	16p	FALSE		FALSE	0.489464	FALSE	#N/A	#N/A	#N/A	0.265791	#N/A	#N/A	#N/A	FALSE	#N/A	#N/A	#N/A	#N/A	#N/A	26.8392	26.7843	#N/A	#N/A	#N/A	#N/A	#N/A	#N/A	26.8392	26.7843	#N/A
Q9H974-2;Q9H974-3;Q9H974;Q9H974-4	Q9H974-2	Q9H974-2;Q9H974-3;Q9H974;Q9H974-4	QTRTD1	QTRTD1	QTRTD1	ENSG00000151576	79691	3q	FALSE		FALSE	0.627429	FALSE	#N/A	#N/A	#N/A	-0.151935	#N/A	#N/A	#N/A	FALSE	#N/A	#N/A	#N/A	#N/A	#N/A	#N/A	#N/A	#N/A	#N/A	#N/A	#N/A	#N/A	#N/A	#N/A	#N/A	#N/A
Q9HA77;H0YFF0;A0A087WWV1;F5H579	Q9HA77	Q9HA77;H0YFF0;A0A087WWV1;F5H579	CARS2	CARS2	CARS2	ENSG00000134905	79587	13q	TRUE	Matrix	TRUE	0.669905	FALSE	#N/A	#N/A	#N/A	0.185874	#N/A	#N/A	#N/A	FALSE	25.5959	25.3502	25.2469	25.5587	25.5959	25.3502	25.2469	25.5587	#N/A	#N/A	#N/A	#N/A	#N/A	#N/A	#N/A	#N/A
Q9HBR0;Q9HBR0-3;Q9HBR0-2;I3L0Q8;H0YF92	Q9HBR0	Q9HBR0;Q9HBR0-3;Q9HBR0-2;I3L0Q8;H0YF92	SLC38A10	SLC38A10	SLC38A10	ENSG00000157637	124565	17q	FALSE		FALSE	0.665595	FALSE	#N/A	#N/A	#N/A	-0.0603876	#N/A	#N/A	#N/A	FALSE	#N/A	#N/A	#N/A	#N/A	27.0629	27.0611	#N/A	#N/A	#N/A	#N/A	#N/A	#N/A	27.0629	27.0611	#N/A	#N/A
Q9HC16	Q9HC16	Q9HC16	APOBEC3G	APOBEC3G	APOBEC3G	ENSG00000239713	60489	22q	FALSE		FALSE	0.588857	FALSE	#N/A	#N/A	#N/A	0.523242	#N/A	#N/A	#N/A	FALSE	25.5959	25.3502	25.2469	25.5587	25.5959	25.3502	25.2469	25.5587	#N/A	#N/A	#N/A	#N/A	#N/A	#N/A	#N/A	#N/A
Q9NQ88;A0A0U1RQD1	Q9NQ88	Q9NQ88;A0A0U1RQD1	TIGAR	TIGAR	TIGAR	ENSG00000078237	57103	12p	FALSE		FALSE	0.631238	FALSE	#N/A	#N/A	#N/A	0.309494	#N/A	#N/A	#N/A	FALSE	#N/A	#N/A	#N/A	#N/A	#N/A	#N/A	#N/A	#N/A	#N/A	#N/A	#N/A	#N/A	#N/A	#N/A	#N/A	#N/A
Q9NQT5;Q9NQT5-2	Q9NQT5	Q9NQT5;Q9NQT5-2	EXOSC3	EXOSC3	EXOSC3	ENSG00000107371	51010	9p	FALSE		FALSE	0.635429	TRUE	#N/A	#N/A	#N/A	-0.194753	#N/A	#N/A	#N/A	FALSE	25.5959	25.3502	25.2469	25.5587	25.5959	25.3502	25.2469	25.5587	#N/A	#N/A	#N/A	#N/A	#N/A	#N/A	#N/A	#N/A
Q9NQX4;Q9NQX4-2;H0YM93;H0YMK3	Q9NQX4	Q9NQX4;Q9NQX4-2;H0YMK3;H0YM93;H0YM96;G3V3C9	MYO5C	MYO5C	MYO5C	ENSG00000128833	55930	15q	FALSE		FALSE	0.594556	FALSE	#N/A	#N/A	#N/A	0.195753	#N/A	#N/A	#N/A	FALSE	#N/A	#N/A	#N/A	#N/A	#N/A	#N/A	#N/A	#N/A	#N/A	#N/A	#N/A	#N/A	#N/A	#N/A	#N/A	#N/A
Q9NR31;Q9NR31-2;H0Y5E8;Q5SQT8	Q9NR31	Q9NR31;Q9NR31-2;H0Y5E8;Q9Y6B6;X1WI22;D6RAA2;Q5SQT8;Q9H029;D6RDB2;D6RD69	SAR1A	SAR1A	SAR1A	ENSG00000079332	56681	10q	FALSE		FALSE	0.615333	FALSE	#N/A	#N/A	#N/A	0.321107	#N/A	#N/A	#N/A	FALSE	#N/A	#N/A	#N/A	#N/A	#N/A	#N/A	#N/A	#N/A	#N/A	#N/A	#N/A	#N/A	#N/A	#N/A	#N/A	#N/A
Q9NRF8;H0Y5S6	Q9NRF8	Q9NRF8	CTPS2	CTPS2	CTPS2	ENSG00000047230	56474	Xp	FALSE		FALSE	0.667333	FALSE	#N/A	#N/A	#N/A	0.134621	#N/A	#N/A	#N/A	FALSE	#N/A	26.3213	26.4687	#N/A	#N/A	#N/A	#N/A	#N/A	#N/A	26.3213	26.4687	#N/A	#N/A	#N/A	#N/A	#N/A
Q9NRX4-2;Q9NRX4	Q9NRX4-2	Q9NRX4;Q9NRX4-2	PHPT1	PHPT1	PHPT1	ENSG00000054148	29085	9q	FALSE		FALSE	0.587857	FALSE	#N/A	#N/A	#N/A	0.169439	#N/A	#N/A	#N/A	FALSE	#N/A	#N/A	#N/A	#N/A	#N/A	#N/A	#N/A	#N/A	#N/A	#N/A	#N/A	#N/A	#N/A	#N/A	#N/A	#N/A
Q9NRY5;E7ESJ7;E5RGF9	Q9NRY5	Q9NRY5;E7ESJ7;E5RFK2;E5RGF9;E5RHI8;E5RK42;E5RHP2;E5RH43	FAM114A2	FAM114A2	FAM114A2	ENSG00000055147	10827	5q	FALSE		FALSE	0.622889	FALSE	#N/A	#N/A	#N/A	0.116793	#N/A	#N/A	#N/A	FALSE	#N/A	#N/A	#N/A	#N/A	#N/A	#N/A	#N/A	#N/A	#N/A	#N/A	#N/A	#N/A	#N/A	#N/A	#N/A	#N/A
Q9NSK0;Q9NSK0-3;Q9NSK0-5;H7C4M1;C9J8T5;Q9NSK0-4;C9JZE5;C9JXT5;C9JQU1;C9K0D5;Q9NSK0-2	Q9NSK0	Q9NSK0;Q9NSK0-3;C9JZE5;C9J8T5;Q9NSK0-4;Q9NSK0-5;K7EL76;K7ELP9;K7ENJ3	KLC4	KLC4	KLC4	ENSG00000137171	89953	6p	FALSE		FALSE	0.546881	FALSE	#N/A	#N/A	#N/A	0.114462	#N/A	#N/A	#N/A	FALSE	#N/A	#N/A	#N/A	#N/A	#N/A	#N/A	#N/A	#N/A	#N/A	#N/A	#N/A	#N/A	#N/A	#N/A	#N/A	#N/A
H0Y9P1;Q9NSY1;Q9NSY1-2;Q9NSY1-3	H0Y9P1	Q9NSY1;H0Y9P1;Q9NSY1-2;Q9NSY1-3;K4DI97	BMP2K	BMP2K	BMP2K	ENSG00000138756	55589	4q	FALSE		FALSE	0.647095	FALSE	#N/A	#N/A	#N/A	0.0931631	#N/A	#N/A	#N/A	FALSE	#N/A	#N/A	#N/A	#N/A	#N/A	#N/A	#N/A	#N/A	#N/A	#N/A	#N/A	#N/A	#N/A	#N/A	#N/A	#N/A
Q9NT62;Q9NT62-2;F8WDI0;C9JNW8	Q9NT62	Q9NT62;Q9NT62-2	ATG3	ATG3	ATG3	ENSG00000144848	64422	3q	FALSE		FALSE	0.582206	FALSE	#N/A	#N/A	#N/A	0.0828509	#N/A	#N/A	#N/A	FALSE	25.5959	25.3502	25.2469	25.5587	25.5959	25.3502	25.2469	25.5587	#N/A	#N/A	#N/A	#N/A	#N/A	#N/A	#N/A	#N/A
C9JZ87;Q9NUM4;F2Z3N7;C9J998	C9JZ87	Q9NUM4;C9JZ87;F2Z3N7	TMEM106B	TMEM106B	TMEM106B	ENSG00000106460	54664	7p	FALSE		FALSE	0.580012	FALSE	#N/A	#N/A	#N/A	0.148345	#N/A	#N/A	#N/A	FALSE	#N/A	#N/A	#N/A	#N/A	#N/A	#N/A	#N/A	#N/A	#N/A	#N/A	#N/A	#N/A	#N/A	#N/A	#N/A	#N/A
Q9NUU6	Q9NUU6	Q9NUU6	FAM105A	FAM105A	FAM105A	ENSG00000145569	54491	5p	FALSE		FALSE	0.698476	FALSE	#N/A	#N/A	#N/A	-0.253392	#N/A	#N/A	#N/A	FALSE	25.5959	25.3502	25.2469	25.5587	25.5959	25.3502	25.2469	25.5587	#N/A	#N/A	#N/A	#N/A	#N/A	#N/A	#N/A	#N/A
Q9NV31	Q9NV31	Q9NV31	IMP3	IMP3	IMP3	ENSG00000177971	55272	15q	FALSE		FALSE	0.619524	TRUE	#N/A	#N/A	#N/A	-0.180504	#N/A	#N/A	#N/A	FALSE	#N/A	#N/A	#N/A	#N/A	#N/A	#N/A	#N/A	#N/A	#N/A	#N/A	#N/A	#N/A	#N/A	#N/A	#N/A	#N/A
Q9NV70-2;Q9NV70	Q9NV70-2	Q9NV70-2;Q9NV70	EXOC1	EXOC1	EXOC1	ENSG00000090989	55763	4q	FALSE		FALSE	0.629095	TRUE	#N/A	#N/A	#N/A	0.188651	#N/A	#N/A	#N/A	FALSE	25.5959	25.3502	25.2469	25.5587	25.5959	25.3502	25.2469	25.5587	#N/A	#N/A	#N/A	#N/A	#N/A	#N/A	#N/A	#N/A
Q9NVH6-7;Q9NVH6;Q9NVH6-8;Q9NVH6-4;Q9NVH6-2;Q9NVH6-5;Q9NVH6-3;Q9NVH6-6	Q9NVH6-7	Q9NVH6-4;Q9NVH6-7;Q9NVH6-6;Q9NVH6-2;Q9NVH6-5;Q9NVH6-3;Q9NVH6;Q9NVH6-8	TMLHE	TMLHE	TMLHE	ENSG00000185973	55217	Xq	TRUE	Matrix	TRUE	0.575667	FALSE	#N/A	#N/A	#N/A	0.200829	#N/A	#N/A	#N/A	FALSE	25.5959	25.3502	25.2469	25.5587	25.5959	25.3502	25.2469	25.5587	#N/A	#N/A	#N/A	#N/A	#N/A	#N/A	#N/A	#N/A
Q9NVR2;H0YBW3;E5RHN1;E5RJN5;H0YB36	Q9NVR2	Q9NVR2;H0YBW3;H0YB48;H0YBH6;H0YB36	INTS10	INTS10	INTS10	ENSG00000104613	55174	8p	FALSE		FALSE	0.586905	TRUE	#N/A	#N/A	#N/A	-0.0858969	#N/A	#N/A	#N/A	FALSE	#N/A	#N/A	#N/A	#N/A	#N/A	#N/A	#N/A	#N/A	#N/A	#N/A	#N/A	#N/A	#N/A	#N/A	#N/A	#N/A
Q9NW68-2;Q9NW68;Q9NW68-7;Q9NW68-3;Q9NW68-9;Q9NW68-4;Q9NW68-8;E9PS77;E9PQA7;Q9NW68-5	Q9NW68-2	Q9NW68-9;Q9NW68-8;Q9NW68-2;Q9NW68;Q9NW68-7;Q9NW68-3;Q9NW68-4;F8W6C6;E9PNA9;E9PS77;E9PQA7;Q9NW68-5	BSDC1	BSDC1	BSDC1	ENSG00000160058	55108	1p	FALSE		FALSE	0.602667	FALSE	#N/A	#N/A	#N/A	0.131038	#N/A	#N/A	#N/A	FALSE	#N/A	#N/A	#N/A	#N/A	#N/A	#N/A	#N/A	#N/A	#N/A	#N/A	#N/A	#N/A	#N/A	#N/A	#N/A	#N/A
Q9NX57	Q9NX57	Q9NX57	RAB20	RAB20	RAB20	ENSG00000139832	55647	13q	FALSE		FALSE	0.631714	FALSE	#N/A	#N/A	#N/A	0.0904481	#N/A	#N/A	#N/A	FALSE	#N/A	#N/A	#N/A	#N/A	#N/A	#N/A	#N/A	#N/A	#N/A	#N/A	#N/A	#N/A	#N/A	#N/A	#N/A	#N/A
Q9NXC5;Q9NXC5-2;C9JUE6;C9JTV2;C9JAQ1	Q9NXC5	Q9NXC5-2;Q9NXC5	MIOS	MIOS	MIOS	ENSG00000164654	54468	7p	FALSE		FALSE	0.569429	TRUE	#N/A	#N/A	#N/A	0.129331	#N/A	#N/A	#N/A	FALSE	25.5959	25.3502	25.2469	25.5587	25.5959	25.3502	25.2469	25.5587	#N/A	#N/A	#N/A	#N/A	#N/A	#N/A	#N/A	#N/A
Q9NZ32;V9GYX7;G3V2Q5;G3V5Y4;F6S9Y6;G3V524;H0YJE8;G3V4K6;H0YJD9	Q9NZ32	V9GYX7;Q9NZ32;G3V524;G3V2Q5;G3V5Y4;F6S9Y6	ACTR10	ACTR10	ACTR10	ENSG00000131966	55860	14q	FALSE		FALSE	0.650643	FALSE	#N/A	#N/A	#N/A	0.212326	#N/A	#N/A	#N/A	FALSE	25.5959	25.3502	25.2469	25.5587	25.5959	25.3502	25.2469	25.5587	#N/A	#N/A	#N/A	#N/A	#N/A	#N/A	#N/A	#N/A
Q9NZL9-4;Q9NZL9-2;Q9NZL9;H7C0X7;Q9NZL9-3	Q9NZL9-4	Q9NZL9;Q9NZL9-3;Q9NZL9-4;Q9NZL9-2;E5RJR3;H7C0X7;Q9NZL9-5	MAT2B	MAT2B	MAT2B	ENSG00000038274	27430	5q	FALSE		FALSE	0.627571	TRUE	#N/A	#N/A	#N/A	0.192182	#N/A	#N/A	#N/A	FALSE	#N/A	#N/A	#N/A	#N/A	#N/A	#N/A	#N/A	#N/A	#N/A	#N/A	#N/A	#N/A	#N/A	#N/A	#N/A	#N/A
Q9NZQ3-3;Q9NZQ3;Q9NZQ3-4;Q9NZQ3-2;Q9NZQ3-5;H7C2K2;C9JSC3;H7C0T9	Q9NZQ3-3	Q9NZQ3-3;Q9NZQ3;C9JSC3;Q9NZQ3-5;Q9NZQ3-4;Q9NZQ3-2	NCKIPSD	NCKIPSD	NCKIPSD	ENSG00000213672	51517	3p	FALSE		FALSE	0.665048	FALSE	#N/A	#N/A	#N/A	0.186063	#N/A	#N/A	#N/A	FALSE	#N/A	#N/A	#N/A	#N/A	#N/A	#N/A	#N/A	#N/A	#N/A	#N/A	#N/A	#N/A	#N/A	#N/A	#N/A	#N/A
Q9NZZ3;Q9NZZ3-2	Q9NZZ3	Q9NZZ3;Q9NZZ3-2	CHMP5	CHMP5	CHMP5	ENSG00000086065	51510	9p	FALSE		FALSE	0.50319	TRUE	#N/A	#N/A	#N/A	0.236615	#N/A	#N/A	#N/A	FALSE	#N/A	#N/A	#N/A	#N/A	#N/A	#N/A	#N/A	#N/A	#N/A	#N/A	#N/A	#N/A	#N/A	#N/A	#N/A	#N/A
Q9P0V3;Q9P0V3-2;C9JF25;C9JED2	Q9P0V3	Q9P0V3;Q9P0V3-2;C9JED2	SH3BP4	SH3BP4	SH3BP4	ENSG00000130147	23677	2q	FALSE		FALSE	0.578825	FALSE	#N/A	#N/A	#N/A	-0.096643	#N/A	#N/A	#N/A	FALSE	25.5959	25.3502	25.2469	25.5587	25.5959	25.3502	25.2469	25.5587	#N/A	#N/A	#N/A	#N/A	#N/A	#N/A	#N/A	#N/A
Q9P1Z2-2;Q9P1Z2-3;Q9P1Z2;Q9P1Z2-4;F8VQE3;F8W0X2;F8VRQ9;F8VUB3;F8VZI3;F8VXS2;F8VWP8;F8VPN1	Q9P1Z2-2	Q9P1Z2-4;Q9P1Z2-2;Q9P1Z2-3;Q9P1Z2	CALCOCO1	CALCOCO1	CALCOCO1	ENSG00000012822	57658	12q	FALSE		FALSE	0.568989	FALSE	#N/A	#N/A	#N/A	0.389715	#N/A	#N/A	#N/A	FALSE	25.5959	25.3502	25.2469	25.5587	25.5959	25.3502	25.2469	25.5587	#N/A	#N/A	#N/A	#N/A	#N/A	#N/A	#N/A	#N/A
Q9P270;D6RIF6;H0Y9L2	Q9P270	Q9P270;H0Y9L2;D6RIF6	SLAIN2	SLAIN2	SLAIN2	ENSG00000109171	57606	4p	FALSE		FALSE	0.525429	FALSE	#N/A	#N/A	#N/A	0.165879	#N/A	#N/A	#N/A	FALSE	#N/A	#N/A	#N/A	#N/A	#N/A	#N/A	#N/A	#N/A	#N/A	#N/A	#N/A	#N/A	#N/A	#N/A	#N/A	#N/A
Q9P2E3;Q5JXR6;Q5JXR7;Q5JXR5;Q9P2E3-2	Q9P2E3	Q9P2E3;Q5JXR5;Q5JXR6;Q9P2E3-2;Q5JXR7	ZNFX1	ZNFX1	ZNFX1	ENSG00000124201	57169	20q	FALSE		FALSE	0.63019	FALSE	#N/A	#N/A	#N/A	0.125165	#N/A	#N/A	#N/A	FALSE	#N/A	#N/A	#N/A	#N/A	#N/A	#N/A	#N/A	#N/A	#N/A	#N/A	#N/A	#N/A	#N/A	#N/A	#N/A	#N/A
Q9P2N5;U3KPZ7	Q9P2N5	U3KPZ7;Q9P2N5	RBM27	RBM27	RBM27	ENSG00000091009;ENSG00000275740	54439;127814297	5q	FALSE		FALSE	0.620095	FALSE	#N/A	#N/A	#N/A	0.0279611	#N/A	#N/A	#N/A	FALSE	25.5959	25.3502	25.2469	25.5587	25.5959	25.3502	25.2469	25.5587	#N/A	#N/A	#N/A	#N/A	#N/A	#N/A	#N/A	#N/A
M0QZS6;Q9UBE0;B3KNJ4;Q9UBE0-2;Q9UBE0-3;M0QX65;M0R375;M0R286;M0QYM8;M0R054	M0QZS6	Q9UBE0;B3KNJ4;Q9UBE0-2;Q9UBE0-3;M0QZS6;M0QX65;M0R054;M0QYM8;M0R375;M0QYP2;M0R286	SAE1	SAE1	SAE1	ENSG00000142230	10055	19q	FALSE		FALSE	0.61606	TRUE	#N/A	#N/A	#N/A	0.0249178	#N/A	#N/A	#N/A	FALSE	25.5959	25.3502	25.2469	26.2045	25.5959	25.3502	25.2469	25.5587	#N/A	#N/A	#N/A	26.2045	#N/A	#N/A	#N/A	#N/A
Q9UBR2	Q9UBR2	Q9UBR2	CTSZ	CTSZ	CTSZ	ENSG00000101160	1522	20q	FALSE		FALSE	0.635476	FALSE	#N/A	#N/A	#N/A	0.230446	#N/A	#N/A	#N/A	FALSE	25.5959	25.3502	25.2469	25.5587	25.5959	25.3502	25.2469	25.5587	#N/A	#N/A	#N/A	#N/A	#N/A	#N/A	#N/A	#N/A
Q9UBS4;H7C2Y5	Q9UBS4	Q9UBS4;H7C2Y5	DNAJB11	DNAJB11	DNAJB11	ENSG00000090520	51726	3q	FALSE		FALSE	0.691	TRUE	#N/A	#N/A	#N/A	0.0226562	#N/A	#N/A	#N/A	FALSE	25.5959	25.3502	25.2469	25.5587	25.5959	25.3502	25.2469	25.5587	#N/A	#N/A	#N/A	#N/A	#N/A	#N/A	#N/A	#N/A
Q9UDT6;Q9UDT6-2;H7C4L6	Q9UDT6	Q9UDT6-2;Q9UDT6	CLIP2	CLIP2	CLIP2	ENSG00000106665	7461	7q	FALSE		FALSE	0.583762	FALSE	#N/A	#N/A	#N/A	0.037778	#N/A	#N/A	#N/A	FALSE	#N/A	#N/A	#N/A	#N/A	#N/A	#N/A	#N/A	#N/A	#N/A	#N/A	#N/A	#N/A	#N/A	#N/A	#N/A	#N/A
Q9UEY8-2;Q9UEY8	Q9UEY8-2	Q9UEY8-2;Q9UEY8	ADD3	ADD3	ADD3	ENSG00000148700	120	10q	FALSE		FALSE	0.648667	FALSE	#N/A	#N/A	#N/A	0.21688	#N/A	#N/A	#N/A	FALSE	25.5959	25.3502	25.2469	25.5587	25.5959	25.3502	25.2469	25.5587	#N/A	#N/A	#N/A	#N/A	#N/A	#N/A	#N/A	#N/A
Q9UGT4	Q9UGT4	Q9UGT4	SUSD2	SUSD2	SUSD2	ENSG00000099994	56241	22q	FALSE		FALSE	0.80119	FALSE	#N/A	#N/A	#N/A	0.475009	#N/A	#N/A	#N/A	FALSE	25.5959	25.3502	25.2469	25.5587	25.5959	25.3502	25.2469	25.5587	#N/A	#N/A	#N/A	#N/A	#N/A	#N/A	#N/A	#N/A
Q9UHF1;R4GMT3	Q9UHF1	Q9UHF1	EGFL7	EGFL7	EGFL7	ENSG00000172889	51162	9q	FALSE		FALSE	0.606905	FALSE	#N/A	#N/A	#N/A	-0.305653	#N/A	#N/A	#N/A	FALSE	#N/A	#N/A	#N/A	#N/A	#N/A	#N/A	#N/A	#N/A	#N/A	#N/A	#N/A	#N/A	#N/A	#N/A	#N/A	#N/A
Q9UID3-2;Q9UID3;E9PMB6;H0YEE1;E9PRV0;E9PJ36;E9PKX7;H0YDX9	Q9UID3-2	Q9UID3-2;Q9UID3;E9PRV0;E9PJ36;E9PKX7	VPS51	VPS51	VPS51	ENSG00000149823	738	11q	FALSE		FALSE	0.603267	TRUE	#N/A	#N/A	#N/A	0.0140666	#N/A	#N/A	#N/A	FALSE	#N/A	#N/A	27.4168	#N/A	#N/A	#N/A	#N/A	#N/A	#N/A	#N/A	27.4168	#N/A	#N/A	#N/A	#N/A	#N/A
Q9UIW2	Q9UIW2	Q9UIW2	PLXNA1	PLXNA1	PLXNA1	ENSG00000114554	5361	3q	FALSE		FALSE	0.791143	TRUE	#N/A	#N/A	#N/A	-0.162429	#N/A	#N/A	#N/A	FALSE	25.5959	25.3502	25.2469	25.5587	25.5959	25.3502	25.2469	25.5587	#N/A	#N/A	#N/A	#N/A	#N/A	#N/A	#N/A	#N/A
Q9UKE5-6;Q9UKE5-2;Q9UKE5-4;Q9UKE5;Q9UKE5-8;Q9UKE5-5;Q9UKE5-7;Q9UKE5-3;C9J338	Q9UKE5-6	Q9UKE5-8;Q9UKE5-5;Q9UKE5-7;Q9UKE5-3;Q9UKE5-6;Q9UKE5-2;Q9UKE5-4;Q9UKE5	TNIK	TNIK	TNIK	ENSG00000154310	23043	3q	FALSE		FALSE	0.620619	FALSE	#N/A	#N/A	#N/A	0.0579886	#N/A	#N/A	#N/A	FALSE	#N/A	#N/A	#N/A	#N/A	#N/A	27.1465	#N/A	27.5595	#N/A	#N/A	#N/A	#N/A	#N/A	27.1465	#N/A	27.5595
Q9UKY7-2;Q9UKY7;D6RFH2;D6RDN0;D6R9V8;H0Y8K3;Q9UKY7-3	Q9UKY7-2	Q9UKY7;Q9UKY7-2;H0Y8K3;D6R9V8;D6RFH2;Q9UKY7-3;D6RAV0;D6RDN0;D6R973	CDV3	CDV3	CDV3	ENSG00000091527	55573	3q	FALSE		FALSE	0.534143	FALSE	#N/A	#N/A	#N/A	0.0929819	#N/A	#N/A	#N/A	FALSE	#N/A	#N/A	#N/A	#N/A	#N/A	#N/A	#N/A	#N/A	#N/A	#N/A	#N/A	#N/A	#N/A	#N/A	#N/A	#N/A
Q9ULF5;E7ENT5;E7EV45;Q9ULF5-2	Q9ULF5	Q9ULF5;E7ENT5;E7EV45;Q9ULF5-2	SLC39A10	SLC39A10	SLC39A10	ENSG00000196950	57181	2q	FALSE		FALSE	0.675587	FALSE	#N/A	#N/A	#N/A	-0.127918	#N/A	#N/A	#N/A	FALSE	25.5959	25.3502	25.2469	25.5587	25.5959	25.3502	25.2469	25.5587	#N/A	#N/A	#N/A	#N/A	#N/A	#N/A	#N/A	#N/A
Q9ULG6-5;Q9ULG6-2;Q9ULG6;Q9ULG6-4;Q9ULG6-3;H3BN32;H3BV63	Q9ULG6-5	Q9ULG6-3;Q9ULG6-4;Q9ULG6-2;Q9ULG6;Q9ULG6-5	CCPG1	CCPG1	CCPG1	ENSG00000260916	9236	15q	FALSE		FALSE	0.71381	FALSE	#N/A	#N/A	#N/A	-0.061488	#N/A	#N/A	#N/A	FALSE	#N/A	#N/A	#N/A	#N/A	#N/A	#N/A	#N/A	#N/A	#N/A	#N/A	#N/A	#N/A	#N/A	#N/A	#N/A	#N/A
Q9UN37	Q9UN37	Q9UN37	VPS4A	VPS4A	VPS4A	ENSG00000132612	27183	16q	FALSE		FALSE	0.57519	FALSE	#N/A	#N/A	#N/A	0.209823	#N/A	#N/A	#N/A	FALSE	#N/A	#N/A	#N/A	#N/A	#N/A	#N/A	#N/A	#N/A	#N/A	#N/A	#N/A	#N/A	#N/A	#N/A	#N/A	#N/A
Q9UNK0;K7EQB1;I3L305	Q9UNK0	Q9UNK0;I3L305;K7EQB1;I3L3D0;K7ER37	STX8	STX8	STX8	ENSG00000170310	9482	17p	FALSE		FALSE	0.752413	FALSE	#N/A	#N/A	#N/A	-0.183781	#N/A	#N/A	#N/A	FALSE	25.5959	25.3502	25.2469	25.5587	25.5959	25.3502	25.2469	25.5587	#N/A	#N/A	#N/A	#N/A	#N/A	#N/A	#N/A	#N/A
Q9UNS2;H7C3P9;Q9UNS2-2;J3QL22;J3QS85;J3KTQ1;J3QKR0;C9JLV5	Q9UNS2	Q9UNS2;H7C3P9;Q9UNS2-2;J3QKR0;C9JLV5;J3QL22;J3QS85;J3KTQ1;K7ES36	COPS3	COPS3	COPS3	ENSG00000141030	8533	17p	FALSE		FALSE	0.647619	TRUE	#N/A	#N/A	#N/A	0.0102401	#N/A	#N/A	#N/A	FALSE	25.5959	25.3502	25.2469	25.5587	25.5959	25.3502	25.2469	25.5587	#N/A	#N/A	#N/A	#N/A	#N/A	#N/A	#N/A	#N/A
Q9UNZ2;Q9UNZ2-5;Q9UNZ2-6;Q9UNZ2-4;F2Z2K0;G3V4V8;R4GMY2;R4GNE6	Q9UNZ2	Q9UNZ2;Q9UNZ2-5;Q9UNZ2-4;Q9UNZ2-6;F2Z2K0;R4GNE6;G3V4V8;R4GMY2	NSFL1C	NSFL1C	NSFL1C	ENSG00000088833	55968	20p	FALSE		FALSE	0.558905	FALSE	#N/A	#N/A	#N/A	0.0686929	#N/A	#N/A	#N/A	FALSE	#N/A	#N/A	#N/A	#N/A	#N/A	#N/A	#N/A	#N/A	#N/A	#N/A	#N/A	#N/A	#N/A	#N/A	#N/A	#N/A
Q9UP83;Q9UP83-2;Q9UP83-3;U3KQU7	Q9UP83	Q9UP83-3;Q9UP83-2;Q9UP83;U3KQU7	COG5	COG5	COG5	ENSG00000164597	10466	7q	FALSE		FALSE	0.639738	TRUE	#N/A	#N/A	#N/A	0.109121	#N/A	#N/A	#N/A	FALSE	25.5959	25.3502	25.2469	25.5587	25.5959	25.3502	25.2469	25.5587	#N/A	#N/A	#N/A	#N/A	#N/A	#N/A	#N/A	#N/A
Q9UPN7;K7EM28	Q9UPN7	Q9UPN7;K7EM28	PPP6R1	PPP6R1	PPP6R1	ENSG00000105063	22870	19q	FALSE		FALSE	0.639357	TRUE	#N/A	#N/A	#N/A	0.114112	#N/A	#N/A	#N/A	FALSE	#N/A	#N/A	#N/A	#N/A	27.6195	#N/A	#N/A	#N/A	#N/A	#N/A	#N/A	#N/A	27.6195	#N/A	#N/A	#N/A
A6NNY8;Q9UPT9-2;Q9UPT9;J3QS30;K7ESK0;K7ERX6	A6NNY8	Q9UPT9-2;Q9UPT9	USP27X;USP22	USP27X	USP22	ENSG00000124422;ENSG00000273820	23326;389856	17p	FALSE		FALSE	0.627679	TRUE	#N/A	#N/A	#N/A	-0.00168308	#N/A	#N/A	#N/A	FALSE	25.5959	25.3502	25.2469	25.5587	25.5959	25.3502	25.2469	25.5587	#N/A	#N/A	#N/A	#N/A	#N/A	#N/A	#N/A	#N/A
Q9UPY5	Q9UPY5	Q9UPY5;H0Y9F9	SLC7A11	SLC7A11	SLC7A11	ENSG00000151012	23657	4q	FALSE		FALSE	0.742857	FALSE	#N/A	#N/A	#N/A	-0.744565	#N/A	#N/A	#N/A	FALSE	25.5959	25.3502	25.2469	25.5587	25.5959	25.3502	25.2469	25.5587	#N/A	#N/A	#N/A	#N/A	#N/A	#N/A	#N/A	#N/A
Q9Y287;Q9Y287-2	Q9Y287	Q9Y287;Q9Y287-2;U3KQL7	ITM2B	ITM2B	ITM2B	ENSG00000136156	9445	13q	FALSE		FALSE	0.71119	FALSE	#N/A	#N/A	#N/A	0.157543	#N/A	#N/A	#N/A	FALSE	#N/A	#N/A	#N/A	#N/A	#N/A	#N/A	#N/A	#N/A	#N/A	#N/A	#N/A	#N/A	#N/A	#N/A	#N/A	#N/A
Q9Y2P4;D6RAJ2	Q9Y2P4	Q9Y2P4;D6RAJ2	SLC27A6	SLC27A6	SLC27A6	ENSG00000113396	28965	5q	FALSE		FALSE	0.672762	FALSE	#N/A	#N/A	#N/A	-0.217329	#N/A	#N/A	#N/A	FALSE	25.5959	25.3502	25.2469	25.5587	25.5959	27.2721	25.2469	25.5587	#N/A	#N/A	#N/A	#N/A	#N/A	27.2721	#N/A	#N/A
Q9Y2V2	Q9Y2V2	Q9Y2V2;H3BTK3;I3L3X8;H3BSW7;H3BUY4;H3BPY5;H3BNU9	CARHSP1	CARHSP1	CARHSP1	ENSG00000153048	23589	16p	FALSE		FALSE	0.53981	FALSE	#N/A	#N/A	#N/A	0.0524138	#N/A	#N/A	#N/A	FALSE	#N/A	#N/A	#N/A	#N/A	#N/A	#N/A	#N/A	#N/A	#N/A	#N/A	#N/A	#N/A	#N/A	#N/A	#N/A	#N/A
Q9Y2V7;Q9Y2V7-2;H0YGX8	Q9Y2V7	Q9Y2V7;Q9Y2V7-2;H0YGX8	COG6	COG6	COG6	ENSG00000133103	57511	13q	FALSE		FALSE	0.649714	TRUE	#N/A	#N/A	#N/A	0.114807	#N/A	#N/A	#N/A	FALSE	#N/A	#N/A	#N/A	#N/A	26.3818	#N/A	25.7599	#N/A	#N/A	#N/A	#N/A	#N/A	26.3818	#N/A	25.7599	#N/A
A2A2Q9;Q9Y312	A2A2Q9	Q9Y312;A2A2Q9	AAR2	AAR2	AAR2	ENSG00000131043	25980	20q	FALSE		FALSE	0.653476	FALSE	#N/A	#N/A	#N/A	0.111954	#N/A	#N/A	#N/A	FALSE	#N/A	#N/A	#N/A	#N/A	#N/A	#N/A	#N/A	#N/A	#N/A	#N/A	#N/A	#N/A	#N/A	#N/A	#N/A	#N/A
Q9Y316-2;Q9Y316;Q9Y316-3	Q9Y316-2	Q9Y316-2;Q9Y316;Q9Y316-3	MEMO1	MEMO1	MEMO1	ENSG00000162959	51072	2p	FALSE		FALSE	0.577714	TRUE	#N/A	#N/A	#N/A	-0.00640812	#N/A	#N/A	#N/A	FALSE	25.5959	25.3502	25.2469	25.5587	25.5959	25.3502	25.2469	25.5587	#N/A	#N/A	#N/A	#N/A	#N/A	#N/A	#N/A	#N/A
Q9Y4B6;Q9Y4B6-2;Q9Y4B6-3	Q9Y4B6	Q9Y4B6;Q9Y4B6-2;Q9Y4B6-3	VPRBP	VPRBP	VPRBP	ENSG00000145041	9730	3p	FALSE		FALSE	0.688333	TRUE	#N/A	#N/A	#N/A	0.178266	#N/A	#N/A	#N/A	FALSE	25.5959	25.3502	25.2469	25.5587	25.5959	25.3502	25.2469	25.5587	#N/A	#N/A	#N/A	#N/A	#N/A	#N/A	#N/A	#N/A
Q9Y4C8;H0YIL2	Q9Y4C8	Q9Y4C8;H0YIL2	RBM19	RBM19	RBM19	ENSG00000122965	9904	12q	FALSE		FALSE	0.572476	FALSE	#N/A	#N/A	#N/A	-0.306615	#N/A	#N/A	#N/A	FALSE	26.2784	#N/A	25.1089	#N/A	#N/A	#N/A	#N/A	#N/A	26.2784	#N/A	25.1089	#N/A	#N/A	#N/A	#N/A	#N/A
Q9Y4X5;H3BNB9;A0A087WT96;H3BSK4	Q9Y4X5	Q9Y4X5;A0A087WT96;H3BSK4;H3BNB9	ARIH1	ARIH1	ARIH1	ENSG00000166233	25820	15q	FALSE		FALSE	0.580429	FALSE	#N/A	#N/A	#N/A	0.149512	#N/A	#N/A	#N/A	FALSE	#N/A	#N/A	#N/A	#N/A	#N/A	#N/A	#N/A	#N/A	#N/A	#N/A	#N/A	#N/A	#N/A	#N/A	#N/A	#N/A
Q9Y5B6;Q9Y5B6-2;Q9Y5B6-4	Q9Y5B6	Q9Y5B6;Q9Y5B6-2;Q9Y5B6-4;Q9Y5B6-3	PAXBP1	PAXBP1	PAXBP1	ENSG00000159086;ENSG00000263141	94104	21q	FALSE		FALSE	0.669857	FALSE	#N/A	#N/A	#N/A	-0.0237303	#N/A	#N/A	#N/A	FALSE	25.9905	25.3502	25.2469	25.5587	25.5959	25.3502	25.2469	25.5587	25.9905	#N/A	#N/A	#N/A	#N/A	#N/A	#N/A	#N/A
Q9Y5Y6	Q9Y5Y6	Q9Y5Y6;Q86T26	ST14	ST14	ST14	ENSG00000149418	6768	11q	FALSE		FALSE	0.847143	FALSE	#N/A	#N/A	#N/A	-0.113935	#N/A	#N/A	#N/A	FALSE	#N/A	#N/A	#N/A	#N/A	#N/A	#N/A	#N/A	#N/A	#N/A	#N/A	#N/A	#N/A	#N/A	#N/A	#N/A	#N/A
Q9Y613	Q9Y613	Q9Y613	FHOD1	FHOD1	FHOD1	ENSG00000135723	29109	16q	FALSE		FALSE	0.699476	FALSE	#N/A	#N/A	#N/A	0.0588754	#N/A	#N/A	#N/A	FALSE	#N/A	#N/A	#N/A	#N/A	#N/A	#N/A	#N/A	#N/A	#N/A	#N/A	#N/A	#N/A	#N/A	#N/A	#N/A	#N/A
Q9Y617-2;Q9Y617	Q9Y617-2	Q9Y617;Q9Y617-2	PSAT1	PSAT1	PSAT1	ENSG00000135069	29968	9q	FALSE		FALSE	0.650429	FALSE	#N/A	#N/A	#N/A	-0.357527	#N/A	#N/A	#N/A	FALSE	#N/A	#N/A	#N/A	#N/A	#N/A	#N/A	#N/A	#N/A	#N/A	#N/A	#N/A	#N/A	#N/A	#N/A	#N/A	#N/A
A0A087WY82;Q9Y624	A0A087WY82	Q9Y624;Q9Y624-2;A0A087WY82	F11R	F11R	F11R	ENSG00000158769	50848	1q	FALSE		FALSE	0.830762	TRUE	#N/A	#N/A	#N/A	-0.137281	#N/A	#N/A	#N/A	FALSE	25.5959	25.3502	25.2469	25.5587	25.5959	25.3502	25.2469	25.5587	#N/A	#N/A	#N/A	#N/A	#N/A	#N/A	#N/A	#N/A
Q9Y6M4-4;Q9Y6M4-3;Q9Y6M4;Q9Y6M4-2;Q9Y6M4-5;H0YBN6;A0A087WW97;A0A087WZK4;A0A0U1RR14;A0A0U1RQK2;K7EP38;A0A0U1RQH9;A0A0U1RRH5;K7EJC0	Q9Y6M4-4	Q9Y6M4-4;Q9Y6M4-3;Q9Y6M4;Q9Y6M4-2;Q9Y6M4-6;Q9Y6M4-5;H0YBN6	CSNK1G3	CSNK1G3	CSNK1G3	ENSG00000133275;ENSG00000151292	1455;1456	19p	FALSE		FALSE	0.566167	FALSE	#N/A	#N/A	#N/A	-0.0454885	#N/A	#N/A	#N/A	FALSE	25.5959	25.3502	25.2469	25.5587	25.5959	25.3502	25.2469	25.5587	#N/A	#N/A	#N/A	#N/A	#N/A	#N/A	#N/A	#N/A
Q9Y6N5;H3BNP9;H3BMS6;H3BNX3;A0A1B0GXB4;H3BV36	Q9Y6N5	Q9Y6N5;H3BNX3;H3BMS6;H3BNP9;A0A1B0GXB4;H3BV36	SQRDL	SQRDL	SQRDL	ENSG00000137767;ENSG00000260170	58472	15q	TRUE	MIM	TRUE	0.656619	FALSE	#N/A	#N/A	#N/A	0.187736	#N/A	#N/A	#N/A	FALSE	25.5959	25.3502	25.2469	25.5587	25.5959	25.3502	25.2469	25.5587	#N/A	#N/A	#N/A	#N/A	#N/A	#N/A	#N/A	#N/A
Q9Y6W5;Q9Y6W5-2;Q9UPY6-2;Q9UPY6	Q9Y6W5	Q9Y6W5;Q9Y6W5-2	WASF2	WASF2	WASF2	ENSG00000132970;ENSG00000158195	10810;10163	13q	FALSE		FALSE	0.576667	TRUE	#N/A	#N/A	#N/A	0.0440467	#N/A	#N/A	#N/A	FALSE	#N/A	#N/A	#N/A	#N/A	#N/A	#N/A	#N/A	#N/A	#N/A	#N/A	#N/A	#N/A	#N/A	#N/A	#N/A	#N/A
P23284	P23284	P23284	PPIB	PPIB	PPIB	ENSG00000166794	5479	15q	FALSE		FALSE	0.729095	FALSE	2.78833	1.6075	6	0.104842	1.66935	0.146087	0.290246	FALSE	29.153	27.6604	28.6095	27.2202	29.2402	28.3163	30.9507	35.2891	29.153	27.6604	28.6095	27.2202	29.2402	28.3163	30.9507	35.2891
Q07960;H0YE29;E9PNR6	Q07960	Q07960;H0YE29;E9PNR6	ARHGAP1	ARHGAP1	ARHGAP1	ENSG00000175220	392	11p	FALSE		FALSE	0.66819	FALSE	2.49236	#N/A	#N/A	0.116337	#N/A	#N/A	#N/A	FALSE	25.5959	25.3502	25.2469	25.5587	27.9303	#N/A	#N/A	#N/A	#N/A	#N/A	#N/A	#N/A	27.9303	#N/A	#N/A	#N/A
Q9NQ50	Q9NQ50	Q9NQ50	MRPL40	MRPL40	MRPL40	ENSG00000185608	64976	22q	TRUE	Matrix	TRUE	0.590952	TRUE	2.41012	0.779809	5	-0.160995	3.29711	0.021544	0.0794699	FALSE	25.5959	25.3502	25.2469	25.5587	27.6755	#N/A	26.3399	29.5286	#N/A	#N/A	#N/A	#N/A	27.6755	#N/A	26.3399	29.5286
Q8NAV1	Q8NAV1	Q8NAV1	PRPF38A	PRPF38A	PRPF38A	ENSG00000134748	84950	1p	FALSE		FALSE	0.597952	TRUE	2.27241	0.669567	6	-0.0274007	3.43478	0.0138896	0.0577097	FALSE	25.5959	25.3502	25.2469	25.5587	27.0016	26.9143	27.2321	29.6932	#N/A	#N/A	#N/A	#N/A	27.0016	26.9143	27.2321	29.6932
P26038	P26038	P26038	MSN	MSN	MSN	ENSG00000147065	4478	Xq	FALSE		FALSE	0.581476	TRUE	2.24097	1.02098	5	0.19744	2.00153	0.10174	0.225175	FALSE	25.5959	25.3502	25.2469	25.5587	#N/A	26.3415	26.5914	30.1037	#N/A	#N/A	#N/A	#N/A	#N/A	26.3415	26.5914	30.1037
F5H702;Q96GC5-3;Q96GC5;F5H8D0	F5H702	Q96GC5-3;Q96GC5;F5H702;F5H8D0	MRPL48	MRPL48	MRPL48	ENSG00000175581	51642	11q	TRUE	Matrix	FALSE	0.629762	TRUE	2.17361	0.737879	5	-0.173324	3.18065	0.0245204	0.0869335	FALSE	25.5959	25.3502	25.2469	25.5587	#N/A	26.6435	26.8351	29.356	#N/A	#N/A	#N/A	#N/A	#N/A	26.6435	26.8351	29.356
Q9HAD4;H0YAA3;Q9HAD4-2;D6RH33;D6R9E7;D6RB94;B4DK73;H0Y9Z3;B4DHS8;D6RE66;D6RBY6;H0YAI6;D6RA22;D6RJA5;D6RIX6;D6R9M1	Q9HAD4	Q9HAD4-2;Q9HAD4;H0YAA3;D6RH33;D6R9E7;D6RB94;B4DK73;B4DHS8;D6RBY6;D6RE66;D6RJA5;H0Y9Z3	WDR41	WDR41	WDR41	ENSG00000164253	55255	5q	FALSE		FALSE	0.598707	TRUE	2.13325	#N/A	#N/A	0.0995146	#N/A	#N/A	#N/A	FALSE	25.5959	25.3502	25.2469	25.5587	27.5712	#N/A	#N/A	#N/A	#N/A	#N/A	#N/A	#N/A	27.5712	#N/A	#N/A	#N/A
Q7Z7F7;Q7Z7F7-2;X6RIW1;X6R631	Q7Z7F7	X6R631;Q7Z7F7;Q7Z7F7-2	MRPL55	MRPL55	MRPL55	ENSG00000162910	128308	1q	TRUE	Matrix	TRUE	0.507032	TRUE	2.12675	0.601781	5	-0.132082	3.75358	0.0132447	0.0556021	FALSE	25.5959	25.3502	25.2469	25.5587	#N/A	26.5839	27.1669	28.9432	#N/A	#N/A	#N/A	#N/A	#N/A	26.5839	27.1669	28.9432
Q12955;Q12955-4;Q12955-5;Q12955-7;Q12955-6;A0A087WTF3;A0A087WZ65;A0A087X0B4;D6RHY3;H0Y3A4;H0Y951;A0A087WX55;A0A087WY90;A0A087WZ26;B1AQT1;A0A087WTE8;A0A087WVC2;A0A087X0L3;D6RBY7;H0YAH5;D6RFK6;H0Y8Z4;A0A087WWI5;D6RF31;H0YA66	Q12955	Q12955;Q12955-4;Q12955-5;Q12955-7;Q12955-6;A0A087WTF3;A0A087WZ65;H0Y3A4;A0A087X0B4;D6RHE1;E9PCH6;H0Y951;A0A087WWI5;D6RHY3;A0A087WVC2;H0YAH5;H0Y9E9;H0YA66;A0A087WY90;A0A087WX55;A0A087WTE8	ANK3	ANK3	ANK3	ENSG00000151150	288	10q	FALSE		FALSE	0.581208	TRUE	1.89495	0.335112	5	0.58441	3.91074	0.0112866	0.0502104	FALSE	#N/A	26.3122	27.1588	26.9657	28.3178	29.0521	28.3438	29.1149	#N/A	26.3122	27.1588	26.9657	28.3178	29.0521	28.3438	29.1149
G3V5Z7;P60900;G3V295;G3V3I1;P60900-2;G3V3U4;P60900-3;G3V4S5;G3V2S7;H0YJC4	G3V5Z7	P60900;G3V295;G3V5Z7;P60900-2;G3V3I1;P60900-3;G3V3U4;H0YJC4;G3V4S5;G3V2S7	PSMA6	PSMA6	PSMA6	ENSG00000100902	5687	14q	FALSE		FALSE	0.590068	TRUE	1.83461	#N/A	#N/A	0.120775	#N/A	#N/A	#N/A	FALSE	25.5959	25.3502	27.1835	25.5587	28.2141	27.5156	27.7436	27.5533	#N/A	#N/A	27.1835	#N/A	28.2141	27.5156	27.7436	27.5533
P30038-3;P30038;P30038-2;Q5TF55	P30038-3	P30038;P30038-2;P30038-3;Q5TF55	ALDH4A1	ALDH4A1	ALDH4A1	ENSG00000159423	8659	1p	TRUE	Matrix	TRUE	0.624643	FALSE	1.80129	0.521493	4	0.168783	3.13044	0.0351704	0.108912	FALSE	25.5959	25.3502	25.2469	25.5587	#N/A	#N/A	26.4125	28.0658	#N/A	#N/A	#N/A	#N/A	#N/A	#N/A	26.4125	28.0658
Q9UBW7;Q9UBW7-2	Q9UBW7	Q9UBW7;A0A087X151;Q9UBW7-2	ZMYM2	ZMYM2	ZMYM2	ENSG00000121741	7750	13q	FALSE		FALSE	0.646524	TRUE	1.74421	0.201073	6	1.65807	0.428372	0.683331	0.814766	FALSE	25.5959	25.3502	25.2469	25.5587	26.9959	27.1608	27.7011	26.8707	#N/A	#N/A	#N/A	#N/A	26.9959	27.1608	27.7011	26.8707
Q92597;Q92597-3;Q92597-2;E7ESM1;E5RJY1;E5RI76;E5RH82;E5RIR1;E5RGM5;E5RK17;E5RIV1;E5RIM2;E5RJ98	Q92597	Q92597;E5RI76;E7ESM1;E5RH82;E5RIR1;E5RGM5;E5RK17;E5RIV1;E5RIM2;Q92597-3;Q92597-2;E5RJ98;E5RJY1	NDRG1	NDRG1	NDRG1	ENSG00000104419	10397	8q	FALSE		FALSE	0.598385	FALSE	1.72522	0.394602	5	0.185593	3.90171	0.0113896	0.0505645	FALSE	25.5959	25.3502	25.2469	25.5587	26.9742	#N/A	28.0313	26.4838	#N/A	#N/A	#N/A	#N/A	26.9742	#N/A	28.0313	26.4838
P07686;Q5URX0;H0YA83;H0Y9B6;D6REQ8	P07686	P07686;Q5URX0;H0YA83;H0Y9B6;D6REQ8	HEXB	HEXB	HEXB	ENSG00000049860	3074	5q	FALSE		FALSE	0.620444	TRUE	1.69177	0.534223	6	0.132691	2.91841	0.0266865	0.0910021	FALSE	25.5959	25.3502	25.2469	25.5587	27.8491	27.7935	27.2825	25.5936	#N/A	#N/A	#N/A	#N/A	27.8491	27.7935	27.2825	25.5936
Q9UNF0-2;Q9UNF0;A0A0U1RR22;B0QYG7;B0QYG8;H0Y923	Q9UNF0-2	Q9UNF0;A0A0U1RR22;Q9UNF0-2;B0QYG7;B0QYG8;H0Y923	PACSIN2	PACSIN2	PACSIN2	ENSG00000100266	11252	22q	FALSE		FALSE	0.528833	TRUE	1.66391	0.776379	6	0.306749	1.74806	0.131041	0.269431	FALSE	26.0062	26.4155	27.1922	26.7984	27.3844	27.3563	27.8906	30.4365	26.0062	26.4155	27.1922	26.7984	27.3844	27.3563	27.8906	30.4365
P53999;D6RC37;D6R970	P53999	P53999;D6RC37;D6R970	SUB1	SUB1	SUB1	ENSG00000113387	10923	5p	FALSE		FALSE	0.504794	TRUE	1.64536	1.61809	5	0.202129	0.891932	0.41329	0.590694	FALSE	27.659	#N/A	27.5247	26.4976	27.794	26.7708	28.1176	32.8075	27.659	#N/A	27.5247	26.4976	27.794	26.7708	28.1176	32.8075
Q15293;Q15293-2;E9PP27	Q15293	Q15293;Q15293-2;E9PP27	RCN1	RCN1	RCN1	ENSG00000049449	5954	11p	FALSE		FALSE	0.598619	FALSE	1.62815	0.513941	6	0.0936019	2.98585	0.0244509	0.0868918	FALSE	25.5959	25.3502	25.2469	25.5587	26.6877	26.8436	26.2019	28.5311	#N/A	#N/A	#N/A	#N/A	26.6877	26.8436	26.2019	28.5311
H0YGV7;H0YG20;Q9UKM7	H0YGV7	H0YG20;Q9UKM7;H0YGV7;H0YIU0;H0YI64	MAN1B1	MAN1B1	MAN1B1	ENSG00000177239	11253	9q	FALSE		FALSE	0.782476	FALSE	1.51207	#N/A	#N/A	0.0727656	#N/A	#N/A	#N/A	FALSE	25.5959	25.3502	25.2469	26.4404	#N/A	27.0617	27.1255	27.324	#N/A	#N/A	#N/A	26.4404	#N/A	27.0617	27.1255	27.324
Q06330-3;Q06330-2;Q06330-5;Q06330-4;Q06330-6;Q06330-7;Q06330;D6R927;H0Y8R3;D6RB37;D6RBQ8;D6R946;D6RA45;D6RCM1;Q5QPV1;Q9UBG7	Q06330-3	Q06330;Q06330-7;Q06330-6;Q06330-4;Q06330-5;Q06330-2;Q06330-3;D6R927;D6R946;D6RCM1;D6RA45;D6RBQ8;D6RB37;D6RF98;D6REP3;D6REC2;D6R9K5;H0Y8R3;D6RIZ8;D6RAT2;D6RIV8;D6R9X3	RBPJ	RBPJ	RBPJ	ENSG00000124232;ENSG00000168214	11317;3516	20q	FALSE		FALSE	0.598695	TRUE	1.45503	#N/A	#N/A	-0.045444	#N/A	#N/A	#N/A	FALSE	26.9107	25.3502	25.2469	25.5587	26.6875	27.032	27.2251	27.9419	26.9107	#N/A	#N/A	#N/A	26.6875	27.032	27.2251	27.9419
H0Y6K2;A0A140T9E9;A0A0G2JK44;P25440-3;P25440;P25440-2;P25440-4;U3KQA6;A0A0G2JHL0;A0A140T9F7;A0A140T9V2;A0A0G2JHN8;A0A140T9I1;H0Y799;A0A140T9X8;E9PIQ3	H0Y6K2	P25440-2;P25440;A0A0G2JK44;A0A140T9E9;H0Y6K2;P25440-3;P25440-4;A0A140T9V2;A0A0G2JHL0;A0A140T9F7;U3KQA6;A0A140T9I1;A0A0G2JHN8;E9PIQ3;A0A140T9X8;H0Y799;E9PKQ9;U3KPW0;H0YDJ7	BRD2	BRD2	BRD2	ENSG00000204256;ENSG00000215077;ENSG00000234507;ENSG00000234704;ENSG00000235307	6046	6p	FALSE		FALSE	0.602048	FALSE	1.43772	1.51983	5	-0.0834704	1.00089	0.362825	0.541908	FALSE	25.5959	25.3502	25.2469	25.5587	#N/A	24.6086	25.5591	30.4592	#N/A	#N/A	#N/A	#N/A	#N/A	24.6086	25.5591	30.4592
P05114;A6NEL0;A6NL93;F2Z2W6;F2Z2Y5;H7BXJ5	P05114	P05114;F2Z2W6;F2Z2Y5;H7BXJ5;A6NL93;A6NEL0	HMGN1	HMGN1	HMGN1	ENSG00000205581	3150	21q	FALSE		FALSE	0.432238	FALSE	1.43153	1.47244	5	-0.0402094	0.99952	0.363428	0.54235	FALSE	29.3119	26.9854	25.6703	#N/A	27.4998	27.2844	28.643	31.5891	29.3119	26.9854	25.6703	#N/A	27.4998	27.2844	28.643	31.5891
Q15599-2;Q15599;H3BUQ9;H3BN50;H3BQS0;Q15599-3;H3BMF5	Q15599-2	Q15599;Q15599-2;H3BN50;H3BQS0;Q15599-3;H3BUQ9;H3BMF5	SLC9A3R2	SLC9A3R2	SLC9A3R2	ENSG00000065054	9351	16p	FALSE		FALSE	0.538393	TRUE	1.40195	1.12508	5	-0.142145	1.37244	0.228293	0.394752	FALSE	25.5959	25.3502	25.2469	25.5587	25.5931	#N/A	25.4097	29.5168	#N/A	#N/A	#N/A	#N/A	25.5931	#N/A	25.4097	29.5168
P81605;P81605-2	P81605	P81605;P81605-2	DCD	DCD	DCD	ENSG00000161634	117159	12q	FALSE		FALSE	0.665048	FALSE	1.35984	#N/A	#N/A	-0.0411197	#N/A	#N/A	#N/A	FALSE	27.9818	28.854	#N/A	28.8497	#N/A	#N/A	#N/A	29.9217	27.9818	28.854	#N/A	28.8497	#N/A	#N/A	#N/A	29.9217
C9JEJ2;P49585;C9J050;H7C1T3;C9J2E1;H7BZN1;C9JVS0;C9JPY0;F8WAZ5;Q9Y5K3-2;Q9Y5K3-4;Q9Y5K3-3;Q9Y5K3;F8WBU2;F2Z2B1	C9JEJ2	H7BZN1;H7C1T3;C9J050;C9JEJ2;P49585;Q9Y5K3-2;Q9Y5K3-4;Q9Y5K3-3;Q9Y5K3;C9J2E1	PCYT1A	PCYT1A	PCYT1A	ENSG00000102230;ENSG00000161217	9468;5130	Xp	FALSE		FALSE	0.573107	FALSE	1.35917	#N/A	#N/A	0.182603	#N/A	#N/A	#N/A	FALSE	26.5056	25.3502	25.2469	25.5587	#N/A	27.5651	25.7826	27.7259	26.5056	#N/A	#N/A	#N/A	#N/A	27.5651	25.7826	27.7259
X6R700;Q9Y3Y2-4;Q9Y3Y2;Q9Y3Y2-3;A0A087X1B7;Q5T7Y7	X6R700	Q9Y3Y2-4;Q9Y3Y2;Q9Y3Y2-3;X6R700;A0A087X1B7;Q5T7Y7	CHTOP	CHTOP	CHTOP	ENSG00000160679	26097	1q	FALSE		FALSE	0.559179	TRUE	1.33733	#N/A	#N/A	-0.0759722	#N/A	#N/A	#N/A	FALSE	26.1469	25.3502	25.2469	25.5587	26.3426	27.0096	26.8474	27.4524	26.1469	#N/A	#N/A	#N/A	26.3426	27.0096	26.8474	27.4524
Q06323;Q06323-3;Q06323-2;H0YKK6;H0YLU2	Q06323	Q06323;Q06323-3;Q06323-2;H0YKK6;H0YLU2	PSME1	PSME1	PSME1	ENSG00000092010	5720	14q	FALSE		FALSE	0.587127	TRUE	1.33569	0.186882	4	0.761671	3.07153	0.0372374	0.113074	FALSE	25.4437	#N/A	25.0307	#N/A	26.5182	26.3749	26.8151	26.5833	25.4437	#N/A	25.0307	#N/A	26.5182	26.3749	26.8151	26.5833
P11182;Q5VVL7	P11182	P11182;Q5VVL7	DBT	DBT	DBT	ENSG00000137992	1629	1p	TRUE	Matrix	TRUE	0.629595	FALSE	1.32429	#N/A	#N/A	0.193138	#N/A	#N/A	#N/A	FALSE	26.6554	25.3502	25.2469	25.5587	27.2038	26.3158	27.028	27.5607	26.6554	#N/A	#N/A	#N/A	27.2038	26.3158	27.028	27.5607
Q13137-4;Q13137;Q13137-3;Q13137-2;D6RF70;D6RJE7;I3L493;D6RBI4;I3L4E1;H0Y9G3;H0YBP4	Q13137-4	Q13137-5;Q13137;Q13137-3;Q13137-4;D6REB0;Q13137-2;D6RJE7;D6RF70;I3L493;D6RBI4	CALCOCO2	CALCOCO2	CALCOCO2	ENSG00000136436	10241	17q	FALSE		FALSE	0.546844	FALSE	1.31796	0.396466	6	0.0148355	3.28686	0.0166791	0.0657707	FALSE	26.4941	27.4221	28.0757	27.5843	28.1622	29.0982	29.0281	28.5596	26.4941	27.4221	28.0757	27.5843	28.1622	29.0982	29.0281	28.5596
Q7L7X3;Q7L7X3-3;Q7L7X3-2;F5H5C7;H0YF68;G3V1Q8	Q7L7X3	Q7L7X3;Q7L7X3-3;Q7L7X3-2	TAOK1	TAOK1	TAOK1	ENSG00000135090;ENSG00000160551	51347;57551	12q	FALSE		FALSE	0.540012	FALSE	1.29462	0.736713	6	0.0634442	1.67117	0.145722	0.290096	FALSE	25.5959	25.3502	25.2469	25.5587	26.081	25.7897	26.1432	28.9162	#N/A	#N/A	#N/A	#N/A	26.081	25.7897	26.1432	28.9162
Q96EP0;H0YKX0;Q96EP0-3;A0A0B4J293;Q96EP0-2;H0YM13;H0YKI4;H0YNJ0;H0YMG4;H0YMN0;H0YMG8;H0YM83;H0YNT1;H0YNK5	Q96EP0	H0YMG8;H0YM13;Q96EP0	RNF31	RNF31	RNF31	ENSG00000092098;ENSG00000259529	55072	14q	FALSE		FALSE	0.605887	TRUE	1.25822	0.278947	3	0.252872	3.6041	0.036656	0.111901	FALSE	#N/A	#N/A	26.192	25.528	27.2856	27.1284	26.9406	#N/A	#N/A	#N/A	26.192	25.528	27.2856	27.1284	26.9406	#N/A
Q9Y3Z3;A0A2R8YCS7;Q9Y3Z3-4;Q9Y3Z3-3;A0A2R8YD90;A0A2R8YF51;A0A2R8Y5D2;A0A2R8YFV6;A0A2R8Y586;A0A2R8Y6J9;A0A2R8YDI8;A0A2R8YG48;A0A2R8YF18;A0A2R8Y7R5;A0A2R8Y755	Q9Y3Z3	A0A2R8YCS7;Q9Y3Z3-4;Q9Y3Z3;A0A2R8YD90;Q9Y3Z3-3;A0A2R8YG48;A0A2R8Y7R5;A0A2R8Y755;A0A2R8Y586;A0A2R8YF51;A0A2R8Y5D2	SAMHD1	SAMHD1	SAMHD1	ENSG00000101347	25939	20q	FALSE		FALSE	0.554534	FALSE	1.24157	0.257922	6	0.315342	3.59113	0.0114882	0.0507775	FALSE	25.993	26.2625	26.4957	25.5925	27.4499	27.3697	26.8472	27.6432	25.993	26.2625	26.4957	25.5925	27.4499	27.3697	26.8472	27.6432
P15104;A0A2R8YDT1	P15104	A0A2R8YDT1;P15104	GLUL	GLUL	GLUL	ENSG00000135821	2752	1q	FALSE		FALSE	0.619048	FALSE	1.2005	0.223419	6	0.568213	2.83007	0.0299551	0.0968473	FALSE	25.5959	25.3502	25.2469	25.5587	26.0185	26.8706	26.8634	26.8012	#N/A	#N/A	#N/A	#N/A	26.0185	26.8706	26.8634	26.8012
Q92844;H7C3L4;E7EQA9;H7BZ28;E7ENY2;E7EVA2;E7EW82;E7EV32;E7EMT6	Q92844	E7EQA9;Q92844;H7C3L4;H7BZ28;E7EWR8;E7EM55;E7ERM9;E7EV32;E7EMT6;E7ENY2;E7EVA2;E7EW82;Q92844-2;Q92844-3	TANK	TANK	TANK	ENSG00000136560	10010	2q	FALSE		FALSE	0.550349	TRUE	1.17295	0.265807	5	0.429387	2.79738	0.0381114	0.115176	FALSE	25.5959	25.3502	25.2469	25.5587	26.1582	27.1647	26.5096	#N/A	#N/A	#N/A	#N/A	#N/A	26.1582	27.1647	26.5096	#N/A
O00479	O00479	O00479	HMGN4	HMGN4	HMGN4	ENSG00000182952	10473	6p	FALSE		FALSE	0.359762	FALSE	1.17182	1.23278	6	0.0761433	0.888784	0.408335	0.585839	FALSE	30.0308	29.0573	27.4082	27.1661	30.3054	27.7291	28.1549	32.1602	30.0308	29.0573	27.4082	27.1661	30.3054	27.7291	28.1549	32.1602
Q8IV38;G3V0G5;F8WB95	Q8IV38	Q8IV38;G3V0G5;F8WB95	ANKMY2	ANKMY2	ANKMY2	ENSG00000106524	57037	7p	FALSE		FALSE	0.572524	FALSE	1.1702	0.221554	5	0.515741	2.95394	0.0317403	0.10092	FALSE	25.5959	25.3502	25.2469	25.5587	26.9792	26.1672	26.6779	#N/A	#N/A	#N/A	#N/A	#N/A	26.9792	26.1672	26.6779	#N/A
C9JIZ6;P07602;P07602-2;P07602-3;Q5BJH1	C9JIZ6	C9JIZ6;P07602;P07602-2;P07602-3;Q5BJH1;A0A0J9YXB8	PSAP	PSAP	PSAP	ENSG00000197746	5660	10q	FALSE		FALSE	0.719571	TRUE	1.16438	0.379617	5	0.254331	2.39728	0.0618284	0.159883	FALSE	25.5959	25.3502	25.2469	25.5587	27.4211	26.4629	25.9229	#N/A	#N/A	#N/A	#N/A	#N/A	27.4211	26.4629	25.9229	#N/A
P20839;P20839-3;P20839-7;P20839-5;P20839-6;C9J381;P20839-2;P20839-4;C9K0R9;C9J029;H7C5T1;H7C511	P20839	C9J381;P20839-2;P20839-4;P20839;P20839-3;P20839-7;P20839-5;P20839-6;C9K0R9	IMPDH1	IMPDH1	IMPDH1	ENSG00000106348	3614	7q	FALSE		FALSE	0.656581	FALSE	1.14846	0.154745	2	0.0677861	6.98357	0.0198945	0.0755138	FALSE	25.1989	#N/A	#N/A	25.4138	26.5661	26.3435	#N/A	#N/A	25.1989	#N/A	#N/A	25.4138	26.5661	26.3435	#N/A	#N/A
P42224;P42224-2;J3KPM9;E7EPD2;D2KFR9;E7ENM1;E9PH66;H7BZ88;H7BZB5;Q14765	P42224	P42224;E7EPD2;D2KFR9;E7ENM1;E9PH66;H7BZ88	STAT1	STAT1	STAT1	ENSG00000115415;ENSG00000138378	6772;6775	2q	FALSE		FALSE	0.563163	TRUE	1.13493	0.149567	6	0.794217	2.27797	0.0629749	0.161374	FALSE	27.9598	28.0485	28.531	28.426	29.485	29.3736	29.4141	29.2322	27.9598	28.0485	28.531	28.426	29.485	29.3736	29.4141	29.2322
P48449-2;P48449;P48449-3;A0A0G2JQD0;C9J315;A0A0G2JS81;H7C3A5	P48449-2	P48449-3;P48449;P48449-2;A0A0G2JQD0;C9J315;A0A0G2JS81;H7C3A5	LSS	LSS	LSS	ENSG00000160285	4047	21q	FALSE		FALSE	0.663429	FALSE	1.05732	0.309548	4	0.198689	2.77383	0.0501342	0.13921	FALSE	26.7595	#N/A	27.2474	#N/A	27.6712	28.511	27.8967	28.1641	26.7595	#N/A	27.2474	#N/A	27.6712	28.511	27.8967	28.1641
Q9Y383;Q96HJ9-2;A0A0A6YYJ8;Q9Y383-3;Q9Y383-2;B8ZZ12;V9GZ75;F8WEU3	Q9Y383	Q9Y383;V9GZ75;F8WEU3	LUC7L2	LUC7L2	LUC7L2	ENSG00000007392;ENSG00000146963;ENSG00000164898;ENSG00000269955	55692;51631;154791;100996928	16p	FALSE		FALSE	0.557024	TRUE	1.05413	0.528221	6	0.0787476	1.84654	0.114338	0.243564	FALSE	29.4444	29.4217	29.8323	29.8175	30.1272	30.1998	30.1752	32.2303	29.4444	29.4217	29.8323	29.8175	30.1272	30.1998	30.1752	32.2303
O43896	O43896	O43896;I3L1B1	KIF1C	KIF1C	KIF1C	ENSG00000129250	10749	17p	FALSE		FALSE	0.586857	FALSE	1.0532	0.219389	4	0.103354	4.3295	0.0123546	0.0536613	FALSE	25.5959	25.3502	25.2469	25.5587	#N/A	#N/A	26.7852	26.197	#N/A	#N/A	#N/A	#N/A	#N/A	#N/A	26.7852	26.197
J3KQA0;P21579;Q8N9I0;O00445-2;O00445;K7EJS7	J3KQA0	J3KQA0;P21579;Q8N9I0;O00445-2;O00445	SYT1	SYT1	SYT1	ENSG00000067715;ENSG00000129990;ENSG00000143858	6857;6861;127833	12q	FALSE		FALSE	0.764571	FALSE	1.04261	1.45838	6	0.0566789	0.676044	0.524201	0.689919	FALSE	25.5959	25.3502	25.2469	25.5587	24.7086	24.3328	26.2037	30.6769	#N/A	#N/A	#N/A	#N/A	24.7086	24.3328	26.2037	30.6769
Q7LG56;H0YAV1;Q7LG56-6;A0A0C4DGZ6;Q7LG56-2;Q7LG56-3;Q7LG56-5	Q7LG56	A0A0C4DGZ6;H0YAV1;Q7LG56-2;Q7LG56;Q7LG56-6;Q7LG56-3	RRM2B	RRM2B	RRM2B	ENSG00000048392	50484	8q	FALSE		FALSE	0.698476	FALSE	1.03845	0.271013	6	0.436374	2.22159	0.0680487	0.169418	FALSE	25.5959	25.3502	25.2469	25.5587	27.1981	26.4975	26.0912	26.1186	#N/A	#N/A	#N/A	#N/A	27.1981	26.4975	26.0912	26.1186
Q5SSJ5;Q5SSJ5-2;Q5SSJ5-3;X6RGJ2;B0QZK4;Q5SWC8;B0QZK9;B0QZK8;Q5SSJ5-5	Q5SSJ5	Q5SSJ5;Q5SSJ5-2;Q5SSJ5-3;X6RGJ2;B0QZK4;Q5SWC8;B0QZK8;B0QZK9;Q5SSJ5-5;REV__P35663	HP1BP3	HP1BP3	HP1BP3	ENSG00000127483	50809	1p	FALSE		FALSE	0.609365	FALSE	1.02598	0.586049	6	0.0728856	1.6263	0.15501	0.303223	FALSE	29.8998	29.307	29.4222	29.0886	29.8838	29.81	29.9948	32.1328	29.8998	29.307	29.4222	29.0886	29.8838	29.81	29.9948	32.1328
P00558;P00558-2;P07205	P00558	P00558;P00558-2;P07205	PGK1	PGK1	PGK1	ENSG00000102144;ENSG00000170950	5230;5232	Xq	FALSE		FALSE	0.615905	FALSE	1.0199	0.614608	4	0.0635202	1.55608	0.194672	0.353662	FALSE	#N/A	25.5827	#N/A	25.5324	26.8924	25.3847	26.7859	27.2468	#N/A	25.5827	#N/A	25.5324	26.8924	25.3847	26.7859	27.2468
Q7Z4V5-2;Q7Z4V5;Q7Z4V5-4;Q7Z4V5-3;M0R0J3;H3BPQ6;K7EPS6;A0A024R216;A0A087WT54;Q9Y3E1;A0A087WX58;A0A087WZ99;K7EJP7;K7ERA4	Q7Z4V5-2	Q7Z4V5-2;Q7Z4V5;Q7Z4V5-4;Q7Z4V5-3;K7ERA4;A0A087WT54;K7EPS6;M0R0J3;A0A087WX58;K7EJP7	HDGFRP2	HDGFRP2	HDGFRP2	ENSG00000166503;ENSG00000167674	50810;84717	15q	FALSE		FALSE	0.494291	FALSE	1.00927	0.997509	6	0.0533443	0.958312	0.374912	0.55441	FALSE	25.5959	25.3502	25.2469	25.5587	25.4072	25.2626	25.7023	29.4165	#N/A	#N/A	#N/A	#N/A	25.4072	25.2626	25.7023	29.4165
A0A0C4DGQ6;Q96P16-3;Q96P16;K7EP82	A0A0C4DGQ6	Q96P16;A0A0C4DGQ6;Q96P16-3;K7EP82;K7EQR8;K7ER50	RPRD1A	RPRD1A	RPRD1A	ENSG00000141425	55197	18q	FALSE		FALSE	0.59919	FALSE	1.00603	#N/A	#N/A	0.0432012	#N/A	#N/A	#N/A	FALSE	25.5959	25.3502	25.9159	25.5587	#N/A	26.5305	26.6919	#N/A	#N/A	#N/A	25.9159	#N/A	#N/A	26.5305	26.6919	#N/A
Q9HBI6;F8W978;F8VZP1;Q9HCS2-2;F8VR75	Q9HBI6	Q9HBI6;F8W978;V9GYP6;A0A0A0MQR0;A0A0A0MR49;P78329;Q9HCS2;Q08477-2;Q08477;V9GYA1;K7EQI8;F8VZP1;F8VR75;Q9HCS2-2;P78329-2;P98187	CYP4F11	CYP4F11	CYP4F11	ENSG00000171903;ENSG00000186204	57834;66002	19p	FALSE		FALSE	0.697648	FALSE	0.983966	0.355759	6	-0.124418	3.11555	0.0207019	0.0774614	FALSE	28.615	28.767	29.2822	28.9688	29.4244	29.653	29.6362	30.8553	28.615	28.767	29.2822	28.9688	29.4244	29.653	29.6362	30.8553
P13073;H3BN72;H3BNV9;Q86WV2;H3BNI5;H3BPG0	P13073	P13073;H3BPG0;H3BN72;H3BNV9;Q86WV2;H3BNI5	COX4I1	COX4I1	COX4I1	ENSG00000131143	1327	16q	TRUE	MIM	TRUE	0.655968	TRUE	0.980443	0.308968	6	0.0110211	3.13761	0.0201289	0.075738	FALSE	27.1006	27.1822	27.5882	26.5952	27.4615	28.0685	28.5329	28.3251	27.1006	27.1822	27.5882	26.5952	27.4615	28.0685	28.5329	28.3251
P10412	P10412	P10412;P16402	HIST1H1E	HIST1H1E	HIST1H1E	ENSG00000168298	3008	6p	FALSE		FALSE	0.555571	FALSE	0.979799	1.19397	6	0.160259	0.686399	0.518094	0.683975	FALSE	29.7043	27.9949	27.9117	28.7704	28.2249	28.8716	28.3007	32.9032	29.7043	27.9949	27.9117	28.7704	28.2249	28.8716	28.3007	32.9032
O43252	O43252	O43252	PAPSS1	PAPSS1	PAPSS1	ENSG00000138801	9061	4q	FALSE		FALSE	0.666667	FALSE	0.943442	0.32397	5	0.366988	1.77934	0.135309	0.27519	FALSE	26.19	#N/A	26.4789	26.8254	28.1276	27.3213	26.9973	27.3199	26.19	#N/A	26.4789	26.8254	28.1276	27.3213	26.9973	27.3199
E7EX90;Q14203-3;Q14203-4;Q14203-6;Q14203;Q14203-5;Q14203-2;Q6AWB1;E7EWF7;C9JZA4;C9JTE5;C9JJN7;C9JJD0;C9JKG6;E9PCY0;C9J1B7	E7EX90	E7EX90;Q14203-3;Q14203-4;Q14203-6;Q14203;Q14203-5;Q14203-2;Q6AWB1;E7EWF7;C9JJD0;C9JKG6;E9PCY0;C9J1B7;C9JZA4;C9JTE5;C9JJN7	DCTN1;DKFZp686E0752	DCTN1	DCTN1	ENSG00000204843;ENSG00000264324	1639	2p	FALSE		FALSE	0.647216	TRUE	0.941444	0.239494	6	0.181414	3.17348	0.0192339	0.0738444	FALSE	26.4437	26.0933	26.3366	25.6786	27.4492	27.2657	26.7107	26.8924	26.4437	26.0933	26.3366	25.6786	27.4492	27.2657	26.7107	26.8924
A0A087X1Z3;Q9UL46;H0YM70;H0YKU2;H0YLG1;H0YLD2	A0A087X1Z3	A0A087X1Z3;Q9UL46;H0YM70;H0YLG1;H0YLD2;H0YKU2	PSME2	PSME2	PSME2	ENSG00000100911	5721	14q	FALSE		FALSE	0.59073	TRUE	0.940618	0.509979	6	0.570594	0.725567	0.495419	0.664828	FALSE	25.0766	24.5943	25.1352	26.3766	26.4816	26.6737	26.5665	25.2232	25.0766	24.5943	25.1352	26.3766	26.4816	26.6737	26.5665	25.2232
Q15067-2;Q15067;Q15067-3;K7ENF1;K7ESC7;K7ELT1;I3L0T4;I3L2U4	Q15067-2	Q15067-2;Q15067;Q15067-3;K7ENF1;K7ESC7;K7ELT1;I3L0T4;I3L2U4;I3L4S5	ACOX1	ACOX1	ACOX1	ENSG00000161533	51	17q	FALSE		FALSE	0.586119	FALSE	0.936693	#N/A	#N/A	0.0728655	#N/A	#N/A	#N/A	FALSE	25.5959	25.3502	25.2469	26.5863	26.8091	26.5622	26.6202	26.5346	#N/A	#N/A	#N/A	26.5863	26.8091	26.5622	26.6202	26.5346
P26006;P26006-1;D6R9X8;K7EMU3;H0YA49;H0YA32	P26006	P26006;P26006-1;H0YA49;K7EMU3;H0YA32;D6R9X8	ITGA3	ITGA3	ITGA3	ENSG00000005884	3675	17q	FALSE		FALSE	0.727349	TRUE	0.93021	0.32729	6	-0.00353549	2.85296	0.0290686	0.0961498	FALSE	27.2532	28.142	28.4728	28.2748	28.4441	29.2852	29.1644	28.97	27.2532	28.142	28.4728	28.2748	28.4441	29.2852	29.1644	28.97
Q9UNY4;Q9UNY4-2;X6RI15	Q9UNY4	Q9UNY4;Q9UNY4-2;X6RI15	TTF2	TTF2	TTF2	ENSG00000116830	8458	1p	FALSE		FALSE	0.638619	FALSE	0.896052	0.221858	6	0.112637	3.53115	0.0123505	0.0536613	FALSE	25.5959	25.3502	25.2469	25.5587	26.3895	26.5968	25.7366	26.613	#N/A	#N/A	#N/A	#N/A	26.3895	26.5968	25.7366	26.613
Q9Y2Q3;Q9Y2Q3-3;Q9Y2Q3-2;E9PFN5;Q9Y2Q3-4;C9JNT3	Q9Y2Q3	Q9Y2Q3;Q9Y2Q3-3;Q9Y2Q3-2;E9PFN5;Q9Y2Q3-4;C9JNT3	GSTK1	GSTK1	GSTK1	ENSG00000197448	373156	7q	TRUE	Matrix	FALSE	0.598905	FALSE	0.888627	0.282639	6	0.126956	2.69485	0.0358204	0.110219	FALSE	27.0826	26.8008	27.617	27.6114	27.6223	28.1333	28.4197	28.4911	27.0826	26.8008	27.617	27.6114	27.6223	28.1333	28.4197	28.4911
Q96QZ7-2;Q96QZ7-6;Q96QZ7-7;Q96QZ7;Q96QZ7-3;Q96QZ7-5;Q96QZ7-4;A0A087WT53;H7C5T8;H7C535;H7C4U7;A0A087WXD2;A0A0D9SGI1;A0A0E3D6M1;E7EWI0;A0A1B0GTC0;A0A1B0GUV4;H7C4S7;A0A0D9SGF8;A0A1B0GTH8;A0A0D9SEY4;A0A0D9SGF2;A0A1B0GUI9;A0A1B0GUF0;Q86UL8-2;Q86UL8;A0A0D9SET0	Q96QZ7-2	Q96QZ7-7;Q96QZ7-6;Q96QZ7-2;A0A087WT53;Q96QZ7;Q96QZ7-4;H7C5T8;Q96QZ7-3;Q96QZ7-5;A0A087WXD2;H7C4U7;H7C535	MAGI1	MAGI1	MAGI1	ENSG00000151276;ENSG00000187391	9223;9863	3p	FALSE		FALSE	0.614699	TRUE	0.886562	#N/A	#N/A	0.0840223	#N/A	#N/A	#N/A	FALSE	25.5959	26.504	25.2469	25.5587	26.5732	26.4333	#N/A	26.8322	#N/A	26.504	#N/A	#N/A	26.5732	26.4333	#N/A	26.8322
P17480;E9PKP7;P17480-2;E9PMM2;H0YDH7;E9PLT2	P17480	P17480;E9PKP7;P17480-2;E9PMM2;H0YDH7	UBTF	UBTF	UBTF	ENSG00000108312	7343	17q	FALSE		FALSE	0.503857	FALSE	0.88505	1.16996	6	-0.143655	0.879268	0.413081	0.590676	FALSE	25.7372	25.2641	26.3854	26.3219	25.438	25.9467	25.6476	30.2166	25.7372	25.2641	26.3854	26.3219	25.438	25.9467	25.6476	30.2166
C9J712;P35080;C9J2N0	C9J712	G5E9Q6;P35080-2;C9J0J7;C9JQ45;C9J5V8;F2Z3G0	PFN2	PFN2	PFN2	ENSG00000070087	5217	3q	FALSE		FALSE	0.601841	FALSE	0.88429	0.233528	6	0.219801	2.84544	0.0293568	0.0965725	FALSE	26.8334	27.1106	27.1264	27.0197	27.6822	27.4073	28.1311	28.4066	26.8334	27.1106	27.1264	27.0197	27.6822	27.4073	28.1311	28.4066
Q03111	Q03111	Q03111	MLLT1	MLLT1	MLLT1	ENSG00000130382	4298	19p	FALSE		FALSE	0.538143	TRUE	0.884074	0.768006	5	-0.0559739	1.22401	0.275474	0.448445	FALSE	25.5959	25.3502	25.2469	25.5587	#N/A	25.5924	25.2422	28.1313	#N/A	#N/A	#N/A	#N/A	#N/A	25.5924	25.2422	28.1313
P82663;E7EPW2;P82663-2;P82663-3	P82663	P82663;E7EPW2;P82663-2;P82663-3	MRPS25	MRPS25	MRPS25	ENSG00000131368	64432	3p	TRUE	Matrix	FALSE	0.563762	TRUE	0.877365	0.232027	5	-0.0180732	3.8592	0.0118897	0.052093	FALSE	25.5959	25.3502	25.2469	25.5587	26.6752	#N/A	26.4381	25.8325	#N/A	#N/A	#N/A	#N/A	26.6752	#N/A	26.4381	25.8325
H0Y9X1;Q96EY4;D6RA57;D6RE67;D6RC31	H0Y9X1	H0Y9X1;Q96EY4;D6RA57;D6RE67;D6RC31	TMA16	TMA16	TMA16	ENSG00000198498	55319	4q	FALSE		FALSE	0.496524	FALSE	0.872918	0.933368	5	-0.119763	1.06355	0.336178	0.512813	FALSE	27.9235	28.153	27.0021	#N/A	28.2942	27.8661	27.3646	30.7381	27.9235	28.153	27.0021	#N/A	28.2942	27.8661	27.3646	30.7381
P04080;A0A1W2PQG6;A0A1W2PS52	P04080	P04080;A0A1W2PQG6;A0A1W2PS52	CSTB	CSTB	CSTB	ENSG00000160213	1476	21q	FALSE		FALSE	0.583143	FALSE	0.860167	0.31135	6	0.164536	2.23424	0.0668744	0.168038	FALSE	27.8096	27.773	28.7455	28.7857	28.7513	29.3173	29.1762	29.3096	27.8096	27.773	28.7455	28.7857	28.7513	29.3173	29.1762	29.3096
A0A0A0MSY4;Q9BZ29-5;A0A088AWN3;Q9BZ29-6;Q6ZSL5;H0Y3S1;A0A0D9SFH5;H7BZ79;Q5JUD8;Q5JUD3;X6RGR3	A0A0A0MSY4	Q9BZ29-5;A0A0A0MSY4;A0A088AWN3;Q9BZ29-4;Q9BZ29;Q9BZ29-3;Q6ZSL5;A0A0A0MT38;Q9BZ29-6;A0A0D9SFH5;H0Y3S1;Q5JUD8;Q5JSL3;A0A2R8YD85;A0A0J9YW64;H7BZ79;A6NIW2;Q96BY6-3;Q96BY6;Q5JUD3	DOCK9	DOCK9	DOCK9	ENSG00000088387	23348	13q	FALSE		FALSE	0.631542	FALSE	0.851803	0.220938	6	0.456103	1.791	0.123482	0.256951	FALSE	26.4731	27.091	26.696	26.573	27.8005	27.8979	27.3861	27.156	26.4731	27.091	26.696	26.573	27.8005	27.8979	27.3861	27.156
P35579;P35579-2;Q5BKV1;B1AH99;REV__S4R3H4;REV__E7EQT4;REV__Q9UKV3-5;REV__Q9UKV3	P35579	P35579;P35579-2;Q5BKV1;B1AH99;REV__S4R3H4;REV__E7EQT4;REV__Q9UKV3-5;REV__Q9UKV3	MYH9	MYH9	MYH9	ENSG00000100345	4627	22q	FALSE		FALSE	0.57973	TRUE	0.850554	0.568864	6	0.385507	0.817501	0.444884	0.618808	FALSE	31.2749	30.4061	29.1896	29.5373	31.6593	30.2795	30.5415	31.3299	31.2749	30.4061	29.1896	29.5373	31.6593	30.2795	30.5415	31.3299
Q01518;Q01518-2;Q5T0R7;Q5T0R6;Q5T0R5;Q5T0R4;Q5T0R3;Q5T0R2;Q5T0R1;Q5T0R9;Q5T0S3;Q5T0R8	Q01518	Q01518;Q01518-2;Q5T0R6;Q5T0R5;Q5T0R4;Q5T0R3;Q5T0R2;Q5T0R1;Q5T0R7;Q5T0R9;Q5T0S3;Q5T0R8;B7Z385;A0A087WZ15;A0A087X0J3;E9PDI2;P40123-3;P40123-2;P40123	CAP1	CAP1	CAP1	ENSG00000131236	10487	1p	FALSE		FALSE	0.590745	TRUE	0.8438	0.259402	6	0.264054	2.23494	0.0668107	0.168038	FALSE	27.3667	27.0362	27.4731	27.3175	28.7439	28.0459	28.2088	27.57	27.3667	27.0362	27.4731	27.3175	28.7439	28.0459	28.2088	27.57
Q9P0M6;Q5SQT3	Q9P0M6	Q9P0M6;Q5SQT3	H2AFY2	H2AFY2	H2AFY2	ENSG00000099284	55506	10q	FALSE		FALSE	0.670429	FALSE	0.840209	0.676484	6	-0.065996	1.33958	0.228888	0.395496	FALSE	30.5692	29.3241	28.6622	28.4898	30.9217	28.9623	29.6281	30.8941	30.5692	29.3241	28.6622	28.4898	30.9217	28.9623	29.6281	30.8941
K7EIE5	K7EIE5	P10644;P10644-2;K7EPB2;K7EIE5;K7EID3;K7EJ40;K7EK41;K7EMZ6;K7EMU2;K7EM13;K7EQK3;K7EPR5;X6RAV4;K7EKR1;REV__F8VY02;REV__P30040	PRKAR1A	PRKAR1A	PRKAR1A	ENSG00000108946	5573	17q	FALSE		#N/A	0.534857	FALSE	0.839598	0.178399	5	0.18757	3.65488	0.0146732	0.0602542	FALSE	25.5959	25.3502	25.2469	25.5587	26.5321	26.3645	#N/A	25.9359	#N/A	#N/A	#N/A	#N/A	26.5321	26.3645	#N/A	25.9359
Q8IWZ3;Q8IWZ3-4;Q8IWZ3-6;E9PDP5;H7C2F5;H3BLS9;H0Y4P6;H0Y785;H0Y472;A0A0A0MQZ8;H0Y7Y3;H7C0V5	Q8IWZ3	Q8IWZ3-6;Q8IWZ3-4;Q8IWZ3;E9PDP5;Q8IWZ3-2;Q8IWZ3-5;Q8IWZ3-3;H7C2F5;H3BLS9;H0Y4P6;D6RHC4;H0Y7Y3;H0Y785;H0Y472;A0A0A0MQZ8;REV__A0A0A0MQZ8;REV__H0Y785;REV__H0Y472;REV__H0Y4P6;REV__Q8IWZ3-6;REV__Q8IWZ3;REV__Q8IWZ3-4;REV__H0Y7Y3	ANKHD1	ANKHD1	ANKHD1	ENSG00000131503;ENSG00000254996	54882;404734	5q	FALSE		FALSE	0.644537	FALSE	0.835377	0.230568	4	0.102347	3.17923	0.0335598	0.105334	FALSE	25.5959	25.3502	25.2469	25.5587	#N/A	26.5894	25.9572	#N/A	#N/A	#N/A	#N/A	#N/A	#N/A	26.5894	25.9572	#N/A
P31321;H7BYW5;C9JSK5;C9IZL8;C9JR00	P31321	H7BYW5;P31321;C9JSK5	PRKAR1B	PRKAR1B	PRKAR1B	ENSG00000188191	5575	7p	FALSE		FALSE	0.59181	FALSE	0.833216	0.188548	5	0.103285	3.87133	0.0117444	0.0516069	FALSE	26.0445	26.1876	26.4025	26.3132	#N/A	27.3258	27.2013	26.6835	26.0445	26.1876	26.4025	26.3132	#N/A	27.3258	27.2013	26.6835
Q9UQ13;Q9UQ13-2;X6RI37	Q9UQ13	Q9UQ13;Q9UQ13-2;X6RI37	SHOC2	SHOC2	SHOC2	ENSG00000108061	8036	10q	FALSE		FALSE	0.619	TRUE	0.826799	0.991328	5	0.117032	0.715976	0.506042	0.675812	FALSE	25.5959	25.3502	25.2469	25.5587	#N/A	24.6695	25.5585	28.5661	#N/A	#N/A	#N/A	#N/A	#N/A	24.6695	25.5585	28.5661
O00170;E9PMH2;V9GYQ3	O00170	O00170;E9PMH2;V9GYQ3	AIP	AIP	AIP	ENSG00000110711	9049	11q	FALSE		FALSE	0.592603	FALSE	0.823567	0.299196	4	0.441685	1.27636	0.270898	0.443395	FALSE	#N/A	#N/A	27.4422	26.9871	28.0612	27.8583	28.522	27.7113	#N/A	#N/A	27.4422	26.9871	28.0612	27.8583	28.522	27.7113
Q13177;H7C1X3;A0A087X294;O75914-2;O75914;O75914-4;O75914-3;B1AKS5;H0YCG5	Q13177	Q13177;A0A087X294;O75914-2;O75914;O75914-4;O75914-3;H7C1X3;E9PM17;B3KNX7;Q13153;Q13153-2;B1AKS5;H0YCG5	PAK2	PAK2	PAK2	ENSG00000077264;ENSG00000149269;ENSG00000180370	5063;5058;5062	Xq	FALSE		FALSE	0.583964	FALSE	0.819978	0.276537	6	0.242771	2.08727	0.0819072	0.19404	FALSE	26.5353	27.039	26.5976	27.6299	27.5513	27.7458	28.0834	27.7011	26.5353	27.039	26.5976	27.6299	27.5513	27.7458	28.0834	27.7011
Q86VP1-2;Q86VP1-4;Q86VP1-3;H7C3L5	Q86VP1-2	B8ZZD4;Q86VP1-4;Q86VP1-2;Q86VP1;Q86VP1-3;H7C3L5	TAX1BP1	TAX1BP1	TAX1BP1	ENSG00000106052	8887	7p	FALSE		FALSE	0.541	FALSE	0.819288	0.271716	6	0.0213744	2.93658	0.0260633	0.0899661	FALSE	25.5959	25.3502	25.2469	25.5587	25.8086	26.743	26.6653	25.8118	#N/A	#N/A	#N/A	#N/A	25.8086	26.743	26.6653	25.8118
P19525;P19525-2;C9JZT2;F8WBH4	P19525	P19525;P19525-2;F8WBH4;C9JZT2	EIF2AK2	EIF2AK2	EIF2AK2	ENSG00000055332	5610	2p	FALSE		FALSE	0.593984	FALSE	0.808251	0.177381	6	0.595116	1.20156	0.274805	0.447599	FALSE	29.3292	28.9765	28.8543	28.7008	30.0892	29.5692	29.6309	29.8046	29.3292	28.9765	28.8543	28.7008	30.0892	29.5692	29.6309	29.8046
Q14185;A0A096LNH6	Q14185	A0A096LNH6;Q14185;REV__Q14185;REV__A0A096LNH6	DOCK1	DOCK1	DOCK1	ENSG00000150760	1793	10q	FALSE		FALSE	0.666143	TRUE	0.803849	#N/A	#N/A	0.0584663	#N/A	#N/A	#N/A	FALSE	25.5959	25.3502	26.7899	25.5587	26.3995	26.8555	#N/A	#N/A	#N/A	#N/A	26.7899	#N/A	26.3995	26.8555	#N/A	#N/A
Q9NX58;D6RDJ1	Q9NX58	Q9NX58;D6RDJ1	LYAR	LYAR	LYAR	ENSG00000145220	55646	4p	FALSE		FALSE	0.538143	TRUE	0.801374	0.449139	6	-0.0987423	2.00409	0.0919038	0.208935	FALSE	28.475	27.6626	27.829	28.1702	28.7769	28.4044	28.1536	30.0074	28.475	27.6626	27.829	28.1702	28.7769	28.4044	28.1536	30.0074
P35659;B4DFG0;P35659-2;D6RDA2;D6R9L5;H0Y8X0;H0Y993	P35659	P35659;B4DFG0;P35659-2;H0Y993;D6RDA2;D6R9L5;H0Y8X0	DEK	DEK	DEK	ENSG00000124795	7913	6p	FALSE		FALSE	0.529629	TRUE	0.801228	0.89319	6	-0.148063	1.06281	0.328761	0.505059	FALSE	26.991	27.8558	27.334	27.6047	27.0134	27.5293	27.609	30.8387	26.991	27.8558	27.334	27.6047	27.0134	27.5293	27.609	30.8387
Q9BPW8;H7C2U6;F8WCR5;C9JDV8	Q9BPW8	Q9BPW8;H7C2U6;F8WCR5;C9JDV8	NIPSNAP1	NIPSNAP1	NIPSNAP1	ENSG00000184117	8508	22q	TRUE	Matrix	TRUE	0.52273	FALSE	0.801043	0.244637	6	0.0935753	2.89191	0.0276246	0.0923888	FALSE	27.573	27.4164	27.6082	26.9867	27.6707	28.2667	28.2163	28.6348	27.573	27.4164	27.6082	26.9867	27.6707	28.2667	28.2163	28.6348
Q6NUK1;Q6NUK1-2;J3KN42;H3BMI3	Q6NUK1	Q6NUK1;Q6NUK1-2;J3KN42;H3BMI3	SLC25A24	SLC25A24	SLC25A24	ENSG00000085491	29957	1p	TRUE	MIM	FALSE	0.560714	FALSE	0.792617	0.283155	6	0.147656	2.27777	0.0629921	0.161374	FALSE	27.3778	26.3848	27.2564	26.7505	27.5491	28.226	27.5378	27.627	27.3778	26.3848	27.2564	26.7505	27.5491	28.226	27.5378	27.627
P51553-2;E9PF84;E7EQB8;P51553;H7C1W2	P51553-2	P51553;E9PF84;E7EQB8;P51553-2;G5E9Q7;H7C1W2;H0Y5Q7	IDH3G	IDH3G	IDH3G	ENSG00000067829	3421	Xq	TRUE	Matrix	TRUE	0.63156	TRUE	0.790645	0.415814	6	0.0191075	1.85549	0.112928	0.241245	FALSE	27.9308	26.5826	28.3977	27.9518	28.4894	28.5917	28.7992	28.1453	27.9308	26.5826	28.3977	27.9518	28.4894	28.5917	28.7992	28.1453
Q93052;A0A087WZF1;C9JUT4;C9JXK9;C9JIY7;C9JT42;C9J3U9;C9J1K7;C9J5C8;C9J4E3;C9JE51;C9J2R5	Q93052	A0A087WZF1;Q93052;C9JUT4;C9J5C8;C9J4E3;C9JXK9;C9J2R5;C9JIY7;C9JT42;C9J3U9;C9J1K7	LPP	LPP	LPP	ENSG00000145012	4026	3q	FALSE		FALSE	0.51794	TRUE	0.7828	0.1473	6	0.481894	2.04281	0.0871046	0.202773	FALSE	26.3265	26.7349	26.9087	26.5848	27.5072	27.6033	27.3173	27.2584	26.3265	26.7349	26.9087	26.5848	27.5072	27.6033	27.3173	27.2584
Q16401;Q16401-2;Q4VXH0	Q16401	Q16401;Q16401-2;F2Z3J2;Q4VXH0	PSMD5	PSMD5	PSMD5	ENSG00000095261	5711	9q	FALSE		FALSE	0.593143	TRUE	0.77768	#N/A	#N/A	0.15509	#N/A	#N/A	#N/A	FALSE	25.8706	25.3502	25.2469	25.5587	26.5756	25.8136	26.4636	#N/A	25.8706	#N/A	#N/A	#N/A	26.5756	25.8136	26.4636	#N/A
A0A2R8Y7M3;A0A2R8Y5S7;P35241;P35241-5;P35241-4;P35241-3;A0A2R8Y5P0;P35241-2	A0A2R8Y7M3	E9PNV3;E9PQ82	RDX	RDX	RDX	ENSG00000137710	5962	11q	FALSE		FALSE	0.581476	TRUE	0.777333	0.842084	5	-0.224178	1.18932	0.287707	0.462788	FALSE	25.5959	25.3502	25.2469	25.5587	25.5654	#N/A	24.9029	28.1774	#N/A	#N/A	#N/A	#N/A	25.5654	#N/A	24.9029	28.1774
A0A2R8Y7M3;A0A2R8Y5S7;P35241;P35241-5;P35241-4;P35241-3;A0A2R8Y5P0;P35241-2	A0A2R8Y7M3	A0A2R8Y5S7;P35241;P35241-5;A0A2R8Y7M3;P35241-4;P35241-2;P35241-3;A0A2R8Y5P0;A0A2R8Y4H6	RDX	RDX	RDX	ENSG00000137710	5962	11q	FALSE		FALSE	0.581476	TRUE	0.777333	0.842084	5	0.373044	0.480105	0.65142	0.789998	FALSE	25.5959	25.3502	25.2469	25.5587	25.5654	#N/A	24.9029	28.1774	#N/A	#N/A	#N/A	#N/A	25.5654	#N/A	24.9029	28.1774
Q9NPH2-2;Q9NPH2-3;Q9NPH2;J3QS51;J3KRH4	Q9NPH2-2	Q9NPH2-2	ISYNA1	ISYNA1	ISYNA1	ENSG00000105655	51477	19p	FALSE		FALSE	0.657643	FALSE	0.776801	0.238121	6	-0.0151332	3.32576	0.0158902	0.0639631	FALSE	27.1487	27.3125	27.8489	27.5932	28.5516	28.4668	28.2479	27.7442	27.1487	27.3125	27.8489	27.5932	28.5516	28.4668	28.2479	27.7442
Q9NPH2-2;Q9NPH2-3;Q9NPH2;J3QS51;J3KRH4	Q9NPH2-2	Q9NPH2-3;Q9NPH2;J3KRH4;J3QS51;J3QKW9;J3QRY0;J3QRH1;J3QLD7	ISYNA1	ISYNA1	ISYNA1	ENSG00000105655	51477	19p	FALSE		FALSE	0.657643	FALSE	0.776801	0.238121	6	0.422614	1.48742	0.187464	0.344696	FALSE	27.1487	27.3125	27.8489	27.5932	28.5516	28.4668	28.2479	27.7442	27.1487	27.3125	27.8489	27.5932	28.5516	28.4668	28.2479	27.7442
P08559-3;P08559;P08559-2;P08559-4;Q5JPU3;Q5JPU0;Q5JPT9;Q5JPU1;Q5JPU2;P29803	P08559-3	P08559-3;P08559;P08559-4;P08559-2;Q5JPU3;Q5JPU0;Q5JPU1;Q5JPT9;P29803;Q5JPU2	PDHA1	PDHA1	PDHA1	ENSG00000131828;ENSG00000163114	5160;5161	Xp	TRUE	Matrix	TRUE	0.581	FALSE	0.773737	0.266362	6	0.0789419	2.60846	0.0402035	0.120052	FALSE	27.1975	27.4696	27.9848	27.488	28.0008	28.2919	28.0347	28.9074	27.1975	27.4696	27.9848	27.488	28.0008	28.2919	28.0347	28.9074
Q9NY12-2;Q9NY12	Q9NY12-2	Q9NY12-2;Q9NY12	GAR1	GAR1	GAR1	ENSG00000109534	54433	4q	FALSE		FALSE	0.575667	TRUE	0.770654	0.46379	6	-0.126615	1.93464	0.101191	0.224603	FALSE	30.1905	29.3021	28.9285	28.5839	30.1627	29.1356	30.2163	30.5731	30.1905	29.3021	28.9285	28.5839	30.1627	29.1356	30.2163	30.5731
Q2NL82;I3L1Q5;I3L4E8	Q2NL82	Q2NL82;I3L1Q5	TSR1	TSR1	TSR1	ENSG00000167721	55720	17p	FALSE		FALSE	0.667143	FALSE	0.76685	0.738395	6	0.0970802	0.90706	0.399337	0.577592	FALSE	26.7526	26.8263	27.1807	27.2197	26.8738	27.0828	27.1497	29.9404	26.7526	26.8263	27.1807	27.2197	26.8738	27.0828	27.1497	29.9404
O14647-2;O14647;A0A1B0GTU9;A0A0D9SFV8;A0A1B0GTM9;A0A0D9SF92;A0A0D9SFA3;A0A0D9SGK0;B7Z3I4;O14647-3	O14647-2	O14647;O14647-2;A0A1B0GTU9;B7Z3I4;O14647-3;A0A0D9SGK0;A0A1B0GU59;A0A0D9SF92;A0A0D9SFA3;A0A0D9SFI3	CHD2	CHD2	CHD2	ENSG00000173575	1106	15q	FALSE		FALSE	0.555676	FALSE	0.76572	0.395206	6	-0.0849908	2.15257	0.0748398	0.182437	FALSE	26.5069	26.1628	25.8695	25.6591	26.8993	26.5297	26.0919	27.7402	26.5069	26.1628	25.8695	25.6591	26.8993	26.5297	26.0919	27.7402
Q9H8S9;Q9H8S9-2;Q7L9L4;Q7L9L4-2;D6RCK3	Q9H8S9	Q9H8S9;Q9H8S9-2;Q7L9L4;Q7L9L4-2;D6RCK3	MOB1A;MOB1B	MOB1A	MOB1A	ENSG00000114978;ENSG00000173542	55233;92597	2p	FALSE		FALSE	0.567556	TRUE	0.763583	0.214969	4	0.0881944	3.14179	0.0347877	0.108023	FALSE	#N/A	28.7922	28.8114	28.7563	29.3486	29.3234	29.9787	#N/A	#N/A	28.7922	28.8114	28.7563	29.3486	29.3234	29.9787	#N/A
P30989	P30989	P30989	NTSR1	NTSR1	NTSR1	ENSG00000101188	4923	20q	FALSE		FALSE	0.731762	TRUE	0.762738	0.17574	6	0.301433	2.62493	0.0393258	0.117957	FALSE	27.1187	27.6872	27.2711	27.0076	28.1472	27.9061	27.8467	28.2355	27.1187	27.6872	27.2711	27.0076	28.1472	27.9061	27.8467	28.2355
A0A0A0MRM9;Q14978;Q14978-2;S4R349;S4R402;S4R3C2	A0A0A0MRM9	Q14978-3;S4R341	NOLC1	NOLC1	NOLC1	ENSG00000166197	9221	10q	FALSE		FALSE	0.587857	TRUE	0.761498	0.433656	6	-0.0705464	1.91867	0.103456	0.228135	FALSE	29.6029	28.8306	28.0565	28.658	30.4227	29.3169	29.1424	29.312	29.6029	28.8306	28.0565	28.658	30.4227	29.3169	29.1424	29.312
A0A0A0MRM9;Q14978;Q14978-2;S4R349;S4R402;S4R3C2	A0A0A0MRM9	A0A0A0MRM9;Q14978;Q14978-2;S4R349;S4R3C2;S4R402	NOLC1	NOLC1	NOLC1	ENSG00000166197	9221	10q	FALSE		FALSE	0.587857	TRUE	0.761498	0.433656	6	0.00610959	1.74191	0.132162	0.27117	FALSE	29.6029	28.8306	28.0565	28.658	30.4227	29.3169	29.1424	29.312	29.6029	28.8306	28.0565	28.658	30.4227	29.3169	29.1424	29.312
Q460N5-1;Q460N5;Q460N5-4;H7C5R8;Q460N5-3;Q460N5-5;H7C4Y3	Q460N5-1	H7C5R8;Q460N5-4;Q460N5-1;Q460N5;Q460N5-3;H7C4Y3;Q460N5-5	PARP14	PARP14	PARP14	ENSG00000173193	54625	3q	FALSE		FALSE	0.665857	FALSE	0.757007	0.202077	6	0.444501	1.54647	0.172952	0.326385	FALSE	25.2828	25.8077	25.8433	25.8199	26.7883	26.6023	26.1567	26.2345	25.2828	25.8077	25.8433	25.8199	26.7883	26.6023	26.1567	26.2345
O94832;J3QRN6;K7EIG7;J3KRL0;J3QRR2;F8WEW9;B0I1T2-2;B0I1T2-3;B0I1T2-4;B0I1T2	O94832	O94832;J3QRN6;K7EIG7;J3KRL0;J3QRR2;F8WEW9;B0I1T2-2;B0I1T2-3;B0I1T2-4;B0I1T2	MYO1D	MYO1D	MYO1D	ENSG00000136286;ENSG00000176658	64005;4642	7p	FALSE		FALSE	0.60266	FALSE	0.75686	0.319065	6	0.0605787	2.18225	0.0718378	0.176804	FALSE	29.2244	28.399	28.1684	28.0054	29.2337	28.7467	29.2858	29.5585	29.2244	28.399	28.1684	28.0054	29.2337	28.7467	29.2858	29.5585
Q8WUA2	Q8WUA2	Q8WUA2	PPIL4	PPIL4	PPIL4	ENSG00000131013	85313	6q	FALSE		FALSE	0.584095	FALSE	0.751705	0.439342	6	0.179539	1.30233	0.240559	0.409318	FALSE	25.9771	27.5473	26.6664	26.459	28.0226	27.689	27.2776	26.6674	25.9771	27.5473	26.6664	26.459	28.0226	27.689	27.2776	26.6674
P18669;P15259;Q8N0Y7	P18669	P18669;P15259	PGAM1;PGAM2	PGAM1	PGAM1	ENSG00000164708;ENSG00000171314;ENSG00000226784	5224;5223;441531	7p	FALSE		FALSE	0.582	FALSE	0.751457	0.229092	6	0.168184	2.54602	0.0437243	0.127391	FALSE	27.3148	27.046	27.1783	26.982	28.4464	27.764	27.915	27.4016	27.3148	27.046	27.1783	26.982	28.4464	27.764	27.915	27.4016
Q9Y2Z0-2	Q9Y2Z0-2	Q9Y2Z0-2;Q9Y2Z0	SUGT1	SUGT1	SUGT1	ENSG00000165416	10910	13q	FALSE		FALSE	0.577857	FALSE	0.743901	0.299948	6	0.508286	0.785519	0.462032	0.634161	FALSE	27.3894	28.0464	27.9711	27.4582	29.1239	28.2456	28.5046	27.9665	27.3894	28.0464	27.9711	27.4582	29.1239	28.2456	28.5046	27.9665
O43852-2;O43852;O43852-4;O43852-3;O43852-9;O43852-8;O43852-10;O43852-5;O43852-6;O43852-12;O43852-13;O43852-14;O43852-7;O43852-15;O43852-11;H0Y875	O43852-2	O43852;O43852-3;O43852-5;O43852-6;O43852-15;H0Y875;O43852-9;O43852-10;O43852-13;O43852-14;O43852-11;O43852-12	CALU	CALU	CALU	ENSG00000128595	813	7q	FALSE		FALSE	0.593571	FALSE	0.73319	0.184698	6	0.0818757	3.52638	0.0124221	0.0536977	FALSE	25.5959	25.3502	25.2469	25.5587	26.0015	26.0469	25.9728	26.6632	#N/A	#N/A	#N/A	#N/A	26.0015	26.0469	25.9728	26.6632
P24752;H0YEL7;P24752-2;E9PRQ6;E9PKF3	P24752	P24752;H0YEL7;P24752-2;E9PRQ6;E9PKF3	ACAT1	ACAT1	ACAT1	ENSG00000075239	38	11q	TRUE	Matrix	TRUE	0.642683	FALSE	0.730519	0.447848	6	0.0842134	1.44314	0.199086	0.359693	FALSE	29.2051	28.7495	29.4314	29.3127	29.3191	29.4509	29.7012	31.1496	29.2051	28.7495	29.4314	29.3127	29.3191	29.4509	29.7012	31.1496
P49902;P49902-2;Q5JUV4;Q5JUV6;Q5JUV3;H0YHR8;REV__M0QX83;S4R3E7;S4R3A6;REV__H0YES7;REV__F5GWJ3;REV__Q17RW3;REV__A0A1B0GW38	P49902	P49902-2;P49902;Q5JUV4;Q5JUV3;Q5JUV6;H0YHR8	NT5C2	NT5C2	NT5C2	ENSG00000076685	22978	10q	FALSE		FALSE	0.568214	FALSE	0.72088	0.311025	6	0.201404	1.67021	0.145916	0.290118	FALSE	25.5551	24.5443	25.7337	25.8087	26.2485	26.1227	26.3083	25.8458	25.5551	24.5443	25.7337	25.8087	26.2485	26.1227	26.3083	25.8458
Q14554;Q14554-2;C9JY10;H7C4F9	Q14554	Q14554;Q14554-2;H7C4F9;C9JY10	PDIA5	PDIA5	PDIA5	ENSG00000065485	10954	3q	FALSE		FALSE	0.598929	FALSE	0.715337	0.792413	6	-0.0689915	0.989798	0.360494	0.539361	FALSE	26.4416	26.5906	27.1623	26.8264	26.2897	27.0877	26.7566	29.7483	26.4416	26.5906	27.1623	26.8264	26.2897	27.0877	26.7566	29.7483
O00743-2;O00743;O00743-3	O00743-2	O00743-2;O00743;O00743-3	PPP6C	PPP6C	PPP6C	ENSG00000119414	5537	9q	FALSE		FALSE	0.642857	TRUE	0.709757	0.2125	4	0.178846	2.49841	0.0668803	0.168038	FALSE	#N/A	26.7438	26.2202	26.4054	26.8827	27.3765	27.2395	#N/A	#N/A	26.7438	26.2202	26.4054	26.8827	27.3765	27.2395	#N/A
H0YLA2;P37108	H0YLA2	P37108;H0YLA2;H0YLW0	SRP14	SRP14	SRP14	ENSG00000140319	6727	15q	FALSE		FALSE	0.599214	TRUE	0.70022	0.312305	6	0.108907	1.89339	0.107148	0.232527	FALSE	28.9984	29.1562	29.6471	29.1522	29.5637	29.8641	29.5785	30.7485	28.9984	29.1562	29.6471	29.1522	29.5637	29.8641	29.5785	30.7485
P29317;P29317-2;A0A0B4J1T8;Q15375;J3KR66;Q9UF33;Q9UF33-2;Q15375-4;Q15375-2;Q9UF33-3;P29320;F8VP57;P54756-2;P54756-3;P54756;B7ZKW7;C9JXA2;F8W9W0;B7ZKJ3;P29322	P29317	P29317;P29317-2;Q9UF33-3;Q15375-2;Q9UF33-2;Q15375;Q15375-4;P54756;U3NG26;B7ZKW7;F8W9W0;C9JXA2;F8VP57;B7ZKJ3;P54756-2;Q5JY90;P29320;P54756-3;Q06187-2;Q06187;P29322	EPHA2	EPHA2	EPHA2	ENSG00000044524;ENSG00000070886;ENSG00000080224;ENSG00000135333;ENSG00000142627;ENSG00000145242	2042;2046;285220;2045;1969;2044	3p	FALSE		FALSE	0.818996	TRUE	0.700217	0.171706	6	0.276272	2.46901	0.0485225	0.136626	FALSE	28.3816	28.7619	28.9803	28.6905	29.2842	29.5756	29.6275	29.1278	28.3816	28.7619	28.9803	28.6905	29.2842	29.5756	29.6275	29.1278
Q8IWS0-5;Q8IWS0;A0A0D9SGE8;Q8IWS0-3;Q5JRC6;Q8IWS0-4;Q8IWS0-2	Q8IWS0-5	Q5JRC6;A0A0D9SGE8;Q8IWS0-5;Q8IWS0-3;Q8IWS0;Q8IWS0-4;Q8IWS0-2	PHF6	PHF6	PHF6	ENSG00000156531	84295	Xq	FALSE		FALSE	0.574619	FALSE	0.696678	0.173271	6	0.116571	3.34797	0.0154583	0.062708	FALSE	27.9837	28.2391	28.631	28.4642	28.7576	29.1515	28.985	29.2105	27.9837	28.2391	28.631	28.4642	28.7576	29.1515	28.985	29.2105
P22314-2;P22314;Q5JRR6;Q5JRR9;Q5JRS0;Q5JRS2;Q5JRS1;Q5JRS3	P22314-2	P22314;P22314-2;Q5JRR6;Q5JRR9;Q5JRS0;Q5JRS2;Q5JRS1;Q5JRS3	UBA1	UBA1	UBA1	ENSG00000130985	7317	Xp	FALSE		FALSE	0.655544	FALSE	0.692605	0.124265	6	0.288474	3.25218	0.0174186	0.0678268	FALSE	28.5194	28.3307	28.2864	28.3205	29.2947	28.8479	29.2029	28.882	28.5194	28.3307	28.2864	28.3205	29.2947	28.8479	29.2029	28.882
Q8IVP5	Q8IVP5	Q8IVP5	FUNDC1	FUNDC1	FUNDC1	ENSG00000069509	139341	Xp	TRUE	MOM	FALSE	0.655619	FALSE	0.692005	0.35436	5	-0.0421342	2.07173	0.0930342	0.210392	FALSE	25.5959	25.3502	25.2469	25.5587	26.6792	26.3749	25.3357	#N/A	#N/A	#N/A	#N/A	#N/A	26.6792	26.3749	25.3357	#N/A
P27144;D3DQ64	P27144	P27144;D3DQ64	AK4	AK4	AK4	ENSG00000162433	205	1p	TRUE	Matrix	FALSE	0.60419	FALSE	0.691875	0.26305	6	0.092715	2.27774	0.062995	0.161374	FALSE	26.2532	26.6375	27.3727	27.1931	27.4217	27.6365	27.6634	27.5024	26.2532	26.6375	27.3727	27.1931	27.4217	27.6365	27.6634	27.5024
Q8NBS9;Q8NBS9-2	Q8NBS9	Q8NBS9;Q8NBS9-2	TXNDC5	TXNDC5	TXNDC5	ENSG00000239264	81567	6p	FALSE		FALSE	0.695619	FALSE	0.685889	0.201297	6	-0.0158977	3.48632	0.0130417	0.0550567	FALSE	28.6496	28.1767	28.7205	28.2447	28.9764	28.8063	29.4353	29.317	28.6496	28.1767	28.7205	28.2447	28.9764	28.8063	29.4353	29.317
Q15181;Q5SQT6	Q15181	Q15181;Q5SQT6	PPA1	PPA1	PPA1	ENSG00000180817	5464	10q	FALSE		FALSE	0.650381	FALSE	0.683723	0.569084	5	0.126042	0.979964	0.372109	0.552564	FALSE	26.0522	26.7841	27.6243	27.5159	#N/A	27.3873	27.099	28.5472	26.0522	26.7841	27.6243	27.5159	#N/A	27.3873	27.099	28.5472
O75874;C9J4N6;C9JJE5;C9JLU6	O75874	O75874;C9J4N6;C9JLU6;C9JJE5	IDH1	IDH1	IDH1	ENSG00000138413	3417	2q	FALSE		FALSE	0.586262	TRUE	0.683516	0.188469	5	0.14554	2.85445	0.0356373	0.109829	FALSE	26.623	26.6824	26.9486	#N/A	27.6583	27.021	27.5802	27.4799	26.623	26.6824	26.9486	#N/A	27.6583	27.021	27.5802	27.4799
P45974-2;P45974;F5H571;H7C5J3;Q92995-2	P45974-2	P45974;P45974-2;F5H571	USP5	USP5	USP5	ENSG00000058056;ENSG00000111667	8975;8078	3q	FALSE		FALSE	0.591643	TRUE	0.682909	0.232459	6	0.176682	2.1777	0.0722899	0.177482	FALSE	27.5324	28.0154	27.3331	27.8028	28.8708	28.2395	28.247	28.0582	27.5324	28.0154	27.3331	27.8028	28.8708	28.2395	28.247	28.0582
P35580;P35580-3;P35580-5;P35580-2;P35580-4;E7ERA5	P35580	P35580;P35580-5;P35580-2;P35580-3;P35580-4;E7ERA5;P13533	MYH10	MYH10	MYH10	ENSG00000133026	4628	17p	FALSE		FALSE	0.611929	TRUE	0.68199	0.581716	6	0.0852025	1.02591	0.344504	0.521085	FALSE	29.6986	28.8701	27.7394	27.8935	30.0034	28.4015	28.8987	29.6259	29.6986	28.8701	27.7394	27.8935	30.0034	28.4015	28.8987	29.6259
O75367-3;O75367;O75367-2;B4DJC3;D6RCF2	O75367-3	O75367-3;O75367;O75367-2;B4DJC3;D6RCF2	H2AFY	H2AFY	H2AFY	ENSG00000113648	9555	5q	FALSE		FALSE	0.644317	TRUE	0.677131	0.511721	6	-0.0276868	1.37735	0.217579	0.3801	FALSE	32.8267	32.0567	31.0022	31.1933	32.9152	31.6661	32.3351	32.8709	32.8267	32.0567	31.0022	31.1933	32.9152	31.6661	32.3351	32.8709
B1ALK7;Q14155-5;Q14155-1;A0A2R8YG42;Q14155-6;Q14155;Q14155-3;Q14155-2;E7EUY6;E9PDQ5;E7EU80;C9JDI6;B1ANY6;E7ENL8;Q15052-2;Q15052;F6SJA5;C9JAD7	B1ALK7	B1ALK7;A0A2R8YG42;Q14155-1;Q14155-5;Q14155-6;Q14155-2;Q14155-3;Q14155;E7EUY6;E9PDQ5;F6SJA5;E7EU80;Q15052-2;Q15052	ARHGEF7	ARHGEF7	ARHGEF7	ENSG00000102606;ENSG00000129675	8874;9459	13q	FALSE		FALSE	0.577983	TRUE	0.677042	0.272853	6	0.21931	1.67758	0.14444	0.288775	FALSE	26.4546	26.598	26.1861	26.4218	27.0711	27.3451	27.574	26.3785	26.4546	26.598	26.1861	26.4218	27.0711	27.3451	27.574	26.3785
A8MT72;Q2NKQ5;Q16799-3;Q16799-2;Q16799	A8MT72	A8MT72;Q2NKQ5;Q16799-3;Q16799-2;Q16799	RTN1	RTN1	RTN1	ENSG00000139970	6252	14q	FALSE		FALSE	0.736476	FALSE	0.676882	1.02	3	-0.210032	0.869525	0.448541	0.621597	FALSE	29.4916	27.1378	#N/A	29.3862	29.0248	#N/A	29.6727	#N/A	29.4916	27.1378	#N/A	29.3862	29.0248	#N/A	29.6727	#N/A
O60783	O60783	O60783	MRPS14	MRPS14	MRPS14	ENSG00000120333	63931	1q	TRUE	Matrix	TRUE	0.580905	TRUE	0.667995	0.32288	4	-0.0551109	2.23955	0.0886663	0.204981	FALSE	#N/A	27.4114	28.0411	27.5575	27.9284	28.2629	#N/A	28.8227	#N/A	27.4114	28.0411	27.5575	27.9284	28.2629	#N/A	28.8227
Q02790;F5H1U3;H0YFG2;F5H120	Q02790	Q02790;H0YFG2;F5H1U3;F5H120	FKBP4	FKBP4	FKBP4	ENSG00000004478	2288	12p	FALSE		FALSE	0.584302	FALSE	0.667923	0.288752	6	0.209196	1.58866	0.163238	0.313759	FALSE	26.705	27.2056	27.4289	27.0908	28.2617	27.9268	27.8193	27.0943	26.705	27.2056	27.4289	27.0908	28.2617	27.9268	27.8193	27.0943
Q9P0J0;Q9P0J0-2;B4DEZ3;K7EJE1;E7ENQ6;U3KQP3	Q9P0J0	B4DEZ3;K7EJE1;E7ENQ6;Q9P0J0;Q9P0J0-2;U3KQP3;K7EP87	NDUFA13	NDUFA13	NDUFA13	ENSG00000186010;ENSG00000258674	51079	19p	TRUE	MIM	FALSE	0.622369	TRUE	0.666223	0.431962	6	-0.0333173	1.61945	0.156478	0.304318	FALSE	28.7531	28.8531	27.0551	28.6279	28.9556	29.2066	28.9538	28.8382	28.7531	28.8531	27.0551	28.6279	28.9556	29.2066	28.9538	28.8382
O60701;O60701-2;O60701-3;E7ER95;E7ER83;E7ETF4;E7EV97;D6RHF4;E9PBD2	O60701	O60701;O60701-3;O60701-2;E7ER83;E7ETF4;E7EV97;E7ER95;D6RHF4;E9PBD2	UGDH	UGDH	UGDH	ENSG00000109814	7358	4p	FALSE		FALSE	0.649333	FALSE	0.665873	0.133757	6	0.348695	2.37131	0.0554218	0.148416	FALSE	27.2131	27.164	27.1232	27.2725	27.8817	28.2048	27.5901	27.7596	27.2131	27.164	27.1232	27.2725	27.8817	28.2048	27.5901	27.7596
A0A0A0MTR7;A0A0A0MTC1;Q63HN8;Q63HN8-4;Q63HN8-5;Q63HN8-6;I3L3H9	A0A0A0MTR7	A0A0A0MTR7;A0A0A0MTC1;Q63HN8;Q63HN8-4;Q63HN8-6	RNF213	RNF213	RNF213	ENSG00000173821	57674	17q	FALSE		FALSE	0.719476	FALSE	0.664235	0.168797	6	0.106302	3.30535	0.0162989	0.0649722	FALSE	26.8035	26.5354	27.0361	26.8364	27.7936	27.578	27.2369	27.2599	26.8035	26.5354	27.0361	26.8364	27.7936	27.578	27.2369	27.2599
A6NHL2-2;A6NHL2	A6NHL2-2	A6NHL2-2;A6NHL2	TUBAL3	TUBAL3	TUBAL3	ENSG00000178462	79861	10p	FALSE		FALSE	0.613238	FALSE	0.660861	0.194687	6	0.234092	2.19208	0.0708714	0.17543	FALSE	28.4931	28.381	28.2728	28.1725	29.2672	28.498	29.2645	28.9331	28.4931	28.381	28.2728	28.1725	29.2672	28.498	29.2645	28.9331
F8WJN3;Q16630-3;Q16630;Q16630-2;F8W084	F8WJN3	Q16630;Q16630-2;F8WJN3;Q16630-3;F8W084	CPSF6	CPSF6	CPSF6	ENSG00000111605	11052	12q	FALSE		FALSE	0.569698	TRUE	0.660429	0.213722	6	0.0818487	2.70716	0.0352388	0.109012	FALSE	27.5466	27.2984	27.3534	27.6396	28.3145	27.7731	27.808	28.5841	27.5466	27.2984	27.3534	27.6396	28.3145	27.7731	27.808	28.5841
O95747;C9JIG9	O95747	O95747;C9JIG9	OXSR1	OXSR1	OXSR1	ENSG00000172939	9943	3p	FALSE		FALSE	0.654524	TRUE	0.657412	0.263388	6	0.218872	1.665	0.146968	0.29161	FALSE	26.582	26.233	26.6216	26.5421	27.8249	27.2087	26.6979	26.8768	26.582	26.233	26.6216	26.5421	27.8249	27.2087	26.6979	26.8768
Q5T7C4;P09429;B2RPK0	Q5T7C4	P09429;Q5T7C4;B2RPK0	HMGB1;HMGB1P1	HMGB1	HMGB1	ENSG00000189403	3146	13q	FALSE		FALSE	0.492238	TRUE	0.656673	0.351561	6	0.185007	1.34163	0.22826	0.394752	FALSE	28.5209	28.5678	29.5078	28.7987	29.4131	29.1984	29.1232	30.2871	28.5209	28.5678	29.5078	28.7987	29.4131	29.1984	29.1232	30.2871
Q969S9-3;Q969S9;Q969S9-2;Q969S9-4;Q969S9-5;D6RAL1;D6RF75	Q969S9-3	Q969S9-2;Q969S9-3;Q969S9;Q969S9-4;Q969S9-5;D6RAL1;D6RF75	GFM2	GFM2	GFM2	ENSG00000164347	84340	5q	TRUE	Matrix	TRUE	0.588937	FALSE	0.652525	0.19873	6	0.0283395	3.14087	0.0200458	0.075738	FALSE	25.9622	26.5764	26.4791	26.5054	27.2507	27.0872	26.6253	27.17	25.9622	26.5764	26.4791	26.5054	27.2507	27.0872	26.6253	27.17
P84085;C9J1Z8	P84085	P84085;C9J1Z8;F5H1V1;F5H6T5;F8WDB3	ARF5	ARF5	ARF5	ENSG00000004059	381	7q	TRUE	unknown	FALSE	0.605857	FALSE	0.649833	0.177537	6	0.170193	2.70164	0.0354987	0.109591	FALSE	29.4863	29.4496	30.0467	29.5765	29.9995	30.397	30.2458	30.5161	29.4863	29.4496	30.0467	29.5765	29.9995	30.397	30.2458	30.5161
O15047	O15047	O15047	SETD1A	SETD1A	SETD1A	ENSG00000099381	9739	16p	FALSE		FALSE	0.605238	TRUE	0.647974	0.237712	5	0.0215743	2.63512	0.046247	0.131572	FALSE	25.5959	25.3502	25.2469	25.5587	26.5082	26.1327	#N/A	25.6168	#N/A	#N/A	#N/A	#N/A	26.5082	26.1327	#N/A	25.6168
P36507;G5E9C7;A0A1B0GUL7;M0R1B6	P36507	P36507;G5E9C7	MAP2K2	MAP2K2	MAP2K2	ENSG00000126934	5605	19p	FALSE		FALSE	0.588746	TRUE	0.644659	0.394555	6	0.0415918	1.52847	0.177259	0.332016	FALSE	27.7932	26.3843	27.5176	27.1056	28.3439	27.816	28.0459	27.1735	27.7932	26.3843	27.5176	27.1056	28.3439	27.816	28.0459	27.1735
P68036-2;P68036;P68036-3;A0A1B0GUS4	P68036-2	P68036;P68036-3;P68036-2;A0A1B0GUS4	UBE2L3	UBE2L3	UBE2L3	ENSG00000185651	7332	22q	FALSE		FALSE	0.518	TRUE	0.640603	0.214597	5	0.0531723	2.73737	0.0409199	0.121349	FALSE	26.5433	26.9826	27.2502	27.2534	27.7315	27.7625	27.45	#N/A	26.5433	26.9826	27.2502	27.2534	27.7315	27.7625	27.45	#N/A
Q06210-2;Q06210	Q06210-2	Q06210-2;Q06210	GFPT1	GFPT1	GFPT1	ENSG00000198380	2673	2p	FALSE		FALSE	0.711048	FALSE	0.639879	0.109629	6	0.314621	2.96689	0.0250583	0.0879085	FALSE	28.542	28.3786	28.8203	28.6957	29.3383	29.325	29.2258	29.1069	28.542	28.3786	28.8203	28.6957	29.3383	29.325	29.2258	29.1069
A0A087WYT3;Q15185-4;Q15185;Q15185-3;B4DDC6;Q15185-2	A0A087WYT3	Q15185-3;Q15185-4;Q15185;A0A087WYT3;B4DDC6;Q15185-2	PTGES3	PTGES3	PTGES3	ENSG00000110958	10728	12q	FALSE		FALSE	0.504921	TRUE	0.636948	0.39124	5	0.00895242	1.60514	0.16937	0.321642	FALSE	26.7318	27.5101	27.2157	26.0008	27.4909	27.4431	27.5706	#N/A	26.7318	27.5101	27.2157	26.0008	27.4909	27.4431	27.5706	#N/A
P25786;P25786-2;F5GX11;B4DEV8	P25786	P25786;P25786-2;F5GX11;B4DEV8;F5H112	PSMA1	PSMA1	PSMA1	ENSG00000129084;ENSG00000256206	5682	11p	FALSE		FALSE	0.624825	TRUE	0.635265	0.153528	6	0.142698	3.20832	0.0184058	0.0709367	FALSE	28.4852	28.2684	28.3735	28.5996	28.8629	29.0679	29.4509	28.8861	28.4852	28.2684	28.3735	28.5996	28.8629	29.0679	29.4509	28.8861
P11413;P11413-2;P11413-3;E7EUI8;E9PD92;E7EM57	P11413	P11413;P11413-3;P11413-2;E7EUI8;E7EM57;E9PD92	G6PD	G6PD	G6PD	ENSG00000160211	2539	Xq	FALSE		FALSE	0.610036	FALSE	0.628304	0.134087	6	0.204168	3.16315	0.0194872	0.0747215	FALSE	27.6621	27.709	27.932	27.9654	28.7038	28.5013	28.4014	28.1752	27.6621	27.709	27.932	27.9654	28.7038	28.5013	28.4014	28.1752
P04792;F8WE04;C9J3N8	P04792	P04792;F8WE04;C9J3N8	HSPB1	HSPB1	HSPB1	ENSG00000106211	3315	7q	FALSE		FALSE	0.554254	TRUE	0.626939	0.125328	6	0.409733	1.73311	0.133779	0.27337	FALSE	30.5104	30.2611	30.5001	30.651	30.8271	31.2542	31.1536	31.1954	30.5104	30.2611	30.5001	30.651	30.8271	31.2542	31.1536	31.1954
Q92504	Q92504	Q92504;A2AAT0	SLC39A7	SLC39A7	SLC39A7	ENSG00000112473;ENSG00000206288;ENSG00000224399;ENSG00000226614;ENSG00000227402;ENSG00000229802	7922	6p	FALSE		FALSE	0.750238	FALSE	0.623711	0.227469	6	0.0859983	2.36389	0.0559857	0.148993	FALSE	28.2197	27.9606	27.8617	27.8316	28.1174	28.7188	28.4302	29.102	28.2197	27.9606	27.8617	27.8316	28.1174	28.7188	28.4302	29.102
Q9Y570;Q9Y570-4;Q9Y570-2;Q9Y570-3	Q9Y570	Q9Y570;Q9Y570-4;Q9Y570-2;Q9Y570-3	PPME1	PPME1	PPME1	ENSG00000214517	51400	11q	FALSE		FALSE	0.661857	TRUE	0.622942	0.259274	5	0.206381	1.60664	0.169042	0.321379	FALSE	26.0209	26.9399	26.5105	#N/A	27.106	27.3882	27.1247	26.8347	26.0209	26.9399	26.5105	#N/A	27.106	27.3882	27.1247	26.8347
O75083;D6RD66;O75083-3	O75083	O75083;O75083-3;D6RD66	WDR1	WDR1	WDR1	ENSG00000071127	9948	4p	FALSE		FALSE	0.640905	FALSE	0.619563	0.280311	6	0.215511	1.44144	0.199544	0.360304	FALSE	27.3908	27.9746	28.5629	27.8211	28.9041	28.2861	28.3751	28.6623	27.3908	27.9746	28.5629	27.8211	28.9041	28.2861	28.3751	28.6623
E9PEJ6;P98196;H0Y547;H0Y8F0;H0Y624;A2A3G9	E9PEJ6	H0Y547;E9PEJ6;P98196;H0Y8F0	ATP11A	ATP11A	ATP11A	ENSG00000068650	23250	13q	FALSE		FALSE	0.730238	FALSE	0.615115	0.226984	6	0.192761	1.86072	0.112112	0.240011	FALSE	26.2425	27.1077	26.7646	26.5506	27.0945	27.3623	27.6292	27.0399	26.2425	27.1077	26.7646	26.5506	27.0945	27.3623	27.6292	27.0399
P14735;P14735-2;Q5T5N3	P14735	P14735;P14735-2;Q5T5N3	IDE	IDE	IDE	ENSG00000119912	3416	10q	TRUE	Matrix	TRUE	0.597333	FALSE	0.610248	0.170298	6	0.14022	2.76003	0.0328527	0.103655	FALSE	26.7294	27.1109	26.9272	26.542	27.7144	27.4295	27.4673	27.1392	26.7294	27.1109	26.9272	26.542	27.7144	27.4295	27.4673	27.1392
Q96KP4;Q96KP4-2;J3QQN6;J3QR27;J3QLU1;J3QKQ0;J3QRD0;J3QL02;J3KSV5;A0A087WYZ1;J3QKT2;J3KRD5;A0A087WVS2;J3KSS4;J3QRP4;J3QRA8	Q96KP4	Q96KP4;Q96KP4-2;J3QKT2;A0A087WYZ1;J3KSV5;J3QRD0;J3QL02;J3QRA8;J3QKQ0;J3QLU1;J3QR27;J3QQN6;A0A087WVS2;J3QRH4;J3KRD5;J3KRJ8;J3QRP4;J3KSS4	CNDP2	CNDP2	CNDP2	ENSG00000133313	55748	18q	FALSE		FALSE	0.57387	FALSE	0.60613	0.187288	5	0.13425	2.51954	0.0532045	0.144666	FALSE	25.5959	25.3502	25.2469	25.5587	26.3002	26.1593	#N/A	25.6726	#N/A	#N/A	#N/A	#N/A	26.3002	26.1593	#N/A	25.6726
Q7KZF4;H7C597	Q7KZF4	Q7KZF4;H7C597	SND1	SND1	SND1	ENSG00000197157	27044	7q	TRUE	unknown	FALSE	0.639452	TRUE	0.605992	0.279142	6	0.0922338	1.84049	0.1153	0.245267	FALSE	30.812	30.6823	30.7558	30.5882	31.0309	30.9659	31.1315	32.1339	30.812	30.6823	30.7558	30.5882	31.0309	30.9659	31.1315	32.1339
Q92820	Q92820	Q92820	GGH	GGH	GGH	ENSG00000137563	8836	8q	FALSE		FALSE	0.718	FALSE	0.605621	0.252257	5	0.0188515	2.32608	0.0675399	0.168627	FALSE	27.4521	27.4645	26.8865	#N/A	27.9574	28.0459	27.3862	28.1038	27.4521	27.4645	26.8865	#N/A	27.9574	28.0459	27.3862	28.1038
C9JYN0;Q16563-2;A0A0U1RQT9;Q16563	C9JYN0	Q16563-2;C9JYN0;Q16563;A0A0U1RQT9;H7C4J8	SYPL1	SYPL1	SYPL1	ENSG00000008282	6856	7q	FALSE		FALSE	0.769905	FALSE	0.598215	0.236867	2	-0.208281	3.40485	0.0764927	0.185083	FALSE	#N/A	27.2693	#N/A	26.8503	27.7686	27.5475	#N/A	#N/A	#N/A	27.2693	#N/A	26.8503	27.7686	27.5475	#N/A	#N/A
M0QWZ7;Q9NP81;Q9NP81-2;B4DJM9;M0R259;M0QX29;M0R2H5;M0R1C0	M0QWZ7	M0QWZ7;Q9NP81;M0R2C6;Q9NP81-2;B4DJM9;M0R2H5;M0R259;M0R1C0;M0QX29	SARS2	SARS2	SARS2	ENSG00000104835	54938	19q	TRUE	Matrix	TRUE	0.592531	FALSE	0.59729	0.272567	6	-0.0926436	2.53124	0.0446048	0.128804	FALSE	27.9358	28.1533	28.3248	28.2206	28.2478	28.731	28.5699	29.4749	27.9358	28.1533	28.3248	28.2206	28.2478	28.731	28.5699	29.4749
Q4G0J3;Q4G0J3-3;H0YA82;Q4G0J3-2;D6R9Z6;D6RFF0	Q4G0J3	Q4G0J3;Q4G0J3-3;D6RFF0;H0YA82;Q4G0J3-2;D6R9Z6;D6RF49;D6RAF3	LARP7	LARP7	LARP7	ENSG00000174720	51574	4q	FALSE		FALSE	0.572841	TRUE	0.597224	0.247265	5	0.13672	1.86239	0.121597	0.25502	FALSE	26.851	26.3794	#N/A	26.0527	27.2147	27.1225	27.121	26.6414	26.851	26.3794	#N/A	26.0527	27.2147	27.1225	27.121	26.6414
Q9C004;A0A0C4DFS6;Q9C004-2;D6RB56	Q9C004	A0A0C4DFS6;Q9C004;Q9C004-2;D6RB56	SPRY4	SPRY4	SPRY4	ENSG00000187678	81848	5q	FALSE		FALSE	0.638444	FALSE	0.596724	0.154841	6	0.297319	1.93363	0.101333	0.224603	FALSE	28.031	28.4807	28.5748	28.3987	29.0569	29.1727	28.9328	28.7097	28.031	28.4807	28.5748	28.3987	29.0569	29.1727	28.9328	28.7097
P52209-2;P52209;K7EM49;K7EMN2;K7EPF6;K7ELN9	P52209-2	P52209-2;P52209;K7EPF6;K7EM49;K7EMN2;K7ELN9	PGD	PGD	PGD	ENSG00000142657	5226	1p	FALSE		FALSE	0.632833	FALSE	0.594082	0.0904214	6	0.373348	2.44118	0.0503909	0.139794	FALSE	27.5499	27.4713	27.652	27.6094	28.1278	28.3244	28.2539	27.9529	27.5499	27.4713	27.652	27.6094	28.1278	28.3244	28.2539	27.9529
P62993;J3KT38;J3QRL5;P62993-2;J3QLF6	P62993	P62993;J3KT38;P62993-2;J3QRL5;J3QLF6	GRB2	GRB2	GRB2	ENSG00000177885	2885	17q	FALSE		FALSE	0.529111	TRUE	0.591615	0.204781	6	-0.00910998	2.9335	0.0261676	0.0902229	FALSE	27.5245	27.7744	28.286	28.2812	28.3399	28.6429	28.6804	28.5694	27.5245	27.7744	28.286	28.2812	28.3399	28.6429	28.6804	28.5694
Q00653-4;Q00653;Q00653-3;M0R119	Q00653-4	Q00653-4;Q00653;Q00653-3;M0R119;M0QZX1	NFKB2	NFKB2	NFKB2	ENSG00000077150	4791	10q	FALSE		FALSE	0.577786	TRUE	0.590913	0.117357	6	0.258268	2.83446	0.0297827	0.0968473	FALSE	28.4196	28.5798	28.7823	28.839	29.0582	29.3166	29.3638	29.2458	28.4196	28.5798	28.7823	28.839	29.0582	29.3166	29.3638	29.2458
P82932	P82932	P82932	MRPS6	MRPS6	MRPS6	ENSG00000243927	64968	21q	TRUE	Matrix	FALSE	0.570381	TRUE	0.587641	0.207557	6	-0.0368799	3.00891	0.0237339	0.0852495	FALSE	25.5959	25.3502	25.2469	25.5587	26.5414	25.8172	26.0673	25.6763	#N/A	#N/A	#N/A	#N/A	26.5414	25.8172	26.0673	25.6763
Q8IX12-2;Q8IX12;A0A0C4DGG8;F5H1H2;F5H2E6;F5H3E1;H0YFJ7	Q8IX12-2	Q8IX12-2;Q8IX12;A0A0C4DGG8;F5H2E6;F5H1H2;F5H3E1;H0YFJ7;F5H7M9;F5H1L3;F5H3I8	CCAR1	CCAR1	CCAR1	ENSG00000060339	55749	10q	FALSE		FALSE	0.637619	TRUE	0.581951	0.769053	6	0.00836152	0.745839	0.483949	0.654691	FALSE	27.4101	26.9747	26.1928	26.2307	26.7112	26.6033	26.417	29.4046	27.4101	26.9747	26.1928	26.2307	26.7112	26.6033	26.417	29.4046
Q16658;C9JFC0;A0A0A0MSB2;C9JPH9	Q16658	Q16658;C9JFC0;A0A0A0MSB2;C9JPH9	FSCN1	FSCN1	FSCN1	ENSG00000075618	6624	7p	FALSE		FALSE	0.597333	FALSE	0.574927	0.221947	6	0.349501	1.01567	0.348977	0.52732	FALSE	28.0296	27.3513	27.9025	28.2063	28.721	28.5149	28.1271	28.4265	28.0296	27.3513	27.9025	28.2063	28.721	28.5149	28.1271	28.4265
P62857	P62857	P62857	RPS28	RPS28	RPS28	ENSG00000233927	6234	19p	FALSE		FALSE	0.507429	TRUE	0.572715	0.389278	5	-0.074304	1.6621	0.157381	0.305785	FALSE	27.5691	#N/A	28.388	27.682	27.7007	28.4053	28.755	28.9487	27.5691	#N/A	28.388	27.682	27.7007	28.4053	28.755	28.9487
P09972;A8MVZ9;J3KSV6;J3QKP5;C9J8F3;K7EKH5;J3QKK1;A0A087WXX2;P05062	P09972	P09972;A8MVZ9;J3KSV6;J3QKP5;C9J8F3;K7EKH5;J3QKK1;A0A087WXX2;P05062	ALDOC	ALDOC	ALDOC	ENSG00000109107;ENSG00000136872	230;229	17q	FALSE		FALSE	0.600926	FALSE	0.570038	0.469604	6	0.139152	0.917553	0.39424	0.5738	FALSE	28.0647	28.1071	26.3955	27.9203	28.1406	28.423	28.6263	27.5778	28.0647	28.1071	26.3955	27.9203	28.1406	28.423	28.6263	27.5778
Q15418-4;Q15418;Q15418-2;E9PGT3;Q15418-3;B7Z3B5;E9PAN7;E9PMM7;D6R910;D6RHW7;Q5SVM6;Q5SVM7;V9GXZ1;O15021-6;E7ERL6;Q6P0Q8-2;O15021-3;O15021-2;Q6P0Q8;Q9Y2H9;O60307;O15021	Q15418-4	E9PGT3;Q15418-4;Q15418;Q15418-2;Q15418-3;B7Z3B5;F2Z2J1;Q15349;Q15349-3;Q15349-2;E9PMM7;Q5SVM6;E9PAN7	RPS6KA1	RPS6KA1	RPS6KA1	ENSG00000069020;ENSG00000071242;ENSG00000086015;ENSG00000099308;ENSG00000105613;ENSG00000117676;ENSG00000281877	375449;6196;23139;23031;22983;6195	5q	FALSE		FALSE	0.629857	FALSE	0.568592	0.194938	6	0.16384	2.07631	0.0831582	0.195858	FALSE	27.2947	27.3411	27.7756	26.9293	27.7987	27.9949	28.1059	27.7156	27.2947	27.3411	27.7756	26.9293	27.7987	27.9949	28.1059	27.7156
C9IYN3;D6W592;Q8WVV9-4;Q8WVV9;B7WPG3;Q8WVV9-5;Q8WVV9-3;Q8WVV9-2;H7BXH8;H7C464;C9JJZ7	C9IYN3	B7WPG3;C9IYN3;D6W592;Q8WVV9-5;Q8WVV9-4;Q8WVV9;Q8WVV9-3;H7C464;C9JJZ7	HNRNPLL;HNRPLL	HNRNPLL	HNRNPLL	ENSG00000143889	92906	2p	FALSE		FALSE	0.639143	FALSE	0.566949	0.218023	6	-0.0458062	2.81051	0.0307357	0.0986541	FALSE	27.8033	28.3472	28.5652	28.4403	28.7004	28.9821	28.5613	29.18	27.8033	28.3472	28.5652	28.4403	28.7004	28.9821	28.5613	29.18
P22694-2;P22694-4;A0A0A0MS54;P22694-5;P22694-6;P22694-7;P22694-9;P22694;P22694-3;A0A087WVC4;P22694-10;B1APG2;P22694-8;B1APG3;B1APF9;B1APF8;B1APG0;B1APG1	P22694-2	P22694-2;P22694-9;P22694-6;P22694-7;P22694-5;P22694;P22694-3;P22694-4;A0A0A0MS54;B1APF8;B1APG3;A0A087WVC4;P22694-8;B1APG2;B1APF9;P22694-10;B1APG0;B1APG1;B1APF7	PRKACB	PRKACB	PRKACB	ENSG00000142875	5567	1p	FALSE		FALSE	0.593127	FALSE	0.566708	0.319744	6	0.289867	0.86582	0.419857	0.595043	FALSE	28.0089	27.9096	27.862	27.8344	28.729	28.702	28.9213	27.5295	28.0089	27.9096	27.862	27.8344	28.729	28.702	28.9213	27.5295
Q3LIE7;Q15392-2;Q15392;H7C4B7	Q3LIE7	Q15392-2;Q15392;Q3LIE7;H7C4B7	Nbla03646;DHCR24	Nbla03646	DHCR24	ENSG00000116133	1718	1p	FALSE		FALSE	0.689405	TRUE	0.565392	0.177131	6	0.127155	2.47408	0.0481905	0.1362	FALSE	30.0795	29.84	30.3673	30.0841	30.9507	30.8199	30.5361	30.3259	30.0795	29.84	30.3673	30.0841	30.9507	30.8199	30.5361	30.3259
Q86UE4;E5RJU9;H0YB56;H0YBJ8	Q86UE4	E5RJU9;H0YB56;H0YBE0	MTDH	MTDH	MTDH	ENSG00000147649	92140	8q	FALSE		FALSE	0.655032	FALSE	0.560125	0.447699	6	-0.0323986	1.32349	0.233866	0.401561	FALSE	29.1728	28.6638	29.051	28.7292	29.2571	28.6746	29.235	30.6906	29.1728	28.6638	29.051	28.7292	29.2571	28.6746	29.235	30.6906
Q86UE4;E5RJU9;H0YB56;H0YBJ8	Q86UE4	Q86UE4;H0YBJ8	MTDH	MTDH	MTDH	ENSG00000147649	92140	8q	FALSE		FALSE	0.655032	FALSE	0.560125	0.447699	6	-0.0242711	1.30533	0.239598	0.408542	FALSE	29.1728	28.6638	29.051	28.7292	29.2571	28.6746	29.235	30.6906	29.1728	28.6638	29.051	28.7292	29.2571	28.6746	29.235	30.6906
Q9UHN1;J3QRU9;J3KRM2	Q9UHN1	Q9UHN1;J3KRM2	POLG2	POLG2	POLG2	ENSG00000256525	11232	17q	TRUE	Matrix	FALSE	0.593825	FALSE	0.558449	0.537279	5	-0.150571	1.31965	0.244143	0.413314	FALSE	27.0947	26.0728	#N/A	25.1273	27.0005	27.0015	26.1338	26.491	27.0947	26.0728	#N/A	25.1273	27.0005	27.0015	26.1338	26.491
P12277;G3V4N7;H0YJG0;G3V461;G3V2I1;H0YJK0	P12277	P12277;G3V4N7;H0YJG0;G3V461;G3V2I1;P06732	CKB	CKB	CKB	ENSG00000166165	1152	14q	FALSE		FALSE	0.557248	TRUE	0.556847	0.164444	6	0.187765	2.24442	0.0659452	0.166803	FALSE	27.8356	27.7096	28.0254	27.6401	28.7667	28.3314	28.1821	28.158	27.8356	27.7096	28.0254	27.6401	28.7667	28.3314	28.1821	28.158
A0A087X054;Q9Y4L1;E9PJ21;A0A087WWI4;K7EQK2;Q9Y4L1-2;J3KTF1;Q9BST8;J3QQH7;J3QLE9;A0A087X214;A0A087WW13;A0A2R8Y358;A0A1W2PS94;Q9BXT5	A0A087X054	Q9Y4L1;A0A087X054;E9PJ21;A0A087WWI4;K7EQK2;Q9Y4L1-2;J3QL06;J3KTF1;Q9BST8;J3QQH7;J3QLE9;A0A087X214;A0A087WW13;A0A2R8Y358;A0A1W2PS94;Q9BXT5	HYOU1	HYOU1	HYOU1	ENSG00000133863;ENSG00000149428;ENSG00000280682	56154;10525	8p	FALSE		FALSE	0.711861	FALSE	0.554772	0.106491	6	0.241906	2.93795	0.0260169	0.0899661	FALSE	29.8134	29.7503	29.9603	29.6159	30.4384	30.493	30.1437	30.2839	29.8134	29.7503	29.9603	29.6159	30.4384	30.493	30.1437	30.2839
P50213;H0YL72;P50213-2;H0YLI6;H0YMU3;H0YKD0;H0YM64;H0YNF5;H0YM46	P50213	P50213;P50213-2;H0YL72;H0YMU3;H0YLI6;H0YKD0;H0YNF5;H0YM64;H0YM46	IDH3A	IDH3A	IDH3A	ENSG00000166411	3419	15q	TRUE	Matrix	TRUE	0.589054	TRUE	0.554439	0.174682	6	-0.0225715	3.30321	0.0163423	0.0649722	FALSE	27.3012	27.506	27.8566	27.1389	27.8084	27.9555	28.0679	28.1887	27.3012	27.506	27.8566	27.1389	27.8084	27.9555	28.0679	28.1887
O60831;A6NP52	O60831	O60831;A6NP52;A6NM71	PRAF2	PRAF2	PRAF2	ENSG00000243279	11230	Xp	FALSE		FALSE	0.762	FALSE	0.54835	0.138729	6	0.137655	2.96041	0.0252696	0.0883408	FALSE	26.7871	27.2544	26.9149	27.2773	27.5328	27.7921	27.5042	27.5979	26.7871	27.2544	26.9149	27.2773	27.5328	27.7921	27.5042	27.5979
P48735;P48735-2;H0YL11	P48735	P48735;P48735-2;H0YL11	IDH2	IDH2	IDH2	ENSG00000182054	3418	15q	TRUE	Matrix	TRUE	0.63019	TRUE	0.547794	0.171327	6	0.0544316	2.87966	0.0280702	0.093775	FALSE	28.9324	28.7503	29.1038	28.8369	29.4345	29.682	29.0258	29.6724	28.9324	28.7503	29.1038	28.8369	29.4345	29.682	29.0258	29.6724
Q9BUQ8;H0YI52;F8VVA2	Q9BUQ8	Q9BUQ8;H0YI52;F8VVA2;H0YIL9	DDX23	DDX23	DDX23	ENSG00000174243	9416	12q	FALSE		FALSE	0.538881	TRUE	0.541001	1.05344	6	-0.0565644	0.567253	0.591117	0.746648	FALSE	27.0911	27.3517	26.7083	26.2232	26.2302	25.9695	26.9435	30.3953	27.0911	27.3517	26.7083	26.2232	26.2302	25.9695	26.9435	30.3953
A0A024R442;E7ETB3;Q9ULA0;E7EMB6;C9JBE1;F8WAN0;B9ZVU2;E7EPX3;E5RJ35;C9J1E2;C9JRG3	A0A024R442	A0A024R442;E7ETB3;Q9ULA0;E7EMB6;B9ZVU2;F8WAN0;C9JBE1;E7EPX3;E5RJ35;C9JRG3;C9J1E2	DNPEP	DNPEP	DNPEP	ENSG00000123992	23549	2q	FALSE		FALSE	0.630403	FALSE	0.537027	0.176965	6	0.0735899	2.61881	0.0396497	0.118752	FALSE	27.4047	27.0325	27.6341	27.3744	27.8657	27.8891	27.612	28.2271	27.4047	27.0325	27.6341	27.3744	27.8657	27.8891	27.612	28.2271
O75915;F8WF90;C9JQU6;F8WF33	O75915	O75915;F8WF90;C9JQU6;F8WF33	ARL6IP5	ARL6IP5	ARL6IP5	ENSG00000144746	10550	3p	FALSE		FALSE	0.698845	FALSE	0.534843	0.144515	6	0.0623164	3.26975	0.0170396	0.0667828	FALSE	27.5137	27.4439	28.0128	27.4047	28.1755	28.1592	28.1364	28.0434	27.5137	27.4439	28.0128	27.4047	28.1755	28.1592	28.1364	28.0434
Q13619;A0A0A0MR50;Q13619-2;A0A087WWN2	Q13619	Q13619;A0A0A0MR50;Q13619-2;A0A087WWN2	CUL4A	CUL4A	CUL4A	ENSG00000139842	8451	13q	FALSE		FALSE	0.587762	TRUE	0.533312	0.15736	6	0.223119	1.97124	0.0961851	0.215896	FALSE	26.2408	26.4967	26.6657	26.4159	27.3496	27.0074	26.798	26.7974	26.2408	26.4967	26.6657	26.4159	27.3496	27.0074	26.798	26.7974
Q9NPE3	Q9NPE3	Q9NPE3;H0YM60	NOP10	NOP10	NOP10	ENSG00000182117	55505	15q	FALSE		FALSE	0.445476	TRUE	0.532297	0.755252	6	-0.0491938	0.769929	0.470559	0.641708	FALSE	28.4706	27.7836	26.5699	26.5488	28.2068	26.6651	27.2688	29.3614	28.4706	27.7836	26.5699	26.5488	28.2068	26.6651	27.2688	29.3614
Q6DT37	Q6DT37	Q6DT37	CDC42BPG	CDC42BPG	CDC42BPG	ENSG00000171219	55561	11q	FALSE		FALSE	0.667667	FALSE	0.529424	0.32168	6	0.216926	0.971455	0.368839	0.549063	FALSE	25.5959	25.3502	25.2469	25.5587	26.1163	26.7001	25.8505	25.2024	#N/A	#N/A	#N/A	#N/A	26.1163	26.7001	25.8505	25.2024
P17655;P17655-2	P17655	P17655;P17655-2	CAPN2	CAPN2	CAPN2	ENSG00000162909	824	1q	FALSE		FALSE	0.654952	FALSE	0.52926	0.275717	6	0.146599	1.38788	0.214518	0.376501	FALSE	27.8925	27.8083	27.7732	27.7617	29.0104	28.275	28.3946	27.6728	27.8925	27.8083	27.7732	27.7617	29.0104	28.275	28.3946	27.6728
O15344;O15344-2;C9J453;A0A087X255;A0A087X0X0;C9JZJ7	O15344	O15344;C9J453;A0A087X255;O15344-2	MID1	MID1	MID1	ENSG00000101871	4281	Xp	FALSE		FALSE	0.643067	TRUE	0.528607	0.200332	6	0.507393	0.105895	0.919118	0.953652	FALSE	27.4982	27.708	28.2613	27.9707	28.4155	28.6685	28.3517	28.1169	27.4982	27.708	28.2613	27.9707	28.4155	28.6685	28.3517	28.1169
Q8N138-4;Q8N138;J3KTF9;J3QRM9	Q8N138-4	Q8N138-4;Q8N138;J3KTF9;J3QRM9	ORMDL3	ORMDL3	ORMDL3	ENSG00000172057	94103	17q	FALSE		FALSE	0.762952	TRUE	0.525202	0.414234	3	-0.0777048	1.45547	0.241548	0.410073	FALSE	27.1372	#N/A	27.2634	#N/A	27.1027	27.9187	28.1551	#N/A	27.1372	#N/A	27.2634	#N/A	27.1027	27.9187	28.1551	#N/A
P07195;A8MW50;C9J7H8;F5H793	P07195	P07195;A8MW50;F5H793;C9J7H8	LDHB	LDHB	LDHB	ENSG00000111716	3945	12p	TRUE	unknown	FALSE	0.672619	FALSE	0.524199	0.160222	6	0.2624	1.63398	0.153381	0.300572	FALSE	29.2119	28.9864	29.3526	29.1271	30.0112	29.6751	29.7582	29.3302	29.2119	28.9864	29.3526	29.1271	30.0112	29.6751	29.7582	29.3302
A0AVT1;A0AVT1-2;H0Y8S8;A0AVT1-3;A0AVT1-4;H0Y9U5	A0AVT1	A0AVT1;A0AVT1-2;H0Y8S8;A0AVT1-4;A0AVT1-3	UBA6	UBA6	UBA6	ENSG00000033178	55236	4q	FALSE		FALSE	0.64469	FALSE	0.523014	0.148787	6	0.270944	1.69417	0.141172	0.284487	FALSE	26.3413	26.6866	27.0059	26.6843	27.3624	27.2328	27.1009	27.1141	26.3413	26.6866	27.0059	26.6843	27.3624	27.2328	27.1009	27.1141
E7ETZ4;Q9Y6E2;B5MCE7;B5MCH7;Q75MG1;E9PFD4;E9PFE3;C9JF98;F8WDX8;E7EMS9;Q9Y6E2-2	E7ETZ4	E7ETZ4;Q9Y6E2;B5MCH7;Q75MG1;B5MCE7;E9PFD4;E7EMS9;E9PFE3;C9JF98;F8WDX8;Q9Y6E2-2	BZW2	BZW2	BZW2	ENSG00000136261	28969	7p	FALSE		FALSE	0.629324	FALSE	0.521321	0.186051	6	0.233869	1.54502	0.173296	0.326421	FALSE	27.5098	27.5609	27.6053	27.4417	28.457	28.1873	27.9657	27.5929	27.5098	27.5609	27.6053	27.4417	28.457	28.1873	27.9657	27.5929
Q9Y305-2;Q9Y305;Q9Y305-4;Q9Y305-3;H7C5Q2;C9J7L8	Q9Y305-2	Q9Y305;Q9Y305-2;Q9Y305-4;Q9Y305-3;H7C5Q2;C9J7L8	ACOT9	ACOT9	ACOT9	ENSG00000123130	23597	Xp	TRUE	MIM	TRUE	0.607238	FALSE	0.518742	0.114305	6	0.141312	3.30196	0.0163678	0.0649722	FALSE	29.1556	29.1887	29.2261	29.1628	29.4842	29.6642	29.64	30.0198	29.1556	29.1887	29.2261	29.1628	29.4842	29.6642	29.64	30.0198
O14908;K7EM11;O14908-2;K7ELJ2;K7ESN1;A0A2R8Y651	O14908	O14908;K7EM11;O14908-2;K7ELJ2;K7ESN1	GIPC1	GIPC1	GIPC1	ENSG00000123159	10755	19p	FALSE		FALSE	0.572848	TRUE	0.518364	0.454914	5	0.0136627	1.10944	0.317727	0.494169	FALSE	#N/A	25.3409	26.4634	27.0155	27.1323	26.8833	26.7985	26.3525	#N/A	25.3409	26.4634	27.0155	27.1323	26.8833	26.7985	26.3525
O14949	O14949	O14949	UQCRQ	UQCRQ	UQCRQ	ENSG00000164405	27089	5q	TRUE	MIM	FALSE	0.596333	FALSE	0.516937	0.23914	6	-0.0511065	2.37536	0.0551161	0.147861	FALSE	27.6607	28.0339	28.4642	28.0096	28.1329	28.7344	28.4419	28.927	27.6607	28.0339	28.4642	28.0096	28.1329	28.7344	28.4419	28.927
Q9P258	Q9P258	Q9P258	RCC2	RCC2	RCC2	ENSG00000179051;ENSG00000281540	55920	1p	FALSE		FALSE	0.629667	FALSE	0.516878	0.241639	6	0.138776	1.56474	0.16868	0.321379	FALSE	29.5378	29.6925	30.255	29.8345	30.0855	30.2324	30.1715	30.8979	29.5378	29.6925	30.255	29.8345	30.0855	30.2324	30.1715	30.8979
P35270	P35270	P35270;REV__Q16649	SPR	SPR	SPR	ENSG00000116096	6697	2p	TRUE	unknown	FALSE	0.657619	FALSE	0.516511	0.202331	6	0.0845933	2.1347	0.0767093	0.185277	FALSE	25.5959	25.3502	25.2469	25.5587	26.3473	25.7885	26.1571	25.5248	#N/A	#N/A	#N/A	#N/A	26.3473	25.7885	26.1571	25.5248
P11387;E5RIC7;E5RJ95;E5RFS0;E5RJ33;H0YBR3;H0YC03;E5RGE7;E5RGR4;E5RFE3;E5RGR2	P11387	P11387;E5RJ33;H0YBR3;H0YAR3	TOP1	TOP1	TOP1	ENSG00000184428;ENSG00000198900	116447;7150	8q	FALSE		FALSE	0.531838	TRUE	0.514712	0.476359	6	-0.00998096	1.10147	0.312906	0.488763	FALSE	31.6164	30.9772	30.7347	30.7776	31.329	30.8463	31.1928	32.7966	31.6164	30.9772	30.7347	30.7776	31.329	30.8463	31.1928	32.7966
Q5T760;Q05519-2;Q05519;Q5T757;B4DWT1	Q5T760	Q05519-2;Q05519;Q5T760;Q5T757;B4DWT1;S4R3C4	SRSF11	SRSF11	SRSF11	ENSG00000116754	9295	1p	FALSE		FALSE	0.656893	TRUE	0.513616	0.461336	6	-0.00411371	1.12224	0.304652	0.479353	FALSE	29.8252	29.4631	29.5907	29.0058	29.9999	29.5359	29.2266	31.1769	29.8252	29.4631	29.5907	29.0058	29.9999	29.5359	29.2266	31.1769
P32119;A6NIW5;P32119-2	P32119	P32119;A6NIW5;P32119-2	PRDX2	PRDX2	PRDX2	ENSG00000167815	7001	19p	TRUE	unknown	FALSE	0.683048	FALSE	0.513614	0.0906681	6	0.332549	1.99701	0.0928097	0.210359	FALSE	29.637	29.8164	29.9071	29.9962	30.4932	30.295	30.2839	30.3389	29.637	29.8164	29.9071	29.9962	30.4932	30.295	30.2839	30.3389
Q9UL03-3;Q9UL03;B3KQH5;C9J885;C9K0V7;C9JVX2;F8WAV7;G5E9X1;C9JXP6;A0A1W2PPI5;Q5JSJ4;Q9UL03-2;C9JAV7;Q5JSJ4-4	Q9UL03-3	Q9UL03-3;Q9UL03;B3KQH5;G5E9X1;C9JVX2;C9JXP6;C9J885;C9K0V7;F8WAV7;C9JAV7;A0A1W2PPI5;Q9UL03-2;Q5JSJ4	INTS6	INTS6	INTS6	ENSG00000102786;ENSG00000165359	26512;203522	13q	FALSE		FALSE	0.612792	TRUE	0.511168	0.190977	6	-0.012103	2.73997	0.0337369	0.105669	FALSE	25.5959	25.3502	25.2469	25.5587	26.2972	25.6826	25.6268	26.1897	#N/A	#N/A	#N/A	#N/A	26.2972	25.6826	25.6268	26.1897
A0A0D9SFK2;Q92614-3;Q92614-4;Q92614;Q92614-2;Q92614-5;H0YEV9;A0A1B0GWJ6	A0A0D9SFK2	A0A0D9SFK2;Q92614-3;Q92614-4;Q92614;Q92614-2;Q92614-5;H0YEV9;A0A1B0GWJ6	MYO18A	MYO18A	MYO18A	ENSG00000196535	399687	17q	FALSE		FALSE	0.61519	FALSE	0.511054	0.491555	6	0.164283	0.705455	0.506977	0.676719	FALSE	27.4186	26.7396	26.4179	25.8929	28.2272	26.6269	26.6877	26.9714	27.4186	26.7396	26.4179	25.8929	28.2272	26.6269	26.6877	26.9714
Q6NZI2;Q6NZI2-2;Q6NZI2-3	Q6NZI2	Q6NZI2;Q6NZI2-2;Q6NZI2-3	PTRF	PTRF	PTRF	ENSG00000177469	284119	17q	FALSE		FALSE	0.641286	FALSE	0.510332	0.169789	6	-0.0595206	3.35625	0.0153004	0.0622356	FALSE	28.0623	27.9782	27.8246	27.8949	27.9908	28.4597	28.7038	28.6469	28.0623	27.9782	27.8246	27.8949	27.9908	28.4597	28.7038	28.6469
P50454;E9PPV6;E9PR70;E9PK86;E9PMI5;E9PKH2;E9PNX1;E9PJH8;E9PIG2;E9PRS3;E9PQ34;E9PLA6;H0YEP8	P50454	P50454;E9PPV6;E9PR70;E9PK86;E9PMI5;E9PNX1;E9PQ34;E9PKH2;E9PIG2;E9PRS3;E9PJH8;E9PLA6;H0YEP8	SERPINH1	SERPINH1	SERPINH1	ENSG00000149257	871	11q	FALSE		FALSE	0.684226	FALSE	0.509738	0.106897	6	0.21422	2.76451	0.0326588	0.103259	FALSE	29.7049	29.8425	29.9633	29.8898	30.2162	30.5901	30.4265	30.2066	29.7049	29.8425	29.9633	29.8898	30.2162	30.5901	30.4265	30.2066
Q8NI60-3;Q8NI60;Q8NI60-4;Q8NI60-2	Q8NI60-3	Q8NI60;Q8NI60-3;Q8NI60-4;Q8NI60-2	ADCK3	ADCK3	ADCK3	ENSG00000163050	56997	1q	TRUE	MIM	FALSE	0.633952	FALSE	0.508583	0.158992	6	-0.0481402	3.50158	0.0128017	0.0544254	FALSE	27.1512	27.7007	27.2138	27.2687	27.8289	27.5774	27.9184	28.0439	27.1512	27.7007	27.2138	27.2687	27.8289	27.5774	27.9184	28.0439
Q92734-2;Q92734;Q92734-4;Q92734-3;C9JJP5;C9JUE0;C9JTY3	Q92734-2	Q92734-2;Q92734;C9JJP5;Q92734-4;Q92734-3;C9JUE0;C9JTY3	TFG	TFG	TFG	ENSG00000114354	10342	3q	FALSE		FALSE	0.589333	TRUE	0.507949	0.156754	6	0.204602	1.93517	0.101116	0.224603	FALSE	29.2565	29.3382	29.4499	29.4064	30.0093	30.0219	30.0334	29.418	29.2565	29.3382	29.4499	29.4064	30.0093	30.0219	30.0334	29.418
O60832;O60832-2;C9IYT0;H7C0M1;H7C2Q9;H7BZF2;H7C2Q2	O60832	O60832;O60832-2;C9IYT0;H7C0M1;H7C2Q9;H7C2Q2;H7BZF2	DKC1	DKC1	DKC1	ENSG00000130826	1736	Xq	FALSE		FALSE	0.616413	TRUE	0.503759	0.457862	6	-0.0620913	1.23585	0.2627	0.432801	FALSE	30.8857	29.872	29.4283	29.5153	30.6672	29.6296	30.3085	31.111	30.8857	29.872	29.4283	29.5153	30.6672	29.6296	30.3085	31.111
Q2TAA5	Q2TAA5	Q2TAA5	ALG11	ALG11	ALG11	ENSG00000253710	440138	13q	FALSE		FALSE	0.785762	FALSE	0.502267	0.104371	6	0.263331	2.28928	0.0620049	0.160064	FALSE	26.9897	27.3498	27.277	27.1485	27.5189	27.7491	27.6663	27.8398	26.9897	27.3498	27.277	27.1485	27.5189	27.7491	27.6663	27.8398
P26368-2;P26368;K7ENG2;K7ELP8	P26368-2	P26368-2;P26368;K7ENG2;K7ELP8	U2AF2	U2AF2	U2AF2	ENSG00000063244	11338	19q	FALSE		FALSE	0.608	TRUE	0.500982	0.406266	6	-0.0362445	1.32235	0.234221	0.401942	FALSE	29.8752	29.1964	29.4325	28.9935	30.0271	29.1969	29.4578	30.8198	29.8752	29.1964	29.4325	28.9935	30.0271	29.1969	29.4578	30.8198
Q8NBF2;Q8NBF2-2	Q8NBF2	Q8NBF2;Q8NBF2-2	NHLRC2	NHLRC2	NHLRC2	ENSG00000196865	374354	10q	FALSE		FALSE	0.674048	FALSE	0.498185	0.322168	3	0.134067	1.13021	0.340583	0.517233	FALSE	#N/A	27.2402	27.6438	27.5674	28.3573	#N/A	#N/A	27.6067	#N/A	27.2402	27.6438	27.5674	28.3573	#N/A	#N/A	27.6067
P05198;G3V4T5;H0YJS4	P05198	P05198;G3V4T5;H0YJS4	EIF2S1	EIF2S1	EIF2S1	ENSG00000134001	1965	14q	FALSE		FALSE	0.610667	TRUE	0.498027	0.326349	6	-0.00710547	1.54783	0.172631	0.326057	FALSE	28.4031	28.7118	29.226	28.8632	28.8614	28.8632	29.4493	30.0223	28.4031	28.7118	29.226	28.8632	28.8614	28.8632	29.4493	30.0223
J3KPP4;O95232;D6RDI2;C9JL41;O95232-2;H0YA81;D6RHH0;H7C5U7;U3KQT3;E7EN55	J3KPP4	J3KPP4;O95232;D6RDI2;C9JL41;H0YA81;O95232-2;E7EN55;D6RHH0;H7C5U7;U3KQT3;H0YBV7;H0YAR4	LUC7L3	LUC7L3	LUC7L3	ENSG00000108848	51747	17q	FALSE		FALSE	0.550831	TRUE	0.49277	0.398681	6	-0.0327707	1.3182	0.235524	0.403947	FALSE	28.6195	28.5301	28.4128	28.2344	28.6159	28.6059	28.4407	30.1055	28.6195	28.5301	28.4128	28.2344	28.6159	28.6059	28.4407	30.1055
Q96RF0-2;Q96RF0-3;Q96RF0	Q96RF0-2	Q96RF0-2;Q96RF0-3;Q96RF0	SNX18	SNX18	SNX18	ENSG00000178996	112574	5q	FALSE		FALSE	0.649238	FALSE	0.490544	0.513341	6	-0.0456625	1.04454	0.33648	0.512813	FALSE	26.1642	26.084	27.5216	25.5538	27.2394	26.0431	26.6804	27.3229	26.1642	26.084	27.5216	25.5538	27.2394	26.0431	26.6804	27.3229
Q9BUJ2-2;Q9BUJ2;Q9BUJ2-3;A0A0A0MRA5;B7Z4B8;Q9BUJ2-4;M0R3F1;M0QYZ0;M0QZV6;M0R0K8;M0R203;M0QYI8;M0R247;A0A087X1I2;M0QYM5	Q9BUJ2-2	Q9BUJ2-2;Q9BUJ2;A0A0A0MRA5;B7Z4B8;Q9BUJ2-4;M0R3F1;Q9BUJ2-3;M0QYZ0;M0QYI8;M0R0K8;Q9BUJ2-5;M0R203;M0QZV6;M0QYM5;M0R247;A0A087X1I2	HNRNPUL1	HNRNPUL1	HNRNPUL1	ENSG00000105323	11100	19q	FALSE		FALSE	0.530995	TRUE	0.489255	0.197874	6	0.132742	1.80171	0.121664	0.25502	FALSE	29.0792	28.7274	28.8919	28.3238	29.117	29.089	29.5848	29.1886	29.0792	28.7274	28.8919	28.3238	29.117	29.089	29.5848	29.1886
A2A2F0;Q86X10-2;Q86X10-3;Q86X10;A0A0J9YW54;Q86X10-4	A2A2F0	A0A0J9YW54;A2A2F0;Q86X10-4;Q86X10-2;Q86X10-3;Q86X10	RALGAPB	RALGAPB	RALGAPB	ENSG00000170471	57148	20q	FALSE		FALSE	0.665095	FALSE	0.488867	0.20233	5	0.139565	1.7264	0.144862	0.289287	FALSE	25.5327	25.7127	26.1102	25.7651	26.5359	26.3216	25.9497	#N/A	25.5327	25.7127	26.1102	25.7651	26.5359	26.3216	25.9497	#N/A
P61981	P61981	P61981	YWHAG	YWHAG	YWHAG	ENSG00000170027	7532	7q	FALSE		FALSE	0.557667	TRUE	0.488388	0.094001	6	0.345729	1.51764	0.179901	0.335296	FALSE	29.3124	29.3528	29.4196	29.1704	29.8805	29.9762	29.7235	29.6286	29.3124	29.3528	29.4196	29.1704	29.8805	29.9762	29.7235	29.6286
Q9BTV4;V9GY05	Q9BTV4	Q9BTV4;V9GY05	TMEM43	TMEM43	TMEM43	ENSG00000170876;ENSG00000268279	79188	3p	FALSE		FALSE	0.721667	FALSE	0.487673	0.206333	6	-0.0116766	2.42011	0.0518554	0.142543	FALSE	27.3711	27.774	27.1778	27.1127	27.5742	27.6384	28.0093	28.1644	27.3711	27.774	27.1778	27.1127	27.5742	27.6384	28.0093	28.1644
P19367-4;P19367-2;P19367;P19367-3;B1AR63;B1AR62;Q2TB90	P19367-4	P19367-4;P19367-2;P19367;P19367-3;B1AR63;B1AR62;Q2TB90;Q2TB90-3;Q2TB90-2	HK1	HK1	HK1	ENSG00000156510;ENSG00000156515	80201;3098	10q	FALSE		FALSE	0.62344	TRUE	0.487209	0.114457	6	0.150055	2.94567	0.0257573	0.0896295	FALSE	28.3647	28.496	28.5951	28.5633	28.7793	29.1205	28.8599	29.2082	28.3647	28.496	28.5951	28.5633	28.7793	29.1205	28.8599	29.2082
Q12959-2;Q12959-7;Q12959;Q12959-4;Q12959-6;Q12959-3;Q12959-5;A0A0C4DFT3;Q12959-9;Q12959-8;E7EQD7;B4E2H8;H7C166;F2Z2L0;F8W750;C9J110;C9JCP6;H7C325;C9JN61;A8MUT6;C9IYP1;C9JUA9	Q12959-2	Q12959-5;Q12959-6;Q12959-3;Q12959;Q12959-4;Q12959-7;A0A0C4DFT3;Q12959-2;Q12959-8;Q12959-9;E7EQD7;B4E2H8;H7C166;Q15700-3;B7Z264;Q15700-2;E9PIW2;E9PN83;Q15700;B7Z2T4;B5MCC5;F2Z2L0;A8MUT6;C9J110;C9JCP6;H7C325;Q15700-5;C9JN61;C9JUA9;C9JWP9;P78352-3;P78352-2;O14909;P78352;C9JYG3;A8MUT9;F8W750;C9IYP1	DLG1	DLG1	DLG1	ENSG00000075711;ENSG00000150672	1739;1740	3q	FALSE		FALSE	0.576864	TRUE	0.486621	0.294958	5	-0.10441	2.00378	0.101449	0.224696	FALSE	24.9983	25.3385	#N/A	25.2791	25.5959	26.3662	25.2469	25.5587	24.9983	25.3385	#N/A	25.2791	#N/A	26.3662	#N/A	#N/A
Q14498;Q14498-2;Q14498-3;G3XAC6;A0A0U1RQH7;H0Y4X3;A0A0U1RQW2;Q5QP23;Q5QP22;Q86U06;Q86U06-2;Q86U06-5;Q86U06-4;G3XAP0;F2Z3E6;H0YJJ3;F8WF24;G3V5Z6;F8WF73;F2Z2Z5;Q86U06-3;A8MYG5;G3V546;A0A087X122	Q14498	Q14498-2;Q14498;G3XAC6;Q14498-3;A0A0U1RQH7;H0Y4X3;Q5QP23;A0A0U1RQW2;Q5QP22;F8WF24;F2Z3E6;F2Z2Z5;F8WF73;A8MYG5;A0A087X122;G3V5Z6	RBM39	RBM39	RBM39	ENSG00000100461;ENSG00000131051	55147;9584	14q	FALSE		FALSE	0.583048	TRUE	0.485877	0.38326	6	-0.0881706	1.4978	0.184833	0.341568	FALSE	29.6963	29.2731	29.3916	29.1884	29.8395	29.3272	29.4058	30.9205	29.6963	29.2731	29.3916	29.1884	29.8395	29.3272	29.4058	30.9205
P06737;P06737-2;E9PK47	P06737	P06737;P06737-2;E9PK47	PYGL	PYGL	PYGL	ENSG00000100504	5836	14q	FALSE		FALSE	0.643429	FALSE	0.484045	0.108193	6	0.235108	2.30086	0.0610288	0.158359	FALSE	27.7544	27.4547	27.7396	27.7289	28.3728	28.157	27.9884	28.0957	27.7544	27.4547	27.7396	27.7289	28.3728	28.157	27.9884	28.0957
P55209;F8VY35;P55209-2;H0YIV4;F5H4R6;H0YHC3;F8W0J6;B7Z9C2;F8W118;F8VV59;F8W543;F8VUX1;F8W020;H0YH88;P55209-3;F8VXI6;F8VRJ2;F8VVB5;B7Z4K9	P55209	P55209;F8VY35;P55209-2;H0YIV4;F5H4R6;F8W0J6;F8VV59;F8VUX1;F8W118;F8W543;B7Z9C2;P55209-3;F8VXI6;F8W020;H0YHC3;H0YH88;F8VRJ2;F8VVB5;B7Z4K9	NAP1L1	NAP1L1	NAP1L1	ENSG00000187109	4673	12q	FALSE		FALSE	0.553557	TRUE	0.483558	0.306682	5	0.135091	1.13625	0.307361	0.482356	FALSE	28.145	27.9066	27.136	27.6372	28.3017	27.7985	28.4691	#N/A	28.145	27.9066	27.136	27.6372	28.3017	27.7985	28.4691	#N/A
Q9UP95;Q9UP95-2;Q9UP95-6;Q9UP95-5;Q9UP95-3;Q9UP95-7;I3L4N6;Q9UP95-4;Q9UHW9;Q9UHW9-4;B3KXX3;Q9UHW9-3;Q9UHW9-2;Q9UHW9-5;Q9UHW9-6;H0YKQ8;H0YMQ9;J3QSF2;A0A0U1RR10;I3L1N8;A0A1B0GVB1	Q9UP95	Q9UP95-5;Q9UP95-2;Q9UP95-6;Q9UP95;Q9UP95-3;I3L4N6;Q9UP95-7;Q9UP95-4	SLC12A4	SLC12A4	SLC12A4	ENSG00000124067;ENSG00000140199	6560;9990	16q	FALSE		FALSE	0.735708	FALSE	0.483282	0.142706	6	0.214724	1.88191	0.108867	0.235409	FALSE	26.5344	26.8533	27.1948	26.8529	27.2146	27.3336	27.4271	27.3932	26.5344	26.8533	27.1948	26.8529	27.2146	27.3336	27.4271	27.3932
Q66K14-2;Q66K14;G3V133;E5RIN2;H0YB08;Q6ZT07	Q66K14-2	E5RIN2;Q66K14-2;Q66K14	TBC1D9B	TBC1D9B	TBC1D9B	ENSG00000109436;ENSG00000197226	23158;23061	4q	FALSE		FALSE	0.673655	FALSE	0.48133	#N/A	#N/A	0.027821	#N/A	#N/A	#N/A	FALSE	25.5959	25.8447	25.2469	25.5587	#N/A	25.7891	26.2966	#N/A	#N/A	25.8447	#N/A	#N/A	#N/A	25.7891	26.2966	#N/A
P49327;A0A0U1RQF0;A0A0U1RRG3;A0A1B0GTR5;J3KTF0	P49327	P49327;A0A0U1RQF0;A0A0U1RRG3;A0A1B0GTR5;J3KTF0	FASN	FASN	FASN	ENSG00000169710	2194	17q	TRUE	IMS	FALSE	0.647603	FALSE	0.478184	0.147651	6	0.408439	0.472366	0.653357	0.791226	FALSE	32.0591	32.0944	32.2985	32.2523	32.8529	32.7107	32.7963	32.2572	32.0591	32.0944	32.2985	32.2523	32.8529	32.7107	32.7963	32.2572
Q14728;D6RIZ4;D6RE79;D6RA47;D6R9N3;D6RHV1	Q14728	Q14728;D6RE79;D6RIZ4;D6RA47;D6R9N3	MFSD10	MFSD10	MFSD10	ENSG00000109736	10227	4p	FALSE		FALSE	0.772429	FALSE	0.477074	0.141776	6	0.0664128	2.89656	0.0274575	0.0919484	FALSE	28.0009	28.0457	28.3073	28.0867	28.5498	28.8251	28.255	28.719	28.0009	28.0457	28.3073	28.0867	28.5498	28.8251	28.255	28.719
O94916-2;O94916;O94916-4;O94916-5;J3KRL6	O94916-2	O94916-2;O94916;O94916-4;O94916-5;J3KRL6;J3QKS5	NFAT5	NFAT5	NFAT5	ENSG00000102908	10725	16q	FALSE		FALSE	0.596333	TRUE	0.476797	0.638929	6	0.119633	0.559005	0.59639	0.749637	FALSE	28.633	28.4538	27.7367	28.0289	29.4674	28.1264	27.2679	29.8979	28.633	28.4538	27.7367	28.0289	29.4674	28.1264	27.2679	29.8979
Q13907;Q13907-2;C9JKM8;C9JD53;Q9BXS1	Q13907	Q13907;Q13907-2	IDI1	IDI1	IDI1	ENSG00000067064;ENSG00000148377	3422;91734	10p	TRUE	Matrix	FALSE	0.579571	FALSE	0.47525	0.129128	4	0.0369957	3.39394	0.02743	0.0919484	FALSE	25.8996	26.0368	#N/A	#N/A	26.3598	26.6353	26.5116	26.2672	25.8996	26.0368	#N/A	#N/A	26.3598	26.6353	26.5116	26.2672
P50851-2;P50851;E9PEM5;H0YAC6;H0Y9N9;H0YA17;Q8NFP9-3	P50851-2	P50851;P50851-2;E9PEM5;H0YAC6;H0YA17;H0Y9N9;Q8NFP9-3	LRBA	LRBA	LRBA	ENSG00000198589	987	4q	FALSE		FALSE	0.663524	FALSE	0.472213	0.0590325	6	0.29883	2.93707	0.0260466	0.0899661	FALSE	28.5262	28.461	28.4712	28.4698	29.0171	28.9248	29.0675	28.8075	28.5262	28.461	28.4712	28.4698	29.0171	28.9248	29.0675	28.8075
Q6PCB7;Q6PCB7-2;M0QZC9;B7Z225	Q6PCB7	Q6PCB7;Q6PCB7-2;M0QZC9	SLC27A1	SLC27A1	SLC27A1	ENSG00000130304	376497	19p	FALSE		FALSE	0.67619	FALSE	0.46886	0.168426	5	0.0513601	2.47883	0.0559212	0.148993	FALSE	27.1097	26.8511	26.871	#N/A	27.518	27.4238	27.0515	27.6579	27.1097	26.8511	26.871	#N/A	27.518	27.4238	27.0515	27.6579
K7EKI0;Q92817;A8MZ36;K7EQ87	K7EKI0	K7EKI0;Q92817;A8MZ36	EVPL	EVPL	EVPL	ENSG00000167880;ENSG00000214860	2125;645027	17q	FALSE		FALSE	0.57669	FALSE	0.468092	0.108571	6	0.285269	1.68391	0.143185	0.287325	FALSE	27.042	27.2169	27.4015	27.2469	27.5688	27.7343	27.5723	27.9041	27.042	27.2169	27.4015	27.2469	27.5688	27.7343	27.5723	27.9041
P11177-2;P11177;P11177-3;C9J634;F8WF02	P11177-2	P11177-2;P11177;P11177-3;C9J634;F8WF02	PDHB	PDHB	PDHB	ENSG00000168291	5162	3p	TRUE	Matrix	TRUE	0.641333	FALSE	0.467087	0.139542	6	0.0499138	2.98959	0.0243332	0.0866779	FALSE	27.2995	27.7191	27.5904	27.4714	28.0072	27.9225	27.7521	28.2669	27.2995	27.7191	27.5904	27.4714	28.0072	27.9225	27.7521	28.2669
F5GYN4;J3KR44;Q96FW1;F5H6Q1;F5GYJ8;Q96FW1-2;F5H3F0	F5GYN4	F5GYN4;J3KR44;F5GYJ8;Q96FW1;F5H6Q1;F5H3F0;Q96FW1-2	OTUB1	OTUB1	OTUB1	ENSG00000167770	55611	11q	FALSE		FALSE	0.616198	TRUE	0.466291	0.11122	6	0.17189	2.64701	0.0381807	0.11527	FALSE	27.1981	27.2002	27.4507	27.3671	27.9143	27.7754	27.8816	27.5099	27.1981	27.2002	27.4507	27.3671	27.9143	27.7754	27.8816	27.5099
O96011;O96011-2;H7C3V6	O96011	O96011;O96011-2;H7C3V6	PEX11B	PEX11B	PEX11B	ENSG00000131779	8799	1q	TRUE	Membrane	FALSE	0.720143	FALSE	0.46168	0.256698	6	0.141669	1.24665	0.258988	0.428736	FALSE	26.6604	26.6237	27.0919	27.1177	26.6913	27.5851	27.4298	27.6344	26.6604	26.6237	27.0919	27.1177	26.6913	27.5851	27.4298	27.6344
Q02218;E9PCR7;E9PDF2;Q02218-2;A0A0D9SFS3;E9PFG7;Q02218-3;C9J4G7	Q02218	Q02218;A0A0D9SFS3;E9PCR7;E9PDF2;Q02218-2;E9PFG7;Q02218-3;C9J4G7	OGDH	OGDH	OGDH	ENSG00000105953	4967	7p	TRUE	Matrix	TRUE	0.613151	TRUE	0.460802	0.127556	6	0.173311	2.25384	0.0650964	0.165211	FALSE	27.5148	27.6238	27.8238	27.8602	28.1842	28.3686	27.9001	28.2129	27.5148	27.6238	27.8238	27.8602	28.1842	28.3686	27.9001	28.2129
A0A024RA52;P25787;C9JCK5;H3BT36;H7C402	A0A024RA52	A0A024RA52;P25787;C9JCK5;H3BT36	PSMA2	PSMA2	PSMA2	ENSG00000106588;ENSG00000256646	5683	7p	FALSE		FALSE	0.618514	TRUE	0.460483	0.233973	5	0.085108	1.60435	0.169542	0.321767	FALSE	26.7037	27.5342	#N/A	27.3449	27.722	27.7753	27.397	27.7246	26.7037	27.5342	#N/A	27.3449	27.722	27.7753	27.397	27.7246
Q96EY7;Q96EY7-2;B8ZZQ4;F8WE76	Q96EY7	Q96EY7;Q96EY7-2;B8ZZQ4;F8WE76	PTCD3	PTCD3	PTCD3	ENSG00000132300	55037	2p	TRUE	Matrix	TRUE	0.602286	TRUE	0.459615	0.171484	6	0.0322701	2.49204	0.0470323	0.133554	FALSE	28.1323	28.1542	28.7227	28.2548	28.5281	28.7023	28.9893	28.8828	28.1323	28.1542	28.7227	28.2548	28.5281	28.7023	28.9893	28.8828
Q5T749	Q5T749	Q5T749	KPRP	KPRP	KPRP	ENSG00000203786	448834	1q	FALSE		FALSE	0.582095	FALSE	0.456976	0.130679	6	0.267262	1.45175	0.196774	0.357016	FALSE	30.8887	30.9927	30.6617	31.1123	31.4954	31.2533	31.1859	31.5486	30.8887	30.9927	30.6617	31.1123	31.4954	31.2533	31.1859	31.5486
Q9H3K6-2;Q9H3K6;H3BV85;H3BTW0;A0A0B4J295;A0A087WZT3;H3BVE0	Q9H3K6-2	Q9H3K6;A0A087WZT3;Q9H3K6-2;H3BV85;H3BTW0;A0A0B4J295;H3BVE0	BOLA2;BOLA2B	BOLA2	BOLA2	ENSG00000169627;ENSG00000183336;ENSG00000261740	124907841;654483;552900;107282092	16p	FALSE		FALSE	0.587976	TRUE	0.454358	0.228499	5	-0.0510826	2.212	0.077908	0.187153	FALSE	#N/A	27.4509	27.7489	27.8956	28.1616	27.8398	27.9883	28.6216	#N/A	27.4509	27.7489	27.8956	28.1616	27.8398	27.9883	28.6216
P39748;P39748-2;I3L3E9;F5H1Y3	P39748	P39748;P39748-2;I3L3E9;F5H1Y3	FEN1	FEN1	FEN1	ENSG00000168496	2237	11q	FALSE		FALSE	0.598476	TRUE	0.453827	0.191259	6	-0.00321392	2.38964	0.0540524	0.145917	FALSE	28.2602	27.7295	28.2719	27.8789	28.8486	28.2483	28.5298	28.3291	28.2602	27.7295	28.2719	27.8789	28.8486	28.2483	28.5298	28.3291
A1A4S6;H0Y8W5	A1A4S6	A1A4S6;H0Y8W5	ARHGAP10	ARHGAP10	ARHGAP10	ENSG00000071205	79658	4q	FALSE		FALSE	0.606857	TRUE	0.453061	0.385283	5	0.0704285	0.993121	0.36625	0.546019	FALSE	28.3418	28.4589	28.8098	29.3292	28.521	29.4331	29.6098	#N/A	28.3418	28.4589	28.8098	29.3292	28.521	29.4331	29.6098	#N/A
Q04917;A2IDB2;F8WEB6;A2IDB1	Q04917	Q04917;A2IDB2;F8WEB6;A2IDB1	YWHAH	YWHAH	YWHAH	ENSG00000128245	7533	22q	FALSE		FALSE	0.554369	TRUE	0.452967	0.122265	6	0.276244	1.44541	0.198473	0.359233	FALSE	27.7627	27.8836	28.1483	27.9139	28.3193	28.2901	28.6533	28.2578	27.7627	27.8836	28.1483	27.9139	28.3193	28.2901	28.6533	28.2578
Q6P1N0;Q6P1N0-2;K7EJY5;K7EMP1	Q6P1N0	Q6P1N0;Q6P1N0-2;K7EMP1;K7EJY5	CC2D1A	CC2D1A	CC2D1A	ENSG00000132024	54862	19p	FALSE		FALSE	0.629571	FALSE	0.452513	0.268108	3	0.195957	0.956912	0.409205	0.586249	FALSE	#N/A	25.6936	25.8463	#N/A	26.6274	25.9965	26.0434	#N/A	#N/A	25.6936	25.8463	#N/A	26.6274	25.9965	26.0434	#N/A
P09211;A8MX94;A0A087X2E9;A0A2R8Y5E5;A0A087X243	P09211	A8MX94;P09211;A0A087X2E9;A0A2R8Y5E5	GSTP1	GSTP1	GSTP1	ENSG00000084207	2950	11q	FALSE		FALSE	0.602202	FALSE	0.450691	0.089557	6	0.159183	3.255	0.0173571	0.0677098	FALSE	29.3443	29.084	29.4129	29.1388	29.7996	29.652	29.7223	29.6087	29.3443	29.084	29.4129	29.1388	29.7996	29.652	29.7223	29.6087
H0YMZ1;H0YL69;P25789;H0YLC2;H0YMA1;H0YN18;H0YLS6;H0YKT8;H0YMI6;P25789-2;H0YMV3;H0YKS0	H0YMZ1	P25789;H0YN18;H0YMZ1;H0YL69;P25789-2;H0YMA1;H0YLC2;H0YKT8;H0YMI6;H0YKS0;H0YLS6;H0YMV3	PSMA4	PSMA4	PSMA4	ENSG00000041357	5685	15q	FALSE		FALSE	0.62416	TRUE	0.450613	#N/A	#N/A	0.131194	#N/A	#N/A	#N/A	FALSE	28.5687	#N/A	#N/A	#N/A	29.0193	#N/A	#N/A	#N/A	28.5687	#N/A	#N/A	#N/A	29.0193	#N/A	#N/A	#N/A
P23527;Q16778;P33778;P06899;Q6DRA6;Q6DN03	P23527	P06899	HIST1H2BO;HIST2H2BE;HIST1H2BB;HIST1H2BJ	HIST1H2BO	HIST1H2BJ	ENSG00000124635;ENSG00000184678;ENSG00000274641;ENSG00000276410	8970;8349;8348;3018	6p	FALSE		FALSE	0.560484	TRUE	0.449578	0.642536	6	-0.493045	1.46704	0.192734	0.351519	FALSE	33.1032	32.029	30.7126	31.6803	32.617	31.1927	33.1394	32.3742	33.1032	32.029	30.7126	31.6803	32.617	31.1927	33.1394	32.3742
P23527;Q16778;P33778;P06899;Q6DRA6;Q6DN03	P23527	Q16778	HIST1H2BO;HIST2H2BE;HIST1H2BB;HIST1H2BJ	HIST1H2BO	HIST2H2BE	ENSG00000124635;ENSG00000184678;ENSG00000274641;ENSG00000276410	8970;8349;8348;3018	6p	FALSE		FALSE	0.560484	TRUE	0.449578	0.642536	6	-0.3079	1.17889	0.28307	0.45784	FALSE	33.1032	32.029	30.7126	31.6803	32.617	31.1927	33.1394	32.3742	33.1032	32.029	30.7126	31.6803	32.617	31.1927	33.1394	32.3742
P23527;Q16778;P33778;P06899;Q6DRA6;Q6DN03	P23527	P33778	HIST1H2BO;HIST2H2BE;HIST1H2BB;HIST1H2BJ	HIST1H2BO	HIST1H2BB	ENSG00000124635;ENSG00000184678;ENSG00000274641;ENSG00000276410	8970;8349;8348;3018	6p	FALSE		FALSE	0.560484	TRUE	0.449578	0.642536	6	-0.234537	1.06471	0.327966	0.505059	FALSE	33.1032	32.029	30.7126	31.6803	32.617	31.1927	33.1394	32.3742	33.1032	32.029	30.7126	31.6803	32.617	31.1927	33.1394	32.3742
P23527;Q16778;P33778;P06899;Q6DRA6;Q6DN03	P23527	P23527	HIST1H2BO;HIST2H2BE;HIST1H2BB;HIST1H2BJ	HIST1H2BO	HIST1H2BO	ENSG00000124635;ENSG00000184678;ENSG00000274641;ENSG00000276410	8970;8349;8348;3018	6p	FALSE		FALSE	0.560484	TRUE	0.449578	0.642536	6	-0.140424	0.918241	0.393907	0.573614	FALSE	33.1032	32.029	30.7126	31.6803	32.617	31.1927	33.1394	32.3742	33.1032	32.029	30.7126	31.6803	32.617	31.1927	33.1394	32.3742
Q9NWH9;H7C3F4;Q9NWH9-3;H0YKH2;H0YMM0;H7BXE3;H0YL55;H0YLW7;H0YMW8;H0YNF3;H0YMR6;H0YLE6;H0YKU6	Q9NWH9	Q9NWH9;H7C3F4;Q9NWH9-3;H7BXE3;H0YMM0;H0YL55;H0YMW8;H0YKH2;H0YNF3;H0YMR6;H0YLE6;H0YLW7;H0YKU6	SLTM	SLTM	SLTM	ENSG00000137776	79811	15q	FALSE		FALSE	0.553871	FALSE	0.445484	0.259693	6	0.00956188	1.67861	0.144235	0.288775	FALSE	29.1201	29.3431	29.3309	29.2308	29.2387	29.6659	29.4836	30.4185	29.1201	29.3431	29.3309	29.2308	29.2387	29.6659	29.4836	30.4185
Q14165;F5H1S8;H0YG07;F5GX14	Q14165	Q14165;F5H1S8;F5GX14;H0YG07	MLEC	MLEC	MLEC	ENSG00000110917	9761	12q	FALSE		FALSE	0.676365	FALSE	0.445309	0.165219	6	-0.0465633	2.9771	0.0247292	0.0870582	FALSE	27.614	27.3993	27.3186	27.6104	28.2194	28.0768	27.8886	27.5387	27.614	27.3993	27.3186	27.6104	28.2194	28.0768	27.8886	27.5387
O60749;O60749-2;D6RC15	O60749	O60749;O60749-2;D6RC15	SNX2	SNX2	SNX2	ENSG00000205302	6643	5q	FALSE		FALSE	0.587238	TRUE	0.443247	0.217649	6	0.193319	1.14831	0.294553	0.469849	FALSE	26.4669	26.9407	27.1425	27.1801	27.4685	27.6695	27.3784	26.9867	26.4669	26.9407	27.1425	27.1801	27.4685	27.6695	27.3784	26.9867
Q14C86-5;Q14C86-2;Q14C86;Q14C86-6;Q14C86-3;Q14C86-4;F8W9S7;C9IZ08;B4DGD8;H0Y7I9;B0QZ65;A0A0A0MQV8;H0Y4E7;C9IZX9	Q14C86-5	F8W9S7;Q14C86-3;Q14C86-4;Q14C86-5;Q14C86-2;Q14C86;Q14C86-6;C9IZ08;B4DGD8;B0QZ65;H0Y4E7;H0Y7I9;A0A0A0MQV8;C9IZX9	GAPVD1	GAPVD1	GAPVD1	ENSG00000165219	26130	9q	FALSE		FALSE	0.65851	FALSE	0.441598	0.22199	6	0.187495	1.14466	0.295951	0.47108	FALSE	27.6773	27.6701	27.5699	27.122	28.3359	27.8939	28.0871	27.4888	27.6773	27.6701	27.5699	27.122	28.3359	27.8939	28.0871	27.4888
O75116;E9PF63;Q14DU5;D6REE7;C9JFJ0	O75116	O75116;E9PF63;Q14DU5;D6REE7;C9JFJ0	ROCK2	ROCK2	ROCK2	ENSG00000134318	9475	2p	FALSE		FALSE	0.614419	FALSE	0.441058	0.217231	6	0.28167	0.733727	0.49078	0.660665	FALSE	27.9731	28.3767	28.1836	28.0657	28.8137	28.6937	28.8534	28.0025	27.9731	28.3767	28.1836	28.0657	28.8137	28.6937	28.8534	28.0025
P13804-2;P13804;H0YK49;H0YNX6;H0YLU7;H0YL12;H0YKF0;H0YL83;H0YM12	P13804-2	P13804;P13804-2;H0YLU7;H0YK49;H0YNX6;H0YL12;H0YKF0;H0YL83;J3KN60	ETFA	ETFA	ETFA	ENSG00000140374	2108	15q	TRUE	Matrix	TRUE	0.634603	FALSE	0.440204	0.275807	6	-0.134389	2.08331	0.0823563	0.194578	FALSE	28.9606	28.3582	28.2756	28.1109	29.4594	28.6144	28.5791	28.8132	28.9606	28.3582	28.2756	28.1109	29.4594	28.6144	28.5791	28.8132
P05204	P05204	P05204	HMGN2	HMGN2	HMGN2	ENSG00000198830	3151	1p	FALSE		FALSE	0.358714	FALSE	0.439395	0.774776	6	0.0152328	0.547464	0.603812	0.754765	FALSE	32.3758	31.6756	30.661	30.2822	32.7222	30.5162	30.7521	32.7616	32.3758	31.6756	30.661	30.2822	32.7222	30.5162	30.7521	32.7616
P28066;P28066-2	P28066	P28066;P28066-2	PSMA5	PSMA5	PSMA5	ENSG00000143106	5686	1p	FALSE		FALSE	0.618048	TRUE	0.438968	0.231697	6	0.13002	1.33342	0.230784	0.397893	FALSE	27.6989	27.2367	27.0266	27.7547	28.2184	28.0123	27.642	27.6001	27.6989	27.2367	27.0266	27.7547	28.2184	28.0123	27.642	27.6001
G3XAG1;Q96ME7-3;Q96ME7;Q96ME7-2	G3XAG1	G3XAG1;Q96ME7-3;Q96ME7;Q96ME7-2	ZNF512	ZNF512	ZNF512	ENSG00000243943	84450	2p	FALSE		FALSE	0.578381	FALSE	0.438459	0.116975	6	0.047741	3.34018	0.0156082	0.0632313	FALSE	27.7141	27.8806	28.0405	28.2446	28.3546	28.3761	28.4883	28.4145	27.7141	27.8806	28.0405	28.2446	28.3546	28.3761	28.4883	28.4145
P41223;P41223-2;C9JCD9;F8WCN7	P41223	P41223;C9JCD9;P41223-2;F8WCN7	BUD31	BUD31	BUD31	ENSG00000106245	8896	7q	FALSE		FALSE	0.509905	TRUE	0.437076	0.360286	5	0.000760034	1.21103	0.279997	0.453845	FALSE	25.5959	25.3502	25.2469	25.5587	25.8933	25.1488	26.5829	#N/A	#N/A	#N/A	#N/A	#N/A	25.8933	25.1488	26.5829	#N/A
Q5SRQ6;P67870;Q5SRQ3;N0E472;A0A0G2JM12;N0E644;A0A0G2JM58	Q5SRQ6	Q5SRQ6;P67870;Q5SRQ3;N0E472;A0A0G2JM12;N0E644;A0A0G2JM58	CSNK2B;CSNK2B-LY6G5B-1181;CSNK2B-LY6G5B--991	CSNK2B	CSNK2B	ENSG00000204435;ENSG00000206406;ENSG00000224398;ENSG00000224774;ENSG00000228875;ENSG00000230700;ENSG00000232960;ENSG00000263020	1460	6p	FALSE		FALSE	0.604755	TRUE	0.4345	0.502482	6	0.0340607	0.796922	0.455865	0.628563	FALSE	28.2307	29.0303	29.3594	29.4045	28.6859	29.4645	28.9978	30.6147	28.2307	29.0303	29.3594	29.4045	28.6859	29.4645	28.9978	30.6147
P12268;H0Y4R1;E7ETK5	P12268	P12268;H0Y4R1;E7ETK5	IMPDH2	IMPDH2	IMPDH2	ENSG00000178035	3615	3p	FALSE		FALSE	0.630167	FALSE	0.434364	0.231852	6	0.281168	0.660752	0.533305	0.697024	FALSE	29.3625	29.5408	29.9783	29.9607	30.1868	30.3947	30.3556	29.6426	29.3625	29.5408	29.9783	29.9607	30.1868	30.3947	30.3556	29.6426
Q96C36;A0A087WTV6;A0A087WZR9;J3KR12;A0A087WX69;A0A087WZF0	Q96C36	Q96C36;A0A087WTV6;A0A087WZR9;J3KR12;A0A087WX69;A0A087WZF0	PYCR2	PYCR2	PYCR2	ENSG00000143811;ENSG00000255835	29920	1q	TRUE	Matrix	TRUE	0.655095	FALSE	0.433893	0.132138	6	0.163766	2.04427	0.0869285	0.202676	FALSE	29.6085	29.7146	29.8689	29.7681	30.0486	30.4199	29.9007	30.3266	29.6085	29.7146	29.8689	29.7681	30.0486	30.4199	29.9007	30.3266
Q9NSE4	Q9NSE4	Q9NSE4	IARS2	IARS2	IARS2	ENSG00000067704	55699	1q	TRUE	Matrix	TRUE	0.662905	FALSE	0.433421	0.161658	6	-0.0166739	2.78424	0.0318184	0.10092	FALSE	28.3839	28.3358	28.7386	28.4372	29.0099	29.0892	28.5092	29.021	28.3839	28.3358	28.7386	28.4372	29.0099	29.0892	28.5092	29.021
P49458;E9PE20;P49458-2	P49458	P49458;E9PE20;P49458-2	SRP9	SRP9	SRP9	ENSG00000143742	6726	1q	FALSE		FALSE	0.528619	FALSE	0.432582	0.254632	6	0.0778665	1.39305	0.213027	0.374621	FALSE	27.7752	27.7214	28.0422	27.6891	27.9681	28.0085	28.018	28.9636	27.7752	27.7214	28.0422	27.6891	27.9681	28.0085	28.018	28.9636
O00231;O00231-2;J3QRY4;J3KSW3;J3QS13	O00231	O00231;O00231-2;J3QRY4;J3QS13;J3KSW3	PSMD11	PSMD11	PSMD11	ENSG00000108671	5717	17q	FALSE		FALSE	0.606349	TRUE	0.432009	0.378203	6	0.146863	0.753948	0.479413	0.649138	FALSE	26.6717	26.5795	26.4189	25.9121	27.3294	26.917	27.2166	25.8473	26.6717	26.5795	26.4189	25.9121	27.3294	26.917	27.2166	25.8473
P16403;P16402;Q02539;P16401	P16403	P16403;P16401;Q02539	HIST1H1C;HIST1H1D	HIST1H1C	HIST1H1C	ENSG00000124575;ENSG00000124610;ENSG00000184357;ENSG00000187837	3007;3024;3009;3006	6p	FALSE		FALSE	0.548976	TRUE	0.431933	0.611886	6	0.327541	0.170608	0.87014	0.929752	FALSE	34.0811	33.2853	32.7744	33.2074	33.4852	33.0419	33.1602	35.3887	34.0811	33.2853	32.7744	33.2074	33.4852	33.0419	33.1602	35.3887
Q96A65;Q96A65-2	Q96A65	Q96A65;Q96A65-2	EXOC4	EXOC4	EXOC4	ENSG00000131558	60412	7q	FALSE		FALSE	0.653381	TRUE	0.431806	0.194493	6	0.259483	0.886013	0.409713	0.586696	FALSE	25.7558	26.4557	26.4739	26.3028	26.7662	26.8467	26.7031	26.3994	25.7558	26.4557	26.4739	26.3028	26.7662	26.8467	26.7031	26.3994
A0A087WU53;Q9H0U3;Q9H0U3-2	A0A087WU53	A0A087WU53;Q9H0U3;Q9H0U3-2;D6RDV0;D6RA37;A0A0A0MTC2;D6RIY7;Q13454-2;Q13454	MAGT1	MAGT1	MAGT1	ENSG00000102158	84061	Xq	FALSE		FALSE	0.768286	TRUE	0.430955	0.287602	6	-0.00214362	1.5059	0.182806	0.339029	FALSE	27.9263	28.4635	28.3878	28.4612	28.1117	28.5448	29.25	29.0561	27.9263	28.4635	28.3878	28.4612	28.1117	28.5448	29.25	29.0561
F8WCF6;P59998;F8WDD7;A0A0A6YYG9;P59998-3;P59998-2;H7C0A3;F8WE39;R4GN08;P59998-4;F8WDW3	F8WCF6	F8WCF6;P59998;P59998-3;F8WDD7;A0A0A6YYG9;P59998-2;H7C0A3;R4GN08;P59998-4;F8WE39;F8WDW3	ARPC4-TTLL3;ARPC4	ARPC4-TTLL3	ARPC4-TTLL3	ENSG00000241553;ENSG00000250151	10093;100526693	3p	FALSE		FALSE	0.582803	TRUE	0.429994	0.136747	6	0.0425993	2.83292	0.029843	0.0968473	FALSE	27.4789	27.4136	27.5442	27.1894	28.0299	27.8795	27.9255	27.5112	27.4789	27.4136	27.5442	27.1894	28.0299	27.8795	27.9255	27.5112
Q96HC4;Q96HC4-4;Q96HC4-7;Q96HC4-6;H0Y8Y3;A0A0A0MSP3;Q96HC4-3;Q96HC4-2;A0A0D9SFR4;H0YBI4;H0Y929;D6RAA1;A0A0D9SFW3;D6RGG6;Q96HC4-5	Q96HC4	Q96HC4;Q96HC4-7;Q96HC4-4;Q96HC4-6;H0Y8Y3;Q96HC4-3;Q96HC4-2;A0A0D9SFR4;H0YBI4;A0A0A0MSP3;H0Y929;D6RAA1;A0A0D9SFW3;D6RGG6;Q96HC4-5	PDLIM5	PDLIM5	PDLIM5	ENSG00000163110	10611	4q	FALSE		FALSE	0.568803	FALSE	0.429236	0.187565	6	0.640258	-1.12506	0.303546	0.478362	FALSE	28.8864	29.2075	29.6157	29.4952	29.6162	29.9316	29.8412	29.5328	28.8864	29.2075	29.6157	29.4952	29.6162	29.9316	29.8412	29.5328
Q9NZT1	Q9NZT1	Q9NZT1	CALML5	CALML5	CALML5	ENSG00000178372	51806	10p	FALSE		FALSE	0.519048	FALSE	0.428336	0.395571	4	0.257523	0.431815	0.688133	0.817834	FALSE	28.4394	29.4844	29.5067	29.2288	#N/A	29.7996	#N/A	29.3868	28.4394	29.4844	29.5067	29.2288	#N/A	29.7996	#N/A	29.3868
A0A0J9YYL3;Q9UHX1-2;Q9UHX1-6;Q9UHX1-4;A0A0J9YVP6;Q9UHX1;Q9UHX1-5;Q9UHX1-3;A0A0J9YXX5;A0A0J9YXJ8;A0A0J9YVR6;E9PQ56;A0A0J9YWM1;H0YEM1;E9PMU7;E9PN18;H0YCP8;E9PL19	A0A0J9YYL3	Q9UHX1-6;Q9UHX1-5	PUF60	PUF60	PUF60	ENSG00000179950;ENSG00000274081	22827	8q	FALSE		FALSE	0.626104	TRUE	0.428331	0.305785	6	-0.250267	2.2192	0.0682733	0.169837	FALSE	29.2784	29.1238	29.041	29.0314	29.3009	29.1762	29.266	30.4447	29.2784	29.1238	29.041	29.0314	29.3009	29.1762	29.266	30.4447
A0A0J9YYL3;Q9UHX1-2;Q9UHX1-6;Q9UHX1-4;A0A0J9YVP6;Q9UHX1;Q9UHX1-5;Q9UHX1-3;A0A0J9YXX5;A0A0J9YXJ8;A0A0J9YVR6;E9PQ56;A0A0J9YWM1;H0YEM1;E9PMU7;E9PN18;H0YCP8;E9PL19	A0A0J9YYL3	A0A0J9YVP6;Q9UHX1-2;A0A0J9YYL3;A0A0J9YXX5;Q9UHX1-4;Q9UHX1;A0A0J9YXJ8;Q9UHX1-3;A0A0J9YVR6;E9PQ56;A0A0J9YWM1;H0YEM1;E9PN18;E9PMU7;E9PL19;H0YCP8	PUF60	PUF60	PUF60	ENSG00000179950;ENSG00000274081	22827	8q	FALSE		FALSE	0.626104	TRUE	0.428331	0.305785	6	0.0271193	1.31207	0.237457	0.406105	FALSE	29.2784	29.1238	29.041	29.0314	29.3009	29.1762	29.266	30.4447	29.2784	29.1238	29.041	29.0314	29.3009	29.1762	29.266	30.4447
P48047;H7C0C1;H7C086;H7C068	P48047	P48047;H7C0C1;H7C086;H7C068	ATP5O	ATP5O	ATP5O	ENSG00000241837;ENSG00000249209	539	21q	TRUE	MIM	TRUE	0.578333	TRUE	0.428276	0.174788	6	-0.00292436	2.46698	0.0486562	0.136874	FALSE	28.6563	28.5251	28.9657	28.8465	29.3137	29.495	28.8315	29.0665	28.6563	28.5251	28.9657	28.8465	29.3137	29.495	28.8315	29.0665
Q9NRN7;E9PNF3;E9PLW6;Q9NRN7-2	Q9NRN7	Q9NRN7;E9PLW6;E9PNF3;Q9NRN7-2	AASDHPPT	AASDHPPT	AASDHPPT	ENSG00000149313	60496	11q	FALSE		FALSE	0.575143	FALSE	0.427409	0.367923	5	0.127586	0.814908	0.452178	0.624911	FALSE	25.363	25.2756	#N/A	26.1685	26.7347	25.8041	25.8712	25.7092	25.363	25.2756	#N/A	26.1685	26.7347	25.8041	25.8712	25.7092
O95819-3;O95819-6;O95819-5;O95819;O95819-2;O95819-4;A0A0D9SEY1;E7EN19;E7ENQ1;G5E948;G3XAA2;H7C360;E7EX83;A0A0D9SG62;C9J840;H7C0P6;H7C3Z6;E7ETN6	O95819-3	O95819-3;A0A0D9SEY1;E7EN19;G5E948;H7C360;E7ENQ1;G3XAA2;A0A0D9SG62;E7EX83;C9J840;O95819-4;O95819-2;O95819;O95819-5;O95819-6;H7C0P6;H7C3Z6;C9J338;Q9NRD5;Q9NRD5-2;F6V107	MAP4K4	MAP4K4	MAP4K4	ENSG00000071054	9448	2q	FALSE		FALSE	0.651587	FALSE	0.426489	0.211084	6	0.173547	1.1983	0.27598	0.448728	FALSE	28.6238	28.4404	28.4155	28.0672	28.6389	28.8299	28.4861	29.298	28.6238	28.4404	28.4155	28.0672	28.6389	28.8299	28.4861	29.298
Q4G176;F5H5A1;F5H2G6;F5H755;F5H362;F5GX20;H0YGC7;F5H3B2;H0YH37;H0YGJ0	Q4G176	Q4G176;F5H2G6;F5GX20;F5H5A1;F5H362;F5H755;H0YGC7;F5H3B2;H0YGJ0;H0YH37	ACSF3	ACSF3	ACSF3	ENSG00000176715	197322	16q	TRUE	Matrix	TRUE	0.637065	FALSE	0.42615	0.156585	6	0.0470071	2.42133	0.0517695	0.142543	FALSE	28.5445	28.9005	29.0423	28.9622	29.3077	29.2818	29.0095	29.5552	28.5445	28.9005	29.0423	28.9622	29.3077	29.2818	29.0095	29.5552
Q96N66;Q96N66-2;Q96N66-3;A9C4B8;M0R1Z5;H7C2M4;C9J4E9;A0A0G2JNX6	Q96N66	Q96N66;Q96N66-3;Q96N66-2;A9C4B8;H7C2M4;C9J4E9;A0A0G2JNX6;M0R1Z5	MBOAT7	MBOAT7	MBOAT7	ENSG00000125505;ENSG00000273592;ENSG00000274194;ENSG00000275118;ENSG00000276935;ENSG00000277025;ENSG00000277733;ENSG00000277923;ENSG00000278322;ENSG00000278519	79143	19q	FALSE		FALSE	0.694181	FALSE	0.424681	0.127004	6	0.167321	2.02639	0.0891079	0.205371	FALSE	29.381	29.2312	29.4812	29.1755	29.4645	29.8577	29.9487	29.6967	29.381	29.2312	29.4812	29.1755	29.4645	29.8577	29.9487	29.6967
P05023-4;P05023;P05023-3;P05023-2;Q5TC01;Q5TC02	P05023-4	P05023-4;P05023;P05023-3;P05023-2;B1AKY9;P50993;H0Y7C1;Q13733;Q5TC01;Q5TC02;E9PRA5;P20648;Q5TC05	ATP1A1	ATP1A1	ATP1A1	ENSG00000163399	476	1p	FALSE		FALSE	0.730349	FALSE	0.422898	0.131212	6	0.0505194	2.83798	0.0296453	0.0968473	FALSE	30.2733	30.5965	30.8218	30.5909	30.8009	31.0856	31.0851	31.0025	30.2733	30.5965	30.8218	30.5909	30.8009	31.0856	31.0851	31.0025
O15173;O15173-2	O15173	O15173;O15173-2;U3KQM0;D3DNX8	PGRMC2	PGRMC2	PGRMC2	ENSG00000164040	10424	4q	FALSE		FALSE	0.719048	FALSE	0.422696	0.315581	6	-0.169326	1.87598	0.109766	0.237182	FALSE	27.2611	27.8057	27.9087	27.5965	27.3394	27.9151	28.4159	28.5922	27.2611	27.8057	27.9087	27.5965	27.3394	27.9151	28.4159	28.5922
P55196-1;P55196-2;Q5TIG5;P55196-6;H0Y7R8;H0Y9I0;H0YA98;F8W9I4;E9PFY5	P55196-1	J3KN01;P55196-3;P55196;P55196-5;A8MQ02;Q5TIG5;P55196-2;P55196-6;P55196-1;F8W9I4;E9PFY5;H0Y7R8;H0Y8U8;H0Y948;H0Y8L4;H0YA98	MLLT4	MLLT4	MLLT4	ENSG00000130396	4301	6q	FALSE		FALSE	0.568714	TRUE	0.422116	0.26404	5	0.0819493	1.28832	0.254029	0.424376	FALSE	25.7765	26.5242	26.0343	26.6794	26.8819	26.5304	26.6147	#N/A	25.7765	26.5242	26.0343	26.6794	26.8819	26.5304	26.6147	#N/A
P50453;P50452-3	P50453	P50453	SERPINB9	SERPINB9	SERPINB9	ENSG00000166401;ENSG00000170542	5271;5272	18q	FALSE		FALSE	0.654262	FALSE	0.421976	0.219437	6	0.310707	0.507064	0.630202	0.777422	FALSE	26.4031	26.9925	26.9904	26.9889	27.1173	27.6695	26.913	27.363	26.4031	26.9925	26.9904	26.9889	27.1173	27.6695	26.913	27.363
Q6P1L8	Q6P1L8	Q6P1L8	MRPL14	MRPL14	MRPL14	ENSG00000180992	64928	6p	TRUE	Matrix	TRUE	0.579333	TRUE	0.421638	0.239153	6	-0.0791909	2.09418	0.0811277	0.192887	FALSE	27.2165	27.2405	26.8673	26.74	27.7441	27.6685	26.8482	27.49	27.2165	27.2405	26.8673	26.74	27.7441	27.6685	26.8482	27.49
H0YJE4;A0A087X0Z7;H0YJ66;Q9Y394-2;Q9Y394	H0YJE4	Q9Y394-2;Q9Y394;A0A087X0Z7;H0YJ66;H0YJE4;H0YJR8	DHRS7	DHRS7	DHRS7	ENSG00000100612	51635	14q	FALSE		FALSE	0.79619	FALSE	0.421038	0.210527	6	0.0375938	1.82135	0.118398	0.249714	FALSE	25.5959	25.3502	25.2469	25.5587	26.4112	25.8228	25.6664	25.5353	#N/A	#N/A	#N/A	#N/A	26.4112	25.8228	25.6664	25.5353
Q9BXY0;H0YBV6	Q9BXY0	Q9BXY0;H0YBV6	MAK16	MAK16	MAK16	ENSG00000198042	84549	8p	FALSE		FALSE	0.508429	FALSE	0.419304	0.680896	6	-0.128474	0.804497	0.451801	0.624815	FALSE	29.1295	27.9321	26.5175	27.3084	28.5455	27.0631	28.9045	28.0517	29.1295	27.9321	26.5175	27.3084	28.5455	27.0631	28.9045	28.0517
Q3KQU3-2;Q3KQU3;Q3KQU3-4;Q3KQU3-3	Q3KQU3-2	Q3KQU3-4;Q3KQU3;Q3KQU3-2;Q3KQU3-3;C9JIR3;H0YF21;E9PLH3	MAP7D1	MAP7D1	MAP7D1	ENSG00000116871	55700	1p	FALSE		FALSE	0.571857	FALSE	0.417593	0.305823	3	0.0638684	1.15663	0.331162	0.50676	FALSE	25.7909	#N/A	25.5618	26.1488	25.9672	26.5357	#N/A	#N/A	25.7909	#N/A	25.5618	26.1488	25.9672	26.5357	#N/A	#N/A
F6U1T9;D3YTA9;H7BYZ3;P63098	F6U1T9	F6U1T9;D3YTA9;P63098;H7BYZ3	PPP3R1	PPP3R1	PPP3R1	ENSG00000221823;ENSG00000273398	5534	2p	FALSE		FALSE	0.600714	TRUE	0.417561	0.206762	5	0.207286	1.01699	0.355815	0.534167	FALSE	25.443	#N/A	24.895	24.7231	25.5959	25.3502	25.2469	25.5587	25.443	#N/A	24.895	24.7231	#N/A	#N/A	#N/A	#N/A
Q9GZL7	Q9GZL7	Q9GZL7	WDR12	WDR12	WDR12	ENSG00000138442	55759	2q	FALSE		FALSE	0.599381	TRUE	0.413883	0.705432	6	-0.160306	0.813954	0.446763	0.619989	FALSE	29.442	28.089	26.9329	26.6836	28.8559	27.467	28.5746	27.9056	29.442	28.089	26.9329	26.6836	28.8559	27.467	28.5746	27.9056
A0A0J9YXF2;J3QT77;A0A0J9YYG4;Q15165-3;Q15165-1;Q15165;A0A0J9YYJ1;G3XAK4;A0A2Q2SAK4;A0A0J9YXM1;A0A0J9YXU7	A0A0J9YXF2	A0A0J9YXF2;J3QT77;A0A0J9YYG4;Q15165-3;Q15165-1;Q15165;G3XAK4;A0A0J9YXU7;A0A0J9YYJ1;A0A2Q2SAK4;A0A0J9YYF3;A0A0J9YXM1	PON2	PON2	PON2	ENSG00000105854	5445	7q	FALSE		FALSE	0.715	FALSE	0.412541	0.188624	5	0.160446	1.3365	0.238977	0.408241	FALSE	26.7607	#N/A	27.2582	27.298	27.5054	27.7482	27.253	27.566	26.7607	#N/A	27.2582	27.298	27.5054	27.7482	27.253	27.566
P63151;P63151-2;E5RIY1;Q00005-7;Q00005-3;E5RFR9;Q00005-5;Q00005-4;Q66LE6;Q00005-2;Q00005;Q00005-6;A0A1W2PQI2;Q9Y2T4-2;Q9Y2T4;Q9Y2T4-4;Q9Y2T4-3;H0YB06;E5RJV2;E5RHQ2	P63151	P63151;P63151-2;Q66LE6;E5RIY1;A0A1W2PQI2;E5RFR9;Q00005-5;Q00005-4;Q00005-3;Q00005-2;Q00005;Q00005-6;Q00005-7;H0YB06;Q9Y2T4;Q9Y2T4-2;Q9Y2T4-4;Q9Y2T4-3	PPP2R2A	PPP2R2A	PPP2R2A	ENSG00000074211;ENSG00000156475;ENSG00000175470;ENSG00000221914	5522;5521;55844;5520	4p	FALSE		FALSE	0.554026	TRUE	0.411606	0.0987676	6	0.226588	1.87326	0.110179	0.237394	FALSE	27.5843	27.7006	27.9068	27.7723	28.2286	28.1841	28.2568	27.9409	27.5843	27.7006	27.9068	27.7723	28.2286	28.1841	28.2568	27.9409
P09110;H7C131;C9JDE9;P09110-2;B4DVF4;H0Y4D4	P09110	P09110;C9JDE9;H7C131;P09110-2;H0Y4D4;B4DVF4;F2Z2Q6;F2Z3P7	ACAA1	ACAA1	ACAA1	ENSG00000060971	30	3p	TRUE	unknown	FALSE	0.641698	FALSE	0.410768	0.170441	6	0.0516118	2.10722	0.0796783	0.190041	FALSE	25.9395	26.2716	26.1542	26.1883	26.6217	26.4564	26.1888	26.9298	25.9395	26.2716	26.1542	26.1883	26.6217	26.4564	26.1888	26.9298
Q9UDW1;Q9UDW1-2	Q9UDW1	Q9UDW1;Q9UDW1-2	UQCR10	UQCR10	UQCR10	ENSG00000184076	29796	22q	TRUE	MIM	FALSE	0.661857	FALSE	0.410621	0.216911	5	-0.16108	2.63565	0.0462174	0.131572	FALSE	28.4164	29.0618	29.2064	28.9723	#N/A	29.4077	29.1519	29.415	28.4164	29.0618	29.2064	28.9723	#N/A	29.4077	29.1519	29.415
P06733;A0A2R8Y6G6;K7EM90;A0A2R8YEM5;A0A2R8Y879;A0A2R8Y6I8;K7ERS8;A0A2R8Y798;A0A2R8YEG5	P06733	P06733;A0A2R8Y6G6;P06733-2;K7EM90;A0A2R8YEM5;A0A2R8Y879;K7ERS8;A0A2R8Y6I8;A0A2R8Y798;A0A2R8YEG5;E5RI09;E5RG95;K7EPM1;K7EKN2;E5RGZ4	ENO1	ENO1	ENO1	ENSG00000074800	2023	1p	FALSE		FALSE	0.607651	FALSE	0.409395	0.107281	6	0.0792085	3.07777	0.0217249	0.0799412	FALSE	31.4634	31.3363	31.5568	31.6024	31.9771	31.9284	31.6405	32.0504	31.4634	31.3363	31.5568	31.6024	31.9771	31.9284	31.6405	32.0504
J3KTC1;B4DHE8;Q96DH6-2;Q96DH6;J3QKT5;B4DM51;Q96DH6-3;H0YHB7;O43347	J3KTC1	Q96DH6-2;B4DHE8;Q96DH6;J3KTC1;B4DM51;Q96DH6-3;J3QKT5	MSI2	MSI2	MSI2	ENSG00000135097;ENSG00000153944	4440;124540	12q	FALSE		FALSE	0.609556	FALSE	0.408984	0.210791	6	0.330207	0.373721	0.721462	0.832988	FALSE	28.4256	28.3364	28.1367	28.8717	28.8966	28.9896	29.0811	28.4391	28.4256	28.3364	28.1367	28.8717	28.8966	28.9896	29.0811	28.4391
Q8N392-2;Q8N392	Q8N392-2	Q8N392;Q8N392-2	ARHGAP18	ARHGAP18	ARHGAP18	ENSG00000146376	93663	6q	FALSE		FALSE	0.655524	FALSE	0.408182	0.222315	6	0.194669	0.96041	0.373937	0.553368	FALSE	26.9783	27.0276	27.1326	26.9682	27.9005	27.3279	27.6319	26.879	26.9783	27.0276	27.1326	26.9682	27.9005	27.3279	27.6319	26.879
Q9H3N1;G3V448	Q9H3N1	Q9H3N1;G3V448	TMX1	TMX1	TMX1	ENSG00000139921	81542	14q	FALSE		FALSE	0.737024	FALSE	0.408175	0.170539	6	-0.0810321	2.86859	0.0284796	0.0947222	FALSE	28.3985	28.6365	29.0558	28.8735	29.0354	29.0416	29.4258	29.0941	28.3985	28.6365	29.0558	28.8735	29.0354	29.0416	29.4258	29.0941
P25098;E9PRV7;P35626	P25098	P25098;P35626	ADRBK1	ADRBK1	ADRBK1	ENSG00000100077;ENSG00000173020	157;156	22q	FALSE		FALSE	0.665794	FALSE	0.407001	0.104632	3	0.134239	2.60687	0.0799003	0.19042	FALSE	24.8253	24.9983	#N/A	25.0913	25.4172	25.3401	#N/A	#N/A	24.8253	24.9983	#N/A	25.0913	25.4172	25.3401	#N/A	#N/A
J3KP15;Q01130;J3QL05;Q01130-2	J3KP15	J3KP15;Q01130;J3QL05;Q01130-2;Q9BRL6-2;Q9BRL6	SRSF2	SRSF2	SRSF2	ENSG00000161547	6427	17q	FALSE		FALSE	0.489952	TRUE	0.406485	0.331901	6	-0.0293822	1.31325	0.237085	0.405699	FALSE	29.6189	28.8725	28.7923	28.5065	29.8523	28.737	29.4868	29.34	29.6189	28.8725	28.7923	28.5065	29.8523	28.737	29.4868	29.34
C9JYQ9;H0Y8C2;Q6P5R6	C9JYQ9	C9JYQ9;H0Y8C2;Q6P5R6	RPL22L1	RPL22L1	RPL22L1	ENSG00000163584	200916	3q	FALSE		FALSE	0.499524	FALSE	0.403456	0.274133	6	0.0602916	1.25182	0.257225	0.427053	FALSE	30.2385	29.6726	30.9178	30.4277	30.5274	30.9736	30.725	30.6445	30.2385	29.6726	30.9178	30.4277	30.5274	30.9736	30.725	30.6445
P50395;P50395-2;Q5SX87;V9GYF8;Q5SX90;Q5SX91;V9GYJ7	P50395	P50395;P50395-2;Q5SX87;V9GYF8;Q5SX90;Q5SX86;V9GYJ7;Q5SX91	GDI2	GDI2	GDI2	ENSG00000057608	2665	10p	FALSE		FALSE	0.611317	FALSE	0.402706	0.115725	6	0.21468	1.62476	0.155339	0.303223	FALSE	27.6535	27.4291	27.4513	27.5843	28.2238	27.7517	27.9115	27.842	27.6535	27.4291	27.4513	27.5843	28.2238	27.7517	27.9115	27.842
[truncated: 2,507 more rows]

## Sheet: trisomy_3
UniProt_protein_ids_proxitome	single_UniProt_protein_id_proxitome	UniProt_protein_ids_proteome	HGNC_gene_names_proxitome	unique_HGNC_gene_names_proxitome	HGNC_gene_names_proteome	Ensembl_gene_ids	NCBI_gene_ids	gene_chromosome_arm	MitoCarta3.0	MitoCarta3.0_localization	targetP2.0_MTS_prediction	ScaledHydrophobicity	corum_complex_forming	logFC_proxitome	standard_error_proxitome	degree_of_freedom_proxitome	logFC_global_abundance	t_statistic_corrected	p_value_corrected	FDR_corrected	increased_in_p62_proximity	WT_01_post_imputation	WT_02_post_imputation	WT_03_post_imputation	WT_04_post_imputation	3/3_01_post_imputation	3/3_02_post_imputation	3/3_03_post_imputation	3/3_04_post_imputation	WT_01	WT_02	WT_03	WT_04	3/3_01	3/3_02	3/3_03	3/3_04
[truncated: 3,392 more rows]

[truncated: 2 more sheets: tetrasomy_5, ORA]
