# Supplementary material for: Aneuploidy-induced proteostasis disruption impairs mitochondrial functions and mediates aggregation of mitochondrial precursor proteins through SQSTM1/p62
Source: Nat Commun. 2025 Jun 17;16:5328. doi: 10.1038/s41467-025-60857-4 (PMC12174339; doi:10.1038/s41467-025-60857-4)
Supplement: Supplementary file 4 — Supplementary Data 2 [file 41467_2025_60857_MOESM4_ESM.xlsx]

## Sheet: README
SHEET1: Results of the statistical testing between intensities of p62 proximal proteins in autophagosome lumen with and without BafA1 treatment (p62_cargo)			SHEET2: Results of statistical over-representation analysis (ORA) of proteins increased in the autophagosome lumen proximitome of p62 upon BafA1 treatment (p62_cargo_ORA)			SHEET3: Results of the statistical testing between protein intensities of autophagosome lumen p62 proximal proteins in 13/3 compared to WT HCT116, corrected for global protein abundance changes (lumen_p62_proxitome_trisomy13)			SHEET5: Results of the statistical testing between protein intensities of autophagosome lumen p62 proximal proteins in 3/3 compared to WT HCT116, corrected for global protein abundance changes (lumen_p62_proxitome_trisomy3)			SHEET5: Results of the statistical testing between protein intensities of autophagosome lumen p62 proximal proteins in 5/4 compared to WT HCT116, corrected for global protein abundance changes (lumen_p62_proxitome_tetrasomy5)			SHEET6: Results of statistical over-representation analysis (ORA) of proteins increased in the autophagosome lumen p62 proxmitome of 13/3 and 5/4 (vs. WT HCT116)
COLUMN_NAME	DESCRIPTION		COLUMN_NAME	DESCRIPTION		COLUMN_NAME	DESCRIPTION		COLUMN_NAME	DESCRIPTION		COLUMN_NAME	DESCRIPTION		COLUMN_NAME	DESCRIPTION
UniProt_protein_ids	UniProt protein IDs of the protein group as identified by MaxQuant		set_name	Name of the GO Cellular Compartment term as taken from the Molecular signature database (MSigDB v2022.1)		UniProt_protein_ids_proxitome	UniProt protein IDs of the protein groups in the autophagosome lumen p62 proximity data as identified by MaxQuant		UniProt_protein_ids_proxitome	UniProt protein IDs of the protein groups in the autophagosome lumen p62 proximity data as identified by MaxQuant		UniProt_protein_ids_proxitome	UniProt protein IDs of the protein groups in the autophagosome lumen p62 proximity data as identified by MaxQuant		set_name	Name of the GO Cellular Compartment term as taken from the Molecular signature database (MSigDB v2022.1)
single_UniProt_protein_id	Representative (first) UniProt protein ID of the identified protein group		overlap_with_measured_proteins	Number of robustly identified protein groups with proteins that map to the GO term		single_UniProt_protein_id_proxitome	Representative (first) UniProt protein ID of the identified protein group		single_UniProt_protein_id_proxitome	Representative (first) UniProt protein ID of the identified protein group		single_UniProt_protein_id_proxitome	Representative (first) UniProt protein ID of the identified protein group		possible_overlap_with_lumen_p62_proxitome_in_13/3	Number of robustly identified protein groups with proteins that map to the global proteome data of 13/3 and the GO term
HGNC_gene_name	HGNC gene symbol of the corresponding protein		overlap_with_karyotype_independent_p62_cargo	Number of identified p62 cargo candidates independent of karyotype that map to the GO term		UniProt_protein_ids_proteome	UniProt protein IDs of the protein groups in the global 13/3 proteome data as identified by MaxQuant		UniProt_protein_ids_proteome	UniProt protein IDs of the protein groups in the global 3/3 proteome data taken from Stingele et al. (doi: 10.1038/msb.2012.40)		UniProt_protein_ids_proteome	UniProt protein IDs of the protein groups in the global 5/4 proteome data taken from Stingele et al. (doi: 10.1038/msb.2012.40)		overlap_with_increased_lumen_p62_proxitome_in_13/3	Number of proteins with significantly incerased abundance in the autophagosome lumen p62 proxitome of 13/3, that map to the GO term
Ensembl_gene_ids	Ensembl gene ID of the corresponding protein		p_value_for_karyotype_independent_p62_cargo	P-value of the hypergeometric test evaluating the significance of the over-representation of GO term proteins in the karyotype-independent p62 cargo candidates (n = 65) relative to the representation in all robustly identified protein groups in the experiment (N = 1610)		HGNC_gene_names_proxitome	HGNC gene symbols of the corresponding protein in the autophagosome lumen p62 proximity data		HGNC_gene_names_proxitome	HGNC gene symbols of the corresponding protein in the autophagosome lumen p62 proximity data		HGNC_gene_names_proxitome	HGNC gene symbols of the corresponding protein in the autophagosome lumen p62 proximity data		p_value_for_with_increased_lumen_p62_proxitome_in_13/3	P-value of the hypergeometric test evaluating the significance of the over-representation of GO term proteins in the (unique) proteins with significantly incerased abundance in the autophagosome lumen p62 proxitome of 13/3 (n = 101) relative to the representation in all robustly identified protein groups in the data that map to the global 13/3 proteome data (N = 1530)
NCBI_gene_id	NCBI gene ID (also known as entrez gene ID) of the corresponding protein		FDR_for_karyotype_independent_p62_cargo	P-value adjusted for false discovery rate (FDR), only GO terms with more than one protein in the karyotype-independent p62 cargo candidates are considered		unique_HGNC_gene_names_proxitome	Representative (first) HGNC gene symbol of the corresponding protein in the autophagosome lumen p62 proximity data		unique_HGNC_gene_names_proxitome	Representative (first) HGNC gene symbol of the corresponding protein in the autophagosome lumen p62 proximity data		unique_HGNC_gene_names_proxitome	Representative (first) HGNC gene symbol of the corresponding protein in the autophagosome lumen p62 proximity data		FDR_for_with_increased_lumen_p62_proxitome_in_13/3	P-value adjusted for false discovery rate (FDR), only GO terms with more than one protein in the overlap are considered
gene_chromosome_arm	Chromosome arm of hg38 on which the gene coding for the protein is located on		protein_ids_in_karyotype_independent_p62_cargo	Representative UniProt protein IDs of the protein groups associated with the GO term		HGNC_gene_names_proteome	HGNC gene symbols of the corresponding protein in global 13/3 proteome data		HGNC_gene_names_proteome	HGNC gene symbols of the corresponding protein in global 3/3 proteome data taken from Stingele et al. (doi: 10.1038/msb.2012.40)		HGNC_gene_names_proteome	HGNC gene symbols of the corresponding protein in global 5/4 proteome data taken from Stingele et al. (doi: 10.1038/msb.2012.40)		protein_ids_in_increased_lumen_p62_proxitome_in_13/3	Representative UniProt protein IDs of the protein groups associated with the GO term
MitoCarta3.0	Indicator whether any of the identified proteins in the group are part of the MitoCarta3.0 inventory of mammalian mitochondrial proteins (doi:10.1093/nar/gkaa1011 , source: https://www.broadinstitute.org/mitocarta/mitocarta30-inventory-mammalian-mitochondrial-proteins-and-pathways)		gene_symbols_karyotype_independent_p62_cargo	Corresponding gene symbols of the protein groups associated with the GO term		Ensembl_gene_ids	Ensembl gene ID of the corresponding protein in the autophagosome lumen p62 proximity data		Ensembl_gene_ids	Ensembl gene ID of the corresponding protein in the autophagosome lumen p62 proximity data		Ensembl_gene_ids	Ensembl gene ID of the corresponding protein in the autophagosome lumen p62 proximity data		gene_symbols_in_increased_lumen_p62_proxitome_in_13/3	Corresponding gene symbols of the protein groups associated with the GO term
MitoCarta3.0_localization	Localization of the proteins within the mitochondrion according to MitoCarta3.0		overlap_with_polysomy_specific_p62_cargo	Number of identified p62 cargo candidates specific to 13/3 and 5/4 that map to the GO term		NCBI_gene_ids	NCBI gene ID (also known as entrez gene ID) of the corresponding protein in the autophagosome lumen p62 proximity data		NCBI_gene_ids	NCBI gene ID (also known as entrez gene ID) of the corresponding protein in the autophagosome lumen p62 proximity data		NCBI_gene_ids	NCBI gene ID (also known as entrez gene ID) of the corresponding protein in the autophagosome lumen p62 proximity data		possible_overlap_with_lumen_p62_proxitome_in_3/3	Number of robustly identified protein groups with proteins that map to the global proteome data of 3/3 and the GO term
targetP2.0_MTS_prediction	TargetP2.0 prediction of whether any identified protein in the group is targeted to the mitochondria via a mitochondrial targeting sequence (doi:10.26508/lsa.201900429, source: https://services.healthtech.dtu.dk/services/TargetP-2.0/)		p_value_for_polysomy_specific_p62_cargo	P-value of the hypergeometric test evaluating the significance of the over-representation of GO term proteins in the polysomy-specific p62 cargo candidates (n = 18) relative to the representation in all robustly identified protein groups in the experiment (N = 1610)		gene_chromosome_arm	Chromosome arm of hg38 on which the gene coding for the protein is located on		gene_chromosome_arm	Chromosome arm of hg38 on which the gene coding for the protein is located on		gene_chromosome_arm	Chromosome arm of hg38 on which the gene coding for the protein is located on		overlap_with_increased_lumen_p62_proxitome_in_3/3	Number of proteins with significantly incerased abundance in the autophagosome lumen p62 proxitome of 3/3, that map to the GO term
ScaledHydrophobicity	Averaged maximum scaled hydropathy of protein group amino acid sequences using a sliding window of 21 amino acids (doi:10.1371/journal.pone.0266929 , idpr R package)		FDR_for_polysomy_specific_p62_cargo	P-value adjusted for false discovery rate (FDR), only GO terms with more than one protein in the polysomy-specific p62 cargo candidates are considered		MitoCarta3.0	Indicator whether any of the identified proteins in the group are part of the MitoCarta3.0 inventory of mammalian mitochondrial proteins (doi:10.1093/nar/gkaa1011 , source: https://www.broadinstitute.org/mitocarta/mitocarta30-inventory-mammalian-mitochondrial-proteins-and-pathways)		MitoCarta3.0	Indicator whether any of the identified proteins in the group are part of the MitoCarta3.0 inventory of mammalian mitochondrial proteins (doi:10.1093/nar/gkaa1011 , source: https://www.broadinstitute.org/mitocarta/mitocarta30-inventory-mammalian-mitochondrial-proteins-and-pathways)		MitoCarta3.0	Indicator whether any of the identified proteins in the group are part of the MitoCarta3.0 inventory of mammalian mitochondrial proteins (doi:10.1093/nar/gkaa1011 , source: https://www.broadinstitute.org/mitocarta/mitocarta30-inventory-mammalian-mitochondrial-proteins-and-pathways)		p_value_for_with_increased_lumen_p62_proxitome_in_3/3	P-value of the hypergeometric test evaluating the significance of the over-representation of GO term proteins in the (unique) proteins with significantly incerased abundance in the autophagosome lumen p62 proxitome of 3/3 (n = 15) relative to the representation in all robustly identified protein groups in the data that map to the global 3/3 proteome data (N = 1486)
corum_complex_forming	Indicator whether any of the identified proteins in the group are part of a macromolecular complex as identified in the CORUM database (doi:10.1093/nar/gkac1015, source: https://mips.helmholtz-muenchen.de/corum/#download)		protein_ids_in_polysomy_specific_p62_cargo	Representative UniProt protein IDs of the protein groups associated with the GO term		MitoCarta3.0_localization	Localization of the proteins within the mitochondrion according to MitoCarta3.0		MitoCarta3.0_localization	Localization of the proteins within the mitochondrion according to MitoCarta3.0		MitoCarta3.0_localization	Localization of the proteins within the mitochondrion according to MitoCarta3.0		FDR_for_with_increased_lumen_p62_proxitome_in_3/3	P-value adjusted for false discovery rate (FDR), only GO terms with more than one protein in the overlap are considered
p62_cargo_HELA	Indicator whether any of the identified proteins in the group were previously identified as p62 autophagy cargo in HELA cells by Zellner et al. (doi:10.1016/j.molcel.2021.01.009)		gene_symbols_polysomy_specific_p62_cargo	Corresponding gene symbols of the protein groups associated with the GO term		targetP2.0_MTS_prediction	TargetP2.0 prediction of whether any identified protein in the group is targeted to the mitochondria via a mitochondrial targeting sequence (doi:10.26508/lsa.201900429, source: https://services.healthtech.dtu.dk/services/TargetP-2.0/)		targetP2.0_MTS_prediction	TargetP2.0 prediction of whether any identified protein in the group is targeted to the mitochondria via a mitochondrial targeting sequence (doi:10.26508/lsa.201900429, source: https://services.healthtech.dtu.dk/services/TargetP-2.0/)		targetP2.0_MTS_prediction	TargetP2.0 prediction of whether any identified protein in the group is targeted to the mitochondria via a mitochondrial targeting sequence (doi:10.26508/lsa.201900429, source: https://services.healthtech.dtu.dk/services/TargetP-2.0/)		protein_ids_in_increased_lumen_p62_proxitome_in_3/3	Representative UniProt protein IDs of the protein groups associated with the GO term
karyotype-independent_p62_cargo	Indicator whether the protein was identified to be significantly enriched in the autophagosome lumen p62 proxitome after BafA1 treatment (FDR < 0.05) in all karyotypes (HCT116 WT, 13/3, 5/4)		overlap_with_additional_WT_p62_cargo	Number of identified p62 cargo candidates in WT cells (excluding karyotype-independent) that map to the GO term		ScaledHydrophobicity	Averaged maximum scaled hydropathy of protein group amino acid sequences using a sliding window of 21 amino acids (doi:10.1371/journal.pone.0266929 , idpr R package)		ScaledHydrophobicity	Averaged maximum scaled hydropathy of protein group amino acid sequences using a sliding window of 21 amino acids (doi:10.1371/journal.pone.0266929 , idpr R package)		ScaledHydrophobicity	Averaged maximum scaled hydropathy of protein group amino acid sequences using a sliding window of 21 amino acids (doi:10.1371/journal.pone.0266929 , idpr R package)		gene_symbols_in_increased_lumen_p62_proxitome_in_3/3	Corresponding gene symbols of the protein groups associated with the GO term
additional_polysomy-specific_p62_cargo	Indicator whether the protein was identified to be significantly enriched in the autophagosome lumen p62 proxitome after BafA1 treatment (FDR < 0.05) in all polysomic karyotypes (HCT116 13/3, 5/4), but not in WT HCT1116		p_value_for_additional_WT_p62_cargo	P-value of the hypergeometric test evaluating the significance of the over-representation of GO term proteins in the p62 cargo candidates of WT cells (excluding karyotype-independent interactors, n = 272) relative to the representation in all robustly identified protein groups in the experiment (N = 1610)		corum_complex_forming	Indicator whether any of the identified proteins in the group are part of a macromolecular complex as identified in the CORUM database (doi:10.1093/nar/gkac1015, source: https://mips.helmholtz-muenchen.de/corum/#download)		corum_complex_forming	Indicator whether any of the identified proteins in the group are part of a macromolecular complex as identified in the CORUM database (doi:10.1093/nar/gkac1015, source: https://mips.helmholtz-muenchen.de/corum/#download)		corum_complex_forming	Indicator whether any of the identified proteins in the group are part of a macromolecular complex as identified in the CORUM database (doi:10.1093/nar/gkac1015, source: https://mips.helmholtz-muenchen.de/corum/#download)		possible_overlap_with_lumen_p62_proxitome_in_5/4	Number of robustly identified protein groups with proteins that map to the global proteome data of 5/4 and the GO term
additional_WT_p62_cargo	Indicator whether the protein was identified to be significantly enriched in the autophagosome lumen p62 proxitome after BafA1 treatment (FDR < 0.05) in WT HCT116, excluding kayrotype-independent hits		FDR_for_additional_WT_p62_cargo	P-value adjusted for false discovery rate (FDR), only GO terms with more than one protein in the polysomy-specific p62 cargo candidates are considered		logFC_proxitome	Log2 fold change in average LFQ protein intensities from the autophagosome lumen p62 proximity biotinylation experiment between 13/3 and WT HCT116		logFC_proxitome	Log2 fold change in average LFQ protein intensities from the autophagosome lumen p62 proximity biotinylation experiment between 3/3 and WT HCT116		logFC_proxitome	Log2 fold change in average LFQ protein intensities from the autophagosome lumen p62 proximity biotinylation experiment between 5/4 and WT HCT116		overlap_with_increased_lumen_p62_proxitome_in_5/4	Number of proteins with significantly incerased abundance in the autophagosome lumen p62 proxitome of 5/4, that map to the GO term
additional_13/3_p62_cargo	Indicator whether the protein was identified to be significantly enriched in the autophagosome lumen p62 proxitome after BafA1 treatment (FDR < 0.05) in 13/3 HCT116, excluding kayrotype-independent hits		protein_ids_in_additional_WT_p62_cargo	Representative UniProt protein IDs of the protein groups associated with the GO term		standard_error_proxitome	Sample standard error of LFQ protein intensities from the autophagosome lumen p62 proximity biotinylation experiment between 13/3 and WT HCT116		standard_error_proxitome	Sample standard error of LFQ protein intensities from the autophagosome lumen p62 proximity biotinylation experiment between 3/3 and WT HCT116		standard_error_proxitome	Sample standard error of LFQ protein intensities from the autophagosome lumen p62 proximity biotinylation experiment between 5/4 and WT HCT116		p_value_for_with_increased_lumen_p62_proxitome_in_5/4	P-value of the hypergeometric test evaluating the significance of the over-representation of GO term proteins in the (unique) proteins with significantly incerased abundance in the autophagosome lumen p62 proxitome of 5/4 (n = 146) relative to the representation in all robustly identified protein groups in the data that map to the global 5/4 proteome data (N = 1486)
additional_3/3_p62_cargo	Indicator whether the protein was identified to be significantly enriched in the autophagosome lumen p62 proxitome after BafA1 treatment (FDR < 0.05) in 3/3 HCT116, excluding kayrotype-independent hits		gene_symbols_in_additional_WT_p62_cargo	Corresponding gene symbols of the protein groups associated with the GO term		degree_of_freedom_proxitome	Degree of freedom in the test of LFQ protein intensities from the autophagosome lumen p62 proximity biotinylation experiment between 13/3 and WT HCT116		degree_of_freedom_proxitome	Degree of freedom in the test of LFQ protein intensities from the autophagosome lumen p62 proximity biotinylation experiment between 3/3 and WT HCT116		degree_of_freedom_proxitome	Degree of freedom in the test of LFQ protein intensities from the autophagosome lumen p62 proximity biotinylation experiment between 5/4 and WT HCT116		FDR_for_with_increased_lumen_p62_proxitome_in_5/4	P-value adjusted for false discovery rate (FDR), only GO terms with more than one protein in the overlap are considered
additional_5/4_p62_cargo	Indicator whether the protein was identified to be significantly enriched in the autophagosome lumen p62 proxitome after BafA1 treatment (FDR < 0.05) in 5/4 HCT116, excluding kayrotype-independent hits		overlap_with_additional_13/3_p62_cargo	Number of identified p62 cargo candidates in 13/3 cells (excluding karyotype-independent) that map to the GO term		logFC_global_abundance	Log2 fold change in average protein reporter ion intensities from the global 13/3 proteome data between 13/3 and WT HCT116		logFC_global_abundance	Log2 fold change in average protein reporter ion intensities from the global 3/3 proteome data of Stingele et al. (doi: 10.1038/msb.2012.40) between 3/3 and WT HCT116		logFC_global_abundance	Log2 fold change in average protein reporter ion intensities from the global 5/4 proteome data of Stingele et al. (doi: 10.1038/msb.2012.40) between 5/4 and WT HCT116		protein_ids_in_increased_lumen_p62_proxitome_in_5/4	Representative UniProt protein IDs of the protein groups associated with the GO term
logFC_WT_BafA1_vs_DMSO	Log2 fold change in average LFQ protein intensities from the autophagosome lumen p62 proximity biotinylation experiment in WT HCT116 between BafA1-treated replicates and DMSO controls		p_value_for_additional_13/3_p62_cargo	P-value of the hypergeometric test evaluating the significance of the over-representation of GO term proteins in the p62 cargo candidates of 13/3 cells (excluding karyotype-independent interactors, n = 379) relative to the representation in all robustly identified protein groups in the experiment (N = 1610)		t_statistic_corrected	Student's t-test t-statistic of change in average LFQ protein intensities from the autophagosome lumen p62 proximity biotinylation experiment between 13/3 and WT HCT116. Global abundance fold changes where assumed as the null fold change for correction		t_statistic_corrected	Student's t-test t-statistic of change in average LFQ protein intensities from the autophagosome lumen p62 proximity biotinylation experiment between 3/3 and WT HCT116. Global abundance fold changes where assumed as the null fold change for correction		t_statistic_corrected	Student's t-test t-statistic of change in average LFQ protein intensities from the autophagosome lumen p62 proximity biotinylation experiment between 5/4 and WT HCT116. Global abundance fold changes where assumed as the null fold change for correction		gene_symbols_in_increased_lumen_p62_proxitome_in_5/4	Corresponding gene symbols of the protein groups associated with the GO term
t_statistic_WT_BafA1_vs_DMSO	Student's t-test t-statistic of change in average LFQ protein intensities from the autophagosome lumen p62 proximity biotinylation experiment in WT HCT116 between BafA1-treated replicates and DMSO controls		FDR_for_additional_13/3_p62_cargo	P-value adjusted for false discovery rate (FDR), only GO terms with more than one protein in the polysomy-specific p62 cargo candidates are considered		p_value_corrected	Student's t-test p-value of change average LFQ protein intensities from the autophagosome lumen p62 proximity biotinylation experiment between 13/3 and WT HCT116, regarding the global change in protein abundance as the null hypothesis.		p_value_corrected	Student's t-test p-value of change average LFQ protein intensities from the autophagosome lumen p62 proximity biotinylation experiment between 3/3 and WT HCT116, regarding the global change in protein abundance as the null hypothesis.		p_value_corrected	Student's t-test p-value of change average LFQ protein intensities from the autophagosome lumen p62 proximity biotinylation experiment between 5/4 and WT HCT116, regarding the global change in protein abundance as the null hypothesis.
p_value_WT_BafA1_vs_DMSO	Student's t-test p-value of change in average LFQ protein intensities from the autophagosome lumen p62 proximity biotinylation experiment in WT HCT116 between BafA1-treated replicates and DMSO controls		protein_ids_in_additional_13/3_p62_cargo	Representative UniProt protein IDs of the protein groups associated with the GO term		FDR_corrected	p_value_corrected adjusted for false discovery rate (FDR) using Benjamini-Hochberg method		FDR_corrected	p_value_corrected adjusted for false discovery rate (FDR) using Benjamini-Hochberg method		FDR_corrected	p_value_corrected adjusted for false discovery rate (FDR) using Benjamini-Hochberg method
FDR_WT_BafA1_vs_DMSO	Student's t-test p-value of change in average LFQ protein intensities from the autophagosome lumen p62 proximity biotinylation experiment in WT HCT116 between BafA1-treated replicates and DMSO controls, adjusted for false discovery rate (FDR) using Benjamini-Hochberg method		gene_symbols_in_additional_13/3_p62_cargo	Corresponding gene symbols of the protein groups associated with the GO term		increased_in_p62_proximity	Indicator whether the protein was identified to be significantly increased in the autophagosome lumen p62 proximity of 13/3 vs. WT HCT116 (FDR < 0.05) relative to global changes in protein abundance		increased_in_p62_proximity	Indicator whether the protein was identified to be significantly increased in the autophagosome lumen p62 proximity of 3/3 vs. WT HCT116 (FDR < 0.05) relative to global changes in protein abundance		increased_in_p62_proximity	Indicator whether the protein was identified to be significantly increased in the autophagosome lumen p62 proximity of 5/4 vs. WT HCT116 (FDR < 0.05) relative to global changes in protein abundance
logFC_13/3_BafA1_vs_DMSO	Log2 fold change in average LFQ protein intensities from the autophagosome lumen p62 proximity biotinylation experiment in 13/3 HCT116 between BafA1-treated replicates and DMSO controls		overlap_with_additional_3/3_p62_cargo	Number of identified p62 cargo candidates in 3/3 cells (excluding karyotype-independent) that map to the GO term		WT_01_post_imputation	Replicate 1 of log2 LFQ intensities of autophagosome lumen p62 proximity biotinylated proteins in wild type HCT116 including imputed values		WT2_01_post_imputation	Replicate 1 of log2 LFQ intensities of autophagosome lumen p62 proximity biotinylated proteins in wild type HCT116 (2nd batch) including imputed values		WT_01_post_imputation	Replicate 1 of log2 LFQ intensities of autophagosome lumen p62 proximity biotinylated proteins in wild type HCT116 including imputed values
t_statistic_13/3_BafA1_vs_DMSO	Student's t-test t-statistic of change in average LFQ protein intensities from the autophagosome lumen p62 proximity biotinylation experiment in 13/3 HCT116 between BafA1-treated replicates and DMSO controls		p_value_for_additional_3/3_p62_cargo	P-value of the hypergeometric test evaluating the significance of the over-representation of GO term proteins in the p62 cargo candidates of 3/3 cells (excluding karyotype-independent interactors, n = 551) relative to the representation in all robustly identified protein groups in the experiment (N = 1610)		WT_02_post_imputation	Replicate 2 of log2 LFQ intensities of autophagosome lumen p62 proximity biotinylated proteins in wild type HCT116 including imputed values		WT2_02_post_imputation	Replicate 2 of log2 LFQ intensities of autophagosome lumen p62 proximity biotinylated proteins in wild type HCT116 (2nd batch) including imputed values		WT_02_post_imputation	Replicate 2 of log2 LFQ intensities of autophagosome lumen p62 proximity biotinylated proteins in wild type HCT116 including imputed values
p_value_13/3_BafA1_vs_DMSO	Student's t-test p-value of change in average LFQ protein intensities from the autophagosome lumen p62 proximity biotinylation experiment in 13/3 HCT116 between BafA1-treated replicates and DMSO controls		FDR_for_additional_3/3_p62_cargo	P-value adjusted for false discovery rate (FDR), only GO terms with more than one protein in the polysomy-specific p62 cargo candidates are considered		WT_03_post_imputation	Replicate 3 of log2 LFQ intensities of autophagosome lumen p62 proximity biotinylated proteins in wild type HCT116 including imputed values		WT2_03_post_imputation	Replicate 3 of log2 LFQ intensities of autophagosome lumen p62 proximity biotinylated proteins in wild type HCT116 (2nd batch) including imputed values		WT_03_post_imputation	Replicate 3 of log2 LFQ intensities of autophagosome lumen p62 proximity biotinylated proteins in wild type HCT116 including imputed values
FDR_13/3_BafA1_vs_DMSO	Student's t-test p-value of change in average LFQ protein intensities from the autophagosome lumen p62 proximity biotinylation experiment in 13/3 HCT116 between BafA1-treated replicates and DMSO controls, adjusted for false discovery rate (FDR) using Benjamini-Hochberg method		protein_ids_in_3/3_p62_cargo	Representative UniProt protein IDs of the protein groups associated with the GO term		13/3_01_post_imputation	Replicate 1 of log2 LFQ intensities of autophagosome lumen p62 proximity biotinylated proteins in 13/3 HCT116 including imputed values		WT2_04_post_imputation	Replicate 4 of log2 LFQ intensities of autophagosome lumen p62 proximity biotinylated proteins in wild type HCT116 (2nd batch) including imputed values		5/4_01_post_imputation	Replicate 1 of log2 LFQ intensities of autophagosome lumen p62 proximity biotinylated proteins in 5/4 HCT116 including imputed values
logFC_3/3_BafA1_vs_DMSO	Log2 fold change in average LFQ protein intensities from the autophagosome lumen p62 proximity biotinylation experiment in 3/3 HCT116 between BafA1-treated replicates and DMSO controls		gene_symbols_in_3/3_p62_cargo	Corresponding gene symbols of the protein groups associated with the GO term		13/3_02_post_imputation	Replicate 2 of log2 LFQ intensities of autophagosome lumen p62 proximity biotinylated proteins in 13/3 HCT116 including imputed values		3/3_01_post_imputation	Replicate 1 of log2 LFQ intensities of autophagosome lumen p62 proximity biotinylated proteins in 3/3 HCT116 including imputed values		5/4_02_post_imputation	Replicate 2 of log2 LFQ intensities of autophagosome lumen p62 proximity biotinylated proteins in 5/4 HCT116 including imputed values
t_statistic_3/3_BafA1_vs_DMSO	Student's t-test t-statistic of change in average LFQ protein intensities from the autophagosome lumen p62 proximity biotinylation experiment in 3/3 HCT116 between BafA1-treated replicates and DMSO controls		overlap_with_additional_5/4_p62_cargo	Number of identified p62 cargo candidates in 5/4 cells (excluding karyotype-independent) that map to the GO term		13/3_03_post_imputation	Replicate 3 of log2 LFQ intensities of autophagosome lumen p62 proximity biotinylated proteins in 13/3 HCT116 including imputed values		3/3_02_post_imputation	Replicate 2 of log2 LFQ intensities of autophagosome lumen p62 proximity biotinylated proteins in 3/3 HCT116 including imputed values		5/4_03_post_imputation	Replicate 3 of log2 LFQ intensities of autophagosome lumen p62 proximity biotinylated proteins in 5/4 HCT116 including imputed values
p_value_3/3_BafA1_vs_DMSO	Student's t-test p-value of change in average LFQ protein intensities from the autophagosome lumen p62 proximity biotinylation experiment in 3/3 HCT116 between BafA1-treated replicates and DMSO controls		p_value_for_additional_5/4_p62_cargo	P-value of the hypergeometric test evaluating the significance of the over-representation of GO term proteins in the p62 cargo candidates of 5/4 cells (excluding karyotype-independent interactors, n = 143) relative to the representation in all robustly identified protein groups in the experiment (N = 1610)		WT_01	Replicate 1 of log2 LFQ intensities of autophagosome lumen p62 proximity biotinylated proteins in wild type HCT116		3/3_03_post_imputation	Replicate 3 of log2 LFQ intensities of autophagosome lumen p62 proximity biotinylated proteins in 3/3 HCT116 including imputed values		WT_01	Replicate 1 of log2 LFQ intensities of autophagosome lumen p62 proximity biotinylated proteins in wild type HCT116
FDR_3/3_BafA1_vs_DMSO	Student's t-test p-value of change in average LFQ protein intensities from the autophagosome lumen p62 proximity biotinylation experiment in 3/3 HCT116 between BafA1-treated replicates and DMSO controls, adjusted for false discovery rate (FDR) using Benjamini-Hochberg method		FDR_for_additional_5/4_p62_cargo	P-value adjusted for false discovery rate (FDR), only GO terms with more than one protein in the polysomy-specific p62 cargo candidates are considered		WT_02	Replicate 2 of log2 LFQ intensities of autophagosome lumen p62 proximity biotinylated proteins in wild type HCT116		3/3_04_post_imputation	Replicate 4 of log2 LFQ intensities of autophagosome lumen p62 proximity biotinylated proteins in 3/3 HCT116 including imputed values		WT_02	Replicate 2 of log2 LFQ intensities of autophagosome lumen p62 proximity biotinylated proteins in wild type HCT116
logFC_5/4_BafA1_vs_DMSO	Log2 fold change in average LFQ protein intensities from the autophagosome lumen p62 proximity biotinylation experiment in 5/4 HCT116 between BafA1-treated replicates and DMSO controls		protein_ids_in_5/4_p62_cargo	Representative UniProt protein IDs of the protein groups associated with the GO term		WT_03	Replicate 3 of log2 LFQ intensities of autophagosome lumen p62 proximity biotinylated proteins in wild type HCT116		WT2_01	Replicate 1 of log2 LFQ intensities of autophagosome lumen p62 proximity biotinylated proteins in wild type HCT116 (2nd batch)		WT_03	Replicate 3 of log2 LFQ intensities of autophagosome lumen p62 proximity biotinylated proteins in wild type HCT116
t_statistic_5/4_BafA1_vs_DMSO	Student's t-test t-statistic of change in average LFQ protein intensities from the autophagosome lumen p62 proximity biotinylation experiment in 5/4 HCT116 between BafA1-treated replicates and DMSO controls		gene_symbols_in_5/4_p62_cargo	Corresponding gene symbols of the protein groups associated with the GO term		13/3_01	Replicate 1 of log2 LFQ intensities of autophagosome lumen p62 proximity biotinylated proteins in 13/3 HCT116		WT2_02	Replicate 2 of log2 LFQ intensities of autophagosome lumen p62 proximity biotinylated proteins in wild type HCT116 (2nd batch)		5/4_01	Replicate 1 of log2 LFQ intensities of autophagosome lumen p62 proximity biotinylated proteins in 5/4 HCT116
p_value_5/4_BafA1_vs_DMSO	Student's t-test p-value of change in average LFQ protein intensities from the autophagosome lumen p62 proximity biotinylation experiment in 5/4 HCT116 between BafA1-treated replicates and DMSO controls					13/3_02	Replicate 2 of log2 LFQ intensities of autophagosome lumen p62 proximity biotinylated proteins in 13/3 HCT116		WT2_03	Replicate 3 of log2 LFQ intensities of autophagosome lumen p62 proximity biotinylated proteins in wild type HCT116 (2nd batch)		5/4_02	Replicate 2 of log2 LFQ intensities of autophagosome lumen p62 proximity biotinylated proteins in 5/4 HCT116
FDR_5/4_BafA1_vs_DMSO	Student's t-test p-value of change in average LFQ protein intensities from the autophagosome lumen p62 proximity biotinylation experiment in 5/4 HCT116 between BafA1-treated replicates and DMSO controls, adjusted for false discovery rate (FDR) using Benjamini-Hochberg method					13/3_03	Replicate 3 of log2 LFQ intensities of autophagosome lumen p62 proximity biotinylated proteins in 13/3 HCT116		WT2_04	Replicate 4 of log2 LFQ intensities of autophagosome lumen p62 proximity biotinylated proteins in wild type HCT116 (2nd batch)		5/4_03	Replicate 3 of log2 LFQ intensities of autophagosome lumen p62 proximity biotinylated proteins in 5/4 HCT116
WT_BafA1_01_post_imputation	Replicate 1 of log2 LFQ intensities of autophagosome lumen p62 proximity biotinylated proteins in WT HCT116 treated with BafA1, including imputed values								3/3_01	Replicate 1 of log2 LFQ intensities of autophagosome lumen p62 proximity biotinylated proteins in 3/3 HCT116
WT_BafA1_02_post_imputation	Replicate 2 of log2 LFQ intensities of autophagosome lumen p62 proximity biotinylated proteins in WT HCT116 treated with BafA1, including imputed values								3/3_02	Replicate 2 of log2 LFQ intensities of autophagosome lumen p62 proximity biotinylated proteins in 3/3 HCT116
WT_BafA1_03_post_imputation	Replicate 3 of log2 LFQ intensities of autophagosome lumen p62 proximity biotinylated proteins in WT HCT116 treated with BafA1, including imputed values								3/3_03	Replicate 3 of log2 LFQ intensities of autophagosome lumen p62 proximity biotinylated proteins in 3/3 HCT116
WT_DMSO_01_post_imputation	Replicate 1 of log2 LFQ intensities of autophagosome lumen p62 proximity biotinylated proteins in untreated WT HCT116, including imputed values								3/3_04	Replicate 4 of log2 LFQ intensities of autophagosome lumen p62 proximity biotinylated proteins in 3/3 HCT117
WT_DMSO_02_post_imputation	Replicate 2 of log2 LFQ intensities of autophagosome lumen p62 proximity biotinylated proteins in untreated WT HCT116, including imputed values
WT_DMSO_03_post_imputation	Replicate 3 of log2 LFQ intensities of autophagosome lumen p62 proximity biotinylated proteins in untreated WT HCT116, including imputed values
13/3_BafA1_01_post_imputation	Replicate 1 of log2 LFQ intensities of autophagosome lumen p62 proximity biotinylated proteins in 13/3 HCT116 treated with BafA1, including imputed values
13/3_BafA1_02_post_imputation	Replicate 2 of log2 LFQ intensities of autophagosome lumen p62 proximity biotinylated proteins in 13/3 HCT116 treated with BafA1, including imputed values
13/3_BafA1_03_post_imputation	Replicate 3 of log2 LFQ intensities of autophagosome lumen p62 proximity biotinylated proteins in 13/3 HCT116 treated with BafA1, including imputed values
13/3_DMSO_01_post_imputation	Replicate 1 of log2 LFQ intensities of autophagosome lumen p62 proximity biotinylated proteins in untreated 13/3 HCT116, including imputed values
13/3_DMSO_02_post_imputation	Replicate 2 of log2 LFQ intensities of autophagosome lumen p62 proximity biotinylated proteins in untreated 13/3 HCT116, including imputed values
13/3_DMSO_03_post_imputation	Replicate 3 of log2 LFQ intensities of autophagosome lumen p62 proximity biotinylated proteins in untreated 13/3 HCT116, including imputed values
3/3_BafA1_01_post_imputation	Replicate 1 of log2 LFQ intensities of autophagosome lumen p62 proximity biotinylated proteins in 3/3 HCT116 treated with BafA1, including imputed values
3/3_BafA1_02_post_imputation	Replicate 2 of log2 LFQ intensities of autophagosome lumen p62 proximity biotinylated proteins in 3/3 HCT116 treated with BafA1, including imputed values
3/3_BafA1_03_post_imputation	Replicate 3 of log2 LFQ intensities of autophagosome lumen p62 proximity biotinylated proteins in 3/3 HCT116 treated with BafA1, including imputed values
3/3_BafA1_04_post_imputation	Replicate 4 of log2 LFQ intensities of autophagosome lumen p62 proximity biotinylated proteins in 3/3 HCT116 treated with BafA1, including imputed values
3/3_DMSO_01_post_imputation	Replicate 1 of log2 LFQ intensities of autophagosome lumen p62 proximity biotinylated proteins in untreated 3/3 HCT116, including imputed values
3/3_DMSO_02_post_imputation	Replicate 2 of log2 LFQ intensities of autophagosome lumen p62 proximity biotinylated proteins in untreated 3/3 HCT116, including imputed values
3/3_DMSO_03_post_imputation	Replicate 3 of log2 LFQ intensities of autophagosome lumen p62 proximity biotinylated proteins in untreated 3/3 HCT116, including imputed values
3/3_DMSO_04_post_imputation	Replicate 4 of log2 LFQ intensities of autophagosome lumen p62 proximity biotinylated proteins in untreated 3/3 HCT116, including imputed values
5/4_BafA1_01_post_imputation	Replicate 1 of log2 LFQ intensities of autophagosome lumen p62 proximity biotinylated proteins in 5/4 HCT116 treated with BafA1, including imputed values
5/4_BafA1_02_post_imputation	Replicate 2 of log2 LFQ intensities of autophagosome lumen p62 proximity biotinylated proteins in 5/4 HCT116 treated with BafA1, including imputed values
5/4_BafA1_03_post_imputation	Replicate 3 of log2 LFQ intensities of autophagosome lumen p62 proximity biotinylated proteins in 5/4 HCT116 treated with BafA1, including imputed values
5/4_DMSO_01_post_imputation	Replicate 1 of log2 LFQ intensities of autophagosome lumen p62 proximity biotinylated proteins in untreated 5/4 HCT116, including imputed values
5/4_DMSO_02_post_imputation	Replicate 2 of log2 LFQ intensities of autophagosome lumen p62 proximity biotinylated proteins in untreated 5/4 HCT116, including imputed values
5/4_DMSO_03_post_imputation	Replicate 3 of log2 LFQ intensities of autophagosome lumen p62 proximity biotinylated proteins in untreated 5/4 HCT116, including imputed values
WT_BafA1_01	Replicate 1 of log2 LFQ intensities of autophagosome lumen p62 proximity biotinylated proteins in WT HCT116 treated with BafA1
WT_BafA1_02	Replicate 2 of log2 LFQ intensities of autophagosome lumen p62 proximity biotinylated proteins in WT HCT116 treated with BafA1
WT_BafA1_03	Replicate 3 of log2 LFQ intensities of autophagosome lumen p62 proximity biotinylated proteins in WT HCT116 treated with BafA1
WT_DMSO_01	Replicate 1 of log2 LFQ intensities of autophagosome lumen p62 proximity biotinylated proteins in untreated WT HCT116
WT_DMSO_02	Replicate 2 of log2 LFQ intensities of autophagosome lumen p62 proximity biotinylated proteins in untreated WT HCT116
WT_DMSO_03	Replicate 3 of log2 LFQ intensities of autophagosome lumen p62 proximity biotinylated proteins in untreated WT HCT116
13/3_BafA1_01	Replicate 1 of log2 LFQ intensities of autophagosome lumen p62 proximity biotinylated proteins in 13/3 HCT116 treated with BafA1
13/3_BafA1_02	Replicate 2 of log2 LFQ intensities of autophagosome lumen p62 proximity biotinylated proteins in 13/3 HCT116 treated with BafA1
13/3_BafA1_03	Replicate 3 of log2 LFQ intensities of autophagosome lumen p62 proximity biotinylated proteins in 13/3 HCT116 treated with BafA1
13/3_DMSO_01	Replicate 1 of log2 LFQ intensities of autophagosome lumen p62 proximity biotinylated proteins in untreated 13/3 HCT116
13/3_DMSO_02	Replicate 2 of log2 LFQ intensities of autophagosome lumen p62 proximity biotinylated proteins in untreated 13/3 HCT116
13/3_DMSO_03	Replicate 3 of log2 LFQ intensities of autophagosome lumen p62 proximity biotinylated proteins in untreated 13/3 HCT116
3/3_BafA1_01	Replicate 1 of log2 LFQ intensities of autophagosome lumen p62 proximity biotinylated proteins in 3/3 HCT116 treated with BafA1
3/3_BafA1_02	Replicate 2 of log2 LFQ intensities of autophagosome lumen p62 proximity biotinylated proteins in 3/3 HCT116 treated with BafA1
3/3_BafA1_03	Replicate 3 of log2 LFQ intensities of autophagosome lumen p62 proximity biotinylated proteins in 3/3 HCT116 treated with BafA1
3/3_BafA1_04	Replicate 4 of log2 LFQ intensities of autophagosome lumen p62 proximity biotinylated proteins in 3/3 HCT116 treated with BafA2
3/3_DMSO_01	Replicate 1 of log2 LFQ intensities of autophagosome lumen p62 proximity biotinylated proteins in untreated 3/3 HCT116
3/3_DMSO_02	Replicate 2 of log2 LFQ intensities of autophagosome lumen p62 proximity biotinylated proteins in untreated 3/3 HCT116
3/3_DMSO_03	Replicate 3 of log2 LFQ intensities of autophagosome lumen p62 proximity biotinylated proteins in untreated 3/3 HCT116
3/3_DMSO_04	Replicate 4 of log2 LFQ intensities of autophagosome lumen p62 proximity biotinylated proteins in untreated 3/3 HCT117
5/4_BafA1_01	Replicate 1 of log2 LFQ intensities of autophagosome lumen p62 proximity biotinylated proteins in 5/4 HCT116 treated with BafA1
5/4_BafA1_02	Replicate 2 of log2 LFQ intensities of autophagosome lumen p62 proximity biotinylated proteins in 5/4 HCT116 treated with BafA1
5/4_BafA1_03	Replicate 3 of log2 LFQ intensities of autophagosome lumen p62 proximity biotinylated proteins in 5/4 HCT116 treated with BafA1
5/4_DMSO_01	Replicate 1 of log2 LFQ intensities of autophagosome lumen p62 proximity biotinylated proteins in untreated 5/4 HCT116
5/4_DMSO_02	Replicate 2 of log2 LFQ intensities of autophagosome lumen p62 proximity biotinylated proteins in untreated 5/4 HCT116
5/4_DMSO_03	Replicate 3 of log2 LFQ intensities of autophagosome lumen p62 proximity biotinylated proteins in untreated 5/4 HCT116

## Sheet: p62_cargo
UniProt_protein_ids	single_UniProt_protein_id	HGNC_gene_name	Ensembl_gene_ids	NCBI_gene_id	gene_chromosome_arm	MitoCarta3.0	MitoCarta3.0_localization	targetP2.0_MTS_prediction	ScaledHydrophobicity	corum_complex_forming	p62_cargo_HELA	karyotype-independent_p62_cargo	additional_polysomy-specific_p62_cargo	additional_WT_p62_cargo	additional_13/3_p62_cargo	additional_3/3_p62_cargo	additional_5/4_p62_cargo	logFC_WT_BafA1_vs_DMSO	t_statistic_WT_BafA1_vs_DMSO	p_value_WT_BafA1_vs_DMSO	FDR_WT_BafA1_vs_DMSO	logFC_13/3_BafA1_vs_DMSO	t_statistic_13/3_BafA1_vs_DMSO	p_value_13/3_BafA1_vs_DMSO	FDR_13/3_BafA1_vs_DMSO	logFC_3/3_BafA1_vs_DMSO	t_statistic_3/3_BafA1_vs_DMSO	p_value_3/3_BafA1_vs_DMSO	FDR_3/3_BafA1_vs_DMSO	logFC_5/4_BafA1_vs_DMSO	t_statistic_5/4_BafA1_vs_DMSO	p_value_5/4_BafA1_vs_DMSO	FDR_5/4_BafA1_vs_DMSO	WT_BafA1_01_post_imputation	WT_BafA1_02_post_imputation	WT_BafA1_03_post_imputation	WT_DMSO_01_post_imputation	WT_DMSO_02_post_imputation	WT_DMSO_03_post_imputation	13/3_BafA1_01_post_imputation	13/3_BafA1_02_post_imputation	13/3_BafA1_03_post_imputation	13/3_DMSO_01_post_imputation	13/3_DMSO_02_post_imputation	13/3_DMSO_03_post_imputation	3/3_BafA1_01_post_imputation	3/3_BafA1_02_post_imputation	3/3_BafA1_04_post_imputation	3/3_BafA1_03_post_imputation
P60520;H3BSM5;H3BQ50;H3BU36	P60520	GABARAPL2	ENSG00000034713	11345	16q	FALSE		FALSE	0.535429	FALSE	TRUE	TRUE	FALSE	FALSE	FALSE	FALSE	FALSE	4.94445	35.4119	3.79533e-06	0.000348647	3.85546	25.5387	1.39614e-05	0.000161408	5.63649	29.312	1.04496e-07	7.93889e-07	3.75234	19.418	4.14661e-05	0.00118683	28.7877	28.3906	28.739	23.7411	23.7713	23.5716	27.439	27.3876	27.8237	23.7411	23.7713	23.5716	29.1579	29.0052	29.1454	29.809
Q86VP1-2;Q86VP1-3;Q86VP1-4;H7C3L5	Q86VP1-2	TAX1BP1	ENSG00000106052	8887	7p	FALSE		FALSE	0.541	FALSE	TRUE	TRUE	FALSE	FALSE	FALSE	FALSE	FALSE	4.83581	68.3434	2.74628e-07	0.000290676	3.89207	36.7458	3.27477e-06	0.000126583	5.18349	59.368	1.53479e-09	2.56957e-07	3.53793	11.3533	0.000343189	0.00367108	28.4886	28.5054	28.5974	23.7411	23.7713	23.5716	27.5499	27.4601	27.7502	23.7411	23.7713	23.5716	28.9194	28.8916	28.6741	28.8204
P20645;F5GX30;F5GXE0;F5GXU0;F5H883;H0YGT2;H0YF90	P20645	M6PR	ENSG00000003056	4074	12p	FALSE		FALSE	0.703365	FALSE	FALSE	TRUE	FALSE	FALSE	FALSE	FALSE	FALSE	4.26719	39.1929	2.53185e-06	0.000348647	3.48239	19.6143	3.98448e-05	0.000258874	3.78387	16.9555	2.69081e-06	7.96726e-06	4.50652	28.1724	9.44534e-06	0.000995051	27.972	28.1113	27.8022	23.7411	23.7713	23.5716	26.8577	27.2562	27.4172	23.7411	23.7713	23.5716	27.6239	27.669	26.7898	27.6243
Q13772;Q13772-3;Q13772-4;B4DF87;B4DZ85;Q13772-2	Q13772	NCOA4	ENSG00000266412	8031	10q	FALSE		FALSE	0.579317	FALSE	TRUE	TRUE	FALSE	FALSE	FALSE	FALSE	FALSE	3.49251	15.2652	0.000107404	0.00124793	1.7733	5.57296	0.00508039	0.00990012	4.65808	40.709	1.46906e-08	3.68106e-07	3.48001	23.5096	1.94067e-05	0.000995051	26.8671	27.0852	27.6091	23.7411	23.7713	23.5716	25.2925	25.037	26.0744	23.7411	23.7713	23.5716	28.0353	28.3817	28.4549	28.3319
Q14596;Q14596-2;B7Z5R6	Q14596	NBR1	ENSG00000188554	4077	17q	TRUE	IMS	FALSE	0.663048	TRUE	TRUE	TRUE	FALSE	FALSE	FALSE	FALSE	FALSE	3.48136	30.5636	7.69458e-05	0.00108184	3.4105	36.3738	3.41044e-06	0.000126583	3.36747	26.806	1.78005e-07	1.07157e-06	3.84738	33.6604	4.64649e-06	0.000821933	28.0031	28.132	28.307	#N/A	24.6757	24.6563	27.1129	26.9799	27.2227	23.7411	23.7713	23.5716	26.7214	26.9967	27.1138	27.2096
O00505;H0Y4S9	O00505	KPNA3	ENSG00000102753	3839	13q	FALSE		FALSE	0.66981	TRUE	TRUE	TRUE	FALSE	FALSE	FALSE	FALSE	FALSE	3.07512	33.7372	4.60445e-06	0.000348647	3.02758	30.94	6.50207e-06	0.000129407	3.75648	51.0579	3.78706e-09	2.7427e-07	2.69934	24.5194	1.64176e-05	0.000995051	26.7477	26.667	26.8947	23.7411	23.7713	23.5716	26.8699	26.6765	26.6203	23.7411	23.7713	23.5716	27.3672	27.3709	27.4842	27.3752
Q13137-4;Q13137;Q13137-3;Q13137-2;D6RJE7;D6RF70;H0Y9G3;I3L4E1;I3L493;D6RBI4;H0YBP4	Q13137-4	CALCOCO2	ENSG00000136436	10241	17q	FALSE		FALSE	0.546844	FALSE	TRUE	TRUE	FALSE	FALSE	FALSE	FALSE	FALSE	3.07479	11.2392	0.000356969	0.00275723	4.89152	149.603	1.19745e-08	1.13519e-05	5.64509	41.7117	1.27009e-08	3.60785e-07	2.90336	19.5794	4.01269e-05	0.00118367	29.4416	29.9309	30.0198	27.0317	26.8046	26.3316	28.8018	28.7457	28.8368	23.8937	23.94	23.876	29.0381	29.2093	29.5969	29.3076
Q7Z3C6;Q7Z3C6-2;H7C152;H7C1G6;Q7Z3C6-3;C9JD65;C9JS65;C9JFV2;F2Z3I6;C9JX27;C9IYZ9;C9JKV7;C9JDK4;C9JXG2	Q7Z3C6	ATG9A	ENSG00000198925	79065	2q	FALSE		FALSE	0.717424	FALSE	TRUE	TRUE	FALSE	FALSE	FALSE	FALSE	FALSE	2.84984	21.1776	2.93912e-05	0.000689562	2.69402	34.1362	4.39348e-06	0.000129407	2.64939	15.0009	5.5283e-06	1.38818e-05	2.20461	17.0746	0.000437608	0.00429099	26.3217	26.7301	26.5816	23.7411	23.7713	23.5716	26.3444	26.3358	26.4858	23.7411	23.7713	23.5716	26.6453	25.8812	26.2123	26.4303
Q9C037-2;Q9C037;Q9C037-3;H7C0Q6	Q9C037-2	TRIM4	ENSG00000146833	89122	7q	FALSE		FALSE	0.611048	FALSE	FALSE	TRUE	FALSE	FALSE	FALSE	FALSE	FALSE	2.66457	22.1741	2.44851e-05	0.000660488	2.73818	30.3985	6.97613e-06	0.000129407	3.59322	12.4311	1.65503e-05	3.47442e-05	2.75844	12.3024	0.000250786	0.00305267	26.1582	26.4973	26.4221	23.7411	23.7713	23.5716	26.5487	26.3232	26.4266	23.7411	23.7713	23.5716	26.7739	27.2042	28.0357	26.9307
Q15382;C9J931;C9J469	Q15382	RHEB	ENSG00000106615	6009	7q	FALSE		FALSE	0.579143	FALSE	TRUE	TRUE	FALSE	FALSE	FALSE	FALSE	FALSE	2.6381	16.8577	7.25835e-05	0.00106935	2.2301	21.0999	2.98234e-05	0.000218005	2.50659	9.917	6.07378e-05	0.000106997	0.67888	4.35162	0.0121416	0.0424356	26.048	26.508	26.4422	23.7411	23.7713	23.5716	26.0129	25.7538	26.0076	23.7411	23.7713	23.5716	26.033	26.8033	26.1317	25.6299
Q9Y6I9;A0A087WTU3;C9JXQ7;C9JHH5;C9JL43;C9JUC3;C9J7N0	Q9Y6I9	TEX264	ENSG00000164081	51368	3p	FALSE		FALSE	0.795667	FALSE	FALSE	TRUE	FALSE	FALSE	FALSE	FALSE	FALSE	2.60934	18.675	4.84005e-05	0.000855777	2.62863	9.18249	0.00078114	0.00211399	2.99113	20.1632	9.66584e-07	3.61574e-06	1.80271	16.4098	8.07355e-05	0.00170998	26.1612	26.5534	26.1974	23.7411	23.7713	23.5716	26.2697	25.8683	26.8318	23.7411	23.7713	23.5716	26.7132	26.2422	26.7849	26.7958
Q9NP72;Q9NP72-2;A0A087X163;Q5W0J0;H0Y6T8;Q9NP72-3	Q9NP72	RAB18	ENSG00000099246	22931	10p	FALSE		FALSE	0.63019	FALSE	TRUE	TRUE	FALSE	FALSE	FALSE	FALSE	FALSE	2.59712	15.0345	0.000638745	0.00397586	3.04824	53.1644	1.46573e-05	0.000161572	4.97858	33.6717	4.56768e-08	5.53603e-07	1.62363	15.6769	9.66985e-05	0.00188299	27.2493	27.604	27.6751	24.9532	#N/A	24.8715	27.5717	27.4995	27.5264	#N/A	24.4166	24.552	28.2293	28.7798	28.7189	28.758
O14828;O14828-2	O14828	SCAMP3	ENSG00000116521;ENSG00000263290	10067	1q	FALSE		FALSE	0.823286	TRUE	FALSE	TRUE	FALSE	FALSE	FALSE	FALSE	FALSE	2.42696	38.6441	2.67843e-06	0.000348647	1.34385	5.04447	0.0150231	0.0248549	2.19891	13.6936	9.42496e-06	2.13648e-05	2.14905	14.4971	0.000131636	0.00221274	26.1318	26.1293	26.1037	23.7411	23.7713	23.5716	25.3793	24.6977	#N/A	23.7411	23.7713	23.5716	25.6634	25.5501	26.1923	25.9613
O43760;O43760-2;K7ELS8;K7ELD9;K7ENG9;K7EJ35	O43760	SYNGR2	ENSG00000108639	9144	17q	FALSE		FALSE	0.67081	FALSE	TRUE	TRUE	FALSE	FALSE	FALSE	FALSE	FALSE	2.32227	15.2861	0.000106824	0.00124793	1.86334	5.38198	0.00576101	0.0109667	6.0799	68.4849	1.257e-08	3.60785e-07	3.77589	38.4964	2.71969e-06	0.000773247	28.8165	29.037	28.7007	26.3607	26.4764	26.7503	29.0917	29.2111	28.3464	27.0227	27.3924	26.644	29.6393	29.7348	#N/A	29.7943
Q9P1Z2-2;Q9P1Z2-3;Q9P1Z2;Q9P1Z2-4;F8VQE3;F8VUB3;F8VZI3;F8W0X2;F8VRQ9;F8VXS2;F8VWP8;F8VPN1;H3BRW8	Q9P1Z2-2	CALCOCO1	ENSG00000012822	57658	12q	FALSE		FALSE	0.568989	FALSE	TRUE	TRUE	FALSE	FALSE	FALSE	FALSE	FALSE	2.31737	17.6039	6.11551e-05	0.00100823	1.61832	7.75071	0.00149302	0.00356657	3.1109	24.5749	2.98595e-07	1.50286e-06	2.07361	25.7606	0.000128308	0.00221274	26.2441	25.8981	25.8938	23.7411	23.7713	23.5716	25.6048	24.9318	25.4023	23.7411	23.7713	23.5716	26.4787	26.7087	26.9772	26.8506
Q14145;K7EQX2;K7ESE0;K7EJ49;K7EJD8;K7EPZ3	Q14145	KEAP1	ENSG00000079999	9817	19p	FALSE		FALSE	0.617393	TRUE	TRUE	TRUE	FALSE	FALSE	FALSE	FALSE	FALSE	2.27009	21.0711	2.99855e-05	0.000690232	3.80057	22.0123	2.5208e-05	0.000202518	5.10541	47.997	5.48344e-09	2.83835e-07	2.94465	19.7549	3.8732e-05	0.00118367	28.7001	28.9376	28.6663	26.4231	26.629	26.4418	27.1864	27.5701	27.7291	23.7411	23.7713	23.5716	28.5661	28.7284	28.9642	28.7345
Q9BTV4	Q9BTV4	TMEM43	ENSG00000170876	79188	3p	FALSE		FALSE	0.721667	FALSE	FALSE	TRUE	FALSE	FALSE	FALSE	FALSE	FALSE	2.23508	19.7794	3.85417e-05	0.000783682	1.73441	23.2188	2.03909e-05	0.000185871	1.37308	11.8088	2.22852e-05	4.50161e-05	1.94606	12.73	0.00021937	0.00286806	25.7424	26.0435	26.0033	23.7411	23.7713	23.5716	25.4435	25.4925	25.3512	23.7411	23.7713	23.5716	25.2036	24.9166	24.8016	25.142
O14737;K7EQA1;O14737-2;Q3HM38;X6R2P6;K7ESJ4	O14737	PDCD5	ENSG00000105185	9141	19q	FALSE		FALSE	0.4862	FALSE	FALSE	TRUE	FALSE	FALSE	FALSE	FALSE	FALSE	2.15743	21.5135	2.76106e-05	0.000660488	1.73063	27.0346	1.11307e-05	0.000152926	1.81487	10.6372	4.06806e-05	7.68787e-05	1.67871	24.575	1.62704e-05	0.000995051	25.9769	25.8726	25.7067	23.7411	23.7713	23.5716	25.4536	25.4212	25.4011	23.7411	23.7713	23.5716	25.2962	25.7726	25.6613	25.1009
P46926;D6RAY7;D6R9P4;D6RFF8;P46926-2;D6R917;D6RB13	P46926	GNPDA1	ENSG00000113552	10007	5q	FALSE		FALSE	0.613556	FALSE	FALSE	TRUE	FALSE	FALSE	FALSE	FALSE	FALSE	2.09681	27.0918	1.10374e-05	0.000456412	2.3117	19.3146	4.23536e-05	0.000265902	2.69903	20.8069	4.74876e-06	1.24041e-05	2.37488	28.1666	9.82423e-05	0.00188299	25.8301	25.8447	25.6996	23.7411	23.7713	23.5716	25.94	26.2071	25.872	23.7411	23.7713	23.5716	#N/A	26.2412	26.5842	26.2003
Q9UHD2;F5H206;F5H1A3;A0A075B7B4;Q14164-2;Q14164;F5GZI4;A0A075B7C7	Q9UHD2	TBK1	ENSG00000183735;ENSG00000263528	29110;9641	12q	FALSE		FALSE	0.610122	TRUE	TRUE	TRUE	FALSE	FALSE	FALSE	FALSE	FALSE	1.81786	4.6416	0.00972233	0.0275203	3.19624	29.9145	7.43698e-06	0.000131894	2.36843	14.7681	6.05917e-06	1.48458e-05	2.12173	11.8823	0.000287291	0.00330977	27.2133	27.4953	27.164	26.1239	25.4799	24.8152	26.7421	26.8874	27.0431	23.7411	23.7713	23.5716	25.6977	25.8657	26.3598	26.122
P09972;A8MVZ9;C9J8F3;J3KSV6;J3QKP5;J3QKK1;K7EKH5	P09972	ALDOC	ENSG00000109107	230	17q	FALSE		FALSE	0.590918	FALSE	FALSE	TRUE	FALSE	FALSE	FALSE	FALSE	FALSE	1.78893	7.01825	0.00217084	0.00984546	1.71764	13.0718	0.000197718	0.00075376	4.60673	24.2273	3.25e-07	1.57141e-06	1.25222	9.79051	0.000609975	0.00515756	27.9114	28.3718	28.0163	26.737	26.0753	26.1203	28.3396	28.1073	27.9192	26.3066	26.4369	26.4697	28.1934	28.5695	28.463	27.7726
P16615;P16615-2;P16615-5;P16615-3;P16615-4;H7C5W9;O14983-2;O14983;O14983-3;Q93084-5;Q93084-6;Q93084;Q93084-3;Q93084-7;Q93084-2;Q93084-4;H3BVB2;J3QSY6;H3BTW4;A0A0C4DH86	P16615	ATP2A2	ENSG00000074370;ENSG00000174437;ENSG00000196296	489;488;487	17p	FALSE		FALSE	0.699278	TRUE	TRUE	TRUE	FALSE	FALSE	FALSE	FALSE	FALSE	1.77777	5.98964	0.00390721	0.0143127	3.19095	49.1468	1.02558e-06	0.000101774	4.49838	52.3446	3.26272e-09	2.69619e-07	1.82889	8.42269	0.00351161	0.0189735	27.0697	27.4199	27.2601	25.0561	26.0022	25.358	26.9207	26.8795	26.8566	23.7411	23.7713	23.5716	28.1334	28.2775	28.1337	28.0204
P31948;P31948-2;P31948-3;F5H783;F5GXD8;H0YGI8	P31948	STIP1	ENSG00000168439	10963	11q	FALSE		FALSE	0.554345	FALSE	TRUE	TRUE	FALSE	FALSE	FALSE	FALSE	FALSE	1.71751	20.4398	3.38335e-05	0.000726188	2.59703	13.0154	0.000201105	0.000758348	4.05066	30.8549	7.69481e-08	6.90683e-07	1.80352	6.55251	0.00280495	0.0160565	28.476	28.5593	28.5185	26.934	26.6558	26.8114	28.0184	27.8711	27.8312	24.9615	25.3473	25.6208	27.7854	27.4268	27.6128	27.9492
Q13501;E7EMC7;E3W990;D6RBF1;C9J6J8	Q13501	SQSTM1	ENSG00000161011	8878	5q	FALSE		FALSE	0.584019	TRUE	TRUE	TRUE	FALSE	FALSE	FALSE	FALSE	FALSE	1.71231	17.3098	6.53697e-05	0.00106335	2.253	13.3949	0.000179652	0.000706682	3.19712	8.85277	0.000115518	0.000185523	1.04243	11.7096	0.000304202	0.00346398	32.6733	32.8019	32.9799	31.1458	31.0194	31.153	31.0558	31.0774	31.274	28.5853	28.9679	29.0951	31.4203	31.3902	32.2437	31.3499
H3BS72;Q9P035;H3BPZ1;Q9P035-2;H3BRL8;H3BMZ1	H3BS72	HACD3	ENSG00000074696	51495	15q	FALSE		FALSE	0.691524	FALSE	FALSE	TRUE	FALSE	FALSE	FALSE	FALSE	FALSE	1.71219	6.06863	0.00372387	0.0139788	2.31085	24.6409	1.60979e-05	0.000166964	3.08977	17.8816	1.96637e-06	6.29378e-06	1.51597	10.4237	0.00188451	0.0118775	25.4466	24.9115	25.8624	23.7411	23.7713	23.5716	26.0448	26.1026	25.8691	23.7411	23.7713	23.5716	26.5378	26.7032	27.1905	26.4992
Q14974;Q14974-2;J3KTM9;J3QR48;J3QKQ5;J3QRG4	Q14974	KPNB1	ENSG00000108424	3837	17q	FALSE		FALSE	0.576698	TRUE	TRUE	TRUE	FALSE	FALSE	FALSE	FALSE	FALSE	1.69966	11.5563	0.000320257	0.00259788	3.53331	17.4654	0.000409105	0.00127158	4.66148	17.1115	2.54945e-06	7.64835e-06	1.36188	5.63183	0.00489066	0.0233298	29.0383	29.0579	29.0884	27.5454	27.4676	27.0727	28.0107	27.6439	27.9954	#N/A	24.525	24.1751	28.3881	27.6161	28.8997	28.3136
Q16401;Q16401-2;F2Z3J2	Q16401	PSMD5	ENSG00000095261	5711	9q	FALSE		FALSE	0.588595	TRUE	FALSE	TRUE	FALSE	FALSE	FALSE	FALSE	FALSE	1.68414	13.4413	0.000177228	0.00165052	1.94975	7.34198	0.00522109	0.0100875	1.72941	8.58212	0.000137521	0.000217403	1.62505	10.9054	0.00165026	0.0107878	25.5392	25.1713	25.4259	23.7411	23.7713	23.5716	25.984	25.3048	#N/A	23.7411	23.7713	23.5716	25.6197	24.9591	25.7604	25.15
P62495;B7Z7P8;P62495-2;D6RCB3;D6RJE8;I3L492	P62495	ETF1	ENSG00000120705	2107	5q	FALSE		FALSE	0.608162	TRUE	FALSE	TRUE	FALSE	FALSE	FALSE	FALSE	FALSE	1.65114	15.0182	0.000114537	0.00129015	2.15119	18.5615	4.95843e-05	0.000295634	2.10293	14.4392	6.91332e-06	1.6669e-05	0.914689	4.87456	0.00819267	0.0345659	25.2003	25.3247	25.5123	23.7411	23.7713	23.5716	25.8988	25.9825	25.6563	23.7411	23.7713	23.5716	25.5898	25.4928	25.8336	26.067
O15269;A0A2R8Y4S0;A0A2R8Y6A2;O15269-2;A0A2R8Y763	O15269	SPTLC1	ENSG00000090054	10558	9q	FALSE		FALSE	0.635702	TRUE	FALSE	TRUE	FALSE	FALSE	FALSE	FALSE	FALSE	1.64621	7.16214	0.00201162	0.00932006	2.6057	18.6717	4.84349e-05	0.000294123	3.10252	35.368	3.40551e-08	5.2468e-07	2.40546	22.6381	2.25507e-05	0.000995051	27.4932	27.9321	27.3977	25.9434	26.248	25.693	26.3922	26.0532	26.4557	23.7411	23.7713	23.5716	26.7227	26.6984	26.654	26.9064
P50991;P50991-2	P50991	CCT4	ENSG00000115484	10575	2p	FALSE		FALSE	0.672429	TRUE	TRUE	TRUE	FALSE	FALSE	FALSE	FALSE	FALSE	1.4979	22.8944	2.15642e-05	0.000611822	1.3948	10.2695	0.00050698	0.00150664	3.711	8.44462	0.000150533	0.000235262	1.52977	8.69736	0.000962198	0.00717583	29.2836	29.1845	29.2644	27.7751	27.8291	27.6346	29.5946	29.785	29.6436	28.0757	28.2615	28.5015	29.0947	29.5399	29.3464	29.2174
P52292;J3QLL0;J3KS65	P52292	KPNA2	ENSG00000182481	3838	17q	FALSE		FALSE	0.595603	TRUE	TRUE	TRUE	FALSE	FALSE	FALSE	FALSE	FALSE	1.33482	13.8603	0.000157084	0.00154432	2.47441	30.851	6.5772e-06	0.000129407	3.23038	32.4794	5.66483e-08	6.05804e-07	0.951386	6.47366	0.00293386	0.0166147	27.5107	27.3887	27.3059	26.0062	25.9772	26.2175	26.2703	26.1224	26.1144	23.7411	23.7713	23.5716	27.0352	26.7459	26.9568	26.7552
Q9P0L0-2;Q9P0L0;J3QKM9	Q9P0L0-2	VAPA	ENSG00000101558	9218	18p	FALSE		FALSE	0.643119	TRUE	TRUE	TRUE	FALSE	FALSE	FALSE	FALSE	FALSE	1.26785	4.41059	0.0115953	0.0315061	1.83473	21.7734	2.63249e-05	0.000207966	2.17504	23.4103	3.9852e-07	1.79334e-06	2.4547	37.8148	2.92067e-06	0.000773247	26.7416	26.0331	26.8908	25.1123	25.4971	25.2526	25.519	25.6327	25.4364	23.7411	23.7713	23.5716	25.964	25.6559	25.8094	25.8424
Q02790;F5H1U3;H0YFG2;F5H120	Q02790	FKBP4	ENSG00000004478	2288	12p	FALSE		FALSE	0.584302	FALSE	TRUE	TRUE	FALSE	FALSE	FALSE	FALSE	FALSE	1.21705	8.4312	0.00108374	0.00609465	3.10214	31.9391	5.72835e-06	0.000129407	3.3585	34.1056	4.23137e-08	5.5331e-07	1.02768	6.8443	0.00238465	0.0143486	28.0753	27.8823	27.9477	26.5264	26.7418	26.986	27.2633	27.1596	27.3904	24.0284	24.2502	24.2282	26.8956	26.8634	27.1001	27.1465
Q8TC07-2;Q8TC07;Q8TC07-3;C9JA93;F8VV61;F8WCB5;F8WDJ1;F8WF35	Q8TC07-2	TBC1D15	ENSG00000121749	64786	12q	FALSE		FALSE	0.587087	FALSE	TRUE	TRUE	FALSE	FALSE	FALSE	FALSE	FALSE	1.17799	8.11704	0.0039088	0.0143127	2.9306	27.2689	1.07546e-05	0.000152169	3.58793	19.6791	1.1162e-06	4.10778e-06	2.50809	15.8302	9.30546e-05	0.00188299	26.6934	26.6374	26.8743	25.7073	25.4068	#N/A	26.6223	26.4749	26.7786	23.7411	23.7713	23.5716	26.9038	27.3015	27.6742	27.0437
Q9H2M9;F8WDJ2;Q9H2M9-2	Q9H2M9	RAB3GAP2	ENSG00000118873	25782	1q	FALSE		FALSE	0.612405	FALSE	FALSE	TRUE	FALSE	FALSE	FALSE	FALSE	FALSE	1.15167	7.56058	0.00164023	0.00816769	1.50221	10.2177	0.000517022	0.00152691	1.1862	10.2904	0.000148996	0.000233917	1.22091	8.7133	0.000955467	0.00717583	24.5821	24.9032	25.0537	23.7411	23.7713	23.5716	25.3791	25.2741	24.9374	23.7411	23.7713	23.5716	#N/A	24.7913	25.0159	24.68
P48643;B7ZAR1;E9PCA1;E7ENZ3;P48643-2;D6RIZ7;H0Y914	P48643	CCT5	ENSG00000150753	22948	5p	FALSE		FALSE	0.582667	TRUE	TRUE	TRUE	FALSE	FALSE	FALSE	FALSE	FALSE	1.14945	6.52945	0.00284192	0.0115958	1.01052	3.50864	0.0247024	0.0388356	3.35417	35.3781	3.39972e-08	5.2468e-07	1.19182	6.65607	0.00264605	0.0153965	28.5183	28.3331	28.0436	26.9536	27.331	27.162	28.1671	27.7582	27.9045	26.5	27.4049	26.8933	27.1249	26.8143	26.9992	27.0498
C9JIF9;P13798;H7C393;H7C1U0;C9JLK2;H0YFE5;F8WEH5	C9JIF9	APEH	ENSG00000164062	327	3p	FALSE		FALSE	0.617408	FALSE	FALSE	TRUE	FALSE	FALSE	FALSE	FALSE	FALSE	1.12025	8.87562	0.000890162	0.00522114	1.53649	6.73799	0.00252816	0.00543468	3.86523	18.9038	1.41588e-06	4.98851e-06	1.09553	5.17462	0.00663082	0.0296289	26.8794	26.9464	27.2083	26.0182	25.9014	25.7537	28.1395	27.4045	27.5345	26.173	26.1039	26.1921	27.831	27.8476	27.238	27.1158
P62820;E7END7;P62820-2;P62820-3;Q92928;H0YMN7;A0A2R8YDI9;H0YLJ8;H0YL94;G3V196;A0A2R8YFB8;P59190-2;P59190	P62820	RAB1A	ENSG00000138069;ENSG00000139998;ENSG00000166128	5861;376267;51762	2p	FALSE		FALSE	0.631457	FALSE	TRUE	TRUE	FALSE	FALSE	FALSE	FALSE	FALSE	1.08475	4.86684	0.00823848	0.0245745	1.05912	10.692	0.000433522	0.00131724	2.87855	4.79959	0.00865072	0.0102123	0.588213	6.75896	0.00249903	0.0148678	29.7794	30.0223	30.2017	28.8031	29.2805	28.6657	30.2633	30.4548	30.4288	29.2272	29.4795	29.2629	30.5132	32.1066	30.4899	30.5193
Q15149-4	Q15149-4	PLEC	ENSG00000178209	5339	8q	FALSE		FALSE	0.655476	FALSE	FALSE	TRUE	FALSE	FALSE	FALSE	FALSE	FALSE	1.07747	7.65587	0.00156431	0.0079088	0.962295	3.89993	0.0175425	0.0285254	3.91713	27.3057	1.59459e-07	1.001e-06	1.00362	4.94141	0.00780894	0.0332115	27.1512	26.7325	27.1198	25.842	25.9688	25.9604	26.4291	27.0686	27.2251	25.9464	25.8753	26.0141	27.3792	27.3434	27.8873	27.6301
P61586;Q5JR08;P08134;Q5JR07;C9JNR4;E9PQH6;C9JX21;Q5JR05;Q5JR06;E9PN11;U3KQA9;U3KQV3;E9PLA2;C9JRM1	P61586	RHOA	ENSG00000067560;ENSG00000155366;ENSG00000271810	387;389	3p	FALSE		FALSE	0.632905	TRUE	FALSE	TRUE	FALSE	FALSE	FALSE	FALSE	FALSE	1.07203	5.46023	0.00546939	0.01773	0.783978	5.44102	0.0055393	0.0105659	3.18619	16.8451	2.7964e-06	8.22629e-06	1.12584	4.75312	0.00895033	0.0361712	27.5782	27.6913	27.7987	26.254	26.8658	26.7322	26.7144	26.7972	26.884	26.082	25.7535	26.2082	26.6345	26.6381	27.3575	26.6862
Q15907;H3BMH2;H3BSC1;P62491-2;P62491;B4DQU5;M0R377;H3BN38	Q15907	RAB11B	ENSG00000103769;ENSG00000185236	8766;9230	15q	FALSE		FALSE	0.562007	TRUE	FALSE	TRUE	FALSE	FALSE	FALSE	FALSE	FALSE	1.01832	7.44607	0.00173759	0.00841364	1.33822	16.9245	7.14566e-05	0.000372203	4.60406	48.0816	5.42593e-09	2.83835e-07	1.0644	5.9339	0.00404327	0.0210927	27.1488	27.4002	26.9763	26.1711	26.0471	26.2521	28.0306	27.8386	27.7718	26.5727	26.524	26.5297	28.2932	28.2871	28.0501	28.3573
R4GN98;P06703	R4GN98	S100A6	ENSG00000197956	6277	1q	FALSE		FALSE	0.598429	TRUE	TRUE	TRUE	FALSE	FALSE	FALSE	FALSE	FALSE	1.00328	5.56154	0.0114687	0.0313016	4.11341	30.7106	6.6978e-06	0.000129407	3.91833	7.02256	0.000416151	0.000596658	4.53156	24.1954	0.000154741	0.0024045	28.5444	28.4289	28.1109	27.4486	#N/A	27.2677	27.7326	27.651	28.0406	23.7411	23.7713	23.5716	28.0298	28.5306	27.7047	25.9798
P50990;P50990-2;P50990-3;H7C4C8;H7C2U0	P50990	CCT8	ENSG00000156261	10694	21q	FALSE		FALSE	0.683571	TRUE	FALSE	TRUE	FALSE	FALSE	FALSE	FALSE	FALSE	0.964362	7.95553	0.00135226	0.0071418	0.643873	4.33382	0.0123126	0.0209182	3.68648	18.3083	1.71077e-06	5.72693e-06	0.690641	11.6009	0.000315476	0.00348009	29.1032	29.169	29.3601	28.3616	28.3166	28.0611	28.8522	28.6841	28.9124	27.9086	28.2983	28.3103	28.807	28.7672	28.8169	29.0936
P52209-2;P52209;K7EM49;K7EMN2;K7EPF6;K7ELN9	P52209-2	PGD	ENSG00000142657	5226	1p	FALSE		FALSE	0.632833	FALSE	TRUE	TRUE	FALSE	FALSE	FALSE	FALSE	FALSE	0.935878	15.9457	9.04211e-05	0.00113725	0.42682	7.96599	0.00134552	0.00326228	4.09097	28.2731	1.29579e-07	8.85621e-07	0.90682	11.3769	0.000340417	0.00367108	27.6891	27.7158	27.7648	26.6939	26.7859	26.8822	28.0584	27.9623	28.0057	27.6046	27.6476	27.4938	28.016	27.6382	27.4288	27.8525
Q00796;H0YLA4;H0YKB3;Q00796-2	Q00796	SORD	ENSG00000140263	6652	15q	FALSE		FALSE	0.642095	FALSE	FALSE	TRUE	FALSE	FALSE	FALSE	FALSE	FALSE	0.931996	7.42087	0.00175996	0.00847578	0.75308	5.56251	0.0114631	0.0198303	2.92461	30.4217	8.37208e-08	6.95832e-07	2.70026	15.7355	9.52841e-05	0.00188299	27.5268	27.2012	27.6122	26.5226	26.5259	26.4956	27.3915	27.3269	27.0509	26.4868	#N/A	26.5199	26.5833	26.6818	26.3725	26.6324
A0A087X1Z3;Q9UL46;H0YM70;H0YLG1;H0YLD2;H0YKU2	A0A087X1Z3	PSME2	ENSG00000100911	5721	14q	FALSE		FALSE	0.59073	TRUE	FALSE	TRUE	FALSE	FALSE	FALSE	FALSE	FALSE	0.912894	15.3233	0.000105806	0.00124793	3.18156	15.0888	0.00011244	0.000525089	2.88727	22.0418	5.6993e-07	2.3562e-06	0.869537	10.2181	0.000516927	0.00476023	27.502	27.4722	27.4986	26.6606	26.6094	26.4642	27.2006	26.507	26.921	23.7411	23.7713	23.5716	26.4456	26.5734	26.2856	26.816
O00214-2;O00214;E9PN19;F6V2D4;H7BXD8;B1ANM0;Q5T3P9;E9PJ77;E9PRN3	O00214-2	LGALS8	ENSG00000116977	3964	1q	FALSE		FALSE	0.615857	FALSE	FALSE	TRUE	FALSE	FALSE	FALSE	FALSE	FALSE	0.866871	8.2814	0.00368824	0.0139691	2.38289	35.871	3.60521e-06	0.000126583	2.83015	27.7691	1.44243e-07	9.71234e-07	1.68751	8.96661	0.000855971	0.00664893	26.4102	26.5796	26.3963	#N/A	25.4987	25.6917	26.0312	26.1069	26.0945	23.7411	23.7713	23.5716	26.4038	26.3854	26.4023	26.7007
P78371;F5GWF6;P78371-2;F8VQ14	P78371	CCT2	ENSG00000166226	10576	12q	FALSE		FALSE	0.631762	TRUE	TRUE	TRUE	FALSE	FALSE	FALSE	FALSE	FALSE	0.861376	8.55997	0.0010227	0.0058032	1.93579	6.79368	0.0024517	0.00530641	3.1733	9.59437	7.33097e-05	0.000125025	0.46066	4.84967	0.00834141	0.0346414	29.1597	29.0338	29.1111	28.2467	28.0747	28.3991	28.5185	28.0606	28.2086	26.3521	26.7483	25.88	28.9919	28.8209	29.1559	28.8486
Q9HB71;Q9HB71-3;B2ZWH1;Q9HB71-2	Q9HB71	CACYBP	ENSG00000116161	27101	1q	FALSE		FALSE	0.503976	TRUE	TRUE	TRUE	FALSE	FALSE	FALSE	FALSE	FALSE	0.854457	6.58974	0.00274651	0.0113971	1.59963	15.3502	0.000600528	0.00171476	4.4102	34.4483	3.98611e-08	5.5331e-07	1.08828	18.9994	4.52079e-05	0.00125752	28.5824	28.739	28.5972	27.6085	27.7334	28.0133	28.1958	28.0618	28.1835	26.4288	#N/A	26.666	28.1081	28.0678	27.7577	28.2786
Q99570;D6RJ98;D6RAC3;D6RBB7	Q99570	PIK3R4	ENSG00000196455	30849	3q	FALSE		FALSE	0.635083	TRUE	FALSE	TRUE	FALSE	FALSE	FALSE	FALSE	FALSE	0.850587	5.45381	0.00549265	0.01773	1.41687	13.9936	0.000151281	0.000625862	0.913601	11.9512	2.07918e-05	4.24714e-05	1.3897	14.2934	0.000139179	0.00226754	25.6623	25.5414	25.8438	24.9314	24.5763	24.9881	25.2162	24.9546	25.1638	23.7411	23.7713	23.5716	24.5284	24.5645	24.4836	24.6494
P12814-3;P12814;P12814-2;P12814-4;H9KV75;H7C5W8;P35609;P35609-2;H0YJW3;G3V2N5;G3V2W4;Q08043;H0YJ11;A0A087WSZ2;F6THM6;G3V5M4;G3V2X9;G3V2E8;G3V380	P12814-3	ACTN1	ENSG00000072110;ENSG00000077522;ENSG00000248746	87;88;89	14q	FALSE		FALSE	0.616484	TRUE	FALSE	TRUE	FALSE	FALSE	FALSE	FALSE	FALSE	0.849578	9.83429	0.000599542	0.00385241	2.37264	19.643	3.96141e-05	0.000258874	4.83434	36.1853	2.97096e-08	4.87387e-07	1.47492	13.0532	0.000198828	0.00277052	28.2119	27.9195	28.0457	27.1838	27.2027	27.2419	28.2035	28.0612	28.237	25.7035	26.0099	25.6704	28.3943	28.2965	28.8147	28.4034
P11717;S4R328	P11717	IGF2R	ENSG00000197081	3482	6q	FALSE		FALSE	0.812667	TRUE	FALSE	TRUE	FALSE	FALSE	FALSE	FALSE	FALSE	0.830756	3.93977	0.0169631	0.0417237	2.28506	26.5611	1.19418e-05	0.00015508	3.42795	20.5601	8.61149e-07	3.28901e-06	2.26994	9.13788	0.00277026	0.0160312	26.3232	26.3349	26.3663	25.785	25.6501	25.097	25.9279	26.0983	25.9129	23.7411	23.7713	23.5716	27.0937	26.752	26.9617	27.476
P40227;P40227-2;J3KRI6	P40227	CCT6A	ENSG00000132141;ENSG00000146731	10693;908	17q	FALSE		FALSE	0.627762	TRUE	TRUE	TRUE	FALSE	FALSE	FALSE	FALSE	FALSE	0.812816	5.55795	0.00513018	0.0170565	0.873108	7.54837	0.00165029	0.00388206	2.5338	13.0725	1.23535e-05	2.68249e-05	0.9307	9.87242	0.000590635	0.00508661	28.6003	28.4466	28.7198	27.6942	27.6161	28.018	29.1225	29.049	29.0678	28.0156	28.4085	28.1958	28.7094	28.5794	28.8571	28.6487
P30153;B3KQV6;C9J9C1;E9PH38;M0QXG4;M0R0K6;E9PPI5;E9PNM7;E9PHZ6	P30153	PPP2R1A	ENSG00000105568;ENSG00000137713	5518;5519	19q	FALSE		FALSE	0.600714	TRUE	TRUE	TRUE	FALSE	FALSE	FALSE	FALSE	FALSE	0.809919	11.5284	0.000323293	0.00259788	1.16642	10.3137	0.000498598	0.00148639	4.30692	34.5371	3.92523e-08	5.5331e-07	0.844371	7.32073	0.00185247	0.0117471	28.9955	29.0208	29.0263	28.2541	28.0668	28.2919	27.9999	27.9959	28.149	26.6795	26.9767	26.9893	27.9808	28.2338	27.7945	27.7901
P61106;X6RFL8	P61106	RAB14	ENSG00000119396	51552	9q	FALSE		FALSE	0.600667	FALSE	FALSE	TRUE	FALSE	FALSE	FALSE	FALSE	FALSE	0.787677	5.11484	0.00691086	0.0213124	3.53174	17.2886	6.56881e-05	0.000351821	3.82871	27.5966	1.497e-07	9.79519e-07	0.868114	5.96057	0.00397746	0.0209559	27.1009	27.5324	27.458	26.6742	26.6305	26.4235	27.2282	27.5625	26.8884	23.7411	23.7713	23.5716	27.2863	27.8158	27.4636	27.3207
O43707;O43707-2;F5GXS2;O43707-3;H7C144;K7EJH8;K7EP19	O43707	ACTN4	ENSG00000130402	81	19q	FALSE		FALSE	0.583964	TRUE	FALSE	TRUE	FALSE	FALSE	FALSE	FALSE	FALSE	0.756445	4.83493	0.00843102	0.0249052	1.68024	20.2745	3.49414e-05	0.000238305	6.49599	65.4461	8.55868e-10	2.56957e-07	1.37221	10.5228	0.000461238	0.00443069	30.1766	30.1588	30.2526	29.6063	29.5801	29.1324	29.6237	29.6755	29.8212	27.9479	27.9919	28.1399	30.0093	30.1739	30.3283	30.044
P18206;P18206-2;P18206-3	P18206	VCL	ENSG00000035403	7414	10q	FALSE		FALSE	0.635952	TRUE	FALSE	TRUE	FALSE	FALSE	FALSE	FALSE	FALSE	0.739144	6.45284	0.00296911	0.0120343	3.27314	20.6496	3.24898e-05	0.000227813	4.07682	42.0994	1.2017e-08	3.60785e-07	0.97743	4.17047	0.0140259	0.046952	26.9182	26.9165	26.8386	26.3745	26.0524	26.0289	26.9788	26.7099	27.2147	23.7411	23.7713	23.5716	27.513	27.7862	27.8001	27.7795
B0QY89;Q9Y262;Q9Y262-2;B0QY90;C9JHP4;C9K0Q7;H7C3A0;H0Y7E6	B0QY89	EIF3L	ENSG00000100129	51386	22q	FALSE		FALSE	0.587306	TRUE	FALSE	TRUE	FALSE	FALSE	FALSE	FALSE	FALSE	0.737538	6.27842	0.00328588	0.0128486	1.82761	22.225	2.42631e-05	0.000196593	4.17032	56.0144	2.17435e-09	2.56957e-07	0.748335	6.44097	0.00298945	0.0168395	27.1019	27.322	27.1303	26.4194	26.6238	26.2983	28.0393	27.9486	27.987	26.0573	26.119	26.3157	27.7312	27.8161	27.8272	27.8784
P26639;P26639-2;D6RCA5;D6R9F8;D6RDJ6;D6RBR8;D6RJ97;D6RHV7;D6RCS6	P26639	TARS	ENSG00000113407	6897	5p	FALSE		FALSE	0.500214	FALSE	FALSE	TRUE	FALSE	FALSE	FALSE	FALSE	FALSE	0.735951	18.6879	4.82686e-05	0.000855777	2.2253	3.46517	0.0256964	0.040132	3.59576	32.5708	5.57063e-08	6.0432e-07	0.78356	8.05168	0.00129186	0.00912053	28.4497	28.5406	28.436	27.7804	27.732	27.7061	27.968	27.8149	27.8663	24.3826	26.4029	26.1878	27.4615	27.2769	27.1613	27.0549
Q06323-3;Q06323;Q06323-2;H0YLU2;H0YKK6	Q06323-3	PSME1	ENSG00000092010	5720	14q	FALSE		FALSE	0.587127	TRUE	FALSE	TRUE	FALSE	FALSE	FALSE	FALSE	FALSE	0.699783	5.55772	0.00513094	0.0170565	1.04249	8.99578	0.000845353	0.00225111	2.94123	9.00539	0.000104917	0.000171219	1.25819	4.36719	0.0119944	0.0423403	26.1524	26.2031	26.3136	25.6485	25.6309	25.2903	26.8704	27.063	26.9346	25.8883	25.7524	26.0999	26.6839	25.6706	27.1478	26.8341
P51148;P51148-2;K7ENY4;K7ERI8;K7ERQ8;F8VVK3;F8VVZ0;F8VUA5;F8VWU4;K7EIP6;F8WCY6;F8WD79;F8VPW9;F8VSF8;F8VWZ7	P51148	RAB5C	ENSG00000108774;ENSG00000111540;ENSG00000144566;ENSG00000267261	5878;5869;5868	17q	FALSE		FALSE	0.61349	FALSE	TRUE	TRUE	FALSE	FALSE	FALSE	FALSE	FALSE	0.669695	8.76916	0.000932344	0.00544239	1.02541	5.56734	0.0114355	0.0198187	1.96319	5.49512	0.00272568	0.00340335	0.950583	11.2256	0.000358651	0.00376778	28.157	28.2677	28.3335	27.4713	27.6521	27.6258	27.9411	28.006	28.0439	#N/A	26.73	27.2132	29.633	29.3309	29.5678	28.7698
P32119;A6NIW5;P32119-2	P32119	PRDX2	ENSG00000167815	7001	19p	TRUE	unknown	FALSE	0.683048	FALSE	FALSE	TRUE	FALSE	FALSE	FALSE	FALSE	FALSE	0.662946	6.79917	0.00244431	0.0105641	0.71296	18.1917	5.3698e-05	0.000307957	0.913162	6.18148	0.000824459	0.00110373	1.00206	9.75756	0.000617976	0.00515756	29.3027	29.3926	29.5089	28.8718	28.7389	28.6047	29.6537	29.5998	29.6072	28.9126	28.8435	28.9657	29.6039	29.1866	29.2212	29.4658
Q99832;Q99832-3;Q99832-4;Q99832-2;F8WAM2;F8WBP8	Q99832	CCT7	ENSG00000135624	10574	2p	FALSE		FALSE	0.624683	TRUE	TRUE	TRUE	FALSE	FALSE	FALSE	FALSE	FALSE	0.654011	6.91433	0.00229558	0.0100741	0.6148	3.64973	0.0217767	0.0345801	4.47329	33.4359	4.76351e-08	5.69741e-07	0.634781	6.19553	0.00345094	0.018877	28.0878	27.9843	27.802	27.2343	27.3864	27.2913	28.6298	28.778	28.9265	27.9622	28.4449	28.0828	28.2448	28.2905	28.1472	27.7822
A0A286YF22;O43175;A0A2C9F2M7;A0A286YFA2;A0A286YFL2;A0A286YFM8;A0A286YER3;A0A286YFC8;A0A286YFB2;A0A286YF34;A0A286YF78;A0A286YFF3;A0A286YFK5;A0A286YFE1	A0A286YF22	PHGDH	ENSG00000092621	26227	1p	FALSE		FALSE	0.604516	FALSE	TRUE	TRUE	FALSE	FALSE	FALSE	FALSE	FALSE	0.42892	4.95863	0.00771365	0.0233515	1.63755	9.16415	0.000787173	0.00211399	4.4672	46.3885	6.72461e-09	2.91079e-07	0.683585	13.6371	0.000167439	0.00244602	28.5128	28.523	28.6084	28.1278	28.2549	27.9747	28.8267	28.4581	28.4235	26.8435	26.7761	27.1761	28.0509	27.9771	28.2964	28.1159
Q9Y678;H0Y8X7	Q9Y678	COPG1	ENSG00000181789	22820	3q	FALSE		FALSE	0.62219	FALSE	FALSE	TRUE	FALSE	FALSE	FALSE	FALSE	FALSE	0.381581	3.88252	0.0178032	0.0432667	1.44022	8.60278	0.00100335	0.00256382	3.52454	25.7092	2.28281e-07	1.22786e-06	0.588384	8.62114	0.000995195	0.00737001	26.693	26.7699	26.6946	26.3194	26.1829	26.5104	27.1498	26.8311	27.1986	25.4204	25.5988	25.8396	27.0553	26.9547	27.1572	27.5025
Q5TA02;P78417-3;P78417;Q5TA01;P78417-2	Q5TA02	GSTO1	ENSG00000148834	9446	10q	FALSE		FALSE	0.592952	FALSE	FALSE	FALSE	TRUE	FALSE	TRUE	TRUE	TRUE	#N/A	#N/A	#N/A	#N/A	0.448786	3.29279	0.0301365	0.0461542	1.18188	7.12281	0.00038529	0.000556803	1.32868	14.7327	0.000678372	0.00556896	23.7411	23.7713	24.8447	23.9371	24.3389	#N/A	26.0092	25.8473	25.8826	25.2447	25.463	25.6851	25.1415	24.7484	24.9691	24.44
H3BND4;Q6P996-3;Q6P996-4;Q6P996-5;Q6P996;Q86XE2;Q6P996-2;Q6XYB5;J3KNK7;Q6P474;H3BNL6	H3BND4	PDXDC1	ENSG00000179889;ENSG00000275498;ENSG00000276709	23042;124900586	16p	FALSE		FALSE	0.635265	FALSE	FALSE	FALSE	TRUE	FALSE	TRUE	TRUE	TRUE	2.22129	#N/A	#N/A	#N/A	3.44555	33.2395	4.88559e-06	0.000129407	2.51623	36.0144	3.05622e-08	4.87387e-07	2.17506	26.0562	1.289e-05	0.000995051	26.4489	26.1784	26.3991	25.0196	23.7713	23.5716	27.2051	26.9755	27.24	23.7411	23.7713	23.5716	26.1434	26.2036	26.1274	26.1621
O95373;E9PLJ0;E9PLB2	O95373	IPO7	ENSG00000205339	10527	11p	FALSE		FALSE	0.609698	TRUE	TRUE	FALSE	TRUE	FALSE	TRUE	TRUE	TRUE	0.834106	3.12866	0.0521196	0.0987359	2.22125	19.4781	4.09611e-05	0.000258874	3.01199	12.2527	1.79976e-05	3.75226e-05	0.91382	5.60412	0.00497885	0.023644	26.1974	25.9342	25.5126	#N/A	24.9546	25.14	26.0892	25.7593	25.8992	23.7411	23.7713	23.5716	27.1815	26.0323	26.6925	26.7133
B1ALA9;A0A2R8Y7H4;P60891;P60891-2;B1ALA7;A0A0B4J207;P21108;B7ZB02;Q15244	B1ALA9	PRPS1	ENSG00000147224;ENSG00000229937	5631;221823	Xq	FALSE		FALSE	0.631756	FALSE	FALSE	FALSE	TRUE	FALSE	TRUE	TRUE	TRUE	0.611558	2.46364	0.069419	0.124938	0.577063	5.22224	0.00641765	0.0119999	2.39548	7.1859	0.000367218	0.000534082	2.16339	12.615	0.00022731	0.00290916	25.9451	26.0098	26.5024	25.6694	25.1945	25.7586	26.3625	26.182	25.9904	25.626	25.6281	25.5496	25.5564	26.715	25.4076	26.4744
Q9H3U1;A0A1W2PNX8;Q9H3U1-2;Q9H3U1-3	Q9H3U1	UNC45A	ENSG00000140553	55898	15q	FALSE		FALSE	0.695786	FALSE	FALSE	FALSE	TRUE	FALSE	TRUE	TRUE	TRUE	0.390202	1.65749	0.17276	0.256187	2.11413	20.8051	3.15365e-05	0.000226489	1.87273	18.6989	1.51012e-06	5.16051e-06	1.76704	26.0148	1.2972e-05	0.000995051	25.9022	26.098	25.9158	25.9263	25.6651	25.154	25.7771	25.9611	25.6881	23.7411	23.7713	23.5716	25.5457	25.6492	25.3056	25.562
Q92973-2;Q92973;Q92973-3;S4R398;E7EW37	Q92973-2	TNPO1	ENSG00000083312	3842	5q	FALSE		FALSE	0.648143	TRUE	TRUE	FALSE	TRUE	FALSE	TRUE	TRUE	TRUE	0.388202	1.72081	0.160397	0.242484	2.78196	24.2258	1.72235e-05	0.000173024	3.11351	26.6167	1.85678e-07	1.10314e-06	0.926654	7.74832	0.00447096	0.0223337	26.4952	26.303	26.2336	26.1386	26.1948	25.5338	26.3366	26.6618	26.4314	23.7411	23.7713	23.5716	26.5562	27	26.7998	26.6695
P61163;R4GMT0;A0A1B0GVS3	P61163	ACTR1A	ENSG00000138107	10121	10q	FALSE		FALSE	0.662905	FALSE	FALSE	FALSE	TRUE	FALSE	TRUE	TRUE	TRUE	0.29703	2.3474	0.100543	0.167572	2.91646	25.8017	1.34037e-05	0.000157337	2.76557	22.4383	3.26705e-06	9.4464e-06	2.94278	13.6129	0.000168611	0.00244602	26.7175	26.3884	26.6039	#N/A	26.3026	26.2432	26.5419	26.4936	26.7979	23.7411	23.7713	23.5716	26.5013	26.186	26.538	#N/A
Q9Y5M8;H7C4H2;C9J5Z8	Q9Y5M8	SRPRB	ENSG00000144867	58477	3q	FALSE		FALSE	0.798429	FALSE	FALSE	FALSE	TRUE	FALSE	TRUE	TRUE	TRUE	0.269687	1.16915	0.307262	0.402642	2.32923	30.6761	6.72794e-06	0.000129407	2.72033	15.3378	4.85289e-06	1.25678e-05	1.73492	15.561	9.95725e-05	0.00188299	26.5319	26.4341	26.6206	26.1513	26.6902	25.936	26.0426	25.9408	26.0883	23.7411	23.7713	23.5716	26.3388	25.9087	26.5899	26.6154
P11413;P11413-2;P11413-3;E7EUI8;E9PD92;E7EM57	P11413	G6PD	ENSG00000160211	2539	Xq	FALSE		FALSE	0.610036	FALSE	FALSE	FALSE	TRUE	FALSE	TRUE	TRUE	TRUE	0.23031	2.07586	0.106521	0.176258	0.398825	3.97208	0.0165099	0.0270177	2.81824	27.6659	1.4748e-07	9.79519e-07	0.358374	8.42407	0.00108725	0.00799579	26.93	26.9829	27.0605	26.5682	26.7879	26.9264	27.4317	27.4261	27.3563	26.8339	27.0125	27.1712	26.3151	26.5941	26.345	26.5904
O00170;E9PMH2;V9GYQ3	O00170	AIP	ENSG00000110711	9049	11q	FALSE		FALSE	0.592603	FALSE	FALSE	FALSE	TRUE	FALSE	TRUE	TRUE	TRUE	0.229278	1.32414	0.256052	0.34594	2.05145	15.8956	9.15524e-05	0.000440567	1.79804	13.2421	1.14601e-05	2.51017e-05	1.71636	13.4458	0.000176991	0.00253289	25.6956	25.1994	25.6213	25.4216	25.1539	25.253	25.7148	25.5678	25.9558	23.7411	23.7713	23.5716	25.5703	25.5187	25.584	25.0907
A0A087WVQ6;Q00610-2;Q00610;J3KS13;K7EJJ5;J3KSQ2;J3QL20;J3KRF5;F5H5N6;A0A087WV74;A0A087WXH4	A0A087WVQ6	CLTC	ENSG00000070371;ENSG00000141367	8218;1213	22q	FALSE		FALSE	0.617	TRUE	TRUE	FALSE	TRUE	FALSE	TRUE	TRUE	TRUE	0.201268	1.81612	0.143522	0.220507	2.02781	9.2562	0.000757462	0.00207536	3.46064	8.30419	0.000165315	0.000254696	0.451855	6.25078	0.00333982	0.0185176	29.6309	29.637	29.9316	29.5404	29.6128	29.4424	29.8377	29.7766	29.9555	27.5008	27.7581	28.2274	29.9655	30.0022	30.2357	30.0517
P63010-3;P63010;P63010-2;A0A087X253;A0A087WU93;A0A087WZQ6;A0A087WYD1;K7EN71;K7ERB2;K7EJ01;H7C034	P63010-3	AP2B1	ENSG00000006125;ENSG00000100280	163;162	17q	FALSE		FALSE	0.636196	TRUE	FALSE	FALSE	TRUE	FALSE	TRUE	TRUE	TRUE	0.186368	1.45398	0.219628	0.307631	2.74237	14.8029	0.000121245	0.000536966	2.11127	23.3894	4.00638e-07	1.79399e-06	0.548233	4.80534	0.00861451	0.035223	25.9795	25.8326	25.9629	25.5053	25.9	25.8105	26.2077	26.7796	26.3237	23.7411	23.7713	23.5716	25.8169	25.7763	25.5806	25.8429
P51798-2;P51798;H0Y2M6;H3BNG8;I3L470	P51798-2	CLCN7	ENSG00000103249	1186	16p	FALSE		FALSE	0.80219	FALSE	FALSE	FALSE	TRUE	FALSE	TRUE	TRUE	TRUE	0.0629087	0.20279	0.849197	0.888525	1.62798	13.2975	0.000184874	0.000721235	2.25112	13.3458	1.09509e-05	2.41027e-05	2.63063	29.6069	7.74973e-06	0.000995051	25.6139	26.341	26.028	25.4859	26.237	26.0713	25.233	25.2021	25.5328	23.7411	23.7713	23.5716	25.5397	25.7315	26.1696	26.1352
P45974;P45974-2;F5H571	P45974	USP5	ENSG00000111667	8078	12p	FALSE		FALSE	0.578	FALSE	FALSE	FALSE	TRUE	FALSE	TRUE	TRUE	TRUE	0.00347646	0.0330209	0.97524	0.9833	1.5025	9.95715	0.000571425	0.00165661	2.00267	11.8413	2.19343e-05	4.44059e-05	0.653835	5.70476	0.00466756	0.0226741	26.6302	26.7286	26.7764	26.6525	26.8954	26.5769	25.4648	25.0086	25.1181	23.7411	23.7713	23.5716	25.377	25.6698	25.4633	26.0721
Q9BTU6;E9PAM4	Q9BTU6	PI4K2A	ENSG00000155252;ENSG00000249967	55361	10q	FALSE		FALSE	0.629976	TRUE	FALSE	FALSE	TRUE	FALSE	TRUE	TRUE	TRUE	-0.0195458	-0.0960504	0.929537	0.949774	1.97278	19.8409	0.000279788	0.000988377	1.90299	15.8303	4.0308e-06	1.09373e-05	1.42179	13.5988	0.000860154	0.00664893	25.7645	25.7513	25.6061	25.9853	25.4683	#N/A	#N/A	25.5887	25.7462	23.7411	23.7713	23.5716	25.7122	25.6577	25.2667	25.5469
O75436;S4R3Q6;O75436-2;S4R2Y3	O75436	VPS26A	ENSG00000122958	9559	10q	FALSE		FALSE	0.604444	TRUE	FALSE	FALSE	TRUE	FALSE	TRUE	TRUE	TRUE	-0.111039	-0.511532	0.635923	0.709164	2.80194	16.7422	7.45836e-05	0.000382191	2.61512	17.7365	2.06327e-06	6.46728e-06	0.49639	5.41782	0.00562517	0.0260133	25.6079	25.6617	25.5838	25.5143	25.5118	26.1606	26.7462	26.2115	26.532	23.7411	23.7713	23.5716	26.4377	25.8884	26.4494	26.2566
P24666;G5E9R5;P24666-4;F2Z2Q9;P24666-3;P24666-2;D3YTI2	P24666	ACP1	ENSG00000143727	52	2p	FALSE		FALSE	0.629143	FALSE	FALSE	FALSE	TRUE	FALSE	TRUE	TRUE	TRUE	-0.173352	-1.55045	0.19597	0.28089	1.4459	6.49928	0.00739687	0.0135638	1.96148	9.81394	6.4461e-05	0.000112251	1.47621	18.3966	5.13682e-05	0.00129521	24.9258	25.0905	25.1418	25.405	25.1642	25.1091	#N/A	25.4189	24.8622	23.7411	23.7713	23.5716	25.2475	25.3152	25.9741	25.8806
Q5VZM0;Q7L523;Q5VZM2-2;Q5VZM2	Q5VZM0	RRAGB	ENSG00000083750;ENSG00000155876	10325;10670	Xp	FALSE		FALSE	0.60754	TRUE	FALSE	FALSE	TRUE	FALSE	TRUE	TRUE	TRUE	-0.275733	-1.46478	0.216841	0.304956	1.9352	18.8254	4.68865e-05	0.000287851	1.91158	21.0173	7.55891e-07	2.97448e-06	1.69051	9.28825	0.00264142	0.0153965	25.584	25.5405	25.5642	25.8637	26.1507	25.5015	25.7291	25.693	25.4674	23.7411	23.7713	23.5716	25.6906	25.6111	25.4156	25.5005
Q5T8U5;O15260;O15260-2;B7Z1G8;O15260-3	Q5T8U5	SURF4	ENSG00000148248;ENSG00000280951	6836	9q	FALSE		FALSE	0.723571	TRUE	FALSE	FALSE	FALSE	TRUE	TRUE	TRUE	FALSE	4.07893	31.5683	6.00131e-06	0.000348647	3.82321	35.055	5.10445e-05	0.000300106	4.52232	39.3103	1.81071e-08	3.7336e-07	#N/A	#N/A	#N/A	#N/A	27.5901	27.9804	27.7503	23.7411	23.7713	23.5716	27.4188	27.6169	#N/A	23.7411	23.7713	23.5716	28.0315	28.4098	28.0106	28.2089
F8W914;Q9NQC3-2;Q9NQC3-5;Q9NQC3;H7C106;Q9NQC3-3;Q9NQC3-4;Q9NQC3-6;A0A0U1RQR6	F8W914	RTN4	ENSG00000115310	57142	2p	FALSE		FALSE	0.76154	TRUE	TRUE	FALSE	FALSE	TRUE	TRUE	TRUE	FALSE	3.59941	53.7954	7.14778e-07	0.000290676	2.90039	26.5645	1.19358e-05	0.00015508	3.86667	53.842	2.75562e-09	2.56957e-07	#N/A	#N/A	#N/A	#N/A	27.3195	27.3181	27.2445	23.7411	23.7713	23.5716	26.6877	26.4155	26.6819	23.7411	23.7713	23.5716	27.5358	27.4395	27.5316	27.5313
P22694-2	P22694-2	PRKACB	ENSG00000142875	5567	1p	FALSE		FALSE	0.595286	FALSE	FALSE	FALSE	FALSE	TRUE	TRUE	TRUE	FALSE	3.39198	10.461	0.000471898	0.00333728	4.12512	7.53691	0.00165979	0.00388707	3.49815	26.2481	2.01758e-07	1.14624e-06	0.443209	1.29723	0.264314	0.412844	27.4432	27.5088	27.0563	23.7411	24.5197	23.5716	28.6628	28.0907	28.1297	23.7411	25.1952	23.5716	27.2422	26.9798	27.4158	26.9264
P55209;F8W118;P55209-2;F8W0J6;H0YIV4;B7Z9C2;H0YHC3;F8VV59;F5H4R6;F8VY35;F8W020;H0YH88;F8VRJ2;F8VXI6;F8VUX1;F8W543;P55209-3;F8VVB5	P55209	NAP1L1	ENSG00000187109	4673	12q	FALSE		FALSE	0.553533	TRUE	FALSE	FALSE	FALSE	TRUE	TRUE	TRUE	FALSE	2.84256	8.47762	0.00344597	0.0133463	2.58318	7.27187	0.00189979	0.00427815	3.66922	30.7175	7.9024e-08	6.907e-07	#N/A	#N/A	#N/A	#N/A	26.1004	#N/A	26.974	23.7411	23.7713	23.5716	26.7045	25.5845	26.5445	23.7411	23.7713	23.5716	27.2004	27.5329	27.4136	27.1015
Q86YS6;C9JFM7;REV__Q8WY22;REV__Q13751;Q86YS6-2;Q96PE2	Q86YS6	RAB43	ENSG00000110237;ENSG00000172780	9828;339122	11q	FALSE		FALSE	0.650016	FALSE	FALSE	FALSE	FALSE	TRUE	TRUE	TRUE	FALSE	2.81422	32.6181	5.26746e-06	0.000348647	3.86191	27.8271	9.92081e-06	0.000144691	4.2606	26.4965	1.90754e-07	1.11868e-06	#N/A	#N/A	#N/A	#N/A	26.6285	26.4482	26.4499	23.7411	23.7713	23.5716	27.4353	27.4297	27.8047	23.7411	23.7713	23.5716	27.7929	27.8956	27.6195	28.306
P28066;P28066-2	P28066	PSMA5	ENSG00000143106	5686	1p	FALSE		FALSE	0.618048	TRUE	FALSE	FALSE	FALSE	TRUE	TRUE	TRUE	FALSE	2.72895	23.3709	1.98687e-05	0.000580766	2.39307	8.24546	0.00117995	0.00292824	3.21818	17.9352	1.93192e-06	6.22959e-06	2.0106	#N/A	#N/A	#N/A	26.3498	26.6193	26.3017	23.7411	23.7713	23.5716	25.6878	26.6357	25.9396	23.7411	23.7713	23.5716	27.0292	26.6027	27.2467	26.5656
J3QR65;Q9NYA4;J3QKV8;J3QRJ2;J3KT95;J3QLB9	J3QR65	MTMR4	ENSG00000108389	9110	17q	FALSE		FALSE	0.605381	FALSE	TRUE	FALSE	FALSE	TRUE	TRUE	TRUE	FALSE	2.52112	16.8479	7.27506e-05	0.00106935	1.90854	14.0228	0.000150049	0.000623887	2.61497	25.876	2.19657e-07	1.1885e-06	#N/A	#N/A	#N/A	#N/A	26.1317	26.4821	26.0336	23.7411	23.7713	23.5716	25.6141	25.3882	25.8073	23.7411	23.7713	23.5716	26.245	26.1547	26.4735	26.1583
Q9UBM7;E9PJ54;E9PM00;E9PRL8;E9PQ71;E9PIP9;H0YE57	Q9UBM7	DHCR7	ENSG00000172893	1717	11q	FALSE		FALSE	0.740517	TRUE	FALSE	FALSE	FALSE	TRUE	TRUE	TRUE	FALSE	2.50971	16.5517	7.80341e-05	0.00108184	2.99901	19.4904	4.08588e-05	0.000258874	2.80095	9.70427	6.8716e-05	0.000118751	#N/A	#N/A	#N/A	#N/A	25.968	26.447	26.1981	23.7411	23.7713	23.5716	26.5589	26.547	26.9751	23.7411	23.7713	23.5716	26.0645	27.2415	26.0388	26.4306
Q16851-2;A0A087WYS1;E7EUC7;Q16851;C9JTZ5;C9JUW1;C9JWG0;C9JVG3;C9JNZ1;C9JQU9;F2Z3H1;C9J3M0;F2Z3P4;F8WC70	Q16851-2	UGP2	ENSG00000169764	7360	2p	FALSE		FALSE	0.568249	FALSE	FALSE	FALSE	FALSE	TRUE	TRUE	TRUE	FALSE	2.43634	33.1023	4.96683e-06	0.000348647	1.82225	14.2661	0.00014023	0.00060223	2.41432	16.1995	3.51978e-06	9.96936e-06	#N/A	#N/A	#N/A	#N/A	26.1891	26.1481	26.0558	23.7411	23.7713	23.5716	25.3115	25.5441	25.6951	23.7411	23.7713	23.5716	25.6952	26.1784	26.0427	26.3126
P14324-2;P14324;A0A087X1D8;A0A087X090;A0A087WVN4;A0A087WTP2	P14324-2	FDPS	ENSG00000160752	2224	1q	TRUE	MIM	TRUE	0.636171	FALSE	FALSE	FALSE	FALSE	TRUE	TRUE	TRUE	FALSE	2.07787	9.91075	0.000581847	0.00383705	1.9214	18.645	4.87102e-05	0.000294123	2.08678	17.0754	2.58141e-06	7.71875e-06	#N/A	#N/A	#N/A	#N/A	25.7942	26.108	25.4154	23.7411	23.7713	23.5716	25.7306	25.4567	25.6609	23.7411	23.7713	23.5716	25.5216	25.9086	25.8995	25.5891
Q8NHH9-3;Q8NHH9-5;Q8NHH9;B5MCN0;Q8NHH9-4;Q8NHH9-2;C9JQQ5;H7C3A2;Q8WXF7-2;Q8WXF7	Q8NHH9-3	ATL2	ENSG00000119787;ENSG00000198513	64225;51062	2p	FALSE		FALSE	0.706357	TRUE	FALSE	FALSE	FALSE	TRUE	TRUE	TRUE	FALSE	1.98617	11.9776	0.000278452	0.0023756	1.54528	7.00605	0.00218504	0.00482848	1.92566	26.3935	1.95227e-07	1.12608e-06	#N/A	#N/A	#N/A	#N/A	25.8259	25.3735	25.8431	23.7411	23.7713	23.5716	24.8304	25.5373	25.3521	23.7411	23.7713	23.5716	25.5442	25.5621	25.6449	25.5229
Q9Y4C2-2;Q9Y4C2;C9K0E7;C9J9F4;C9JD13	Q9Y4C2-2	TCAF1	ENSG00000198420	9747	7q	FALSE		FALSE	0.648143	FALSE	FALSE	FALSE	FALSE	TRUE	TRUE	TRUE	FALSE	1.92139	14.6993	0.000124646	0.00136122	1.41225	11.4887	0.000327675	0.0011007	1.55114	5.08879	0.00224603	0.00285145	#N/A	#N/A	#N/A	#N/A	25.4891	25.8456	25.5134	23.7411	23.7713	23.5716	24.9126	25.1304	25.2777	23.7411	23.7713	23.5716	24.6775	25.3632	25.9609	24.7744
P51149;C9J8S3;C9J4V0;C9J4S4;C9J592;C9IZZ0;C9J7D1	P51149	RAB7A	ENSG00000075785	7879	3q	FALSE		FALSE	0.608769	TRUE	TRUE	FALSE	FALSE	TRUE	TRUE	TRUE	FALSE	1.91306	9.78508	0.000611285	0.00388421	1.10514	7.51315	0.00167972	0.00389417	2.50045	9.72769	6.77806e-05	0.000117581	0.458515	#N/A	#N/A	#N/A	28.6412	28.5442	28.2754	26.2574	26.7924	26.6718	28.2819	28.2059	28.5837	27.4333	27.1793	27.1434	29.2938	29.5619	30.0753	29.7585
Q9NUQ8-2;Q9NUQ8	Q9NUQ8-2	ABCF3	ENSG00000161204	55324	3q	FALSE		FALSE	0.595143	FALSE	FALSE	FALSE	FALSE	TRUE	TRUE	TRUE	FALSE	1.86031	14.994	0.000115268	0.00129015	3.12627	14.874	0.000118978	0.000534555	2.04296	14.8291	5.91446e-06	1.45781e-05	#N/A	#N/A	#N/A	#N/A	25.5681	25.3628	25.734	23.7411	23.7713	23.5716	27.0587	26.9823	26.4218	23.7411	23.7713	23.5716	25.4985	25.4766	25.7976	25.9706
Q6DD88;F5H6I7;F5GWF8	Q6DD88	ATL3	ENSG00000184743	25923	11q	FALSE		FALSE	0.699825	TRUE	FALSE	FALSE	FALSE	TRUE	TRUE	TRUE	FALSE	1.75817	18.7142	4.80004e-05	0.000855777	0.985382	5.76063	0.00450505	0.00891592	1.87977	9.26378	8.94263e-05	0.000148608	1.49584	#N/A	#N/A	#N/A	25.4746	25.5625	25.3214	23.7411	23.7713	23.5716	24.9924	24.469	24.5787	23.7411	23.7713	23.5716	25.4009	25.0349	25.8399	25.8148
Q13049;Q5JVY0	Q13049	TRIM32	ENSG00000119401	22954	9q	FALSE		FALSE	0.661381	TRUE	TRUE	FALSE	FALSE	TRUE	TRUE	TRUE	FALSE	1.67259	6.96844	0.00222956	0.0100002	2.59311	23.1286	2.0709e-05	0.000186972	2.62875	18.7488	1.48651e-06	5.14153e-06	#N/A	#N/A	#N/A	#N/A	24.9036	25.5982	25.6	23.7411	23.7713	23.5716	26.2969	26.1217	26.4446	23.7411	23.7713	23.5716	26.0379	26.0973	26.5539	26.3974
P20340-2;P20340;P20340-4;P20340-3;F5H3K7;F5GX61;J3KR73;C9JB90;C9JU14;Q14964	P20340-2	RAB6A	ENSG00000154917;ENSG00000175582;ENSG00000179331	51560;5870;54734	3q	FALSE		FALSE	0.573796	FALSE	FALSE	FALSE	FALSE	TRUE	TRUE	TRUE	FALSE	1.58416	35.1789	5.05081e-05	0.000880284	1.78781	15.1425	0.000110877	0.000520355	6.06783	28.8679	1.14454e-07	8.25706e-07	0.443939	2.62005	0.0587961	0.138626	29.2755	29.3579	29.2738	27.7548	27.6816	#N/A	30.2568	30.1709	30.1945	28.4187	28.6196	28.2204	29.4652	30.279	29.4087	29.69
Q9BZF1-3;Q9BZF1-2;Q9BZF1;F8VUA7;F8VQX7;F8VVD3;F8VVE7;F8VZ43;Q9H0X9-3;Q9H0X9-2;Q9H0X9	Q9BZF1-3	OSBPL8	ENSG00000021762;ENSG00000091039	114879;114882	11p	FALSE		FALSE	0.573878	FALSE	FALSE	FALSE	FALSE	TRUE	TRUE	TRUE	FALSE	1.50367	17.0531	6.93499e-05	0.00106668	2.17571	14.9987	0.000115127	0.000529871	1.67205	19.1406	1.31538e-06	4.70741e-06	#N/A	#N/A	#N/A	#N/A	25.1326	25.3233	25.139	23.7411	23.7713	23.5716	25.7917	25.6931	26.1262	23.7411	23.7713	23.5716	25.377	25.4146	25.3025	25.1656
O00429-4;O00429-2;G8JLD5;O00429-8	O00429-4	DNM1L	ENSG00000087470	10059	12p	TRUE	MOM	FALSE	0.65619	TRUE	TRUE	FALSE	FALSE	TRUE	TRUE	TRUE	FALSE	1.46797	7.47786	0.00170986	0.00836815	3.49133	35.0185	3.96829e-06	0.000128332	4.39556	60.2006	1.41192e-09	2.56957e-07	0.200697	0.796998	0.470083	0.594764	27.9537	27.7936	28.2148	26.2243	26.5956	26.7383	27.0773	27.1435	27.3371	23.7411	23.7713	23.5716	28.0837	27.9734	28.0155	28.0812
Q12907;D6RBV2;D6RIU4;D6RDX1;D6RBH1	Q12907	LMAN2	ENSG00000169223	10960	5q	FALSE		FALSE	0.66739	FALSE	FALSE	FALSE	FALSE	TRUE	TRUE	TRUE	FALSE	1.42568	15.4986	0.000101164	0.00124666	1.96953	20.6378	0.000248782	0.0009106	2.39961	25.2364	2.54946e-07	1.33957e-06	1.45971	#N/A	#N/A	#N/A	25.0235	25.0865	25.251	23.7411	23.7713	23.5716	#N/A	25.5949	25.7335	23.7411	23.7713	23.5716	26.1187	26.0383	25.8569	26.1561
Q9UKA4	Q9UKA4	AKAP11	ENSG00000023516	11215	13q	FALSE		FALSE	0.678286	FALSE	FALSE	FALSE	FALSE	TRUE	TRUE	TRUE	FALSE	1.39264	11.1372	0.000369877	0.00283201	1.81795	11.7152	0.000303628	0.00103913	1.47964	9.95253	5.95125e-05	0.000105042	0.500741	2.66843	0.0757917	0.164876	25.0695	24.9089	25.2835	23.7411	23.7713	23.5716	25.7145	25.2382	25.585	23.7411	23.7713	23.5716	25.1957	25.2655	25.298	24.731
O43291;K7EM91;O43291-2;K7ESI5;K7EKQ0;K7EQZ3;K7ES27	O43291	SPINT2	ENSG00000167642;ENSG00000267748	10653	19q	FALSE		FALSE	0.758048	FALSE	FALSE	FALSE	FALSE	TRUE	TRUE	TRUE	FALSE	1.2708	9.37604	0.000720836	0.00439152	2.74693	14.2251	0.000141827	0.000605641	3.28977	39.6488	1.72021e-08	3.7336e-07	0.320645	0.868712	0.448922	0.580475	27.2998	27.4931	27.5725	26.2244	26.3494	25.9793	26.6	26.077	26.6477	23.7411	23.7713	23.5716	26.8257	27.0577	26.9191	26.9282
A0A0C4DFL7;Q16850;Q16850-2;H7C0D0	A0A0C4DFL7	CYP51A1	ENSG00000001630	1595	7q	FALSE		FALSE	0.744905	FALSE	FALSE	FALSE	FALSE	TRUE	TRUE	TRUE	FALSE	1.15628	11.273	0.00035281	0.00275723	0.531	4.52127	0.010648	0.0186242	2.17982	6.92748	0.000448075	0.000637402	#N/A	#N/A	#N/A	#N/A	24.7315	25.0069	24.8144	23.7411	23.7713	23.5716	26.063	25.7696	26.16	25.4614	25.4744	25.4638	25.1838	26.6214	25.5506	25.935
Q14517;A0A087WVP1;D6RCE4;H0Y9H4;H0Y9C8;H0Y8F5	Q14517	FAT1	ENSG00000083857	2195	4q	FALSE		FALSE	0.73244	FALSE	FALSE	FALSE	FALSE	TRUE	TRUE	TRUE	FALSE	1.15596	5.68646	0.00472236	0.0160073	1.6138	11.4446	0.000332635	0.00110258	4.99614	22.2039	5.45679e-07	2.27533e-06	0.0229018	0.378022	0.724619	0.803886	27.9923	28.2134	28.4248	27.1277	27.2879	26.747	25.2337	25.1363	25.5553	23.7411	23.7713	23.5716	28.4153	28.2385	29.2221	28.6803
P06737;P06737-2;E9PK47	P06737	PYGL	ENSG00000100504	5836	14q	FALSE		FALSE	0.643429	FALSE	FALSE	FALSE	FALSE	TRUE	TRUE	TRUE	FALSE	1.12565	10.6324	0.00044303	0.00324345	0.882113	11.1247	0.000371493	0.00118978	4.15144	44.6765	8.42189e-09	3.17017e-07	-0.146069	-0.80946	0.463651	0.591772	27.5696	27.4321	27.5344	26.5311	26.4273	26.2008	28.2864	28.0641	28.1431	27.3645	27.2082	27.2746	27.8758	27.6124	27.8028	27.8863
P08237-3;P08237;A0A2R8Y891;P08237-2;F8VZI0;F8VP00;F8VW30;F8VSL1;F8VX13;F8VZQ1;F8VNX2;F8W1J8;H0YHB8;F8VYK8;F8VUB8;F8VSF7;F8VTQ3;F8VVE3	P08237-3	PFKM	ENSG00000152556	5213	12q	FALSE		FALSE	0.641495	FALSE	TRUE	FALSE	FALSE	TRUE	TRUE	TRUE	FALSE	1.09564	7.54151	0.00165597	0.00817926	1.64695	9.33195	0.000734049	0.0020229	3.12374	13.4599	1.04204e-05	2.31028e-05	0.288716	2.04115	0.133899	0.249233	26.9533	26.6615	26.7318	25.905	25.6433	25.5114	26.9937	27.1322	26.944	25.1903	25.2286	25.7101	26.6267	26.2145	27.229	26.9963
P42224;J3KPM9;P42224-2;E7EPD2;D2KFR9;E7ENM1;H7BZB5;E9PH66	P42224	STAT1	ENSG00000115415	6772	2q	FALSE		FALSE	0.549532	TRUE	FALSE	FALSE	FALSE	TRUE	TRUE	TRUE	FALSE	1.07826	5.20171	0.0065085	0.02022	2.70596	14.8537	0.000119619	0.000534898	1.65347	5.1101	0.00219948	0.00280804	0.536134	2.39983	0.0743699	0.163059	25.8483	25.5252	26.0257	24.7373	24.9671	24.4599	27.5444	27.2033	27.1256	24.3283	24.6928	24.7344	24.9742	24.9798	26.2454	24.986
P00338;P00338-3;P00338-4;P00338-5;P00338-2;F5GXY2;F5GYU2;F5GXH2;F5H5J4;F5H6W8;F5GZQ4;F5H8H6;F5GXC7;F5GWW2;F5GXU1	P00338	LDHA	ENSG00000134333	3939	11p	FALSE		FALSE	0.702805	FALSE	FALSE	FALSE	FALSE	TRUE	TRUE	TRUE	FALSE	1.0622	5.90732	0.00411021	0.014854	0.69875	7.06201	0.00212082	0.00471944	5.01852	42.7063	1.10308e-08	3.58108e-07	0.419292	2.532	0.0645271	0.147909	29.7059	29.4464	29.5042	28.208	28.7681	28.4937	28.0431	27.9554	28.0681	27.4951	27.1763	27.299	28.6518	28.9309	28.4875	28.5754
Q01813;Q01813-2;B1APP6;B1APP8;Q5VSR5;H0Y757;V9GY25;V9GYV7;H0Y3Y3	Q01813	PFKP	ENSG00000067057	5214	10p	FALSE		FALSE	0.636222	FALSE	TRUE	FALSE	FALSE	TRUE	TRUE	TRUE	FALSE	1.05278	8.28708	0.0011575	0.00636102	3.34382	29.7365	7.61592e-06	0.000131894	4.21259	15.9457	3.86225e-06	1.06066e-05	0.417861	2.21202	0.0914208	0.187262	28.7554	28.3571	28.6875	27.6106	27.5177	27.5134	28.3265	28.3448	28.2358	24.7647	24.9758	25.1351	27.7689	27.276	28.518	27.8589
Q5T4S7-3;Q5T4S7;Q5T4S7-2;Q5T4S7-4;Q5T4S7-5;A0A0A0MSW0;X6R960;X6RE05;Q5T4S7-6;Q5TBN9	Q5T4S7-3	UBR4	ENSG00000127481	23352	1p	FALSE		FALSE	0.68199	TRUE	FALSE	FALSE	FALSE	TRUE	TRUE	TRUE	FALSE	0.952028	9.80319	0.00060693	0.00387673	2.89834	27.865	9.86719e-06	0.000144691	2.10246	13.7791	9.08839e-06	2.06534e-05	0.229002	2.00035	0.11607	0.222274	26.6834	26.5783	26.811	25.6059	25.8435	25.7672	26.7432	26.4551	26.5808	23.7411	23.7713	23.5716	25.5703	25.4554	26.0021	25.9536
P17858;P17858-2	P17858	PFKL	ENSG00000141959	5211	21q	FALSE		FALSE	0.63981	TRUE	FALSE	FALSE	FALSE	TRUE	TRUE	TRUE	FALSE	0.906201	4.06778	0.0152507	0.0385215	2.28616	10.8822	0.00166062	0.00388707	2.78036	17.7228	2.07271e-06	6.47455e-06	0.0603269	0.310601	0.771616	0.836688	26.3435	26.6734	26.3684	25.7046	25.7949	25.1673	27.3154	27.8422	27.4888	#N/A	25.1768	25.3484	26.0691	26.3711	26.5054	26.7474
E9PCT3;P51636-2;P51636;P51636-3	E9PCT3	CAV2	ENSG00000105971	858	7q	FALSE		FALSE	0.773476	FALSE	FALSE	FALSE	FALSE	TRUE	TRUE	TRUE	FALSE	0.90034	5.46032	0.00546907	0.01773	0.872698	4.36105	0.0120522	0.0206609	1.89304	6.49408	0.000634309	0.000868354	#N/A	#N/A	#N/A	#N/A	26.4521	26.9184	26.8149	25.6665	25.9537	25.8643	24.4935	24.2811	24.9275	23.7411	23.7713	23.5716	25.0902	26.2526	25.0723	25.7286
P11216;H0Y4Z6;P11217-2;P11217	P11216	PYGB	ENSG00000068976;ENSG00000100994	5837;5834	11q	FALSE		FALSE	0.643429	FALSE	FALSE	FALSE	FALSE	TRUE	TRUE	TRUE	FALSE	0.854116	5.4681	0.00544108	0.01773	0.618659	5.33077	0.0129017	0.0218019	2.68801	12.6223	1.51466e-05	3.23958e-05	-0.338943	-1.15461	0.312532	0.466157	26.699	26.492	27.0242	25.8577	25.8714	25.9238	26.8014	26.673	26.5523	#N/A	26.1503	25.9635	26.2494	25.7988	26.564	26.7114
P15311;E7EQR4;E9PNP4	P15311	EZR	ENSG00000092820;ENSG00000137710	7430;5962	6q	FALSE		FALSE	0.557667	TRUE	FALSE	FALSE	FALSE	TRUE	TRUE	TRUE	FALSE	0.820577	7.88162	0.00140107	0.00727366	0.973938	16.3701	8.15123e-05	0.000404574	3.91812	14.113	3.21461e-05	6.27055e-05	0.132045	0.580256	0.59286	0.70493	31.5569	31.279	31.2285	30.5492	30.4938	30.5596	31.2104	31.1071	31.0406	30.2103	30.1012	30.1247	30.2335	30.6256	30.2092	29.9521
P15153;B1AH78	P15153	RAC2	ENSG00000128340	5880	22q	FALSE		FALSE	0.644048	FALSE	FALSE	FALSE	FALSE	TRUE	TRUE	TRUE	FALSE	0.807383	5.44984	0.00550706	0.01773	3.53649	50.6328	9.10532e-07	0.000101774	2.72809	17.3184	2.37503e-06	7.24465e-06	-0.594636	-1.98054	0.141983	0.259689	27.0729	27.2698	26.856	26.1522	26.4325	26.1919	27.1726	27.2822	27.2385	23.7411	23.7713	23.5716	26.0097	26.3499	26.4236	26.7007
Q9ULX3;H3BUR4	Q9ULX3	NOB1	ENSG00000141101	28987	16q	FALSE		FALSE	0.605	FALSE	FALSE	FALSE	FALSE	TRUE	TRUE	TRUE	FALSE	0.77011	7.76428	0.00148314	0.00763473	1.80572	21.5446	2.74528e-05	0.000209481	1.5823	10.5435	0.000132556	0.000210285	0.376642	0.939072	0.400862	0.551315	25.579	25.6239	25.7451	25.0233	24.7261	24.8882	25.514	25.5902	25.3969	23.7411	23.7713	23.5716	25.138	#N/A	25.0175	25.5201
P25788-2;P25788;G3V4X5;G3V3W4;G3V5N4;H0YJ03	P25788-2	PSMA3	ENSG00000100567	5684	14q	FALSE		FALSE	0.553714	TRUE	FALSE	FALSE	FALSE	TRUE	TRUE	TRUE	FALSE	0.729248	7.24384	0.0054268	0.01773	2.38826	24.6006	1.62033e-05	0.000166964	2.87795	28.7133	1.18178e-07	8.32742e-07	0.642736	2.32756	0.0804667	0.170945	26.8867	26.8782	26.8399	#N/A	26.0063	26.2718	26.0786	26.2142	25.956	23.7411	23.7713	23.5716	26.5203	26.5436	26.6893	26.3302
P49368;P49368-2;B4DUR8;Q5SZX6;E9PRC8;Q5SZW8;E9PM09;E9PQ35;Q5SZX9	P49368	CCT3	ENSG00000163468	7203	1q	FALSE		FALSE	0.607512	TRUE	TRUE	FALSE	FALSE	TRUE	TRUE	TRUE	FALSE	0.700072	6.01	0.00385891	0.0143127	1.27697	6.27213	0.00329804	0.00678209	2.37316	9.90464	6.11709e-05	0.000107344	0.479755	2.28814	0.0840286	0.175862	28.8126	29.0845	29.0034	28.1185	28.4097	28.2721	29.6377	29.409	29.7614	27.9779	28.459	28.5403	28.9779	28.9283	28.914	29.1102
O95573;F5GWH2;C9JC11;F5H062	O95573	ACSL3	ENSG00000123983	2181	2q	FALSE		FALSE	0.687381	FALSE	TRUE	FALSE	FALSE	TRUE	TRUE	TRUE	FALSE	0.635026	9.97927	0.000566537	0.00375639	2.98554	40.2003	2.28795e-06	0.000101774	2.65963	20.7481	8.15932e-07	3.15609e-06	-0.196574	-3.64855	0.0217993	0.0655837	26.2031	26.3127	26.3934	25.6054	25.708	25.6908	26.7169	26.599	26.7247	23.7411	23.7713	23.5716	25.9967	26.3418	26.5108	26.3607
C9J9K3;A0A0C4DG17;P08865;F8WD59	C9J9K3	RPSA	ENSG00000168028	3921	3p	FALSE		FALSE	0.649714	TRUE	FALSE	FALSE	FALSE	TRUE	TRUE	TRUE	FALSE	0.59017	10.3897	0.0019027	0.00899724	2.76254	20.826	0.000242137	0.000893174	3.09578	23.615	3.78422e-07	1.7491e-06	0.244156	1.05608	0.350495	0.504494	26.3434	26.2988	26.398	#N/A	25.8144	25.6987	26.5989	#N/A	26.3155	23.7411	23.7713	23.5716	27.0684	26.581	26.6169	26.6883
Q92538-3;Q92538-2;Q92538	Q92538-3	GBF1	ENSG00000107862	8729	10q	FALSE		FALSE	0.671286	FALSE	FALSE	FALSE	FALSE	TRUE	TRUE	TRUE	FALSE	0.57971	9.47524	0.000692167	0.00428652	2.55145	35.4881	3.76294e-06	0.000127402	2.41354	15.9206	3.89817e-06	1.06409e-05	0.309645	1.5016	0.207608	0.346746	26.3296	26.2525	26.181	25.5937	25.6869	25.7433	26.2416	26.1859	26.3108	23.7411	23.7713	23.5716	26.009	25.7368	26.0839	26.396
Q14C86-4;Q14C86-5;Q14C86-2;Q14C86;Q14C86-6;F8W9S7;Q14C86-3;C9IZ08;B0QZ65;B4DGD8;H0Y4E7;H0Y7I9;A0A0A0MQV8;C9IZX9	Q14C86-4	GAPVD1	ENSG00000165219	26130	9q	FALSE		FALSE	0.65851	FALSE	FALSE	FALSE	FALSE	TRUE	TRUE	TRUE	FALSE	0.558341	4.52131	0.0106477	0.0294961	2.20856	19.6681	3.94144e-05	0.000258874	1.98389	14.5848	2.73635e-05	5.40727e-05	#N/A	#N/A	#N/A	#N/A	26.2835	26.0147	25.9284	25.5318	25.6161	25.4036	25.8215	25.7984	26.0898	23.7411	23.7713	23.5716	#N/A	25.8331	25.3833	25.6639
P30508;A0A1W2PRZ0;A0A140T937;A0A140T912;A0A140T930;Q29960-2;Q29960;P30510;A0A1W2PRX1;A0A1W2PP77;A0A140T9M5;P30501;A0A140T9Z4	P30508	HLA-C	ENSG00000228299;ENSG00000237022	3107	#N/A	FALSE		#N/A	0.796091	FALSE	FALSE	FALSE	FALSE	TRUE	TRUE	TRUE	FALSE	0.528122	7.18054	0.00199231	0.00932006	2.14599	28.0883	9.55851e-06	0.000144691	3.15721	16.1503	3.58326e-06	1.00842e-05	-0.0602044	-0.294607	0.782951	0.844375	27.4324	27.6393	27.6537	27.079	27.0199	27.0422	25.884	25.7518	25.8861	23.7411	23.7713	23.5716	26.3851	27.2539	26.8911	26.6703
Q13200;Q13200-3;Q13200-2;H7C1H2;C9JPC0;H7C2Q3;F8WBS8	Q13200	PSMD2	ENSG00000175166	5708	3q	FALSE		FALSE	0.567714	TRUE	TRUE	FALSE	FALSE	TRUE	TRUE	TRUE	FALSE	0.505445	6.93949	0.00226458	0.0100101	4.03657	19.5013	4.07681e-05	0.000258874	4.48263	45.4985	7.55126e-09	3.12005e-07	0.0820577	2.1018	0.103443	0.203618	29.2564	29.2896	29.1269	28.7531	28.6143	28.7892	27.92	27.333	27.8429	23.7411	23.7713	23.4738	27.9204	28.1397	28.2391	28.2028
A0A087X2I1;P62333;H0YJC0;H0YJX2;H0YJS8;H0YJE9;H0YJT1	A0A087X2I1	PSMC6	ENSG00000100519	5706	14q	FALSE		FALSE	0.566495	TRUE	TRUE	FALSE	FALSE	TRUE	TRUE	TRUE	FALSE	0.498275	3.87111	0.0179764	0.0435144	2.77917	29.4071	7.96162e-06	0.000133345	2.66856	22.5109	5.02956e-07	2.13639e-06	-0.0822165	-0.425648	0.692267	0.7766	27.169	27.3212	27.1212	26.8329	26.805	26.4787	26.6132	26.3788	26.4295	23.7411	23.7713	23.5716	26.0711	26.2374	26.4515	26.4858
P53396;P53396-2;P53396-3;K7ESG8;K7EIE7	P53396	ACLY	ENSG00000131473	47	17q	TRUE	Matrix	FALSE	0.615206	FALSE	TRUE	FALSE	FALSE	TRUE	TRUE	TRUE	FALSE	0.494156	6.99728	0.00219533	0.00991964	2.06169	11.4092	0.000336676	0.00110466	4.53267	37.2526	2.49715e-08	4.4108e-07	-0.0482965	-1.20771	0.293684	0.448416	28.7188	28.6686	28.8441	28.3103	28.1559	28.2829	28.4313	28.0053	28.0525	25.918	26.0581	26.3279	27.9485	28.1375	28.4388	28.1775
E7EX17;P23588;P23588-2;F8W0K0;F8VSC7;F8VP89;F8VX11;F8VRU1;F8VYE9	E7EX17	EIF4B	ENSG00000063046	1975	12q	FALSE		FALSE	0.551952	FALSE	TRUE	FALSE	FALSE	TRUE	TRUE	TRUE	FALSE	0.493602	4.40294	0.0116645	0.0316238	2.35433	32.6224	5.26465e-06	0.000129407	1.46733	9.87493	6.22268e-05	0.000108777	0.149273	0.809158	0.463807	0.591772	26.5978	26.6931	26.7411	26.005	26.1814	26.3648	25.9232	25.9883	25.9726	23.7411	23.5085	23.5716	25.1989	25.3518	24.7343	25.1558
Q14204;A0A2R8Y706;A0A2R8YFZ7;A0A2R8Y5T0;A0A2R8Y6H2;A0A2R8Y542;A0A2R8YGC7;A0A2R8Y6I5;H0YJ21	Q14204	DYNC1H1	ENSG00000197102	1778	14q	FALSE		FALSE	0.644127	TRUE	TRUE	FALSE	FALSE	TRUE	TRUE	TRUE	FALSE	0.469147	12.9453	0.000205411	0.0018563	2.76708	25.9455	1.31104e-05	0.000157337	3.99535	36.056	3.0352e-08	4.87387e-07	-0.0133059	-0.162425	0.878846	0.916599	28.0097	27.9879	28.0728	27.5101	27.5995	27.5533	28.6379	28.6311	28.6982	25.7782	25.7902	26.0975	27.5192	27.4998	27.654	27.8799
P60981;P60981-2;F6RFD5	P60981	DSTN	ENSG00000125868	11034	20p	FALSE		FALSE	0.619619	FALSE	FALSE	FALSE	FALSE	TRUE	TRUE	TRUE	FALSE	0.464195	5.86114	0.00422976	0.0152222	3.28151	43.8537	1.61668e-06	0.000101774	4.01495	31.2653	7.11133e-08	6.59613e-07	0.205892	1.1757	0.304914	0.460633	27.3669	27.413	27.5176	27.0869	26.861	26.9569	27.0232	26.8931	27.0122	23.7411	23.7713	23.5716	27.4049	27.6182	27.6732	27.9349
P35998;A0A1W2PQS1;P35998-2;C9JLS9	P35998	PSMC2	ENSG00000161057	5701	7q	FALSE		FALSE	0.559476	TRUE	TRUE	FALSE	FALSE	TRUE	TRUE	TRUE	FALSE	0.452663	6.87441	0.00234585	0.0102578	3.79123	6.17495	0.0034935	0.00712222	3.96219	49.3769	4.62764e-09	2.83835e-07	-0.0179521	-0.085711	0.935815	0.955668	28.2944	28.0807	28.2045	27.7521	27.772	27.6974	27.5296	27.5698	27.6494	23.2754	23.0869	25.0128	27.4835	27.6167	27.682	27.6382
O14744-2;O14744;O14744-3;O14744-5;G3V5L5;G3V580;O14744-4;H0YJX6;G3V2L6;C9JSX3;G3V2X6;G3V5T6;H0YJ77;H0YJD3;H7BZ44	O14744-2	PRMT5	ENSG00000100462	10419	14q	FALSE		FALSE	0.610819	TRUE	FALSE	FALSE	FALSE	TRUE	TRUE	TRUE	FALSE	0.427451	3.78866	0.0192911	0.046238	3.05584	40.3691	2.24998e-06	0.000101774	2.92254	28.3376	1.27832e-07	8.80297e-07	0.213906	1.15965	0.310698	0.4656	27.4882	27.6761	27.7859	27.0995	27.2197	27.3486	26.7427	26.8289	26.6799	23.7411	23.7713	23.5716	26.5351	26.6771	26.6915	26.358
P62195;P62195-2;J3QSA9;J3QQM1;J3KRP2;J3QLH6;J3QRW1;J3QSE0;J3QRR3;J3KTQ9	P62195	PSMC5	ENSG00000087191	5705	17q	FALSE		FALSE	0.562696	TRUE	TRUE	FALSE	FALSE	TRUE	TRUE	TRUE	FALSE	0.425401	5.68609	0.00472346	0.0160073	2.02373	31.293	6.21459e-06	0.000129407	3.56363	30.3007	8.57351e-08	6.95832e-07	0.11338	1.33986	0.251343	0.401466	27.833	27.7212	27.8261	27.2501	27.4763	27.3777	27.2087	27.1896	27.2445	25.1563	25.1034	25.3121	26.9294	27.3709	27.2471	27.2787
B1AKJ5;O43847;O43847-2;G3V1R5;F5H7V1;H0Y5G9	B1AKJ5	NRD1	ENSG00000078618	4898	1p	TRUE	Matrix	FALSE	0.639143	FALSE	FALSE	FALSE	FALSE	TRUE	TRUE	TRUE	FALSE	0.422034	4.88046	0.00815789	0.0243937	1.27204	17.961	5.64822e-05	0.000314971	1.34872	12.6502	1.49536e-05	3.21625e-05	-0.169076	-1.13288	0.320568	0.474137	25.5227	25.6456	25.6257	25.268	25.2382	25.0216	25.0051	24.899	24.996	23.7411	23.7713	23.5716	25.23	24.8566	24.9578	24.9219
A5YKK6-2;A5YKK6;A5YKK6-3;A5YKK6-4;H3BNB1;H3BVC9;H3BMZ2;H3BT18;H3BTH2;H3BU44	A5YKK6-2	CNOT1	ENSG00000125107	23019	16q	FALSE		FALSE	0.621393	TRUE	FALSE	FALSE	FALSE	TRUE	TRUE	TRUE	FALSE	0.396623	3.72834	0.0203263	0.0475972	1.13423	8.04044	0.00129874	0.00316506	0.678117	2.5488	0.0435608	0.0482888	0.0924037	0.519527	0.630817	0.733156	25.4352	25.2119	25.2347	25.0419	24.8813	24.7687	24.7782	24.6393	25.0691	23.7411	23.7713	23.5716	23.8796	24.484	23.9435	24.9769
P23528;G3V1A4;E9PP50;E9PK25;E9PLJ3;E9PS23;E9PQB7;Q9Y281-3;Q9Y281	P23528	CFL1	ENSG00000165410;ENSG00000172757	1073;1072	14q	FALSE		FALSE	0.574345	TRUE	FALSE	FALSE	FALSE	TRUE	TRUE	TRUE	FALSE	0.333267	21.8507	2.59566e-05	0.000660488	0.601853	4.85153	0.00833017	0.0150994	5.29495	54.1233	2.67094e-09	2.56957e-07	0.380785	1.79613	0.146899	0.265675	28.5711	28.5294	28.5458	28.214	28.2003	28.2322	28.3438	28.3701	28.4467	27.8653	27.5487	27.941	28.8791	29.1443	28.8286	28.8993
Q06210-2;Q06210	Q06210-2	GFPT1	ENSG00000198380	2673	2p	FALSE		FALSE	0.711048	FALSE	FALSE	FALSE	FALSE	TRUE	TRUE	TRUE	FALSE	0.275007	5.77014	0.00447807	0.015637	2.16143	23.2571	2.0258e-05	0.000185871	2.74938	20.5619	8.60715e-07	3.28901e-06	0.202767	1.75114	0.15481	0.276465	27.6238	27.5509	27.6394	27.2909	27.4079	27.2904	27.7273	27.8358	27.7703	25.7772	25.4766	25.5952	26.4459	26.0675	26.4437	26.6119
P43490;A0A0C4DFS8	P43490	NAMPT	ENSG00000105835	10135	7q	FALSE		FALSE	0.601119	FALSE	FALSE	FALSE	FALSE	TRUE	TRUE	TRUE	FALSE	0.258812	4.53361	0.0105483	0.0294484	1.90002	26.0102	1.2981e-05	0.000157337	2.41999	11.3997	2.73187e-05	5.40727e-05	0.291957	2.61827	0.0589063	0.138626	26.1389	26.215	26.0907	25.9735	25.8241	25.8706	25.6059	25.5233	25.6548	23.7411	23.7713	23.5716	25.6037	25.8776	26.5128	26.2574
B4DR61;P61619;P61619-3;H7C1Q9;C9JXC6;H7C069;A6NK38;F2Z2C7;A6NIF9;C9JJV4;F8W776;Q8TC24;Q9H9S3-2;Q9H9S3-3;Q9H9S3	B4DR61	SEC61A1	ENSG00000058262;ENSG00000065665	29927;55176	3q	FALSE		FALSE	0.770038	FALSE	FALSE	FALSE	FALSE	FALSE	TRUE	TRUE	FALSE	#N/A	#N/A	#N/A	#N/A	2.0665	8.78986	0.000923951	0.00242201	1.99088	6.77722	0.002474	0.00310617	-0.810375	#N/A	#N/A	#N/A	23.7411	23.7713	23.5716	25.8784	#N/A	25.605	26.2137	25.5104	25.5594	23.7411	23.7713	23.5716	26.0837	#N/A	25.1838	#N/A
D6RCD0;Q8NBQ5	D6RCD0	HSD17B11	ENSG00000198189	51170	4q	FALSE		FALSE	0.763429	FALSE	FALSE	FALSE	FALSE	FALSE	TRUE	TRUE	FALSE	#N/A	#N/A	#N/A	#N/A	0.924105	7.22703	0.00194454	0.0043683	2.08121	14.0592	8.08046e-06	1.87742e-05	#N/A	#N/A	#N/A	#N/A	23.7411	23.7713	23.5716	23.7411	23.7713	23.5716	24.4039	24.6728	24.7795	23.7411	23.7713	23.5716	25.7091	26.0936	25.6101	25.4836
P11908;P11908-2;A6NMS2;D3YTJ7;H7C540	P11908	PRPS2	ENSG00000101911	5634	Xp	FALSE		FALSE	0.639274	FALSE	FALSE	FALSE	FALSE	FALSE	TRUE	TRUE	FALSE	#N/A	#N/A	#N/A	#N/A	1.97785	8.66426	0.000976357	0.00252203	2.12467	11.7761	2.26457e-05	4.56429e-05	#N/A	#N/A	#N/A	#N/A	23.7411	23.7713	23.5716	23.7411	23.7713	23.5716	25.4801	26.1107	25.4267	23.7411	23.7713	23.5716	25.6692	25.7859	26.2088	25.4062
S4R3Q3;P20336	S4R3Q3	RAB3A	ENSG00000105649	5864	19p	FALSE		FALSE	0.559	TRUE	FALSE	FALSE	FALSE	FALSE	TRUE	TRUE	FALSE	#N/A	#N/A	#N/A	#N/A	2.44525	16.8826	0.00045258	0.00136639	2.47695	17.5997	1.08612e-05	2.39631e-05	#N/A	#N/A	#N/A	#N/A	23.7411	23.7713	23.5716	23.7411	23.7713	23.5716	25.9781	#N/A	26.3017	23.7411	23.7713	23.5716	#N/A	26.004	25.9606	26.3949
P20337	P20337	RAB3B	ENSG00000169213	5865	1p	FALSE		FALSE	0.578857	FALSE	FALSE	FALSE	FALSE	FALSE	TRUE	TRUE	FALSE	#N/A	#N/A	#N/A	#N/A	2.09704	11.6051	0.000315031	0.00106281	2.01084	15.0551	5.41262e-06	1.3629e-05	#N/A	#N/A	#N/A	#N/A	23.7411	23.7713	23.5716	23.7411	23.7713	23.5716	25.4526	25.9715	25.951	23.7411	23.7713	23.5716	25.4016	25.8909	25.522	25.8006
P50416-2;P50416	P50416-2	CPT1A	ENSG00000110090	1374	11q	TRUE	MOM	FALSE	0.676286	FALSE	FALSE	FALSE	FALSE	FALSE	TRUE	TRUE	FALSE	#N/A	#N/A	#N/A	#N/A	1.45812	6.89598	0.00231851	0.00505276	2.06243	9.31137	8.6871e-05	0.000144891	#N/A	#N/A	#N/A	#N/A	23.7411	23.7713	23.5716	23.7411	23.7713	23.5716	25.2638	24.7607	25.4338	23.7411	23.7713	23.5716	25.704	25.9729	25.1105	26.0338
P52907	P52907	CAPZA1	ENSG00000116489	829	1p	FALSE		FALSE	0.562476	TRUE	FALSE	FALSE	FALSE	FALSE	TRUE	TRUE	FALSE	#N/A	#N/A	#N/A	#N/A	2.49239	14.7355	0.000123445	0.000541133	3.13954	24.5576	2.99847e-07	1.50286e-06	#N/A	#N/A	#N/A	#N/A	23.7411	23.7713	23.5716	23.7411	23.7713	23.5716	26.2659	25.8839	26.4114	23.7411	23.7713	23.5716	26.4884	26.871	26.9978	26.7725
Q8IV36-2;Q8IV36;Q8IV36-3;J3KSF1;E9PIM7;X6R4D2;E9PMS4	Q8IV36-2	HID1	ENSG00000167861	283987	17q	FALSE		FALSE	0.655881	FALSE	FALSE	FALSE	FALSE	FALSE	TRUE	TRUE	FALSE	#N/A	#N/A	#N/A	#N/A	2.37466	10.8231	0.000413452	0.00128089	1.5068	11.1571	3.09246e-05	6.05829e-05	#N/A	#N/A	#N/A	#N/A	23.7411	23.7713	23.5716	23.7411	23.7713	23.5716	25.672	26.1479	26.3881	23.7411	23.7713	23.5716	25.1115	24.889	25.4564	25.1419
Q8NEW0;H0Y362	Q8NEW0	SLC30A7	ENSG00000162695	148867	1p	FALSE		FALSE	0.800524	FALSE	FALSE	FALSE	FALSE	FALSE	TRUE	TRUE	FALSE	#N/A	#N/A	#N/A	#N/A	2.45065	11.3281	0.00034617	0.00112387	3.00705	8.71891	0.000328589	0.000484882	#N/A	#N/A	#N/A	#N/A	23.7411	23.7713	23.5716	23.7411	23.7713	23.5716	25.786	26.5038	26.146	23.7411	23.7713	23.5716	26.7568	#N/A	25.9083	27.2846
Q8WUY1;H0YAR9	Q8WUY1	THEM6	ENSG00000130193	51337	8q	FALSE		FALSE	0.78781	FALSE	FALSE	FALSE	FALSE	FALSE	TRUE	TRUE	FALSE	#N/A	#N/A	#N/A	#N/A	2.98255	23.1172	0.000177316	0.00070333	2.63213	31.4463	6.87056e-08	6.56428e-07	#N/A	#N/A	#N/A	#N/A	23.7411	23.7713	23.5716	23.7411	23.7713	23.5716	26.5417	#N/A	26.8127	23.7411	23.7713	23.5716	26.1673	26.2335	26.3958	26.3035
Q9NZ01;M0R2N5;M0R3C3;Q9NZ01-2;M0R329	Q9NZ01	TECR	ENSG00000099797	9524	19p	FALSE		FALSE	0.669798	FALSE	FALSE	FALSE	FALSE	FALSE	TRUE	TRUE	FALSE	#N/A	#N/A	#N/A	#N/A	0.92353	4.86216	0.00826638	0.0150125	0.722979	3.93559	0.0110084	0.0128786	0.107686	0.456673	0.678942	0.76926	23.7411	24.621	23.5716	23.7411	23.7713	25.4388	26.6136	26.7235	26.6168	25.9457	25.3567	25.881	27.6024	27.4935	28.1325	27.8312
Q9Y5X1	Q9Y5X1	SNX9	ENSG00000130340	51429	6q	FALSE		FALSE	0.586333	FALSE	FALSE	FALSE	FALSE	FALSE	TRUE	TRUE	FALSE	#N/A	#N/A	#N/A	#N/A	1.03363	8.68021	0.000969503	0.00251117	0.805031	6.72901	0.00109877	0.00144961	#N/A	#N/A	#N/A	#N/A	23.7411	23.7713	23.5716	23.7411	23.7713	23.5716	24.9094	24.558	24.7175	23.7411	23.7713	23.5716	24.2375	#N/A	24.5312	24.575
K7ELY9;E7EV84;Q14457;K7ER46;K7EN35	K7ELY9	BECN1	ENSG00000126581	8678	17q	FALSE		FALSE	0.571655	TRUE	FALSE	FALSE	FALSE	FALSE	TRUE	TRUE	FALSE	#N/A	#N/A	#N/A	#N/A	1.72625	13.9065	0.000155045	0.000630827	2.29738	12.9396	0.000205762	0.000312249	#N/A	#N/A	#N/A	#N/A	23.7411	23.7713	23.5716	23.7411	23.7713	23.5716	25.6343	25.2924	25.336	23.7411	23.7713	23.5716	#N/A	#N/A	26.1777	25.7028
Q9NPH2-2;Q9NPH2-3;Q9NPH2;J3QS51	Q9NPH2-2	ISYNA1	ENSG00000105655	51477	19p	FALSE		FALSE	0.659238	FALSE	FALSE	FALSE	FALSE	FALSE	TRUE	TRUE	FALSE	1.68943	#N/A	#N/A	#N/A	2.67248	30.9527	6.4914e-06	0.000129407	2.29615	9.46606	7.91299e-05	0.000133697	#N/A	#N/A	#N/A	#N/A	25.8077	26.3571	25.9906	23.7411	25.7744	23.5716	26.4712	26.3666	26.2636	23.7411	23.7713	23.5716	25.2973	25.9575	26.3994	26.102
C9JXC1;A0A286YFD6;P31350;P31350-2;A0A2R8Y837;Q7LG56-3	C9JXC1	RRM2	ENSG00000048392;ENSG00000171848	50484;6241	8q	FALSE		FALSE	0.689333	FALSE	FALSE	FALSE	FALSE	FALSE	TRUE	TRUE	FALSE	1.61252	1.67357	0.16953	0.252535	1.50692	11.1605	0.00036688	0.001183	1.14466	3.28235	0.0167733	0.0192269	1.28259	#N/A	#N/A	#N/A	26.6422	27.0485	26.5141	23.2457	26.3172	25.8044	25.4222	25.1725	25.01	23.7411	23.7713	23.5716	24.1214	24.3058	25.1754	25.5477
E9PF10;O75694-2;O75694	E9PF10	NUP155	ENSG00000113569	9631	5p	FALSE		FALSE	0.674571	TRUE	TRUE	FALSE	FALSE	FALSE	TRUE	TRUE	FALSE	1.39812	#N/A	#N/A	#N/A	1.70741	9.56155	0.000668365	0.00185605	1.3623	10.3415	4.78121e-05	8.76233e-05	2.17118	#N/A	#N/A	#N/A	24.9544	25.0248	25.5836	23.7411	24.0559	23.5716	25.3582	25.1365	25.7114	23.7411	23.7713	23.5716	25.2538	24.707	25.0518	25.0082
P46783;A0A2R8Y6L3;F6U211;A0A2R8Y7H1;A0A2R8YFH6;A0A1W2PQS6;S4R435;Q9NQ39	P46783	RPS10	ENSG00000124614;ENSG00000270800	6204;100529239	6p	FALSE		FALSE	0.591007	TRUE	FALSE	FALSE	FALSE	FALSE	TRUE	TRUE	FALSE	1.32937	#N/A	#N/A	#N/A	2.46696	11.0656	0.000379293	0.00120661	2.36985	5.16896	0.00207653	0.00266229	1.06193	2.50844	0.0661673	0.150691	25.6695	25.5669	25.9052	23.7411	23.7713	25.6411	25.9772	25.9192	26.5885	23.7411	23.7713	23.5716	26.9299	24.8309	25.8335	26.4566
P08240-2;P08240	P08240-2	SRPR	ENSG00000182934	6734	11q	FALSE		FALSE	0.655524	FALSE	FALSE	FALSE	FALSE	FALSE	TRUE	TRUE	FALSE	1.182	#N/A	#N/A	#N/A	1.44948	13.2551	0.000187206	0.00072734	1.67933	12.1794	1.86345e-05	3.86729e-05	#N/A	#N/A	#N/A	#N/A	25.2339	25.1897	25.6223	23.7411	25.1873	23.5716	25.3225	25.0752	25.0347	23.7411	23.7713	23.5716	25.5969	25.069	25.44	25.183
A0A1C7CYX9;Q16555-2;Q16555;E5RFU4	A0A1C7CYX9	DPYSL2	ENSG00000092964	1808	8p	FALSE		FALSE	0.586651	FALSE	FALSE	FALSE	FALSE	FALSE	TRUE	TRUE	FALSE	1.15891	#N/A	#N/A	#N/A	1.37338	11.905	0.000285156	0.0009936	1.5841	7.16589	0.000372843	0.000541396	-0.24218	-1.13096	0.321284	0.474533	25.0831	24.9808	25.0115	23.7411	24.286	23.5716	26.5989	26.5088	26.37	24.9518	25.1278	25.2779	24.6732	25.3948	25.6667	25.1733
Q12797-10;Q12797;E5RHK2;A0A087WW51	Q12797-10	ASPH	ENSG00000198363	444	8q	FALSE		FALSE	0.664762	FALSE	FALSE	FALSE	FALSE	FALSE	TRUE	TRUE	FALSE	0.834998	#N/A	#N/A	#N/A	1.37045	18.3757	5.16005e-05	0.000300106	1.58856	6.38577	0.000693844	0.000945584	-0.569906	-4.42756	0.0114437	0.0412856	24.826	24.9698	25.1377	23.7411	23.7713	24.9161	24.9828	25.1023	25.1102	23.7411	23.7713	23.5716	25.5846	24.5506	25.5458	25.2449
P07195;A8MW50;C9J7H8;F5H793;F5H5G7;F5H155;A0A087WUM2;G3XAP5;F5H245;Q6ZMR3;P07864	P07195	LDHB	ENSG00000111716;ENSG00000166796;ENSG00000166800	3945;3948;160287	12p	TRUE	unknown	FALSE	0.692784	FALSE	FALSE	FALSE	FALSE	FALSE	TRUE	TRUE	FALSE	0.788741	1.70374	0.163637	0.24677	0.691301	6.63678	0.00267479	0.00571103	4.32663	30.2277	8.69775e-08	6.99669e-07	0.516962	2.54889	0.0633802	0.14623	28.4741	28.2499	28.2928	26.6417	27.9056	28.1032	28.2342	28.3086	28.0762	27.4716	27.4062	27.6673	27.9798	27.6267	28.0421	28.2295
Q8N392-2;Q8N392	Q8N392-2	ARHGAP18	ENSG00000146376	93663	6q	FALSE		FALSE	0.655524	FALSE	FALSE	FALSE	FALSE	FALSE	TRUE	TRUE	FALSE	0.707939	#N/A	#N/A	#N/A	1.30574	13.1119	0.000195359	0.000749798	1.21474	17.4001	2.31004e-06	7.14226e-06	#N/A	#N/A	#N/A	#N/A	24.8204	24.7161	24.7046	23.7411	24.8046	23.5716	24.8779	24.9785	25.1448	23.7411	23.7713	23.5716	24.8379	24.8227	24.8901	24.8797
O14980;C9JKM9;C9IYM2;F8WF71;C9IZS4;C9JQ02;C9JV99;C9J673;C9JF49;H7BZC5	O14980	XPO1	ENSG00000082898	7514	2p	FALSE		FALSE	0.560133	TRUE	TRUE	FALSE	FALSE	FALSE	TRUE	TRUE	FALSE	0.655281	2.5913	0.0606011	0.11202	5.45752	58.3044	5.18197e-07	0.000101774	5.40984	48.8173	4.95444e-09	2.83835e-07	-0.114966	-1.78907	0.148111	0.26675	29.75	29.4879	29.853	28.749	29.4916	28.8845	29.0514	29.1184	29.2867	23.7411	23.7713	23.5716	29.0101	29.3113	28.9436	28.9458
P61221;D6R9I9;D6RGF4;H0Y990	P61221	ABCE1	ENSG00000164163	6059	4q	FALSE		FALSE	0.658536	FALSE	FALSE	FALSE	FALSE	FALSE	TRUE	TRUE	FALSE	0.617587	2.74119	0.0518418	0.0983623	3.4654	29.1099	8.29048e-06	0.000133345	3.14066	23.6082	3.79067e-07	1.7491e-06	-0.0285006	-0.148707	0.88898	0.922067	27.1234	27.6361	27.7046	26.7219	27.1313	26.758	27.3243	27.1813	26.9745	23.7411	23.7713	23.5716	26.6992	27.0032	26.5008	26.9309
P0DP25;P0DP24;P0DP23;H0Y7A7;E7ETZ0;E7EMB3;F8WBR5;G3V226;M0QZ52;G3V479;G3V361;Q96HY3;C9J7T9;P02585	P0DP25	CALM2	ENSG00000101470;ENSG00000143933;ENSG00000160014;ENSG00000198668	7125;805;808;801	20q	FALSE		FALSE	0.520891	TRUE	FALSE	FALSE	FALSE	FALSE	TRUE	TRUE	FALSE	0.462876	2.16661	0.118834	0.19001	2.52936	21.7962	2.62157e-05	0.000207966	2.65146	28.573	1.2168e-07	8.44326e-07	1.45926	#N/A	#N/A	#N/A	25.1999	25.1755	25.6443	24.9888	24.7652	#N/A	26.3783	26.0422	26.2516	23.7411	23.7713	23.5716	26.384	26.3675	26.3162	26.1096
Q96J02-2;Q96J02;Q96J02-3;H0YBS9;A0A1W2PR79	Q96J02-2	ITCH	ENSG00000078747;ENSG00000123124	83737;11059	20q	FALSE		FALSE	0.588508	TRUE	FALSE	FALSE	FALSE	FALSE	TRUE	TRUE	FALSE	0.460335	1.13826	0.318562	0.415219	1.06088	4.36494	0.0120155	0.0206353	1.39432	9.13953	9.65186e-05	0.000158367	#N/A	#N/A	#N/A	#N/A	26.4417	26.5422	26.855	25.4017	26.6741	26.382	24.2951	24.9044	25.0671	23.7411	23.7713	23.5716	24.6998	25.1006	24.9891	25.3593
E9PGT1;Q15631;H7C1D4;Q15631-2;A0A0J9YVW2	E9PGT1	TSN	ENSG00000211460	7247	2q	FALSE		FALSE	0.645857	TRUE	FALSE	FALSE	FALSE	FALSE	TRUE	TRUE	FALSE	0.457614	2.13955	0.0991376	0.16588	2.78524	20.7342	3.19668e-05	0.000227813	2.48618	14.1925	7.64683e-06	1.79612e-05	-0.842811	-8.86695	0.000893507	0.00680737	27.2099	27.1708	27.1626	27.0355	26.8197	26.3153	26.4028	26.7136	26.3233	23.7411	23.7713	23.5716	25.8659	26.2439	26.5345	25.872
P50395;P50395-2;Q5SX87;V9GYJ7;V9GYF8;Q5SX90;Q5SX86;Q5SX91	P50395	GDI2	ENSG00000057608	2665	10p	FALSE		FALSE	0.60902	FALSE	FALSE	FALSE	FALSE	FALSE	TRUE	TRUE	FALSE	0.456928	2.44353	0.070938	0.126712	2.2789	11.4085	0.000336758	0.00110466	2.33653	30.9663	7.5311e-08	6.84577e-07	0.0165794	0.0904368	0.932288	0.953885	26.1908	26.2994	26.1894	26.115	25.4899	25.7039	26.1232	25.5965	26.2009	23.7411	23.7713	23.5716	25.9726	26.0667	25.9715	25.9069
R4GNH3;P17980;E9PKD5;E9PM69;E9PMD8;E9PN50;E9PLG2	R4GNH3	PSMC3	ENSG00000165916	5702	11p	FALSE		FALSE	0.597197	TRUE	TRUE	FALSE	FALSE	FALSE	TRUE	TRUE	FALSE	0.45589	1.81511	0.143691	0.220507	2.56849	28.939	9.0606e-05	0.000439377	2.5579	20.0973	9.85509e-07	3.67143e-06	0.125359	0.84276	0.446806	0.579333	26.9938	27.1252	26.7273	26.4165	26.1519	26.9102	26.314	26.2123	#N/A	23.7411	23.7713	23.5716	26.0895	26.1911	26.5055	26.0171
P08243-2;P08243;P08243-3;F8WEJ5;C9J057;C9JT45;C9JM09;C9JLN6	P08243-2	ASNS	ENSG00000070669	440	7q	FALSE		FALSE	0.625397	FALSE	FALSE	FALSE	FALSE	FALSE	TRUE	TRUE	FALSE	0.448989	2.6067	0.0596267	0.110554	2.02166	9.81075	0.000605124	0.0017227	2.82119	20.7491	8.15698e-07	3.15609e-06	0.372339	2.062	0.108206	0.210644	28.3415	28.3408	28.446	28.2353	27.8917	27.6543	27.0881	27.2047	27.026	25.0647	25.4393	24.7498	26.5366	26.2009	26.7515	26.3673
O60884;A0A087WT48;I3L320	O60884	DNAJA2	ENSG00000069345	10294	16q	FALSE		FALSE	0.54573	FALSE	TRUE	FALSE	FALSE	FALSE	TRUE	TRUE	FALSE	0.438639	2.1321	0.0999712	0.166847	1.20538	19.2067	0.00030824	0.00104735	3.03118	26.145	2.06543e-07	1.16613e-06	0.0300276	0.124918	0.906615	0.933046	27.0989	27.6672	27.6334	27.0501	27.1747	26.8588	26.4049	26.2991	26.4378	#N/A	25.1324	25.218	26.5385	26.6197	26.5865	26.9515
Q96QK1;I3L4S0;A0A1W2PP10;I3L4P4	Q96QK1	VPS35	ENSG00000069329	55737	16q	FALSE		FALSE	0.605952	TRUE	FALSE	FALSE	FALSE	FALSE	TRUE	TRUE	FALSE	0.395394	1.59274	0.186438	0.269176	3.14858	41.2371	2.0668e-06	0.000101774	2.93962	24.3327	3.16711e-07	1.5478e-06	0.37409	1.50571	0.2066	0.346735	26.7314	26.5017	26.7301	25.7866	26.4962	26.4943	26.8882	26.8869	26.7546	23.7411	23.7713	23.5716	26.4012	26.532	26.868	26.5289
P18085;C9JAK5;C9JPM4;U3KQF2	P18085	ARF4	ENSG00000168374	378	3p	FALSE		FALSE	0.591524	FALSE	TRUE	FALSE	FALSE	FALSE	TRUE	TRUE	FALSE	0.377706	2.24948	0.0876952	0.150264	5.47211	33.8145	4.5626e-06	0.000129407	4.68394	31.0427	7.42112e-08	6.81394e-07	0.256534	#N/A	#N/A	#N/A	28.7561	28.591	28.4668	28.4653	28.2524	27.9632	28.8731	29.2659	29.3613	23.7411	23.7713	23.5716	28.2202	28.7297	28.1921	28.1653
Q7Z6Z7-2;Q7Z6Z7-3;Q7Z6Z7;H0Y659;A0A087X1S3	Q7Z6Z7-2	HUWE1	ENSG00000086758	10075	Xp	FALSE		FALSE	0.691524	TRUE	FALSE	FALSE	FALSE	FALSE	TRUE	TRUE	FALSE	0.347846	1.97742	0.119153	0.190022	1.31345	6.62759	0.00268863	0.00572769	0.674033	4.84429	0.00469728	0.00571597	-0.202162	-1.0051	0.371719	0.522083	25.1963	25.7664	25.4788	25.2534	25.0464	25.0982	25.3036	24.6585	25.0622	23.7411	23.7713	23.5716	24.493	24.0498	24.408	#N/A
Q02809;Q02809-2;Q5JXB7;Q5JXB8	Q02809	PLOD1	ENSG00000083444	5351	1p	FALSE		FALSE	0.644222	FALSE	FALSE	FALSE	FALSE	FALSE	TRUE	TRUE	FALSE	0.347659	1.65254	0.173768	0.256967	2.22659	22.5404	2.29419e-05	0.000190736	2.75851	29.3024	1.04699e-07	7.93889e-07	#N/A	#N/A	#N/A	#N/A	26.1021	25.9919	26.3168	25.9272	26.0223	25.4183	25.906	26.0612	25.7965	23.7411	23.7713	23.5716	26.2978	26.3156	26.4096	26.5826
Q96AG4	Q96AG4	LRRC59	ENSG00000108829	55379	17q	FALSE		FALSE	0.777286	FALSE	TRUE	FALSE	FALSE	FALSE	TRUE	TRUE	FALSE	0.339379	2.17124	0.118318	0.189432	2.27131	25.139	1.4866e-05	0.000161988	2.85533	9.95654	5.93759e-05	0.000105005	#N/A	#N/A	#N/A	#N/A	26.2003	26.2699	26.5925	#N/A	26.0284	26.0012	26.0021	26.0571	25.8387	23.7411	23.7713	23.5716	26.9897	26.6905	26.6143	25.6985
P60228;E5RGA2;H0YBR5;E5RIT4;H0YAW4;E5RHS5;E5RII3;E5RIP5;E5RJ25;H0YBP5	P60228	EIF3E	ENSG00000104408	3646	8q	FALSE		FALSE	0.59683	TRUE	FALSE	FALSE	FALSE	FALSE	TRUE	TRUE	FALSE	0.306979	2.39191	0.0750122	0.132823	0.75283	6.93487	0.00227024	0.00497042	3.65147	30.5169	8.21742e-08	6.92855e-07	0.299398	1.75984	0.153245	0.275061	27.6371	27.4902	27.3203	27.3448	27.1438	27.038	27.3795	27.2961	27.4188	26.4161	26.6585	26.7613	27.1308	27.4458	27.1178	27.483
Q07065	Q07065	CKAP4	ENSG00000136026	10970	12q	FALSE		FALSE	0.70319	FALSE	FALSE	FALSE	FALSE	FALSE	TRUE	TRUE	FALSE	0.304398	1.74812	0.155357	0.235741	1.79913	8.92671	0.000870758	0.00229938	3.0797	16.8948	2.74826e-06	8.11095e-06	0.428661	1.6517	0.17394	0.303491	26.2123	26.0091	26.3972	26.0998	25.9573	25.6483	25.3027	25.3014	25.8772	23.7411	23.7713	23.5716	26.3152	26.7349	27.1429	26.6974
Q99614;H0YB37	Q99614	TTC1	ENSG00000113312	7265	5q	FALSE		FALSE	0.560786	FALSE	FALSE	FALSE	FALSE	FALSE	TRUE	TRUE	FALSE	0.278079	1.17222	0.306159	0.401628	1.56652	23.6851	1.8841e-05	0.000183851	1.5932	7.75338	0.000570689	0.000790787	-0.242084	-1.66797	0.170648	0.299199	26.4883	25.9278	26.2697	25.9814	26.2323	25.638	25.2731	25.2175	25.293	23.7411	23.7713	23.5716	24.7969	#N/A	25.5485	25.3628
B4DLR8;P15559-3;P15559-2;P15559;H3BNV2;H3BRK3	B4DLR8	NQO1	ENSG00000181019	1728	16q	FALSE		FALSE	0.633583	FALSE	FALSE	FALSE	FALSE	FALSE	TRUE	TRUE	FALSE	0.274507	1.12129	0.324928	0.421266	1.55188	18.8074	4.70643e-05	0.000287851	3.79429	13.3692	1.08398e-05	2.39631e-05	0.629781	2.00473	0.115491	0.221566	27.3586	27.3696	27.5637	26.6866	27.3571	27.4247	27.8132	27.611	27.6665	26.0599	26.2514	26.1238	27.1919	26.7753	27.9182	27.8633
Q86VP6;Q86VP6-2;A0A0C4DGH5;H0YH27;Q86VP6-3;O75155-2;O75155;F5H6I6	Q86VP6	CAND1	ENSG00000111530;ENSG00000144712	55832;23066	12q	FALSE		FALSE	0.65999	TRUE	FALSE	FALSE	FALSE	FALSE	TRUE	TRUE	FALSE	0.272163	2.45273	0.0702387	0.126017	0.60899	5.45455	0.00548998	0.0104929	2.8191	25.9569	2.15613e-07	1.18783e-06	0.0925474	0.625379	0.565631	0.682107	26.7953	26.4707	26.6978	26.4155	26.2743	26.4574	27.2307	27.1928	27.0768	26.3703	26.5838	26.7193	26.3659	26.3057	26.6899	26.4864
Q9Y6Y8;Q9Y6Y8-2;A0A0C4DH82;H7C0V8;H7C4C4	Q9Y6Y8	SEC23IP	ENSG00000107651	11196	10q	FALSE		FALSE	0.63246	TRUE	FALSE	FALSE	FALSE	FALSE	TRUE	TRUE	FALSE	0.271893	1.62215	0.180091	0.262812	2.60964	21.4029	2.81816e-05	0.000212033	2.29819	30.5708	8.13135e-08	6.92855e-07	-0.126308	-0.609064	0.575378	0.689098	26.7138	26.4384	26.7414	26.0856	26.5017	26.4906	26.0975	26.4385	26.3768	23.7411	23.7713	23.5716	25.9144	26.0127	25.9717	25.8655
P22102;P22102-2;F8WD69;C9JBJ1;C9JTV6;A0A140TA71;C9JKQ7;H7C366	P22102	GART	ENSG00000159131;ENSG00000262473	2618	21q	FALSE		FALSE	0.654683	FALSE	TRUE	FALSE	FALSE	FALSE	TRUE	TRUE	FALSE	0.242092	1.63591	0.177199	0.259835	3.12547	43.0474	1.74101e-06	0.000101774	2.91186	41.2295	1.36156e-08	3.6772e-07	0.00319326	0.0302405	0.977324	0.984763	27.9094	27.5676	27.9676	27.5678	27.7131	27.4375	26.7452	26.8535	26.8616	23.7411	23.7713	23.5716	26.513	26.5939	26.5809	26.5312
Q9Y3F4-2;Q9Y3F4;H0YH33	Q9Y3F4-2	STRAP	ENSG00000023734	11171	12p	FALSE		FALSE	0.628619	TRUE	FALSE	FALSE	FALSE	FALSE	TRUE	TRUE	FALSE	0.232495	0.970725	0.403285	0.498489	2.27168	25.7746	0.000128099	0.000557054	2.42333	29.93	9.22683e-08	7.29321e-07	0.215485	2.11664	0.124579	0.235588	25.9591	25.9791	26.2302	26.1073	25.54	#N/A	25.9174	#N/A	26.0152	23.7411	23.7713	23.5716	26.0282	25.9743	26.1812	26.0812
P49588;P49588-2;H3BPK7	P49588	AARS	ENSG00000090861	16	16q	FALSE		FALSE	0.623905	FALSE	TRUE	FALSE	FALSE	FALSE	TRUE	TRUE	FALSE	0.215204	1.55734	0.194383	0.279325	3.4503	41.1495	2.08442e-06	0.000101774	2.47641	9.50491	7.73127e-05	0.00013087	0.0231773	0.201578	0.850083	0.894869	27.5813	27.3815	27.7409	27.4717	27.4125	27.1739	27.2469	27.0527	27.1353	23.7411	23.7713	23.5716	25.3868	26.4976	26.388	26.2048
A0A087WYT3;Q15185-3;Q15185-4;Q15185;Q15185-2;B4DDC6	A0A087WYT3	PTGES3	ENSG00000110958	10728	12q	FALSE		FALSE	0.504921	TRUE	FALSE	FALSE	FALSE	FALSE	TRUE	TRUE	FALSE	0.205653	0.866683	0.43501	0.529125	3.20232	17.9646	5.64363e-05	0.000314971	2.97157	14.0851	7.99409e-06	1.86803e-05	0.206156	0.862647	0.436982	0.577013	28.0311	28.273	27.8861	28.1868	27.9156	27.4707	27.0384	26.5641	27.0884	23.7411	23.7713	23.5716	26.2206	26.9773	26.9394	26.3204
P13667;C9JMN9	P13667	PDIA4	ENSG00000155660	9601	7q	FALSE		FALSE	0.734905	FALSE	FALSE	FALSE	FALSE	FALSE	TRUE	TRUE	FALSE	0.204121	0.882271	0.427461	0.521502	1.21946	5.56815	0.00509626	0.00990012	3.53827	15.5562	4.46638e-06	1.18021e-05	-0.332773	-3.18912	0.0332443	0.0911713	27.7842	27.796	27.8913	27.8573	27.8398	27.1621	27.1488	27.0615	27.2874	25.8082	25.6741	26.357	28.4435	28.4971	28.4904	28.6186
A0A140T8Z0;A0A0G2JH68;O60610-2;O60610-3;O60610;A0A2R8Y5N1;H9KV28;B4E2I7;A0A2R8YEF8;H7C2W8	A0A140T8Z0	DIAPH1	ENSG00000131504	1729	5q	FALSE		FALSE	0.613875	TRUE	FALSE	FALSE	FALSE	FALSE	TRUE	TRUE	FALSE	0.199511	1.02667	0.362603	0.461289	1.67161	11.0464	0.000381864	0.00121073	1.2994	7.31775	0.000332511	0.000489874	-0.0515104	-0.240152	0.822018	0.872948	27.2351	27.0953	27.4505	26.924	27.3885	26.8699	25.5753	25.1057	25.4178	23.7411	23.7713	23.5716	25.108	24.4709	25.2106	24.9797
P62258;P62258-2;B4DJF2;I3L3T1;K7EIT4;K7EM20;I3L0W5	P62258	YWHAE	ENSG00000108953;ENSG00000274474	7531	17p	FALSE		FALSE	0.523495	TRUE	TRUE	FALSE	FALSE	FALSE	TRUE	TRUE	FALSE	0.195641	1.608	0.183116	0.266271	1.35215	3.41236	0.0269688	0.041707	4.40889	44.1745	9.01098e-09	3.17017e-07	0.378621	2.67678	0.0554135	0.132169	28.2708	27.9452	28.2188	28.0774	27.924	27.8465	27.734	27.8951	27.854	26.226	25.9544	27.2464	28.0361	28.1268	27.8539	28.1903
A0A087WUC6;E9PI68;Q15005;E9PL01;E9PRB9;H0YE04	A0A087WUC6	SPCS2	ENSG00000118363	9789	11q	FALSE		FALSE	0.656048	FALSE	FALSE	FALSE	FALSE	FALSE	TRUE	TRUE	FALSE	0.191585	1.22022	0.289399	0.385444	2.33062	11.8042	0.00130694	0.00317687	2.61082	17.0373	2.61562e-06	7.76994e-06	0.132043	0.697755	0.523763	0.639015	26.2801	25.9752	26.0512	25.7926	26.1653	25.7738	25.7832	#N/A	26.2673	23.7411	23.7713	23.5716	26.2942	26.391	25.8565	26.4731
Q9H3N1;G3V448	Q9H3N1	TMX1	ENSG00000139921	81542	14q	FALSE		FALSE	0.737024	FALSE	FALSE	FALSE	FALSE	FALSE	TRUE	TRUE	FALSE	0.185728	#N/A	#N/A	#N/A	3.41661	17.2367	6.64745e-05	0.000354033	4.14429	13.8397	8.85871e-06	2.02835e-05	#N/A	#N/A	#N/A	#N/A	27.1397	27.1158	26.991	#N/A	26.8964	#N/A	26.9099	26.9365	27.4874	23.7411	23.7713	23.5716	27.3567	28.3557	27.2168	28.2195
Q9H3S7;R4GMM7;C9JD91	Q9H3S7	PTPN23	ENSG00000076201	25930	3p	FALSE		FALSE	0.570222	FALSE	FALSE	FALSE	FALSE	FALSE	TRUE	TRUE	FALSE	0.183367	0.948352	0.396651	0.492733	2.07522	27.8397	9.90303e-06	0.000144691	2.18802	18.643	1.53706e-06	5.21337e-06	0.190793	1.24423	0.281342	0.431799	26.8269	26.7116	26.9087	26.8648	26.7648	26.2675	25.8521	25.7308	25.7267	23.7411	23.7713	23.5716	25.6668	25.7221	25.837	26.0977
Q07866-3;Q07866-6;G3V5R9;G3V3H3;G3V2E7;E7EVH7;G5E9S8;Q07866-9;Q07866-4;Q07866-10;Q07866;Q07866-8;Q07866-5;Q07866-2;Q07866-7;F8W6L3;H0YJT3;H0YG16;H0YJU9;H0YJL0;G3V2P7;Q9NSK0;C9J8T5;Q9NSK0-4;C9JZE5;Q9NSK0-3;H0YGB8;Q9NSK0-5	Q07866-3	KLC1	ENSG00000126214;ENSG00000137171;ENSG00000256500	3831;89953	14q	FALSE		FALSE	0.575043	TRUE	FALSE	FALSE	FALSE	FALSE	TRUE	TRUE	FALSE	0.176035	2.60332	0.0598388	0.110779	1.7498	15.2608	0.000107526	0.000507139	1.46176	5.01898	0.0024065	0.00303821	-0.138545	-0.849986	0.443216	0.579113	26.6807	26.6271	26.756	26.5848	26.5499	26.401	25.6369	25.3391	25.3574	23.7411	23.7713	23.5716	24.5052	25.6976	24.7532	25.4626
Q9C0C9;K7ES11;K7EQ12	Q9C0C9	UBE2O	ENSG00000175931	63893	17q	FALSE		FALSE	0.635524	FALSE	FALSE	FALSE	FALSE	FALSE	TRUE	TRUE	FALSE	0.165687	0.888048	0.42469	0.519681	2.04904	25.3946	1.42794e-05	0.000161572	1.89084	11.4348	2.6839e-05	5.33632e-05	-0.283155	-1.56736	0.1921	0.324975	26.8348	26.6846	26.7781	26.3952	26.9618	26.4434	25.6828	25.846	25.7023	23.7411	23.7713	23.5716	25.8944	25.3454	25.6624	25.2327
Q8TD19;G3V459;G3V2Z5	Q8TD19	NEK9	ENSG00000119638	91754	14q	FALSE		FALSE	0.622984	TRUE	FALSE	FALSE	FALSE	FALSE	TRUE	TRUE	FALSE	0.165557	1.99034	0.117406	0.188219	3.36938	29.3531	8.0202e-06	0.000133345	2.56033	11.8807	7.44182e-05	0.000126678	-0.127222	-0.517799	0.631919	0.733156	26.7369	26.5322	26.6404	26.5875	26.4219	26.4034	26.9866	26.9496	27.2558	23.7411	23.7713	23.5716	25.7419	#N/A	26.5422	26.3256
Q8WUM4;Q8WUM4-2;Q8WUM4-3;C9IZF9;F8WEQ7;F8WBR8;F8WDK9	Q8WUM4	PDCD6IP	ENSG00000170248	10015	3p	FALSE		FALSE	0.579886	TRUE	FALSE	FALSE	FALSE	FALSE	TRUE	TRUE	FALSE	0.163408	1.60191	0.184434	0.267233	0.937569	10.7536	0.000423943	0.00130486	2.30027	17.2656	2.41822e-06	7.32722e-06	0.0827982	0.699617	0.522715	0.639015	28.5087	28.5202	28.5534	28.5298	28.3813	28.1808	27.971	27.8371	27.8692	26.8016	27.0147	27.0484	28.0923	27.7579	28.1071	28.2844
M0QZR4;Q92888-2;Q92888;Q92888-3;Q92888-4;M0QYC1;M0R2C7;M0QYS3;M0QXV6;M0QZH8	M0QZR4	ARHGEF1	ENSG00000076928	9138	19q	FALSE		FALSE	0.631651	TRUE	FALSE	FALSE	FALSE	FALSE	TRUE	TRUE	FALSE	0.162639	0.446218	0.67853	0.747118	1.59685	11.4702	0.000329745	0.0011007	1.00791	6.22465	0.00339181	0.00420049	-0.0373627	-0.280657	0.792891	0.846444	25.5537	25.1844	25.7273	25.507	24.6902	25.7803	25.471	25.0521	25.3514	23.7411	23.7713	23.5716	24.4452	#N/A	24.8563	#N/A
I3L0N3;P46459;I3L2G1;I3L0L3;K7EQD6;I3L338;I3L4Q9	I3L0N3	NSF	ENSG00000073969;ENSG00000276262;ENSG00000278174	4905	17q	FALSE		FALSE	0.591873	FALSE	FALSE	FALSE	FALSE	FALSE	TRUE	TRUE	FALSE	0.115988	0.784177	0.476771	0.56914	2.44773	9.59325	0.000659881	0.00184533	3.01234	13.6119	9.75979e-06	2.19595e-05	0.110554	0.706146	0.519055	0.63789	26.6818	26.8379	26.9285	26.7939	26.8616	26.4447	27.8001	27.5958	27.6755	25.4222	24.7523	25.5536	26.6081	26.1408	26.7037	27.1683
A0MZ66;A0MZ66-3;A0MZ66-4;A0MZ66-5;A0MZ66-6;A0MZ66-8;A0MZ66-2;A0MZ66-7	A0MZ66	KIAA1598	ENSG00000187164	57698	10q	FALSE		FALSE	0.565619	FALSE	FALSE	FALSE	FALSE	FALSE	TRUE	TRUE	FALSE	0.115465	1.20135	0.295881	0.391089	1.43397	14.9133	0.000117747	0.000534555	2.33415	8.30656	0.000165051	0.000254696	-0.185694	-0.889846	0.423831	0.572496	26.4213	26.132	26.3669	26.2617	26.1372	26.1749	25.0545	25.056	25.2753	23.7411	23.7713	23.5716	25.2405	25.8995	26.3052	26.4629
O00231;O00231-2;J3QRY4;J3QS13;J3KSW3	O00231	PSMD11	ENSG00000108671	5717	17q	FALSE		FALSE	0.606349	TRUE	FALSE	FALSE	FALSE	FALSE	TRUE	TRUE	FALSE	0.0895185	0.845296	0.445544	0.540321	3.07714	21.5145	2.76053e-05	0.000209481	3.33683	25.1799	2.58371e-07	1.34977e-06	0.258226	2.76561	0.0505578	0.123082	27.3726	27.2048	27.2808	27.2495	27.3265	27.0136	26.8555	26.5189	26.9409	23.7411	23.7713	23.5716	26.6581	27.1934	27.0496	27.0178
P41250;H7C443	P41250	GARS	ENSG00000106105	2617	7p	TRUE	Matrix	TRUE	0.624286	FALSE	FALSE	FALSE	FALSE	FALSE	TRUE	TRUE	FALSE	0.0874367	0.739814	0.50048	0.586253	0.889755	8.53985	0.00103195	0.00262276	4.36398	62.6427	1.1126e-09	2.56957e-07	0.269707	1.41817	0.229127	0.372727	28.3586	28.2885	28.5317	28.4424	28.3474	28.1267	28.1919	27.8961	27.9334	27.0236	27.1681	27.1606	27.9896	28.0086	28.0498	27.9795
Q92616	Q92616	GCN1L1	ENSG00000089154	10985	12q	FALSE		FALSE	0.674571	TRUE	FALSE	FALSE	FALSE	FALSE	TRUE	TRUE	FALSE	0.0724554	0.598994	0.58145	0.6611	4.20403	16.5395	7.82617e-05	0.000392551	0.993635	4.2067	0.00564375	0.00679492	-0.124934	-1.89998	0.130242	0.244549	27.6693	27.2985	27.3483	27.4323	27.3448	27.3217	27.7328	27.5549	27.7316	23.4164	23.0697	23.9212	24.1256	24.4597	24.7738	25.187
Q8N1G4	Q8N1G4	LRRC47	ENSG00000130764	57470	1p	FALSE		FALSE	0.60419	FALSE	FALSE	FALSE	FALSE	FALSE	TRUE	TRUE	FALSE	0.0696247	0.443551	0.680303	0.747538	1.61231	13.7122	0.000163861	0.000658223	1.84157	13.7184	0.000163569	0.000252865	0.100445	0.509908	0.636963	0.737206	25.1408	25.154	25.1852	24.9865	24.8868	25.3979	25.5066	25.2069	25.2074	23.7411	23.7713	23.5716	25.3417	#N/A	25.6272	#N/A
Q8TEQ6	Q8TEQ6	GEMIN5	ENSG00000082516	25929	5q	FALSE		FALSE	0.660286	TRUE	FALSE	FALSE	FALSE	FALSE	TRUE	TRUE	FALSE	0.0688453	0.458964	0.670092	0.740501	1.45851	14.7227	0.000123867	0.000541133	1.26438	10.1497	0.000159185	0.000247349	-0.537618	-2.31502	0.0815818	0.171808	26.4962	26.3712	26.4697	26.4312	26.1028	26.5966	25.2376	24.9991	25.2227	23.7411	23.7713	23.5716	25.0594	24.9778	24.6846	#N/A
O75351;Q6PIW4-2;Q6PIW4	O75351	VPS4B	ENSG00000119541;ENSG00000132436	9525;63979	18q	FALSE		FALSE	0.607976	FALSE	FALSE	FALSE	FALSE	FALSE	TRUE	TRUE	FALSE	0.0578886	0.335932	0.753804	0.815284	2.64167	23.4677	1.95449e-05	0.000184257	1.15893	5.01271	0.00406032	0.00497417	-0.595229	-2.56072	0.0625903	0.145536	26.2351	25.7246	25.7699	25.8204	25.7756	25.96	26.4804	26.3685	26.1601	23.7411	23.7713	23.5716	24.4449	#N/A	25.3057	24.6549
Q13045-2;Q13045;Q13045-3;J3KS54;J3QQQ2;J3KS39;J3QQU5;K7EQZ7	Q13045-2	FLII	ENSG00000177731	2314	17p	FALSE		FALSE	0.571151	FALSE	FALSE	FALSE	FALSE	FALSE	TRUE	TRUE	FALSE	0.0547908	0.577921	0.594292	0.673825	1.7622	26.4148	1.22074e-05	0.000156387	1.4671	18.0794	9.51169e-06	2.15078e-05	0.354515	2.15337	0.097612	0.196523	25.3623	25.4856	25.6254	25.5438	25.3512	25.414	25.4359	25.4295	25.5052	23.7411	23.7713	23.5716	#N/A	25.0921	25.1012	25.1366
P62191;P62191-2;G3V4X1	P62191	PSMC1	ENSG00000100764	5700	14q	FALSE		FALSE	0.592643	TRUE	TRUE	FALSE	FALSE	FALSE	TRUE	TRUE	FALSE	0.0534634	0.559613	0.605596	0.684074	2.29819	10.9354	0.00039717	0.00124263	4.68866	26.0414	2.11483e-07	1.17356e-06	-0.180018	-1.15734	0.311537	0.465985	28.7241	28.5414	28.7153	28.6276	28.7247	28.4682	28.4418	27.8829	28.2264	26.063	25.6253	25.9681	27.9065	28.3133	28.3883	28.7181
O15031;A6QRG9;A0A087WU36;E2PU09;A6QRH1	O15031	PLXNB2	ENSG00000196576	23654	22q	FALSE		FALSE	0.65641	FALSE	FALSE	FALSE	FALSE	FALSE	TRUE	TRUE	FALSE	0.0268175	0.220624	0.836189	0.877926	1.83266	21.1043	2.97984e-05	0.000218005	2.465	29.2874	1.05019e-07	7.93889e-07	0.0579323	0.285544	0.789404	0.845829	26.253	26.0175	26.3986	26.0984	26.2317	26.2586	25.4396	25.4987	25.6437	23.7411	23.7713	23.5716	26.0812	25.9861	26.1428	26.2215
P47897;P47897-2;A0A1B0GVU9;B4DDN1;A0A0U1RQT0;C9J165;H7C0R3;A0A0U1RQM8;A0A0U1RQE9;A0A0U1RQU2;A0A0U1RRI9;A0A0U1RQQ5;A0A0U1RR66;A0A1B0GTT3;A0A0U1RQX5;A0A0U1RQL2;A0A0U1RRC8;F2Z2V6;A0A0U1RQX9;A0A0U1RQJ6;A0A0U1RQC3;A0A0U1RRJ7;A0A0U1RR79	P47897	QARS	ENSG00000172053	5859	3p	FALSE		FALSE	0.595391	TRUE	FALSE	FALSE	FALSE	FALSE	TRUE	TRUE	FALSE	0.0246704	0.436999	0.684668	0.751165	1.58597	9.08245	0.000814763	0.00218191	2.31891	23.5453	3.85123e-07	1.76807e-06	-0.444732	-3.04805	0.0381008	0.0997616	27.5688	27.4875	27.5906	27.514	27.6102	27.4486	27.2316	27.1929	27.165	25.3885	25.4904	25.9526	26.0752	25.7532	26.0181	26.0007
Q15084-3;Q15084;Q15084-4;Q15084-5;Q15084-2	Q15084-3	PDIA6	ENSG00000143870	10130	2p	FALSE		FALSE	0.721714	TRUE	FALSE	FALSE	FALSE	FALSE	TRUE	TRUE	FALSE	0.0195191	0.066326	0.950301	0.965335	1.10895	11.9042	0.000285226	0.0009936	3.13266	10.2269	5.09574e-05	9.22715e-05	0.262531	0.846771	0.444811	0.579113	25.2515	24.8377	24.9891	24.9293	25.5051	24.5853	24.9088	24.6726	24.8294	23.7411	23.7713	23.5716	27.6029	26.1754	26.6667	26.6572
Q96HC4;Q96HC4-4;Q96HC4-7;Q96HC4-6;H0Y8Y3;A0A0A0MSP3;A0A0D9SFR4;H0YBI4;Q96HC4-3;Q96HC4-2;H0Y929	Q96HC4	PDLIM5	ENSG00000163110	10611	4q	FALSE		FALSE	0.607024	FALSE	FALSE	FALSE	FALSE	FALSE	TRUE	TRUE	FALSE	0.0144121	0.0853619	0.936076	0.95486	1.09781	6.00149	0.00387901	0.00782405	2.78069	16.6461	2.99911e-06	8.76589e-06	0.52699	1.48186	0.212508	0.35329	26.8123	26.6596	26.6641	26.9101	26.8013	26.3813	26.4378	26.2676	26.792	25.2186	25.4314	25.5539	26.5538	25.9673	26.5625	26.6108
Q16643;Q16643-3;Q16643-2;D6R9W4;D6R9Q9;D6RFI1;D6RCR4	Q16643	DBN1	ENSG00000113758	1627	5q	FALSE		FALSE	0.620162	FALSE	FALSE	FALSE	FALSE	FALSE	TRUE	TRUE	FALSE	0.00950368	0.0634441	0.952457	0.96672	1.31048	4.30284	0.0126173	0.0213593	2.65037	22.3128	5.30051e-07	2.22035e-06	0.390901	1.50313	0.207232	0.346746	27.4997	26.996	27.3497	27.2535	27.2953	27.2681	26.6751	26.425	26.6808	25.016	24.9657	25.8677	26.1312	26.1689	26.5614	26.3115
O76094;O76094-2;D6RDY6;R4GNC1	O76094	SRP72	ENSG00000174780	6731	4q	FALSE		FALSE	0.60769	FALSE	FALSE	FALSE	FALSE	FALSE	TRUE	TRUE	FALSE	-0.00233447	-0.012114	0.990915	0.991728	1.19429	6.37568	0.00310439	0.00648229	2.43617	19.0445	1.35511e-06	4.81169e-06	0.107811	1.08132	0.340393	0.493127	26.1612	26.3121	26.0276	25.9709	26.5168	26.0203	26.5357	26.4911	26.6905	25.2021	25.1996	25.7328	26.2015	25.938	25.8581	26.3185
E9PD53;Q9NTJ3;Q9NTJ3-2;C9JR83;C9J9E4	E9PD53	SMC4	ENSG00000113810	10051	3q	FALSE		FALSE	0.615119	TRUE	TRUE	FALSE	FALSE	FALSE	TRUE	TRUE	FALSE	-0.00301947	-0.023448	0.982416	0.987271	0.980103	9.96811	0.000568996	0.00165463	0.490828	2.66929	0.0443864	0.049144	-0.570575	-1.60949	0.182795	0.313762	25.4451	25.1666	25.549	25.4651	25.4324	25.2722	24.7645	24.5232	24.7365	23.7411	23.7713	23.5716	24.294	#N/A	23.7406	24.3666
P62081;B5MCP9;A0A2R8Y623	P62081	RPS7	ENSG00000171863	6201	2p	FALSE		FALSE	0.606524	TRUE	FALSE	FALSE	FALSE	FALSE	TRUE	TRUE	FALSE	-0.0114345	-0.0589134	0.955847	0.967745	0.506532	9.18913	0.00272543	0.00579307	1.67328	6.85692	0.00100799	0.00133178	1.60049	#N/A	#N/A	#N/A	25.5557	26.0937	26.1619	26.0081	25.9098	25.9277	26.5167	26.6461	26.5901	26.0422	#N/A	26.1133	24.8272	25.7802	#N/A	25.3411
O15479	O15479	MAGEB2	ENSG00000099399	4113	Xp	FALSE		FALSE	0.591476	FALSE	FALSE	FALSE	FALSE	FALSE	TRUE	TRUE	FALSE	-0.0140293	-0.10133	0.924164	0.945998	2.88977	42.7017	1.79798e-06	0.000101774	1.66961	5.42475	0.00559933	0.00675039	-0.171137	-0.929145	0.405408	0.554686	25.7666	25.904	25.4903	25.665	25.8665	25.6714	26.6141	26.6081	26.531	23.7411	23.7713	23.5716	24.8382	#N/A	#N/A	25.7868
Q86X55-1;Q86X55;Q86X55-2;K7EQA8;K7EQB9;K7EK20;K7EPK1	Q86X55-1	CARM1	ENSG00000142453	10498	19p	FALSE		FALSE	0.635071	TRUE	FALSE	FALSE	FALSE	FALSE	TRUE	TRUE	FALSE	-0.0152251	-0.126032	0.905787	0.935699	2.47945	28.1731	9.44437e-06	0.000144691	2.131	16.1227	3.61959e-06	1.01142e-05	#N/A	#N/A	#N/A	#N/A	26.3465	26.0102	26.3767	26.231	26.3162	26.2319	26.2415	26.2311	26.0496	23.7411	23.7713	23.5716	25.4845	25.9706	25.7029	25.9376
P43686;P43686-2	P43686	PSMC4	ENSG00000013275;ENSG00000281221	5704	19q	FALSE		FALSE	0.598952	TRUE	TRUE	FALSE	FALSE	FALSE	TRUE	TRUE	FALSE	-0.0204307	-0.0930855	0.930312	0.949774	3.25041	37.2376	3.10556e-06	0.000126583	3.33822	18.7918	1.46648e-06	5.12577e-06	0.0467386	0.586881	0.588809	0.701405	27.4891	27.2356	27.5901	27.6065	27.6927	27.0769	26.9739	26.8275	27.0338	23.7411	23.7713	23.5716	26.5156	27.0715	27.05	27.2873
P63173;J3KT73;J3QL01;J3KSP2	P63173	RPL38	ENSG00000172809	6169	17q	FALSE		FALSE	0.468333	TRUE	FALSE	FALSE	FALSE	FALSE	TRUE	TRUE	FALSE	-0.0268839	-0.0449848	0.966276	0.975874	3.62571	31.0276	6.42923e-06	0.000129407	3.36079	32.9936	5.0324e-06	1.29588e-05	-0.150047	-0.2991	0.784387	0.844661	28.3198	27.5833	26.6481	26.9777	28.1864	27.4678	27.3893	27.4466	27.1252	23.7411	23.7713	23.5716	#N/A	27.0036	27.0038	#N/A
P54136;P54136-2;E5RJM9;E5RH09	P54136	RARS	ENSG00000113643	5917	5q	FALSE		FALSE	0.586968	TRUE	FALSE	FALSE	FALSE	FALSE	TRUE	TRUE	FALSE	-0.0270534	-0.355394	0.740244	0.803467	3.76579	7.74019	0.00150072	0.00357457	3.14298	27.268	1.60777e-07	1.001e-06	-0.510102	-3.51319	0.0246008	0.0717692	28.3201	28.1908	28.1387	28.2975	28.2971	28.1361	28.1589	27.8247	28.0056	24.0284	25.1388	23.5246	26.759	26.606	26.7317	27.0468
P14868;P14868-2;H7BZ35;C9J7S3;C9JLC1;H7C278;C9JQM9	P14868	DARS	ENSG00000115866	1615	2q	FALSE		FALSE	0.567105	TRUE	FALSE	FALSE	FALSE	FALSE	TRUE	TRUE	FALSE	-0.0302892	-0.252657	0.812986	0.86117	0.997905	13.7769	0.000160857	0.000648902	3.59431	37.8869	2.25742e-08	4.18774e-07	-0.398973	-2.93788	0.0424787	0.109181	28.3632	28.1007	28.2191	28.3423	28.359	28.0727	28.1465	28.0122	27.9619	26.9536	27.1137	27.0596	27.2736	27.1048	27.1643	27.406
F5H039;Q9NQX3;Q9NQX3-2;G3V582;H0YJ30;G3V4D2;G3V4R0;G3V355;H0YJR5	F5H039	GPHN	ENSG00000171723	10243	14q	FALSE		FALSE	0.625589	FALSE	FALSE	FALSE	FALSE	FALSE	TRUE	TRUE	FALSE	-0.0352294	-0.209819	0.844062	0.88467	1.57019	5.36896	0.00581137	0.0110404	2.2777	10.3228	4.83087e-05	8.83553e-05	-0.0866729	-1.31067	0.260155	0.409367	26.5165	26.5082	26.7754	26.857	26.3675	26.6814	24.7397	25.3319	25.7229	23.7411	23.7713	23.5716	26.1285	25.3898	25.8066	26.3575
D6RGI3;D6RER5;Q9NVA2;D6RDU5;Q9NVA2-2;D6RDP1;D6R9Y6;B1AMS2;Q14141-2;Q14141-4;Q14141;H0Y961;Q14141-3	D6RGI3	SEPT11	ENSG00000125354;ENSG00000138758	23157;55752	Xq	FALSE		FALSE	0.59919	FALSE	FALSE	FALSE	FALSE	FALSE	TRUE	TRUE	FALSE	-0.0420584	-0.182628	0.863972	0.900125	1.14411	12.2975	0.00115818	0.00288935	1.36537	8.83956	0.000116493	0.00018643	-0.610326	-5.568	0.00509675	0.0240958	25.4745	25.5832	25.4933	25.1306	25.9076	25.639	24.9019	#N/A	24.7756	23.7411	23.7713	23.5716	25.1424	24.7274	24.8333	25.3299
O14964;O14964-2;I3L1P5;I3L1E3;I3L165;I3L2H4	O14964	HGS	ENSG00000185359	9146	17q	FALSE		FALSE	0.559886	TRUE	FALSE	FALSE	FALSE	FALSE	TRUE	TRUE	FALSE	-0.042675	-0.203864	0.848412	0.888466	0.980401	9.70056	0.00063213	0.00178351	1.12389	5.62175	0.00135355	0.00176524	0.18946	1.83436	0.140515	0.258342	26.1024	26.4146	26.0317	26.0022	26.5665	26.1081	24.6573	24.5467	24.8211	23.7411	23.7713	23.5716	25.2944	24.4306	24.5857	24.7564
Q5JP53;P07437;Q5ST81;A6NNZ2;CON__ENSEMBL:ENSBTAP00000025008;Q9H4B7	Q5JP53	TUBB	ENSG00000101162;ENSG00000183311;ENSG00000196230;ENSG00000224156;ENSG00000227739;ENSG00000229684;ENSG00000232421;ENSG00000232575;ENSG00000235067	81027;203068	20q	FALSE		FALSE	0.608095	TRUE	FALSE	FALSE	FALSE	FALSE	TRUE	TRUE	FALSE	-0.050552	-0.276706	0.795715	0.847097	0.740906	3.44364	0.0262064	0.0407273	6.27682	31.6035	6.669e-08	6.44907e-07	-1.21905	-3.55194	0.0237571	0.0704873	28.8997	29.0928	29.1664	28.9205	29.4317	28.9583	30.5726	30.4606	30.3018	29.4274	29.5916	30.0933	29.9959	29.9331	30.3266	29.4232
O60763;O60763-2;REV__R4GMN2;REV__Q5VZ89-5;REV__Q5VZ89-3;REV__Q5VZ89;REV__Q5VZ89-7	O60763	USO1	ENSG00000138768	8615	4q	FALSE		FALSE	0.667143	FALSE	FALSE	FALSE	FALSE	FALSE	TRUE	TRUE	FALSE	-0.0564779	-0.540031	0.617837	0.693351	2.12868	10.7208	0.00042901	0.00131619	1.27461	6.83433	0.000482106	0.000681547	0.382572	2.8669	0.0642132	0.14783	25.4422	25.6427	25.4308	25.4944	25.7187	25.472	25.9274	26.0853	25.4574	23.7411	23.7713	23.5716	24.6006	24.6476	25.3021	25.1197
I3L397;I3L504;P63241;P63241-2;F8WCJ1;C9J7B5;C9J4W5;Q9GZV4;Q6IS14	I3L397	EIF5A	ENSG00000132507;ENSG00000163577;ENSG00000253626	1984;56648;143244	17p	FALSE		FALSE	0.592083	FALSE	FALSE	FALSE	FALSE	FALSE	TRUE	TRUE	FALSE	-0.0666666	-0.275124	0.796847	0.847562	0.514437	6.3373	0.00317449	0.0065996	3.49204	16.4004	3.27351e-06	9.4464e-06	0.495728	1.59357	0.186256	0.318137	27.7561	28.1267	28.2792	27.8239	28.0748	28.4633	27.4778	27.4468	27.6503	26.9139	27.0318	27.086	27.1726	26.7235	27.674	26.9695
P53992;G5EA31;P53992-2;A0A0U1RR49	P53992	SEC24C	ENSG00000176986	9632	10q	FALSE		FALSE	0.611825	FALSE	FALSE	FALSE	FALSE	FALSE	TRUE	TRUE	FALSE	-0.0806959	-0.539567	0.618129	0.693351	1.80862	22.9852	2.12274e-05	0.000188071	1.90176	9.19877	9.30591e-05	0.000153801	-0.190136	-0.802234	0.467372	0.594174	25.4395	25.464	25.6536	25.7893	25.6675	25.3424	25.5876	25.5018	25.4205	23.7411	23.7713	23.5716	25.7066	25.8653	24.9777	25.629
Q9Y6G9;E9PHI6;C9JGM7;C9JLW1	Q9Y6G9	DYNC1LI1	ENSG00000144635	51143	3p	FALSE		FALSE	0.656881	TRUE	FALSE	FALSE	FALSE	FALSE	TRUE	TRUE	FALSE	-0.0823123	-0.486724	0.65192	0.724355	1.85613	16.3305	8.22961e-05	0.000406337	1.88024	17.8282	1.01915e-05	2.26506e-05	#N/A	#N/A	#N/A	#N/A	25.4695	25.2594	25.3603	25.7609	25.2778	25.2974	25.7375	25.4255	25.4894	23.7411	23.7713	23.5716	25.5416	#N/A	25.6544	25.3734
P13639;K7EJ74;K7EP67;Q15029-2;Q15029-3;Q15029	P13639	EEF2	ENSG00000108883;ENSG00000167658	9343;1938	17q	FALSE		FALSE	0.652984	TRUE	TRUE	FALSE	FALSE	FALSE	TRUE	TRUE	FALSE	-0.0954855	-1.70021	0.164315	0.247043	0.765767	7.74991	0.0014936	0.00356657	3.09176	10.2655	4.98721e-05	9.06674e-05	0.166158	2.4966	0.0670095	0.151955	30.5577	30.5356	30.6981	30.6506	30.6944	30.7329	30.2321	30.1247	30.2211	29.2716	29.4167	29.5924	29.819	29.741	30.2353	29.9958
P07814;V9GYZ6;V9GZ76	P07814	EPRS	ENSG00000136628	2058	1q	FALSE		FALSE	0.643413	TRUE	FALSE	FALSE	FALSE	FALSE	TRUE	TRUE	FALSE	-0.0975004	-1.40956	0.23147	0.317304	2.34652	11.6756	0.000307676	0.00104735	2.71885	27.5609	1.50861e-07	9.79519e-07	-0.545647	-4.33394	0.0123115	0.0428876	28.7156	28.4934	28.6022	28.7233	28.7307	28.6497	28.1527	27.7484	28.2399	25.4469	25.892	25.7625	26.2497	26.2468	26.4047	26.5457
Q9P2J5;Q9P2J5-2;Q9P2J5-3;A0A087WXY1	Q9P2J5	LARS	ENSG00000133706	51520	5q	FALSE		FALSE	0.620619	TRUE	FALSE	FALSE	FALSE	FALSE	TRUE	TRUE	FALSE	-0.108266	-0.545157	0.614618	0.691092	2.31347	11.8497	0.000290387	0.0010047	2.16656	10.3161	4.84884e-05	8.8506e-05	-0.432974	-3.09324	0.0364595	0.0967684	27.6833	27.0124	27.3023	27.49	27.474	27.3589	27.0422	27.281	27.3148	24.8904	24.5999	25.2072	25.8179	25.8659	26.261	25.2929
P10301;E9PQK5;E9PQC5	P10301	RRAS	ENSG00000126458;ENSG00000133818	6237;22800	19q	FALSE		FALSE	0.626952	FALSE	FALSE	FALSE	FALSE	FALSE	TRUE	TRUE	FALSE	-0.114396	-0.642638	0.555443	0.63672	2.41037	20.3121	3.46856e-05	0.000238275	2.84308	11.6741	2.38132e-05	4.76788e-05	-0.143996	-0.854413	0.441029	0.578031	25.8698	26.0488	26.2323	26.0805	26.4453	25.9683	26.2092	26.203	25.9029	23.7411	23.7713	23.5716	26.4905	27.1436	26.2037	26.1061
A0A087X054;Q9Y4L1;E9PJ21;A0A087WWI4;K7EQK2;Q9Y4L1-2;J3KTF1;Q9BST8;J3QQH7;J3QLE9;A0A087X214;A0A087WW13;A0A2R8Y358;A0A1W2PS94;Q9BXT5	A0A087X054	HYOU1	ENSG00000133863;ENSG00000149428;ENSG00000280682	56154;10525	8p	FALSE		FALSE	0.711861	FALSE	FALSE	FALSE	FALSE	FALSE	TRUE	TRUE	FALSE	-0.116573	-0.620451	0.568563	0.648875	1.52157	14.4063	0.000134933	0.000584095	3.88332	26.8883	1.74783e-07	1.0689e-06	-0.514034	-4.74044	0.00903429	0.0361712	27.6631	27.7331	28.1648	28.0522	28.0936	27.7648	26.9449	26.6764	26.8962	25.4473	25.2333	25.2722	27.4623	27.2509	27.8654	27.5262
P56192;P56192-2;H0YHV5;H0YIP0;F5H2V6;H0YIC2;H0YI94;H0YHL6;H0YI27	P56192	MARS	ENSG00000166986	4141	12q	FALSE		FALSE	0.610457	TRUE	FALSE	FALSE	FALSE	FALSE	TRUE	TRUE	FALSE	-0.118284	-1.06577	0.346584	0.444152	2.90595	9.71288	0.000629035	0.00178008	1.10393	3.60214	0.0113373	0.0132293	-0.216284	-1.01405	0.367912	0.518801	27.3608	27.1864	27.5702	27.4953	27.4859	27.4911	27.511	27.41	27.3699	23.9445	24.709	24.9195	24.7504	23.9294	24.9635	25.3439
O00203-3;O00203;H0YBD0;A0A2R8Y2A8;Q13367-3;Q13367;Q13367-4	O00203-3	AP3B1	ENSG00000103723;ENSG00000132842	8120;8546	15q	FALSE		FALSE	0.712143	TRUE	FALSE	FALSE	FALSE	FALSE	TRUE	TRUE	FALSE	-0.13503	-0.442879	0.68075	0.747538	0.698585	4.24289	0.0239775	0.0378214	1.9852	10.7172	3.89699e-05	7.42633e-05	0.337625	1.57824	0.18965	0.322374	25.7719	25.4857	25.1505	25.7978	25.9002	25.1151	26.2151	25.8651	25.872	25.192	#N/A	25.379	25.2609	25.4574	26.0515	25.7426
P78344-2;P78344;H0Y3P2;D3DQV9;H0YCH5;H0YD77;H0YEC5;E9PKF8;H0YEN8;H0YDC0;H0YCF8;H0YEI7;H0YD99;H0YE44;H0YE22	P78344-2	EIF4G2	ENSG00000110321	1982	11p	FALSE		FALSE	0.636054	FALSE	FALSE	FALSE	FALSE	FALSE	TRUE	TRUE	FALSE	-0.154302	-0.769113	0.484724	0.576377	1.17121	13.0307	0.000200182	0.000758348	0.88381	5.9575	0.00398497	0.00488844	-0.0314108	-0.371102	0.72938	0.806015	25.0154	24.9799	24.9496	24.7379	25.3644	25.3055	24.99	24.7708	24.8368	23.7411	23.7713	23.5716	#N/A	#N/A	24.7028	24.3506
P18669;P15259;Q8N0Y7	P18669	PGAM1	ENSG00000164708;ENSG00000171314;ENSG00000226784	5224;5223;441531	7p	FALSE		FALSE	0.582	FALSE	FALSE	FALSE	FALSE	FALSE	TRUE	TRUE	FALSE	-0.154736	-0.693085	0.526395	0.609879	2.06933	18.3869	5.1476e-05	0.000300106	1.85119	7.01082	0.000910256	0.00120792	0.108014	0.464203	0.666641	0.763214	25.7137	25.6556	25.8986	26.017	26.2111	25.5041	25.9269	25.7632	25.6019	23.7411	23.7713	23.5716	25.3745	#N/A	26.0641	25.0435
P13489;H0YCR7;E9PMJ3;E9PLZ3;E9PIM9;E9PMA9;E9PMN0;E9PIK5	P13489	RNH1	ENSG00000023191;ENSG00000276230	6050	11p	FALSE		FALSE	0.597542	TRUE	FALSE	FALSE	FALSE	FALSE	TRUE	TRUE	FALSE	-0.168445	-1.49728	0.20867	0.295654	0.789139	4.53753	0.0105168	0.0184287	2.65438	11.1931	3.0355e-05	5.95955e-05	0.291299	2.42965	0.0720084	0.1592	26.5032	26.622	26.7053	26.9185	26.8225	26.5948	25.9768	25.9323	26.0172	25.5217	24.9511	25.0861	25.8834	26.0916	26.2799	26.9342
P68371	P68371	TUBB4B	ENSG00000188229	10383	9q	FALSE		FALSE	0.607857	TRUE	TRUE	FALSE	FALSE	FALSE	TRUE	TRUE	FALSE	-0.189516	-4.4834	0.0109612	0.0302549	1.04751	8.20535	0.00120209	0.00296767	3.12475	9.37283	8.36947e-05	0.000140108	-0.048008	-0.370342	0.729904	0.806015	29.8609	29.8656	29.9319	30.1461	30.0482	30.0326	29.999	30.0576	30.051	28.8183	28.9117	29.2352	29.8218	30.0503	30.1554	29.9592
F5GYN4;J3KR44;Q96FW1;F5H6Q1;F5GYJ8;F5H3F0;Q96FW1-2	F5GYN4	OTUB1	ENSG00000167770	55611	11q	FALSE		FALSE	0.616198	TRUE	FALSE	FALSE	FALSE	FALSE	TRUE	TRUE	FALSE	-0.192353	-0.929771	0.421073	0.517851	1.55625	12.287	0.000252016	0.00091537	1.60547	6.25513	0.000774366	0.00104591	0.144261	0.783207	0.477281	0.603151	25.517	25.3605	25.6221	#N/A	25.9366	25.4479	25.2466	25.4442	25.062	23.7411	23.7713	23.5716	25.566	24.612	25.1089	25.7065
Q96QD8;F8VUY8;Q96QD8-2	Q96QD8	SLC38A2	ENSG00000134294	54407	12q	FALSE		FALSE	0.690714	FALSE	FALSE	FALSE	FALSE	FALSE	TRUE	TRUE	FALSE	-0.192631	-0.65945	0.54564	0.626818	4.0309	23.3846	1.98223e-05	0.000184257	5.61793	36.8254	2.6754e-08	4.58857e-07	0.0146565	0.0223745	0.983221	0.988187	27.9155	27.8272	27.817	27.9025	28.605	27.6301	27.7739	27.9767	27.4261	23.7411	23.7713	23.5716	29.5777	28.9177	29.3262	29.2217
Q99613-2;Q99613;B5ME19;H3BPE4;H3BPE3;H3BTY8	Q99613-2	EIF3C	ENSG00000184110;ENSG00000205609	8663;728689	16p	FALSE		FALSE	0.579686	TRUE	FALSE	FALSE	FALSE	FALSE	TRUE	TRUE	FALSE	-0.198783	-1.83039	0.141163	0.217999	0.64832	8.15761	0.00122913	0.00301869	2.79228	4.28843	0.0127621	0.0148347	0.142754	1.12422	0.32382	0.475625	28.3787	28.3789	28.0693	28.5272	28.4111	28.485	28.6306	28.6245	28.6549	28.1334	27.8619	27.9697	28.2532	28.0275	28.5754	28.2173
Q8NFJ5;H0YFN2;F5GWG3	Q8NFJ5	GPRC5A	ENSG00000013588	9052	12p	FALSE		FALSE	0.702968	FALSE	FALSE	FALSE	FALSE	FALSE	TRUE	TRUE	FALSE	-0.212049	-1.42202	0.228085	0.31585	2.90076	22.3907	2.35572e-05	0.000192519	4.4917	61.0036	1.30417e-09	2.56957e-07	-0.179855	-0.770963	0.483742	0.609135	26.7158	26.9154	27.1181	27.2303	26.9417	27.2135	26.6442	26.3787	26.7633	23.7411	23.7713	23.5716	28.0832	28.2156	28.1135	28.126
Q9UGI8-2;Q9UGI8;F8W7T0;H7BYK1	Q9UGI8-2	TES	ENSG00000135269	26136	7q	FALSE		FALSE	0.586548	FALSE	FALSE	FALSE	FALSE	FALSE	TRUE	TRUE	FALSE	-0.238087	-0.964354	0.389479	0.486849	1.39793	11.8946	0.000286132	0.0009936	1.8417	6.65246	0.000557483	0.000778421	#N/A	#N/A	#N/A	#N/A	25.7074	25.3267	26.1581	26.0368	25.8562	26.0135	24.9108	25.1123	25.2547	23.7411	23.7713	23.5716	25.3185	25.7982	24.8077	26.014
Q14166	Q14166	TTLL12	ENSG00000100304	23170	22q	FALSE		FALSE	0.621714	FALSE	FALSE	FALSE	FALSE	FALSE	TRUE	TRUE	FALSE	-0.240219	-1.88193	0.132984	0.208008	1.86815	17.9276	0.000378499	0.00120661	1.99316	21.0331	7.5254e-07	2.97417e-06	1.33017	#N/A	#N/A	#N/A	26.184	26.1221	25.9107	26.133	26.3376	26.4668	#N/A	25.4736	25.652	23.7411	23.7713	23.5716	25.5839	25.6219	25.823	25.5154
P54577;A0A0C4DGZ5	P54577	YARS	ENSG00000134684	8565	1p	FALSE		FALSE	0.624857	FALSE	FALSE	FALSE	FALSE	FALSE	TRUE	TRUE	FALSE	-0.248173	-2.49025	0.0674661	0.122666	2.43854	12.013	0.00124104	0.00304008	1.67334	8.93032	0.000109984	0.000177262	0.262121	1.23023	0.286014	0.438334	27.2075	27.353	27.5308	27.6087	27.5538	27.6733	26.5787	26.2022	26.4799	23.7918	#N/A	24.1717	24.974	25.366	25.7815	25.1434
Q9H223	Q9H223	EHD4	ENSG00000103966	30844	15q	FALSE		FALSE	0.584095	FALSE	FALSE	FALSE	FALSE	FALSE	TRUE	TRUE	FALSE	-0.26052	-1.41778	0.22923	0.316717	0.887271	5.7963	0.00440488	0.00877275	1.90755	17.2263	1.20723e-05	2.6316e-05	-0.267406	-0.706328	0.518954	0.63789	25.6197	25.734	25.9199	25.9491	25.7796	26.3264	25.9241	25.8931	25.5884	25.0397	25.0075	24.6966	25.5416	25.3973	25.7124	#N/A
P23921;E9PL69;E9PP77;H0YCY7	P23921	RRM1	ENSG00000167325	6240	11p	FALSE		FALSE	0.633429	FALSE	TRUE	FALSE	FALSE	FALSE	TRUE	TRUE	FALSE	-0.27238	-1.19338	0.298662	0.393981	2.37036	17.4959	6.26629e-05	0.000341405	3.10993	32.0923	6.08517e-08	6.24868e-07	0.328872	1.27161	0.272419	0.421772	26.7939	26.2865	26.9751	26.7665	27.0145	27.0916	25.9049	26.3008	25.9894	23.7411	23.7713	23.5716	26.8382	26.7085	26.5786	26.886
P41252;A0A0A0MSX9;J3KR24;Q5TCD1;Q5TCC6	P41252	IARS	ENSG00000196305	3376	9q	FALSE		FALSE	0.64419	TRUE	FALSE	FALSE	FALSE	FALSE	TRUE	TRUE	FALSE	-0.27345	-2.44546	0.070791	0.126712	1.61945	11.8052	0.000294691	0.00101588	3.6182	22.8967	4.54668e-07	1.96806e-06	-0.388115	-3.75979	0.0197785	0.0607065	28.1975	28.1505	28.4326	28.6632	28.5144	28.4233	28.5268	28.3875	28.4134	26.6103	26.7991	27.0599	27.3084	26.8517	27.5091	27.375
P50851-2;P50851;E9PEM5;H0YAC6;Q5T321;A0A0D9SF28;F5GXV7;Q8NFP9;H0Y9N9;H0YA17;Q8NFP9-3	P50851-2	LRBA	ENSG00000172915;ENSG00000198589	26960;987	13q	FALSE		FALSE	0.674381	FALSE	FALSE	FALSE	FALSE	FALSE	TRUE	TRUE	FALSE	-0.276588	-1.13493	0.319801	0.415946	4.04586	16.2099	8.474e-05	0.000416236	0.872501	5.16281	0.00208899	0.00267449	0.0213796	0.0773407	0.942067	0.958356	25.459	25.1331	25.358	25.7584	25.8711	25.1503	27.4656	28.2224	27.5336	23.7411	23.7713	23.5716	24.6313	24.6148	24.7548	24.0607
Q7L1Q6;Q7L1Q6-4;Q7L1Q6-3;Q7L1Q6-2;C9IZ80;H0Y503;C9JFN4;C9J188;C9JWF5;C9JV57	Q7L1Q6	BZW1	ENSG00000082153	9689	2q	FALSE		FALSE	0.62881	TRUE	TRUE	FALSE	FALSE	FALSE	TRUE	TRUE	FALSE	-0.284212	-2.34122	0.0792725	0.138678	1.96515	26.3119	1.23986e-05	0.000156719	2.57931	15.7577	4.1411e-06	1.1104e-05	-0.0402515	-0.238119	0.823489	0.872948	26.2194	26.0745	26.0308	26.6046	26.3132	26.2596	25.7117	25.578	25.6898	23.7411	23.7713	23.5716	25.9781	26.0982	26.6547	26.1577
P54727;P54727-2;Q5W0S5;H0Y579;Q5W0S4	P54727	RAD23B	ENSG00000119318	5887	9q	FALSE		FALSE	0.567571	TRUE	FALSE	FALSE	FALSE	FALSE	TRUE	TRUE	FALSE	-0.291378	#N/A	#N/A	#N/A	5.32654	15.6757	9.67268e-05	0.000460789	6.06728	21.2861	7.01013e-07	2.85749e-06	0.169208	0.475963	0.658931	0.755204	29.3967	29.9848	29.584	#N/A	29.9466	#N/A	29.4361	28.3602	29.2672	23.7411	23.7713	23.5716	29.0578	30.4112	29.7109	29.6607
Q5SRQ6;P67870;Q5SRQ3;N0E472;A0A0G2JM12;N0E644;A0A0G2JM58	Q5SRQ6	CSNK2B	ENSG00000204435;ENSG00000206406;ENSG00000224398;ENSG00000224774;ENSG00000228875;ENSG00000230700;ENSG00000232960;ENSG00000263020	1460	6p	FALSE		FALSE	0.604755	TRUE	FALSE	FALSE	FALSE	FALSE	TRUE	TRUE	FALSE	-0.293734	-1.94861	0.123153	0.195126	1.96172	10.2419	0.0005123	0.00151769	2.57974	14.4249	6.95368e-06	1.67215e-05	0.31448	0.465315	0.673402	0.766829	26.3846	26.8635	26.4447	26.8697	26.8479	26.8564	25.9758	25.6448	25.3485	23.7411	23.7713	23.5716	26.1405	26.3832	25.8007	26.566
Q8NE71-2;Q8NE71;H0YGW7;Q5STZ8;A0A0G2JIC2;F5GYK6	Q8NE71-2	ABCF1	ENSG00000204574;ENSG00000206490;ENSG00000225989;ENSG00000231129;ENSG00000232169;ENSG00000236149;ENSG00000236342	23	6p	FALSE		FALSE	0.55825	FALSE	FALSE	FALSE	FALSE	FALSE	TRUE	TRUE	FALSE	-0.294305	-2.46584	0.0692556	0.124938	1.36594	7.85607	0.00141846	0.00341878	1.28771	8.80535	0.000119061	0.000189871	-0.245886	-2.11347	0.10209	0.201762	24.8104	24.8703	24.8988	25.2422	25.2969	24.9233	25.3771	24.8392	24.9655	23.7411	23.7713	23.5716	24.5639	25.1494	25.0678	24.9412
P50453	P50453	SERPINB9	ENSG00000170542	5272	6p	FALSE		FALSE	0.667238	FALSE	FALSE	FALSE	FALSE	FALSE	TRUE	TRUE	FALSE	-0.301561	-2.63359	0.0780844	0.137069	1.11277	6.97351	0.0022235	0.00489066	0.927824	10.1459	0.000159471	0.000247371	#N/A	#N/A	#N/A	#N/A	24.6008	24.5819	24.6501	#N/A	25.062	24.7629	24.9863	24.92	24.516	23.7411	23.7713	23.5716	#N/A	24.6722	24.5412	24.4987
P16144-4;P16144-2;P16144-3;P16144;P16144-5;J3QRK0;J3QQL2;J3KSH9	P16144-4	ITGB4	ENSG00000132470	3691	17q	FALSE		FALSE	0.671881	TRUE	FALSE	FALSE	FALSE	FALSE	TRUE	TRUE	FALSE	-0.373876	-1.54194	0.197948	0.282782	2.58839	4.54272	0.0104754	0.0183902	2.34848	14.8579	5.8477e-06	1.45234e-05	-0.230862	-1.81039	0.144481	0.263765	27.7309	27.5452	27.5642	27.7005	28.4536	27.8078	26.1726	26.0581	26.1733	23.1364	22.8327	24.6696	25.9715	25.6191	26.068	26.307
Q15366-6;Q15366-2;Q15366;Q15366-3;Q15366-4;Q15366-5;H3BRU6;Q15366-7;Q15366-8;F8VZX2;F8W0G4;P57721-5;P57721-3;F8W1G6;P57721-2;P57721-4;P57721;E9PFP8;F8VXH9;J3QT27;H3BSS4;F8VRH0;F8VTZ0;H3BND9;C9J7A9;C9J5V4;C9JZY3;C9JSA6;H3BSP4;C9K0A2;C9J0A4;C9IZV9;C9JTY5;P57723-2;F8WC71;P57723	Q15366-6	PCBP2	ENSG00000090097;ENSG00000183570;ENSG00000197111;ENSG00000272762	57060;54039;5094	3p	FALSE		FALSE	0.632295	TRUE	FALSE	FALSE	FALSE	FALSE	TRUE	TRUE	FALSE	-0.378827	-2.35791	0.0778403	0.136867	0.975937	7.46455	0.00172141	0.00395131	3.20266	16.5161	3.14085e-06	9.15075e-06	-0.370527	-3.04667	0.0381525	0.0997616	27.2436	27.1213	27.3922	27.9106	27.5139	27.4692	27.752	27.8803	27.6755	26.5625	26.8844	26.9331	26.3208	27.1588	26.9506	26.9519
Q14258	Q14258	TRIM25	ENSG00000121060	7706	17q	FALSE		FALSE	0.654571	TRUE	FALSE	FALSE	FALSE	FALSE	TRUE	TRUE	FALSE	-0.411914	-3.99977	0.0161332	0.0400866	0.959386	4.26127	0.0130404	0.021997	2.16455	12.2641	1.79005e-05	3.74059e-05	-0.540713	-2.93097	0.0427724	0.109411	26.4136	26.3401	26.6313	26.77	26.9544	26.8964	27.0811	27.2224	27.0307	25.7619	26.1796	26.5145	25.6792	25.4262	25.9462	26.1781
A0A087WUZ3;Q01082-3;Q01082-2;Q01082;F8W6C1;P11277-3;P11277;P11277-2;A4QPE4;O15020-2;O15020;E9PJZ2	A0A087WUZ3	SPTBN1	ENSG00000070182;ENSG00000115306;ENSG00000173898	6710;6711;6712	14q	FALSE		FALSE	0.615082	FALSE	FALSE	FALSE	FALSE	FALSE	TRUE	TRUE	FALSE	-0.415821	-1.75669	0.15381	0.233683	1.80584	16.8119	7.3368e-05	0.00038007	2.18175	16.445	3.22161e-06	9.35606e-06	-0.104186	-0.546583	0.613725	0.71816	25.4839	25.3737	25.8637	25.7721	26.3563	25.8405	25.6167	25.556	25.3288	23.7411	23.7713	23.5716	25.7212	25.618	25.8148	26.1446
Q04637-5;Q04637-4;Q04637-3;Q04637;Q04637-9;Q04637-6;C9J6B6;C9JF13	Q04637-5	EIF4G1	ENSG00000114867	1981	3q	FALSE		FALSE	0.630159	TRUE	FALSE	FALSE	FALSE	FALSE	TRUE	TRUE	FALSE	-0.434942	-4.92088	0.00792439	0.0238823	1.99037	8.83606	0.000905553	0.00238462	2.2899	18.7804	1.47176e-06	5.12577e-06	-0.563759	-4.16209	0.0141213	0.0470267	27.1615	27.1029	27.2771	27.5132	27.5786	27.7546	26.886	26.5662	26.9799	25.1914	24.5907	24.679	25.9684	25.7121	26.1926	25.8581
E7EX59;P05166;P05166-2;E7ETT1;E9PDR0;C9JQS9;E7ETT4;E7EUY3;E9PEC3;F8WBI9;E7ENC1;C9JVW9;H7C5C9;C9JAW3;C9JVY9	E7EX59	PCCB	ENSG00000114054	5096	3q	TRUE	Matrix	TRUE	0.656081	TRUE	FALSE	FALSE	FALSE	FALSE	TRUE	TRUE	FALSE	-0.449939	-0.958663	0.392017	0.488519	0.873606	5.33255	0.00595503	0.0112907	4.21994	28.9602	1.12297e-07	8.23213e-07	-0.115783	-0.540405	0.617602	0.720309	26.3942	26.7976	27.2152	27.8829	27.3774	26.4965	24.4884	24.3549	24.8615	23.7411	23.7713	23.5716	27.8486	27.6153	28.2214	27.7659
P26640;A0A140T936;A0A140T954;P26640-2;A2ABF4;A0A0G2JJT9;H0Y426;A0A140T904	P26640	VARS	ENSG00000096171;ENSG00000204394;ENSG00000224264;ENSG00000226589;ENSG00000231116	7407	6p	FALSE		FALSE	0.661214	FALSE	FALSE	FALSE	FALSE	FALSE	TRUE	TRUE	FALSE	-0.481628	-6.57022	0.00277696	0.0114778	1.11494	9.99474	0.000563151	0.00164267	3.65667	30.0629	8.98623e-08	7.16534e-07	0.381378	1.94957	0.123018	0.233052	27.5034	27.3103	27.5174	27.9602	27.9504	27.8653	28.5467	28.3674	28.3293	27.1435	27.4523	27.3029	27.4749	27.3442	27.3702	27.0089
Q15365	Q15365	PCBP1	ENSG00000169564	5093	2p	FALSE		FALSE	0.628095	TRUE	FALSE	FALSE	FALSE	FALSE	TRUE	TRUE	FALSE	-0.490149	-3.56753	0.0234276	0.0531758	0.809804	3.3817	0.0277418	0.0426935	3.5896	12.3736	1.70012e-05	3.56085e-05	-0.389601	-7.01173	0.00217841	0.0133349	28.0396	27.9517	27.9616	28.6385	28.5771	28.2077	27.8978	27.9922	28.2052	26.7849	27.377	27.5039	26.3954	27.5222	27.6066	27.4057
Q7KZF4;H7C597	Q7KZF4	SND1	ENSG00000197157	27044	7q	TRUE	unknown	FALSE	0.639452	TRUE	TRUE	FALSE	FALSE	FALSE	TRUE	TRUE	FALSE	-0.539847	-8.13751	0.00124074	0.00671146	1.0071	10.9636	0.000393214	0.00123843	2.78222	18.5928	1.56174e-06	5.2774e-06	0.212388	1.3486	0.248763	0.399757	25.8342	25.861	25.8208	26.4618	26.2498	26.4239	26.8528	26.8623	26.993	25.8007	25.8316	26.0545	26.116	26.7119	26.5692	26.3034
Q92887;O15440-5;O15440	Q92887	ABCC2	ENSG00000023839;ENSG00000114770	1244;10057	10q	FALSE		FALSE	0.782048	FALSE	FALSE	FALSE	FALSE	FALSE	TRUE	TRUE	FALSE	-0.577676	-1.90195	0.153337	0.233256	2.60031	31.1369	6.33975e-06	0.000129407	1.7414	19.0907	1.33583e-06	4.76183e-06	#N/A	#N/A	#N/A	#N/A	25.6034	25.0864	24.9191	#N/A	25.9776	25.5837	26.2876	26.395	26.2022	23.7411	23.7713	23.5716	25.2151	25.4066	25.4097	25.5057
A0A0B4J1W3;Q9BXJ9;Q9BXJ9-4;Q6N069-5;Q6N069-4;Q6N069-3;Q6N069-2;Q6N069	A0A0B4J1W3	NAA15	ENSG00000164134;ENSG00000172766	80155;79612	4q	FALSE		FALSE	0.609079	TRUE	FALSE	FALSE	FALSE	FALSE	TRUE	TRUE	FALSE	-0.719671	-5.75271	0.00452765	0.0157371	1.60815	6.74436	0.00665736	0.0123749	1.38297	5.28909	0.00184904	0.00237733	-0.343135	-1.01792	0.366275	0.517871	26.6308	26.4552	26.3085	27.0456	27.3342	27.1736	25.6593	25.8116	25.7627	23.8261	24.4467	#N/A	24.6279	25.5844	24.5702	25.3209
Q9UQ80;Q9UQ80-2;F8VR77;H0YIN7;F8W0A3;F8VZ69	Q9UQ80	PA2G4	ENSG00000170515;ENSG00000257411	5036	12q	FALSE		FALSE	0.624076	TRUE	FALSE	FALSE	FALSE	FALSE	TRUE	TRUE	FALSE	-0.741496	-7.75475	0.00149006	0.00763814	2.2241	7.60161	0.00160699	0.00378963	3.36165	21.5532	6.51022e-07	2.66567e-06	-0.349176	-2.12408	0.100877	0.20038	27.2537	27.1486	27.3569	28.0357	28.0977	27.8503	26.4675	25.7835	25.5052	23.7411	23.7713	23.5716	26.5933	27.2059	27.1591	27.0597
P23246;P23246-2;H0Y9K7	P23246	SFPQ	ENSG00000116560	6421	1p	FALSE		FALSE	0.557929	TRUE	FALSE	FALSE	FALSE	FALSE	TRUE	TRUE	FALSE	-0.771123	-1.64466	0.175384	0.257794	2.15216	13.6679	0.000165961	0.000663844	2.02962	7.92273	0.000214714	0.000324751	0.025855	0.091446	0.931535	0.953885	25.7365	26.2233	26.1864	26.3418	26.4149	27.7028	25.8286	25.6058	26.106	23.7411	23.7713	23.5716	26.1437	25.2359	26.0546	25.2558
K7EIG1;O75153;Q9Y5I4-2;Q9Y5I4	K7EIG1	CLUH	ENSG00000132361;ENSG00000243232	23277;56134	17p	FALSE		FALSE	0.72269	FALSE	FALSE	FALSE	FALSE	FALSE	TRUE	TRUE	FALSE	-0.88511	-2.37871	0.0760962	0.134547	1.40245	8.77499	0.00092997	0.00242201	1.03739	4.13444	0.00611655	0.00733501	0.336642	0.931966	0.404112	0.553628	26.3468	25.5193	26.6207	27.1233	27.2961	26.7227	25.2997	24.8107	25.1808	23.7411	23.7713	23.5716	24.5929	25.0618	25.0351	24.0314
P31943;E9PCY7;G8JLB6;D6RBM0;D6RIT2;H0YB39;D6RAM1;D6R9T0;D6RFM3;D6RIU0;E7EQJ0;D6RDU3;D6RJ04;D6RIH9;H0YBD7;E5RGV0;E7EN40;H0YBG7;P55795;D6RDL0;E5RGH4;D6RF17;H0YAQ2;D6R9D3	P31943	HNRNPH1	ENSG00000126945;ENSG00000169045	3188;3187	Xq	FALSE		FALSE	0.589578	TRUE	FALSE	FALSE	FALSE	FALSE	TRUE	TRUE	FALSE	-0.941545	-6.91917	0.00228957	0.0100741	4.45568	29.7012	7.65207e-06	0.000131894	3.73831	15.0661	2.33351e-05	4.68248e-05	-0.882526	-3.94498	0.016889	0.0532305	27.5295	27.862	27.6501	28.8017	28.5873	28.4772	28.0509	27.9798	28.4203	23.7411	23.7713	23.5716	27.9421	27.1166	27.0849	#N/A
H0Y360;Q01433-2;Q01433;Q01433-3;Q01433-5;Q01433-4;E9PJF6;H0YCL9;H0YF16;E9PIJ1	H0Y360	AMPD2	ENSG00000116337	271	1p	FALSE		FALSE	0.553298	FALSE	FALSE	FALSE	FALSE	TRUE	TRUE	FALSE	TRUE	2.90148	34.6315	4.14817e-06	0.000348647	2.74531	28.9139	9.08417e-05	0.000439377	#N/A	#N/A	#N/A	#N/A	2.83696	22.8064	2.18969e-05	0.000995051	26.535	26.7083	26.545	23.7411	23.7713	23.5716	26.3719	26.508	#N/A	23.7411	23.7713	23.5716	23.7411	23.7713	23.5716	23.4876
Q96CV9-2;Q96CV9;Q96CV9-3;A0A087WY28;A0A087X2G2;X6RKL2	Q96CV9-2	OPTN	ENSG00000123240	10133	10p	FALSE		FALSE	0.486143	TRUE	TRUE	FALSE	FALSE	TRUE	TRUE	FALSE	TRUE	2.78291	40.0629	2.31943e-06	0.000348647	2.1432	20.6889	0.000246955	0.000907416	#N/A	#N/A	#N/A	#N/A	3.27616	17.7879	5.86896e-05	0.00141255	26.509	26.5081	26.4155	23.7411	23.7713	23.5716	25.9257	#N/A	25.75	23.7411	23.7713	23.5716	23.7411	23.7713	23.5716	23.4876
P61158;B4DXW1;F8WDR7;Q9P1U1-2;Q9P1U1;F8WEW2;F8WE84;Q9P1U1-3	P61158	ACTR3	ENSG00000115091;ENSG00000133627	10096;57180	2q	FALSE		FALSE	0.598024	TRUE	FALSE	FALSE	FALSE	TRUE	TRUE	FALSE	TRUE	2.5883	11.4864	0.00032793	0.00259788	0.621658	38.4962	3.85624e-05	0.000258815	#N/A	#N/A	#N/A	#N/A	1.80558	21.4111	2.81389e-05	0.00109377	25.8657	26.5923	26.3908	23.7411	23.7713	23.5716	26.2584	26.2679	26.2446	#N/A	25.6171	25.6536	23.7411	23.7713	23.5716	25.5894
A0A075B6F6;Q8TCT9-5;Q8TCT9;Q8TCT9-4;Q8TCT9-2;A0A0C4DGU3	A0A075B6F6	HM13	ENSG00000101294	81502	20q	FALSE		FALSE	0.742286	FALSE	FALSE	FALSE	FALSE	TRUE	TRUE	FALSE	TRUE	2.22886	6.28879	0.00812054	0.0243417	3.18011	41.3507	2.04423e-06	0.000101774	-0.243301	-0.801657	0.459138	0.471057	2.87679	23.1096	2.0777e-05	0.000995051	26.7341	26.9206	27.464	#N/A	25.0976	24.5238	26.9641	26.8173	26.8429	23.7411	23.7713	23.5716	28.2696	27.9106	28.0651	27.9198
Q99988;A0A0A0MTT8	Q99988	GDF15	ENSG00000130513	9518	19p	FALSE		FALSE	0.672952	TRUE	FALSE	FALSE	FALSE	TRUE	TRUE	FALSE	TRUE	2.12889	12.8638	0.000210563	0.00187509	1.85478	6.18477	0.00347311	0.00711125	#N/A	#N/A	#N/A	#N/A	1.36618	5.53909	0.0051936	0.0244271	25.5801	25.7836	26.1069	23.7411	23.7713	23.5716	25.0164	25.6035	26.0284	23.7411	23.7713	23.5716	23.7411	23.7713	23.5716	23.4876
P09496-2;F8WF69;P09496-4;P09496-3;P09496;P09496-5;C9J8P9	P09496-2	CLTA	ENSG00000122705	1211	9p	FALSE		FALSE	0.582635	FALSE	FALSE	FALSE	FALSE	TRUE	TRUE	FALSE	TRUE	1.84019	29.3928	7.97704e-06	0.000397123	1.43723	9.57636	0.000664384	0.00185246	#N/A	#N/A	#N/A	#N/A	1.92829	25.7703	1.34687e-05	0.000995051	25.5318	25.5237	25.549	23.7411	23.7713	23.5716	25.1949	24.8701	25.3306	23.7411	23.7713	23.5716	23.7411	23.7713	23.5716	23.4876
P00387-2;P00387;P00387-3;B1AHF3	P00387-2	CYB5R3	ENSG00000100243	1727	22q	TRUE	MOM	FALSE	0.622738	FALSE	FALSE	FALSE	FALSE	TRUE	TRUE	FALSE	TRUE	1.83183	10.1084	0.000539019	0.00362174	2.68114	31.1649	6.31702e-06	0.000129407	0.0935563	0.326481	0.755148	0.762699	2.09009	10.5976	0.000448712	0.0043595	25.4182	25.3011	25.8602	23.7411	23.7713	23.5716	26.4682	26.2647	26.3944	23.7411	23.7713	23.5716	26.3515	26.0126	26.2242	27.1048
Q27J81-2;Q27J81;A0A0A0MQU1;Q27J81-3	Q27J81-2	INF2	ENSG00000203485	64423	14q	FALSE		FALSE	0.679333	FALSE	FALSE	FALSE	FALSE	TRUE	TRUE	FALSE	TRUE	1.6571	26.6043	1.18649e-05	0.000456412	2.20665	23.3838	1.98251e-05	0.000184257	#N/A	#N/A	#N/A	#N/A	1.51848	16.0108	8.89801e-05	0.00184765	25.3567	25.3439	25.3547	23.7411	23.7713	23.5716	26.0058	25.7658	25.9323	23.7411	23.7713	23.5716	23.7411	23.7713	23.5716	23.4876
Q96EP0;H0YKX0;Q96EP0-3;A0A0B4J293;Q96EP0-2;H0YMG8;H0YKI4;H0YM13	Q96EP0	RNF31	ENSG00000092098;ENSG00000259529	55072	14q	FALSE		FALSE	0.621333	TRUE	FALSE	FALSE	FALSE	TRUE	TRUE	FALSE	TRUE	1.31162	10.2794	0.000505081	0.00352114	1.55777	10.9851	0.000390223	0.0012331	#N/A	#N/A	#N/A	#N/A	1.18697	13.9051	0.000155107	0.0024045	25.0059	24.8134	25.1994	23.7411	23.7713	23.5716	25.4364	25.3133	25.0076	23.7411	23.7713	23.5716	23.7411	23.7713	23.5716	23.4876
A0A140T9S0;A0A0G2JLV0;A0A087WYD6;X5CMH5;E7ENX8;Q03519-2;Q03519	A0A140T9S0	TAP2	ENSG00000204267;ENSG00000206235;ENSG00000206299;ENSG00000223481;ENSG00000225967;ENSG00000228582;ENSG00000232326;ENSG00000237599;ENSG00000250264	6891	6p	FALSE		FALSE	0.771381	FALSE	FALSE	FALSE	FALSE	FALSE	TRUE	FALSE	TRUE	#N/A	#N/A	#N/A	#N/A	0.808726	5.49294	0.011872	0.0204258	#N/A	#N/A	#N/A	#N/A	1.15899	10.6899	0.00174998	0.0112317	23.7411	23.7713	23.5716	23.7411	23.7713	23.5716	#N/A	24.3378	24.669	23.7411	23.7713	23.5716	#N/A	#N/A	#N/A	#N/A
M0QYZ2;M0R0N4;P53680;M0QZ21;X6R390;P53680-2	M0QYZ2	AP2S1	ENSG00000042753	1175	19q	FALSE		FALSE	0.609048	FALSE	FALSE	FALSE	FALSE	FALSE	TRUE	FALSE	TRUE	#N/A	#N/A	#N/A	#N/A	2.69755	5.94789	0.00950307	0.0169023	#N/A	#N/A	#N/A	#N/A	2.42023	27.4925	0.000105624	0.00190341	23.7411	23.7713	23.5716	23.7411	23.7713	23.5716	26.9911	25.7933	#N/A	23.7411	23.7713	23.5716	#N/A	#N/A	#N/A	#N/A
Q5T5C7;P49591	Q5T5C7	SARS	ENSG00000031698	6301	1p	FALSE		FALSE	0.624857	FALSE	FALSE	FALSE	FALSE	FALSE	TRUE	FALSE	TRUE	#N/A	#N/A	#N/A	#N/A	1.27455	16.5828	7.74573e-05	0.000392551	#N/A	#N/A	#N/A	#N/A	1.23501	14.5975	0.000697185	0.00561613	23.7411	23.7713	23.5716	24.985	24.9825	#N/A	24.953	25.0543	24.9003	23.7411	23.7713	23.5716	23.7411	23.7713	23.5716	23.4876
Q8TEX9;Q8TEX9-2;H0YN14;H0YLV0;H0YL92;H0YKG5;H0YK93;H0YMR4;H0YN07	Q8TEX9	IPO4	ENSG00000196497;ENSG00000259522	79711	14q	FALSE		FALSE	0.637349	TRUE	FALSE	FALSE	FALSE	FALSE	TRUE	FALSE	TRUE	0.676484	3.11858	0.0525293	0.099204	1.10559	7.31873	0.00185439	0.00420483	#N/A	#N/A	#N/A	#N/A	0.755775	5.7598	0.00450741	0.0224101	25.8194	25.4302	25.4735	#N/A	24.6999	25.0958	24.9043	24.969	24.5274	23.7411	23.7713	23.5716	23.7411	23.7713	23.5716	23.4876
Q96P70	Q96P70	IPO9	ENSG00000198700	55705	1q	FALSE		FALSE	0.655	TRUE	FALSE	FALSE	FALSE	FALSE	TRUE	FALSE	TRUE	0.676448	2.50981	0.0869523	0.149411	1.96	21.5886	2.72314e-05	0.000209481	#N/A	#N/A	#N/A	#N/A	1.75444	10.8132	0.000414929	0.00415641	26.3157	25.9639	26.4734	25.3241	25.825	#N/A	25.7017	25.524	25.7382	23.7411	23.7713	23.5716	23.7411	23.7713	23.5716	23.4876
U3KQE2;K7EIV0;A0A075B7C0;A0A0C4DGQ5;P04632;U3KPR7;K7EKD8;K7ELJ7;K7EM73;Q96L46	U3KQE2	CAPNS1	ENSG00000126247;ENSG00000256812	826;84290	19q	FALSE		FALSE	0.598206	TRUE	FALSE	FALSE	FALSE	FALSE	TRUE	FALSE	TRUE	0.364754	#N/A	#N/A	#N/A	2.40979	11.3975	0.000338019	0.00110497	#N/A	#N/A	#N/A	#N/A	0.741862	4.21272	0.0135565	0.046014	26.3304	26.796	26.4651	#N/A	26.1658	#N/A	26.4795	25.7865	26.0472	23.7411	23.7713	23.5716	23.7411	23.7713	23.5716	23.4876
Q14764;H3BP76;H3BUK7;H3BNF6;H3BRL2;H3BQK6;H3BPZ2;H3BNF2;H3BUP3;H3BQE7	Q14764	MVP	ENSG00000013364	9961	16p	FALSE		FALSE	0.560895	FALSE	FALSE	FALSE	FALSE	FALSE	TRUE	FALSE	TRUE	0.170585	2.70029	0.114138	0.185149	1.49398	19.565	4.02441e-05	0.000258874	#N/A	#N/A	#N/A	#N/A	1.50901	9.44754	0.000700028	0.00561613	25.3992	#N/A	25.2794	25.1887	#N/A	25.1487	25.2075	25.2543	25.1041	23.7411	23.7713	23.5716	23.7411	23.7713	23.5716	23.4876
Q12792;F8VS81;Q12792-4;Q12792-3;F8W1Q9;F8VRG3	Q12792	TWF1	ENSG00000151239	5756	12q	FALSE		FALSE	0.557	FALSE	FALSE	FALSE	FALSE	FALSE	TRUE	FALSE	TRUE	0.108721	1.36939	0.264383	0.356406	1.32031	12.5717	0.00108512	0.00274319	#N/A	#N/A	#N/A	#N/A	1.27455	18.7406	4.7733e-05	0.00125752	25.0904	24.8888	24.972	24.8421	24.9079	#N/A	#N/A	25.1059	24.9241	23.7411	23.7713	23.5716	23.7411	23.7713	23.5716	23.4876
A0A0C4DGN6;Q9Y2X7;Q9Y2X7-3;J3QRU8;K7EN79;J3QLH1;J3QQI0;J3QL89;F8W822;F8WAK2;Q9Y2X7-2;Q14161-11;Q14161-6;Q14161-10	A0A0C4DGN6	GIT1	ENSG00000108262;ENSG00000139436	28964;9815	17q	FALSE		FALSE	0.584132	TRUE	FALSE	FALSE	FALSE	FALSE	TRUE	FALSE	TRUE	0.0765426	0.320823	0.764406	0.822195	1.63743	23.9765	1.79469e-05	0.000177226	#N/A	#N/A	#N/A	#N/A	0.952368	4.48793	0.0109232	0.0401585	25.697	25.1259	25.1718	25.4556	25.3545	24.955	25.3547	25.3657	25.2759	23.7411	23.7713	23.5716	23.7411	23.7713	23.5716	23.4876
Q9UHB9;Q9UHB9-2;Q9UHB9-4;Q9UHB9-3	Q9UHB9	SRP68	ENSG00000167881	6730	17q	FALSE		FALSE	0.622286	FALSE	FALSE	FALSE	FALSE	FALSE	TRUE	FALSE	TRUE	-0.00426431	-0.0725642	0.945636	0.962199	2.10012	22.5558	2.28795e-05	0.000190736	#N/A	#N/A	#N/A	#N/A	2.05654	17.046	6.94639e-05	0.00156319	26.0686	25.901	25.9206	25.9253	25.964	26.0137	25.9328	25.7146	25.7369	23.7411	23.7713	23.5716	23.7411	23.7713	23.5716	23.4876
P61006;P61006-2	P61006	RAB8A	ENSG00000167461	4218	19p	FALSE		FALSE	0.628619	TRUE	TRUE	FALSE	FALSE	FALSE	TRUE	FALSE	TRUE	-0.247017	-0.421219	0.695244	0.760715	0.661287	3.49795	0.0249424	0.039148	0.795171	2.36578	0.0771752	0.0840147	0.429688	15.4797	0.000101653	0.0018886	27.1849	25.5425	27.2835	26.79	27.2324	26.7295	26.1936	26.1754	26.2944	25.2664	25.9029	25.5102	26.7091	26.5216	25.876	26.7212
H3BUX2;J3KNF8;O43169;D6RFH4;J3QR91	H3BUX2	CYB5B	ENSG00000103018	80777	16q	TRUE	MOM	FALSE	0.623924	FALSE	FALSE	FALSE	FALSE	TRUE	TRUE	FALSE	FALSE	3.82001	16.727	7.48511e-05	0.00107433	4.32654	24.9792	1.5248e-05	0.000164263	4.26882	#N/A	#N/A	#N/A	#N/A	#N/A	#N/A	#N/A	27.6726	27.7909	27.0805	23.7411	23.7713	23.5716	27.8255	27.8961	28.3419	23.7411	23.7713	23.5716	27.9117	#N/A	#N/A	#N/A
P57735	P57735	RAB25	ENSG00000132698	57111	1q	FALSE		FALSE	0.588952	FALSE	FALSE	FALSE	FALSE	TRUE	TRUE	FALSE	FALSE	2.5194	15.5838	9.89987e-05	0.00123243	2.84802	16.7752	7.40049e-05	0.000381286	#N/A	#N/A	#N/A	#N/A	#N/A	#N/A	#N/A	#N/A	26.0367	26.5106	26.0948	23.7411	23.7713	23.5716	26.2696	26.5415	26.8169	23.7411	23.7713	23.5716	23.7411	23.7713	23.5716	23.4876
P11766;H0YAG8	P11766	ADH5	ENSG00000197894	128	4q	FALSE		FALSE	0.724	FALSE	FALSE	FALSE	FALSE	TRUE	TRUE	FALSE	FALSE	2.13614	21.5257	2.75483e-05	0.000660488	2.2711	34.8161	4.06113e-06	0.000128332	#N/A	#N/A	#N/A	#N/A	-0.0243123	-0.115263	0.915519	0.940383	25.9639	25.8325	25.6959	23.7411	23.7713	23.5716	25.992	25.9783	25.927	23.7411	23.7713	23.5716	23.7411	23.7713	23.5716	23.4876
Q9UHY1;F8W6G1	Q9UHY1	NRBP1	ENSG00000115216	29959	2p	FALSE		FALSE	0.645952	FALSE	FALSE	FALSE	FALSE	TRUE	TRUE	FALSE	FALSE	1.87515	9.19941	0.00271655	0.011319	1.1123	10.3949	0.0018999	0.00427815	#N/A	#N/A	#N/A	#N/A	#N/A	#N/A	#N/A	#N/A	#N/A	25.8212	25.3184	23.7411	23.7713	23.5716	24.9019	24.712	#N/A	23.7411	23.7713	23.5716	#N/A	#N/A	#N/A	#N/A
J3KTF8;J3QQX2;P52565;J3KRE2;J3KRY1;P52565-2;J3KS60	J3KTF8	ARHGDIA	ENSG00000141522	396	17q	FALSE		FALSE	0.627579	FALSE	FALSE	FALSE	FALSE	TRUE	TRUE	FALSE	FALSE	1.86058	6.61943	0.00270098	0.011319	1.58305	4.02871	0.0274886	0.0423726	#N/A	#N/A	#N/A	#N/A	#N/A	#N/A	#N/A	#N/A	25.2579	26.1028	25.305	23.7411	23.7713	23.5716	#N/A	24.7616	25.7938	23.7411	23.7713	23.5716	23.7411	23.7713	23.5716	23.4876
F5GZY7;Q9H0R8;Q9H0R8-2;F5GX12;F5H007;G3V1T7	F5GZY7	GABARAPL1	ENSG00000139112	23710	12p	FALSE		FALSE	0.47639	FALSE	FALSE	FALSE	FALSE	TRUE	TRUE	FALSE	FALSE	1.83782	9.86115	0.00059325	0.00384982	1.5884	13.5252	0.000172946	0.000688878	#N/A	#N/A	#N/A	#N/A	#N/A	#N/A	#N/A	#N/A	25.3455	25.8836	25.3683	23.7411	23.7713	23.5716	25.4553	25.1101	25.2837	23.7411	23.7713	23.5716	23.7411	23.7713	23.5716	23.4876
O95716	O95716	RAB3D	ENSG00000105514	9545	19p	FALSE		FALSE	0.575143	FALSE	FALSE	FALSE	FALSE	TRUE	TRUE	FALSE	FALSE	1.81511	19.1757	4.35824e-05	0.000855777	2.18391	12.9391	0.000205797	0.000768094	#N/A	#N/A	#N/A	#N/A	#N/A	#N/A	#N/A	#N/A	25.3696	25.6034	25.5563	23.7411	23.7713	23.5716	25.5657	26.0139	26.0561	23.7411	23.7713	23.5716	23.7411	23.7713	23.5716	23.4876
Q9ULC5-3;Q9ULC5;Q9ULC5-4;Q9UKU0-6;E7EPM6;E7ERD7;C9J8C7;P33121-3;Q9UKU0-1;Q9UKU0-8;H0Y9U7;B7Z3Z9;P33121;Q9UKU0-5;Q9UKU0-3;Q9UKU0;P33121-2;Q9UKU0-2;Q9UKU0-9	Q9ULC5-3	ACSL5	ENSG00000151726;ENSG00000164398;ENSG00000197142	2180;23305;51703	4q	TRUE	MOM	FALSE	0.673351	FALSE	FALSE	FALSE	FALSE	TRUE	TRUE	FALSE	FALSE	1.79432	8.84782	0.00304328	0.0122132	3.41182	17.3619	6.4598e-05	0.000347948	#N/A	#N/A	#N/A	#N/A	#N/A	#N/A	#N/A	#N/A	25.0598	25.1004	25.4574	23.2497	23.5733	#N/A	28.3793	28.4522	28.8393	25.171	24.8993	25.365	23.7411	23.7713	23.5716	23.4876
Q9NX02;A0A0G2JLX3;A0A0G2JPB6;A0A0G2JLQ8;A0A0G2JP37;A0A0G2JNC8;A0A0G2JPQ2;A0A0G2JMG8;J3KN39;Q9NX02-2;Q9NX02-5;Q9NX02-4;Q9NX02-3;A0A0G2JNK3;A0A0G2JPH3;Q8WX94-2;A0A0G2JMB6;K7ERG0;A0A0G2JNK1;A0A0G2JM25;Q8WX94-3;Q8WX94;K7EMK2	Q9NX02	NLRP2	ENSG00000022556;ENSG00000167634;ENSG00000273992;ENSG00000274174;ENSG00000274571;ENSG00000274638;ENSG00000275082;ENSG00000275399;ENSG00000275483;ENSG00000275796;ENSG00000275843;ENSG00000276804;ENSG00000277071;ENSG00000277179;ENSG00000277776;ENSG00000277786;ENSG00000278682;ENSG00000278789	55655;199713	19q	FALSE		FALSE	0.663685	TRUE	FALSE	FALSE	FALSE	TRUE	TRUE	FALSE	FALSE	1.77224	16.9173	7.1577e-05	0.00106935	1.66778	26.6602	1.17662e-05	0.00015508	#N/A	#N/A	#N/A	#N/A	#N/A	#N/A	#N/A	#N/A	25.4379	25.3375	25.6253	23.7411	23.7713	23.5716	25.3605	25.3755	25.3513	23.7411	23.7713	23.5716	23.7411	23.7713	23.5716	23.4876
P49902;P49902-2;Q5JUV4;Q5JUV3;REV__M0QX83;S4R3E7;S4R3A6;REV__H0YES7;Q5JUV6;H0YHR8;REV__F5GWJ3;REV__Q17RW3;REV__A0A1B0GW38	P49902	NT5C2	ENSG00000076685	22978	10q	FALSE		FALSE	0.568214	FALSE	FALSE	FALSE	FALSE	TRUE	TRUE	FALSE	FALSE	1.55982	6.42267	0.00302113	0.0121643	1.6419	19.3949	0.000299412	0.00102841	#N/A	#N/A	#N/A	#N/A	0.434976	2.45267	0.0702432	0.157601	25.9596	25.9868	26.2397	24.0527	24.7667	24.6872	#N/A	25.3727	25.3004	23.7411	23.7713	23.5716	23.7411	23.7713	23.5716	23.4876
Q14376;Q5QPP1;Q5QPP3;Q5QPP4;Q14376-2;Q5QPP9	Q14376	GALE	ENSG00000117308	2582	1p	FALSE		FALSE	0.590419	FALSE	FALSE	FALSE	FALSE	TRUE	TRUE	FALSE	FALSE	1.4662	15.2734	0.000107175	0.00124793	1.36734	6.03847	0.00910734	0.0163209	#N/A	#N/A	#N/A	#N/A	-0.283712	-1.18108	0.303	0.459051	25.1909	25.0218	25.2699	23.7411	23.7713	23.5716	#N/A	24.7779	25.3461	23.7411	23.7713	23.5716	23.7411	23.7713	23.5716	23.4876
P62269;J3JS69;A0A0G2JQH2;Q5GGW2	P62269	RPS18	ENSG00000096150;ENSG00000223367;ENSG00000226225;ENSG00000231500;ENSG00000235650	6222	6p	FALSE		FALSE	0.526869	TRUE	FALSE	FALSE	FALSE	TRUE	TRUE	FALSE	FALSE	1.37247	4.67716	0.0094677	0.0270506	0.659589	4.80637	0.00860808	0.0155437	-0.106041	-0.19911	0.850021	0.855669	0.809751	2.09257	0.104527	0.205369	27.8119	27.7839	27.5891	25.9434	26.9027	26.2214	26.7771	26.5682	26.8888	25.8851	26.1893	26.1809	26.9091	25.9184	25.5565	26.8604
P10155-3;P10155-5;P10155-4;P10155;H0Y9N5;G5E9R9;P10155-2	P10155-3	TROVE2	ENSG00000116747	6738	1q	FALSE		FALSE	0.642508	TRUE	FALSE	FALSE	FALSE	TRUE	TRUE	FALSE	FALSE	1.35046	10.1022	0.000540292	0.00362174	1.83368	7.49378	0.00492272	0.00964203	#N/A	#N/A	#N/A	#N/A	#N/A	#N/A	#N/A	#N/A	24.99	25.272	24.8733	23.7411	23.7713	23.5716	25.8385	25.2182	#N/A	23.7411	23.7713	23.5716	23.7411	23.7713	23.5716	23.4876
I3L4J1;Q9UN37	I3L4J1	VPS4A	ENSG00000132612;ENSG00000260914	27183	16q	FALSE		FALSE	0.57519	FALSE	FALSE	FALSE	FALSE	TRUE	TRUE	FALSE	FALSE	1.18405	8.0504	0.00129264	0.00691677	1.61906	17.1371	0.000432876	0.00131724	#N/A	#N/A	#N/A	#N/A	#N/A	#N/A	#N/A	#N/A	24.8693	24.6527	25.1141	23.7411	23.7713	23.5716	25.3806	25.2468	#N/A	23.7411	23.7713	23.5716	23.7411	23.7713	23.5716	23.4876
O60684;Q5TFJ7;S4R3E5;O15131	O60684	KPNA6	ENSG00000025800;ENSG00000196911	23633;3841	1p	FALSE		FALSE	0.629619	TRUE	FALSE	FALSE	FALSE	TRUE	TRUE	FALSE	FALSE	1.15554	5.51231	0.00528529	0.0173536	1.28113	7.47116	0.00171566	0.00394768	#N/A	#N/A	#N/A	#N/A	#N/A	#N/A	#N/A	#N/A	24.5706	25.2382	24.7418	23.7411	23.7713	23.5716	25.227	24.679	25.0214	23.7411	23.7713	23.5716	23.7411	23.7713	23.5716	23.4876
Q6NUM9;Q6NUM9-2;H7C3J0;H7BZ16;H7BZ81;H0YGU3	Q6NUM9	RETSAT	ENSG00000042445	54884	2p	FALSE		FALSE	0.807429	FALSE	FALSE	FALSE	FALSE	TRUE	TRUE	FALSE	FALSE	1.14095	6.98318	0.00221198	0.00995797	2.01663	9.93636	0.000576066	0.00166123	#N/A	#N/A	#N/A	#N/A	#N/A	#N/A	#N/A	#N/A	25.0419	24.5412	24.9237	23.7411	23.7713	23.5716	25.8964	25.9124	25.325	23.7411	23.7713	23.5716	23.7411	23.7713	23.5716	23.4876
O75113	O75113	N4BP1	ENSG00000102921	9683	16q	FALSE		FALSE	0.676762	FALSE	FALSE	FALSE	FALSE	TRUE	TRUE	FALSE	FALSE	0.957287	7.07074	0.00211102	0.00960985	1.14037	13.965	0.000152504	0.000625862	#N/A	#N/A	#N/A	#N/A	#N/A	#N/A	#N/A	#N/A	24.5919	24.4802	24.8837	23.7411	23.7713	23.5716	24.9389	24.765	24.8012	23.7411	23.7713	23.5716	23.7411	23.7713	23.5716	23.4876
P13807;P13807-2;M0QYU1	P13807	GYS1	ENSG00000104812	2997	19q	FALSE		FALSE	0.654	FALSE	FALSE	FALSE	FALSE	TRUE	TRUE	FALSE	FALSE	0.871169	4.72716	0.00912321	0.0262508	1.2124	15.8202	9.32883e-05	0.000446653	#N/A	#N/A	#N/A	#N/A	#N/A	#N/A	#N/A	#N/A	24.241	24.6227	24.8338	23.7411	23.7713	23.5716	24.8906	24.839	24.9916	23.7411	23.7713	23.5716	23.7411	23.7713	23.5716	23.4876
Q9H4L5-4;Q9H4L5-3;Q9H4L5-2;Q9H4L5	Q9H4L5-4	OSBPL3	ENSG00000070882	26031	7p	FALSE		FALSE	0.601048	FALSE	FALSE	FALSE	FALSE	TRUE	TRUE	FALSE	FALSE	0.770613	4.34007	0.0122523	0.0327085	1.24122	8.70308	0.000959777	0.00249279	-0.0887301	-0.757362	0.490998	0.502044	0.207876	0.989117	0.395527	0.546106	24.1409	24.5634	24.6915	23.7411	23.7713	23.5716	25.005	25.1155	24.6872	23.7411	23.7713	23.5716	#N/A	#N/A	23.4596	23.6487
Q5VZU9;P29144	Q5VZU9	TPP2	ENSG00000134900	7174	13q	FALSE		FALSE	0.62381	FALSE	FALSE	FALSE	FALSE	TRUE	TRUE	FALSE	FALSE	0.746017	4.29347	0.0127111	0.0335662	1.80791	4.7009	0.0182114	0.0295118	#N/A	#N/A	#N/A	#N/A	#N/A	#N/A	#N/A	#N/A	25.2292	24.7135	24.8077	24.3026	24.0586	24.1512	26.0766	25.9392	25.4167	23.6221	#N/A	24.3837	23.7411	23.7713	23.5716	23.4876
Q15042-4;Q15042;Q15042-3	Q15042-4	RAB3GAP1	ENSG00000115839	22930	2q	FALSE		FALSE	0.662429	FALSE	FALSE	FALSE	FALSE	TRUE	TRUE	FALSE	FALSE	0.726243	6.95088	0.00225072	0.0100101	1.58382	18.7303	0.000332198	0.00110258	#N/A	#N/A	#N/A	#N/A	#N/A	#N/A	#N/A	#N/A	25.3042	25.5674	25.5496	24.8691	24.6829	24.6905	25.3142	#N/A	25.2427	23.7411	23.7713	23.5716	23.7411	23.7713	23.5716	23.4876
A0AVT1;A0AVT1-2;A0AVT1-3;H0Y8S8;A0AVT1-4;H0Y9U5	A0AVT1	UBA6	ENSG00000033178	55236	4q	FALSE		FALSE	0.64469	FALSE	FALSE	FALSE	FALSE	TRUE	TRUE	FALSE	FALSE	0.698273	3.81142	0.0189171	0.0455724	1.75711	8.97265	0.000853757	0.00226712	1.16844	2.18021	0.0810912	0.0881721	-0.387189	-3.1596	0.034197	0.0926206	26.339	26.1357	26.7032	25.809	25.7273	25.5467	25.4022	25.1578	25.7953	23.7411	23.7713	23.5716	#N/A	24.6242	23.82	25.9898
Q86Y56-2;Q86Y56;H0Y650;E9PGY2;Q86Y56-3	Q86Y56-2	DNAAF5	ENSG00000164818	54919	7p	FALSE		FALSE	0.672476	TRUE	FALSE	FALSE	FALSE	TRUE	TRUE	FALSE	FALSE	0.682907	13.1235	0.0009557	0.00552585	0.897289	6.53937	0.00282594	0.00597989	#N/A	#N/A	#N/A	#N/A	0.40824	1.75475	0.154158	0.275766	25.1689	25.0986	25.1149	#N/A	24.3852	24.5039	24.4422	24.4992	24.8344	23.7411	23.7713	23.5716	23.7411	23.7713	23.5716	23.4876
D6REB4;Q9H074-3;Q9H074-2;Q9H074;D6RJF2	D6REB4	PAIP1	ENSG00000172239	10605	5p	FALSE		FALSE	0.601444	TRUE	TRUE	FALSE	FALSE	TRUE	TRUE	FALSE	FALSE	0.639741	6.15981	0.0035252	0.013482	2.22047	26.2145	0.00012178	0.000536966	#N/A	#N/A	#N/A	#N/A	0.126733	0.377476	0.724994	0.803886	24.3147	24.2011	24.4873	23.7411	23.7713	23.5716	#N/A	25.8787	25.9515	23.7411	23.7713	23.5716	23.7411	23.7713	23.5716	23.4876
H3BR35;P15170;P15170-2;P15170-3;Q8IYD1;H3BSV8	H3BR35	GSPT1	ENSG00000103342;ENSG00000189369	2935;23708	16p	FALSE		FALSE	0.639683	TRUE	FALSE	FALSE	FALSE	TRUE	TRUE	FALSE	FALSE	0.631042	9.73035	0.000624685	0.00394878	1.71519	17.1372	6.80134e-05	0.000358204	#N/A	#N/A	#N/A	#N/A	0.521784	0.945838	0.397788	0.548513	26.1621	26.1937	26.3234	25.5649	25.5426	25.6785	25.5591	25.2933	25.3771	23.7411	23.7713	23.5716	23.7411	23.7713	23.5716	24.695
P25685-2;P25685;M0R080;M0QYT3;M0QXK0;M0R128;A0A1B0GX60;M0R1D6;M0QZD0	P25685-2	DNAJB1	ENSG00000132002	3337	19p	FALSE		FALSE	0.535946	TRUE	FALSE	FALSE	FALSE	TRUE	TRUE	FALSE	FALSE	0.570485	4.35993	0.0120628	0.0324154	1.00381	6.34735	0.00791018	0.0144487	#N/A	#N/A	#N/A	#N/A	0.34488	2.08893	0.104958	0.205623	25.8503	25.9144	26.1082	25.531	25.1818	25.4486	#N/A	24.5156	24.8813	23.7411	23.7713	23.5716	23.7411	23.7713	23.5716	23.4876
O96011;O96011-2;H7C3V6	O96011	PEX11B	ENSG00000131779	8799	1q	TRUE	Membrane	FALSE	0.720143	FALSE	FALSE	FALSE	FALSE	TRUE	TRUE	FALSE	FALSE	0.558985	4.91741	0.0161104	0.0400866	0.97771	5.08324	0.0147104	0.0244657	#N/A	#N/A	#N/A	#N/A	#N/A	#N/A	#N/A	#N/A	24.1456	#N/A	24.3617	23.7411	23.7713	23.5716	#N/A	24.4378	24.9069	23.7411	23.7713	23.5716	#N/A	#N/A	#N/A	#N/A
Q93008-1;Q93008;O00507;O00507-2;H7C2M9	Q93008-1	USP9X	ENSG00000114374;ENSG00000124486	8287;64595;8239	Yq	FALSE		FALSE	0.670119	TRUE	FALSE	FALSE	FALSE	TRUE	TRUE	FALSE	FALSE	0.465109	3.70463	0.0207512	0.0483138	2.35506	6.4921	0.00290308	0.00611583	0.57349	1.29936	0.263651	0.277383	0.131574	0.628035	0.564055	0.681111	25.1689	25.2681	25.3911	24.7255	25.0252	24.6821	26.5956	26.1763	25.3772	23.7411	23.7713	23.5716	24.9177	#N/A	#N/A	23.5151
C9JYQ9;H0Y8C2;Q6P5R6	C9JYQ9	RPL22L1	ENSG00000163584	200916	3q	FALSE		FALSE	0.499524	FALSE	FALSE	FALSE	FALSE	TRUE	TRUE	FALSE	FALSE	0.140922	4.39911	0.0116992	0.0316476	3.94187	41.4196	2.03068e-06	0.000101774	#N/A	#N/A	#N/A	#N/A	-0.805144	-5.72108	0.00461934	0.0226476	27.7423	27.6478	27.6621	27.5611	27.5186	27.5498	27.6109	27.7722	27.5265	23.7411	23.7713	23.5716	23.7411	23.7713	23.5716	23.4876
A0A087WT53;Q96QZ7-6;Q96QZ7-2;Q96QZ7;Q96QZ7-7;A0A087WXD2;H7C5T8;H7C4U7;H7C535;Q96QZ7-3;Q96QZ7-5;Q96QZ7-4	A0A087WT53	MAGI1	ENSG00000151276	9223	3p	FALSE		FALSE	0.611667	FALSE	FALSE	FALSE	FALSE	FALSE	TRUE	FALSE	FALSE	#N/A	#N/A	#N/A	#N/A	1.93991	29.1025	8.29892e-06	0.000133345	#N/A	#N/A	#N/A	#N/A	#N/A	#N/A	#N/A	#N/A	23.7411	23.7713	23.5716	23.7411	23.7713	23.5716	25.6681	25.5879	25.6477	23.7411	23.7713	23.5716	23.7411	23.7713	23.5716	23.4876
Q13148;A0A087WX29;K7EJM5;K7EN94;B1AKP7;G3V162;A0A087X260;A0A087WYY0;Q13148-4;A0A087WW61;A0A087WX67;A0A087WXV3;A0A087WXQ5;A0A087WV68;A0A0A0MSV7;A0A1W2PNU8;K7EJ99	Q13148	TARDBP	ENSG00000120948;ENSG00000277726	23435	1p	FALSE		FALSE	0.590187	TRUE	FALSE	FALSE	FALSE	FALSE	TRUE	FALSE	FALSE	#N/A	#N/A	#N/A	#N/A	1.65892	24.8893	1.54681e-05	0.000164762	#N/A	#N/A	#N/A	#N/A	#N/A	#N/A	#N/A	#N/A	23.7411	23.7713	23.5716	23.7411	23.7713	23.5716	25.3123	25.3956	25.3529	23.7411	23.7713	23.5716	23.7411	23.7713	23.5716	23.4876
A0A087WZF1;Q93052;C9JXK9;C9JUT4	A0A087WZF1	LPP	ENSG00000145012	4026	3q	FALSE		FALSE	0.56744	TRUE	FALSE	FALSE	FALSE	FALSE	TRUE	FALSE	FALSE	#N/A	#N/A	#N/A	#N/A	0.922817	10.1538	0.00203531	0.00455064	#N/A	#N/A	#N/A	#N/A	#N/A	#N/A	#N/A	#N/A	23.7411	23.7713	23.5716	23.7411	23.7713	23.5716	24.6747	#N/A	24.5602	23.7411	23.7713	23.5716	#N/A	#N/A	#N/A	#N/A
A0A087WZK9;B3KS98;O15372;E5RJT0;E5RGU4	A0A087WZK9	EIF3H	ENSG00000147677	8667	8q	FALSE		FALSE	0.610724	TRUE	FALSE	FALSE	FALSE	FALSE	TRUE	FALSE	FALSE	#N/A	#N/A	#N/A	#N/A	2.49764	24.7771	0.000144138	0.000612747	#N/A	#N/A	#N/A	#N/A	#N/A	#N/A	#N/A	#N/A	23.7411	23.7713	23.5716	23.7411	23.7713	23.5716	26.1104	26.2741	#N/A	23.7411	23.7713	23.5716	#N/A	#N/A	26.1317	26.8801
A0A096LNZ9;A0A096LPJ4;P05161	A0A096LNZ9	ISG15	ENSG00000187608	9636	1p	FALSE		FALSE	0.599	FALSE	FALSE	FALSE	FALSE	FALSE	TRUE	FALSE	FALSE	#N/A	#N/A	#N/A	#N/A	2.41885	20.4381	3.38444e-05	0.000234193	#N/A	#N/A	#N/A	#N/A	#N/A	#N/A	#N/A	#N/A	23.7411	23.7713	23.5716	23.7411	23.7713	23.5716	26.1908	26.2359	25.9138	23.7411	23.7713	23.5716	23.7411	23.7713	23.5716	23.4876
A0A0A0MRF9;P16885	A0A0A0MRF9	PLCG2	ENSG00000197943	5336;105369213	16q	FALSE		FALSE	0.635952	TRUE	FALSE	FALSE	FALSE	FALSE	TRUE	FALSE	FALSE	#N/A	#N/A	#N/A	#N/A	0.709129	6.96214	0.00607985	0.0114596	#N/A	#N/A	#N/A	#N/A	#N/A	#N/A	#N/A	#N/A	23.7411	23.7713	23.5716	23.7411	23.7713	23.5716	24.4879	24.3196	#N/A	23.7411	23.7713	23.5716	#N/A	#N/A	#N/A	#N/A
F6S8N6;A0A0A0MRJ6;H7BY58;P22061;P22061-2;H7C4X2;C9J0F2;F8WDT3;F8WAV5;F8WAX2	F6S8N6	PCMT1	ENSG00000120265	5110	6q	FALSE		FALSE	0.713298	FALSE	FALSE	FALSE	FALSE	FALSE	TRUE	FALSE	FALSE	#N/A	#N/A	#N/A	#N/A	1.21748	3.69377	0.0209495	0.0334909	#N/A	#N/A	#N/A	#N/A	#N/A	#N/A	#N/A	#N/A	23.7411	23.7713	23.5716	23.7411	23.7713	23.5716	24.9704	25.4414	24.3246	23.7411	23.7713	23.5716	23.7411	23.7713	23.5716	23.4876
A0A0A0MS45;J3KNI1;Q9H9E3-3;Q9H9E3;Q9H9E3-2;J3KRB5	A0A0A0MS45	COG4	ENSG00000103051	25839	16q	FALSE		FALSE	0.631321	TRUE	FALSE	FALSE	FALSE	FALSE	TRUE	FALSE	FALSE	#N/A	#N/A	#N/A	#N/A	0.832121	9.12793	0.00277907	0.00589387	#N/A	#N/A	#N/A	#N/A	#N/A	#N/A	#N/A	#N/A	23.7411	23.7713	23.5716	23.7411	23.7713	23.5716	24.5848	#N/A	24.4687	23.7411	23.7713	23.5716	#N/A	#N/A	#N/A	#N/A
O00471;A0A0A0MSI8;F8W9B8	O00471	EXOC5	ENSG00000070367	10640	14q	FALSE		FALSE	0.685095	TRUE	FALSE	FALSE	FALSE	FALSE	TRUE	FALSE	FALSE	#N/A	#N/A	#N/A	#N/A	0.588256	5.43361	0.0122358	0.0208625	#N/A	#N/A	#N/A	#N/A	#N/A	#N/A	#N/A	#N/A	23.7411	23.7713	23.5716	23.7411	23.7713	23.5716	24.3804	#N/A	24.1854	23.7411	23.7713	23.5716	#N/A	#N/A	#N/A	#N/A
Q9UK22;A0A286YF37;R4GNH2	Q9UK22	FBXO2	ENSG00000116661	26232	1p	FALSE		FALSE	0.675095	FALSE	FALSE	FALSE	FALSE	FALSE	TRUE	FALSE	FALSE	#N/A	#N/A	#N/A	#N/A	1.98055	24.6659	0.000146089	0.000615521	#N/A	#N/A	#N/A	#N/A	#N/A	#N/A	#N/A	#N/A	23.7411	23.7713	23.5716	23.7411	23.7713	23.5716	#N/A	25.6715	25.6789	23.7411	23.7713	23.5716	#N/A	#N/A	#N/A	#N/A
A0A2R8Y851;P62273;P62273-2	A0A2R8Y851	RPS29	ENSG00000213741	6235	14q	FALSE		FALSE	0.519143	TRUE	FALSE	FALSE	FALSE	FALSE	TRUE	FALSE	FALSE	#N/A	#N/A	#N/A	#N/A	1.32539	13.2612	0.00092663	0.00242201	-1.37313	-4.36611	0.00724848	0.00863547	#N/A	#N/A	#N/A	#N/A	23.7411	23.7713	23.5716	#N/A	26.4624	26.279	25.1	24.9401	#N/A	23.7411	23.7713	23.5716	25.2204	#N/A	24.3848	25.3693
J3KNE0;Q7Z3J3;A6NKT7;J3KQ37;Q99666;O14715;F8W705;F8VYC4;A0A286YES2;A0A1W2PNU4;Q99666-2;P0DJD0;P0DJD1	J3KNE0	RGPD3	ENSG00000015568;ENSG00000153165;ENSG00000169629;ENSG00000183054;ENSG00000185304;ENSG00000187627;ENSG00000196862	84220;727851;653489;729540;729857;400966;285190	2q	FALSE		FALSE	0.673524	FALSE	FALSE	FALSE	FALSE	FALSE	TRUE	FALSE	FALSE	#N/A	#N/A	#N/A	#N/A	1.40538	12.2903	0.000251751	0.00091537	#N/A	#N/A	#N/A	#N/A	#N/A	#N/A	#N/A	#N/A	23.7411	23.7713	23.5716	23.7411	23.7713	23.5716	25.0897	24.9392	25.2712	23.7411	23.7713	23.5716	23.7411	23.7713	23.5716	23.4876
B1ANR0;Q13310-2;Q13310;Q13310-3;H0Y5F5;H0YEU6;H0YCC8;B1ANR1;H0YEQ8;P0CB38	B1ANR0	PABPC4	ENSG00000090621;ENSG00000254535	8761;132430	1p	FALSE		FALSE	0.578667	FALSE	TRUE	FALSE	FALSE	FALSE	TRUE	FALSE	FALSE	#N/A	#N/A	#N/A	#N/A	1.63249	6.95513	0.00224557	0.00492779	#N/A	#N/A	#N/A	#N/A	-0.286071	-0.974742	0.384882	0.535329	23.7411	23.7713	23.5716	23.7411	23.7713	23.5716	25.779	25.0772	25.1253	23.7411	23.7713	23.5716	23.7411	23.7713	23.5716	23.4876
H0Y9V7;B4E2Q0;P98194-2;P98194-4;P98194;P98194-3;P98194-5;P98194-8;P98194-9;P98194-6;P98194-7;H0Y8X9;H0Y9S7	H0Y9V7	ATP2C1	ENSG00000017260	27032	3q	FALSE		FALSE	0.716968	FALSE	FALSE	FALSE	FALSE	FALSE	TRUE	FALSE	FALSE	#N/A	#N/A	#N/A	#N/A	1.72232	9.71787	0.000627791	0.00178008	#N/A	#N/A	#N/A	#N/A	#N/A	#N/A	#N/A	#N/A	23.7411	23.7713	23.5716	23.7411	23.7713	23.5716	25.1565	25.369	25.7254	23.7411	23.7713	23.5716	23.7411	23.7713	23.5716	23.4876
C9JW69;P18754;P18754-2;C9JRH2;C9JMJ4;C9J3R0;C9JQZ4	C9JW69	RCC1	ENSG00000180198	1104	1p	FALSE		FALSE	0.594032	TRUE	FALSE	FALSE	FALSE	FALSE	TRUE	FALSE	FALSE	#N/A	#N/A	#N/A	#N/A	1.93351	12.2057	0.000258653	0.000921816	#N/A	#N/A	#N/A	#N/A	#N/A	#N/A	#N/A	#N/A	23.7411	23.7713	23.5716	26.683	27.1032	26.2421	25.3682	25.8722	25.6441	23.7411	23.7713	23.5716	23.7411	23.7713	23.5716	23.4876
D6R938;E9PBG7;E9PF82;Q13557-8;Q13557-12;Q13557-10;Q13557;Q13557-6;Q13557-11;Q13557-9;Q13557-5;Q13557-3;Q13557-4;H0Y9J2;H0Y9C2	D6R938	CAMK2D	ENSG00000145349	817	4q	FALSE		FALSE	0.641952	TRUE	FALSE	FALSE	FALSE	FALSE	TRUE	FALSE	FALSE	#N/A	#N/A	#N/A	#N/A	1.96938	18.3943	5.13938e-05	0.000300106	#N/A	#N/A	#N/A	#N/A	#N/A	#N/A	#N/A	#N/A	23.7411	23.7713	23.5716	23.7411	23.7713	23.5716	25.6886	25.8012	25.5023	23.7411	23.7713	23.5716	23.7411	23.7713	23.5716	23.4876
E5RGS2;Q9H6H4;Q9H6H4-2	E5RGS2	REEP4	ENSG00000168476	80346	8p	FALSE		FALSE	0.710571	FALSE	FALSE	FALSE	FALSE	FALSE	TRUE	FALSE	FALSE	#N/A	#N/A	#N/A	#N/A	0.883914	9.8742	0.00220881	0.00486965	#N/A	#N/A	#N/A	#N/A	#N/A	#N/A	#N/A	#N/A	23.7411	23.7713	24.5194	23.7411	23.7713	23.5716	24.6318	#N/A	24.5253	23.7411	23.7713	23.5716	#N/A	#N/A	#N/A	#N/A
Q9UIA9;E7ESC6;H0YBE1	Q9UIA9	XPO7	ENSG00000130227	23039	8p	FALSE		FALSE	0.654571	TRUE	FALSE	FALSE	FALSE	FALSE	TRUE	FALSE	FALSE	#N/A	#N/A	#N/A	#N/A	0.737795	8.60975	0.00329458	0.00678209	#N/A	#N/A	#N/A	#N/A	#N/A	#N/A	#N/A	#N/A	23.7411	23.7713	23.5716	23.7411	23.7713	23.5716	#N/A	24.4728	24.3921	23.7411	23.7713	23.5716	#N/A	#N/A	#N/A	#N/A
H0Y547;E9PEJ6;P98196;A0A0C4DG94;H0Y8F0;A0A067XG54;Q8NB49-2;Q8NB49-3;Q8NB49-4;Q8NB49;Q9Y2G3	H0Y547	ATP11A	ENSG00000058063;ENSG00000068650;ENSG00000101974	23200;23250;286410	3q	FALSE		FALSE	0.74619	FALSE	FALSE	FALSE	FALSE	FALSE	TRUE	FALSE	FALSE	#N/A	#N/A	#N/A	#N/A	0.530635	4.66139	0.0186326	0.0300915	#N/A	#N/A	#N/A	#N/A	#N/A	#N/A	#N/A	#N/A	23.7411	23.7713	23.5716	23.7411	23.7713	23.5716	24.3336	24.117	#N/A	23.7411	23.7713	23.5716	#N/A	#N/A	#N/A	#N/A
E9PFN5;Q9Y2Q3;Q9Y2Q3-3;Q9Y2Q3-2;C9JNT3;Q9Y2Q3-4	E9PFN5	GSTK1	ENSG00000197448	373156	7q	TRUE	Matrix	FALSE	0.598905	FALSE	FALSE	FALSE	FALSE	FALSE	TRUE	FALSE	FALSE	#N/A	#N/A	#N/A	#N/A	1.46796	9.23911	0.000762873	0.00208416	#N/A	#N/A	#N/A	#N/A	0.269059	0.898027	0.435351	0.577013	23.7411	23.7713	23.5716	23.7411	23.7713	23.5716	25.4083	24.9024	25.1772	23.7411	23.7713	23.5716	23.7411	23.7713	23.5716	23.4876
F5H365;Q15436;Q15436-2	F5H365	SEC23A	ENSG00000100934	10484	14q	FALSE		FALSE	0.652333	TRUE	FALSE	FALSE	FALSE	FALSE	TRUE	FALSE	FALSE	#N/A	#N/A	#N/A	#N/A	2.2437	32.7967	5.15398e-06	0.000129407	#N/A	#N/A	#N/A	#N/A	#N/A	#N/A	#N/A	#N/A	23.7411	23.7713	23.5716	23.7411	23.7713	23.5716	25.9012	25.9193	25.9945	23.7411	23.7713	23.5716	23.7411	23.7713	23.5716	23.4876
H0YLF3;F5H6I0;P61769	H0YLF3	B2M	ENSG00000166710;ENSG00000273686	567	15q	FALSE		FALSE	0.607365	FALSE	FALSE	FALSE	FALSE	FALSE	TRUE	FALSE	FALSE	#N/A	#N/A	#N/A	#N/A	1.03127	10.8103	0.000415362	0.00128262	#N/A	#N/A	#N/A	#N/A	#N/A	#N/A	#N/A	#N/A	23.7411	23.7713	23.5716	23.7411	23.7713	23.5716	24.6648	24.8701	24.6428	23.7411	23.7713	23.5716	23.7411	23.7713	23.5716	23.4876
F8W930;Q9Y6M1-1;Q9Y6M1;Q9Y6M1-5;Q9Y6M1-6;Q9Y6M1-3;Q9Y6M1-4;O00425-2	F8W930	IGF2BP2	ENSG00000073792;ENSG00000136231	10644;10643	3q	FALSE		FALSE	0.642667	FALSE	FALSE	FALSE	FALSE	FALSE	TRUE	FALSE	FALSE	#N/A	#N/A	#N/A	#N/A	2.18646	18.1724	5.39249e-05	0.000307957	#N/A	#N/A	#N/A	#N/A	#N/A	#N/A	#N/A	#N/A	23.7411	23.7713	23.5716	23.7411	23.7713	23.5716	25.8266	25.7363	26.0804	23.7411	23.7713	23.5716	23.7411	23.7713	23.5716	23.4876
I3NI21;I3L288;I3NI23;Q96B96;Q96B96-2	I3NI21	TMEM159	ENSG00000011638	57146	16p	FALSE		FALSE	0.740476	FALSE	FALSE	FALSE	FALSE	FALSE	TRUE	FALSE	FALSE	#N/A	#N/A	#N/A	#N/A	1.99296	6.21628	0.00839132	0.0151812	#N/A	#N/A	#N/A	#N/A	#N/A	#N/A	#N/A	#N/A	23.7411	23.7713	23.5716	23.7411	23.7713	23.5716	26.1041	25.2712	#N/A	23.7411	23.7713	23.5716	#N/A	#N/A	#N/A	#N/A
K4DI93;Q13620-3;Q13620-1;Q13620;A6NE76	K4DI93	CUL4B	ENSG00000158290	8450	Xq	FALSE		FALSE	0.607238	TRUE	FALSE	FALSE	FALSE	FALSE	TRUE	FALSE	FALSE	#N/A	#N/A	#N/A	#N/A	0.978106	12.259	0.000254274	0.000916546	#N/A	#N/A	#N/A	#N/A	0.00131216	0.0135261	0.989856	0.991007	23.7411	23.7713	23.5716	23.7411	23.7713	23.5716	24.5753	24.7019	24.7411	23.7411	23.7713	23.5716	23.7411	23.7713	23.5716	23.4876
K7ES31;K7ERF1;Q9UBQ5-2;Q9UBQ5;K7EQM4;A0A087WVB9	K7ES31	EIF3K	ENSG00000178982	27335	19q	FALSE		FALSE	0.595905	TRUE	FALSE	FALSE	FALSE	FALSE	TRUE	FALSE	FALSE	#N/A	#N/A	#N/A	#N/A	2.21182	13.1189	0.000194948	0.000749798	#N/A	#N/A	#N/A	#N/A	#N/A	#N/A	#N/A	#N/A	23.7411	23.7713	23.5716	23.7411	23.7713	23.5716	25.7183	26.2176	25.7835	23.7411	23.7713	23.5716	23.7411	23.7713	23.5716	23.4876
O15173;O15173-2	O15173	PGRMC2	ENSG00000164040	10424	4q	FALSE		FALSE	0.719048	FALSE	FALSE	FALSE	FALSE	FALSE	TRUE	FALSE	FALSE	#N/A	#N/A	#N/A	#N/A	0.868259	4.34562	0.012199	0.0208372	#N/A	#N/A	#N/A	#N/A	#N/A	#N/A	#N/A	#N/A	23.7411	23.7713	23.5716	23.7411	23.7713	23.5716	24.7527	24.1831	24.7529	23.7411	23.7713	23.5716	23.7411	23.7713	23.5716	23.4876
O15400-2;O15400	O15400-2	STX7	ENSG00000079950	8417	6q	FALSE		FALSE	0.848714	TRUE	FALSE	FALSE	FALSE	FALSE	TRUE	FALSE	FALSE	#N/A	#N/A	#N/A	#N/A	2.30258	25.2674	1.45677e-05	0.000161572	#N/A	#N/A	#N/A	#N/A	#N/A	#N/A	#N/A	#N/A	23.7411	23.7713	23.5716	23.7411	23.7713	23.5716	25.9237	25.9378	26.1303	23.7411	23.7713	23.5716	23.7411	23.7713	23.5716	23.4876
O15439-2;O15439;O15439-3;A0A2R8YDC1;A0A2R8Y6V8;O15439-4	O15439-2	ABCC4	ENSG00000125257	10257	13q	FALSE		FALSE	0.767889	FALSE	FALSE	FALSE	FALSE	FALSE	TRUE	FALSE	FALSE	#N/A	#N/A	#N/A	#N/A	0.747925	6.90676	0.00230501	0.00503491	#N/A	#N/A	#N/A	#N/A	#N/A	#N/A	#N/A	#N/A	23.7411	23.7713	23.5716	23.7411	23.7713	23.5716	24.2803	24.5857	24.4618	23.7411	23.7713	23.5716	23.7411	23.7713	23.5716	23.4876
Q5QPN5;Q5QPN9;Q5QPQ1;Q5QPQ3;Q5QPQ2;O95372	Q5QPN5	LYPLA2	ENSG00000011009	11313	1p	FALSE		FALSE	0.630389	FALSE	FALSE	FALSE	FALSE	FALSE	TRUE	FALSE	FALSE	#N/A	#N/A	#N/A	#N/A	1.25129	5.73214	0.00458703	0.00904055	#N/A	#N/A	#N/A	#N/A	#N/A	#N/A	#N/A	#N/A	23.7411	23.7713	23.5716	23.7411	23.7713	23.5716	25.3577	24.8049	24.6752	23.7411	23.7713	23.5716	23.7411	23.7713	23.5716	23.4876
P19525-2;P19525;F8WBH4;C9JZT2	P19525-2	EIF2AK2	ENSG00000055332	5610	2p	FALSE		FALSE	0.593984	FALSE	FALSE	FALSE	FALSE	FALSE	TRUE	FALSE	FALSE	#N/A	#N/A	#N/A	#N/A	3.33184	18.9532	4.56463e-05	0.000282828	#N/A	#N/A	#N/A	#N/A	0.516717	1.89195	0.131454	0.246389	23.7411	23.7713	23.5716	23.7411	23.7713	23.5716	27.3261	26.9941	26.7593	23.7411	23.7713	23.5716	23.7411	23.7713	23.5716	23.4876
P19623;K7EL89;K7EKM4;K7ESL0;K7EQ47	P19623	SRM	ENSG00000116649	6723	1p	FALSE		FALSE	0.577492	FALSE	FALSE	FALSE	FALSE	FALSE	TRUE	FALSE	FALSE	#N/A	#N/A	#N/A	#N/A	0.68627	6.53299	0.00283621	0.00598826	#N/A	#N/A	#N/A	#N/A	#N/A	#N/A	#N/A	#N/A	23.7411	23.7713	23.5716	23.7411	23.7713	23.5716	24.2381	24.5312	24.3735	23.7411	23.7713	23.5716	23.7411	23.7713	23.5716	23.4876
P21980;P21980-2;A2A299;P21980-3;A2A2A0;P49221	P21980	TGM2	ENSG00000163810;ENSG00000198959;ENSG00000281886	7047;7052	3p	FALSE		FALSE	0.667476	TRUE	FALSE	FALSE	FALSE	FALSE	TRUE	FALSE	FALSE	#N/A	#N/A	#N/A	#N/A	1.8573	8.63003	0.000991275	0.00255361	#N/A	#N/A	#N/A	#N/A	-0.00837313	-0.111115	0.916878	0.940866	23.7411	23.7713	23.5716	23.7411	23.7713	23.5716	25.4947	25.934	25.2271	23.7411	23.7713	23.5716	23.7411	23.7713	23.5716	23.4876
P35325;P22532	P35325	SPRR2B	ENSG00000163216;ENSG00000196805	6703;6701	1q	FALSE		FALSE	0.421667	FALSE	FALSE	FALSE	FALSE	FALSE	TRUE	FALSE	FALSE	#N/A	#N/A	#N/A	#N/A	0.842353	7.97998	0.00410623	0.00826476	#N/A	#N/A	#N/A	#N/A	#N/A	#N/A	#N/A	#N/A	23.7411	23.7713	23.5716	#N/A	25.6276	24.9025	24.445	24.629	#N/A	23.7411	23.7713	23.5716	#N/A	#N/A	#N/A	#N/A
X1WI28;P27635;B8A6G2;A6QRI9	X1WI28	RPL10	ENSG00000147403	6134	Xq	FALSE		FALSE	0.560988	TRUE	FALSE	FALSE	FALSE	FALSE	TRUE	FALSE	FALSE	#N/A	#N/A	#N/A	#N/A	3.59105	38.536	3.84432e-05	0.000258815	#N/A	#N/A	#N/A	#N/A	#N/A	#N/A	#N/A	#N/A	23.7411	23.7713	23.5716	23.7411	23.7713	23.5716	#N/A	27.3493	27.2221	23.7411	23.7713	23.5716	#N/A	#N/A	#N/A	#N/A
P34896-4;P34896-2;P34896;P34896-3	P34896-4	SHMT1	ENSG00000176974	6470	17p	FALSE		FALSE	0.638619	TRUE	FALSE	FALSE	FALSE	FALSE	TRUE	FALSE	FALSE	#N/A	#N/A	#N/A	#N/A	1.58225	18.3446	5.19474e-05	0.000300281	#N/A	#N/A	#N/A	#N/A	#N/A	#N/A	#N/A	#N/A	23.7411	23.7713	23.5716	23.7411	23.7713	23.5716	25.3905	25.1877	25.2526	23.7411	23.7713	23.5716	23.7411	23.7713	23.5716	23.4876
P36952	P36952	SERPINB5	ENSG00000206075	5268	18q	FALSE		FALSE	0.635952	FALSE	FALSE	FALSE	FALSE	FALSE	TRUE	FALSE	FALSE	#N/A	#N/A	#N/A	#N/A	0.486026	3.79507	0.0321121	0.0487857	#N/A	#N/A	#N/A	#N/A	#N/A	#N/A	#N/A	#N/A	23.7411	23.7713	23.5716	23.7411	23.7713	23.5716	#N/A	24.3146	24.0468	23.7411	23.7713	23.5716	#N/A	#N/A	#N/A	#N/A
P37268-5;P37268;E9PNM1;A0A1W2PQ47;P37268-2;E9PJG4;P37268-4;P37268-3;E9PS69	P37268-5	FDFT1	ENSG00000079459	2222	8p	FALSE		FALSE	0.649743	FALSE	FALSE	FALSE	FALSE	FALSE	TRUE	FALSE	FALSE	#N/A	#N/A	#N/A	#N/A	1.62396	14.9206	0.000117521	0.000534555	#N/A	#N/A	#N/A	#N/A	#N/A	#N/A	#N/A	#N/A	23.7411	23.7713	23.5716	23.7411	23.7713	23.5716	25.3878	25.1413	25.4267	23.7411	23.7713	23.5716	23.7411	23.7713	23.5716	23.4876
P40616-2;P40616;B4DZG7;F8VYN9;F8VP99;F8W1Z8;F8VP63	P40616-2	ARL1	ENSG00000120805	400	12q	FALSE		FALSE	0.583876	TRUE	FALSE	FALSE	FALSE	FALSE	TRUE	FALSE	FALSE	#N/A	#N/A	#N/A	#N/A	2.55263	25.851	1.3302e-05	0.000157337	#N/A	#N/A	#N/A	#N/A	#N/A	#N/A	#N/A	#N/A	23.7411	23.7713	23.5716	23.7411	25.3648	23.5716	26.2558	26.3757	26.1103	23.7411	23.7713	23.5716	23.7411	23.7713	23.5716	23.4876
P41240	P41240	CSK	ENSG00000103653	1445	15q	FALSE		FALSE	0.601143	TRUE	FALSE	FALSE	FALSE	FALSE	TRUE	FALSE	FALSE	#N/A	#N/A	#N/A	#N/A	1.22265	10.0038	0.000561168	0.00164194	#N/A	#N/A	#N/A	#N/A	#N/A	#N/A	#N/A	#N/A	23.7411	23.7713	23.5716	23.7411	23.7713	23.5716	25.1194	24.8672	24.7653	23.7411	23.7713	23.5716	23.7411	23.7713	23.5716	23.4876
P48449-2;P48449;P48449-3;A0A0G2JQD0;C9J315;A0A0G2JS81	P48449-2	LSS	ENSG00000160285	4047	21q	FALSE		FALSE	0.663429	FALSE	FALSE	FALSE	FALSE	FALSE	TRUE	FALSE	FALSE	#N/A	#N/A	#N/A	#N/A	1.01825	9.17667	0.000783049	0.00211399	#N/A	#N/A	#N/A	#N/A	#N/A	#N/A	#N/A	#N/A	23.7411	23.7713	23.5716	23.7411	23.7713	23.5716	24.6636	24.5842	24.8909	23.7411	23.7713	23.5716	23.7411	23.7713	23.5716	23.4876
P53367-3;P53367-2;P53367	P53367-3	ARFIP1	ENSG00000164144	27236	4q	FALSE		FALSE	0.63119	FALSE	FALSE	FALSE	FALSE	FALSE	TRUE	FALSE	FALSE	#N/A	#N/A	#N/A	#N/A	1.14381	10.9364	0.000397038	0.00124263	#N/A	#N/A	#N/A	#N/A	#N/A	#N/A	#N/A	#N/A	23.7411	23.7713	23.5716	23.7411	23.7713	23.5716	24.7246	25.0026	24.7881	23.7411	23.7713	23.5716	23.7411	23.7713	23.5716	23.4876
P53582;H0Y955;H0Y903	P53582	METAP1	ENSG00000164024	23173	4q	FALSE		FALSE	0.584032	FALSE	FALSE	FALSE	FALSE	FALSE	TRUE	FALSE	FALSE	#N/A	#N/A	#N/A	#N/A	1.87268	10.2045	0.00200575	0.00449516	#N/A	#N/A	#N/A	#N/A	#N/A	#N/A	#N/A	#N/A	23.7411	23.7713	23.5716	23.7411	23.7713	23.5716	25.7888	#N/A	25.3459	23.7411	23.7713	23.5716	#N/A	#N/A	#N/A	#N/A
P62318-2;P62318	P62318-2	SNRPD3	ENSG00000100028	6634	22q	FALSE		FALSE	0.560333	TRUE	FALSE	FALSE	FALSE	FALSE	TRUE	FALSE	FALSE	#N/A	#N/A	#N/A	#N/A	2.17709	18.0183	5.57736e-05	0.000314723	#N/A	#N/A	#N/A	#N/A	#N/A	#N/A	#N/A	#N/A	23.7411	23.7713	23.5716	23.7411	23.7713	23.5716	25.9237	26.0195	25.672	23.7411	23.7713	23.5716	23.7411	23.7713	23.5716	23.4876
Q10567-4;Q10567-3;Q10567-2;Q10567;C9J1E7	Q10567-4	AP1B1	ENSG00000100280	162	22q	FALSE		FALSE	0.631762	TRUE	FALSE	FALSE	FALSE	FALSE	TRUE	FALSE	FALSE	#N/A	#N/A	#N/A	#N/A	0.668368	8.47592	0.00106204	0.00269201	#N/A	#N/A	#N/A	#N/A	#N/A	#N/A	#N/A	#N/A	23.7411	23.7713	23.5716	23.7411	23.7713	23.5716	24.4375	24.3796	24.2719	23.7411	23.7713	23.5716	23.7411	23.7713	23.5716	23.4876
Q13283;E5RIZ6;E5RI46;E5RIF8;E5RH42;E5RJU8;Q13283-2;E5RH00;D6R9X5;D6R9A4	Q13283	G3BP1	ENSG00000138757;ENSG00000145907	9908;10146	4q	FALSE		FALSE	0.559672	TRUE	FALSE	FALSE	FALSE	FALSE	TRUE	FALSE	FALSE	#N/A	#N/A	#N/A	#N/A	1.71895	16.4338	8.02696e-05	0.000400503	#N/A	#N/A	#N/A	#N/A	-0.720207	-2.86383	0.0643747	0.14788	23.7411	23.7713	23.5716	#N/A	25.3018	25.9134	25.4745	25.2473	25.519	23.7411	23.7713	23.5716	23.7411	23.7713	23.5716	23.4876
Q14789-4;Q14789-3;Q14789;Q14789-2;E7EU81;REV__Q8N884-2;REV__Q8N884	Q14789-4	GOLGB1	ENSG00000173230	2804	3q	FALSE		FALSE	0.663167	FALSE	FALSE	FALSE	FALSE	FALSE	TRUE	FALSE	FALSE	#N/A	#N/A	#N/A	#N/A	1.17919	15.4531	0.000102344	0.000485109	#N/A	#N/A	#N/A	#N/A	#N/A	#N/A	#N/A	#N/A	23.7411	23.7713	23.5716	23.7411	23.7713	23.5716	24.8795	24.9475	24.7945	23.7411	23.7713	23.5716	23.7411	23.7713	23.5716	23.4876
Q15717-2;Q15717;M0QZR9	Q15717-2	ELAVL1	ENSG00000066044	1994	19p	FALSE		FALSE	0.568548	TRUE	FALSE	FALSE	FALSE	FALSE	TRUE	FALSE	FALSE	#N/A	#N/A	#N/A	#N/A	0.862643	7.92849	0.00136987	0.00331284	#N/A	#N/A	#N/A	#N/A	#N/A	#N/A	#N/A	#N/A	23.7411	23.7713	23.5716	24.3987	24.7194	24.5769	24.6689	24.3807	24.6223	23.7411	23.7713	23.5716	23.7411	23.7713	23.5716	23.4876
Q2NL82;I3L1Q5	Q2NL82	TSR1	ENSG00000167721	55720	17p	FALSE		FALSE	0.667143	FALSE	FALSE	FALSE	FALSE	FALSE	TRUE	FALSE	FALSE	#N/A	#N/A	#N/A	#N/A	1.80825	18.0437	5.54633e-05	0.000314723	#N/A	#N/A	#N/A	#N/A	#N/A	#N/A	#N/A	#N/A	23.7411	23.7713	23.5716	23.7411	23.7713	23.5716	25.4328	25.6598	25.4161	23.7411	23.7713	23.5716	23.7411	23.7713	23.5716	23.4876
Q8N0X7	Q8N0X7	SPG20	ENSG00000133104	23111	13q	FALSE		FALSE	0.636048	FALSE	TRUE	FALSE	FALSE	FALSE	TRUE	FALSE	FALSE	#N/A	#N/A	#N/A	#N/A	1.51071	12.4557	0.000238917	0.000885683	#N/A	#N/A	#N/A	#N/A	#N/A	#N/A	#N/A	#N/A	23.7411	23.7713	23.5716	23.7411	23.7713	23.5716	25.1343	25.0713	25.4104	23.7411	23.7713	23.5716	23.7411	23.7713	23.5716	23.4876
Q8NF37;A0A0G2JRI7;A0A0G2JQ62	Q8NF37	LPCAT1	ENSG00000153395	79888	5p	FALSE		FALSE	0.706667	FALSE	FALSE	FALSE	FALSE	FALSE	TRUE	FALSE	FALSE	#N/A	#N/A	#N/A	#N/A	1.78661	7.48337	0.00170511	0.00393295	#N/A	#N/A	#N/A	#N/A	#N/A	#N/A	#N/A	#N/A	23.7411	23.7713	23.5716	23.7411	23.7713	23.5716	25.0224	25.6718	25.7495	23.7411	23.7713	23.5716	23.7411	23.7713	23.5716	23.4876
Q8TC12;Q8TC12-3;Q8TC12-2;G3V2G6;G3V234;H0YJ10;H0YIZ8;H0YJ46;Q96NR8	Q8TC12	RDH11	ENSG00000072042;ENSG00000139988;ENSG00000258466	51109;145226	14q	FALSE		FALSE	0.701067	FALSE	FALSE	FALSE	FALSE	FALSE	TRUE	FALSE	FALSE	#N/A	#N/A	#N/A	#N/A	1.23078	19.2669	4.27708e-05	0.000266755	#N/A	#N/A	#N/A	#N/A	#N/A	#N/A	#N/A	#N/A	23.7411	23.7713	23.5716	23.7411	23.7713	23.5716	24.91	24.9114	24.9549	23.7411	23.7713	23.5716	23.7411	23.7713	23.5716	23.4876
Q969E2-2;Q969E2;K7EJJ4;C9JWM2;Q969E2-3	Q969E2-2	SCAMP4	ENSG00000227500	113178	19p	FALSE		FALSE	0.688889	FALSE	FALSE	FALSE	FALSE	FALSE	TRUE	FALSE	FALSE	#N/A	#N/A	#N/A	#N/A	1.98045	22.9031	2.15316e-05	0.000188086	#N/A	#N/A	#N/A	#N/A	#N/A	#N/A	#N/A	#N/A	23.7411	23.7713	23.5716	23.7411	23.7713	23.5716	25.7887	25.5842	25.6524	23.7411	23.7713	23.5716	23.7411	23.7713	23.5716	23.4876
Q96JB2;Q96JB2-2	Q96JB2	COG3	ENSG00000136152	83548	13q	FALSE		FALSE	0.648667	TRUE	FALSE	FALSE	FALSE	FALSE	TRUE	FALSE	FALSE	#N/A	#N/A	#N/A	#N/A	1.70145	20.6595	3.24278e-05	0.000227813	#N/A	#N/A	#N/A	#N/A	#N/A	#N/A	#N/A	#N/A	23.7411	23.7713	23.5716	23.7411	23.7713	23.5716	25.2973	25.4833	25.4077	23.7411	23.7713	23.5716	23.7411	23.7713	23.5716	23.4876
Q9BPW8;C9JDV8;H7C2U6;F8WCR5	Q9BPW8	NIPSNAP1	ENSG00000184117	8508	22q	TRUE	Matrix	TRUE	0.52273	FALSE	FALSE	FALSE	FALSE	FALSE	TRUE	FALSE	FALSE	#N/A	#N/A	#N/A	#N/A	0.976732	14.2618	0.000140393	0.00060223	#N/A	#N/A	#N/A	#N/A	#N/A	#N/A	#N/A	#N/A	23.7411	23.7713	24.6447	23.7411	23.7713	23.5716	24.6318	24.7273	24.6551	23.7411	23.7713	23.5716	23.7411	23.7713	23.5716	23.4876
Q9HAU5;Q9HAU5-2	Q9HAU5	UPF2	ENSG00000151461	26019	10p	FALSE		FALSE	0.645571	TRUE	FALSE	FALSE	FALSE	FALSE	TRUE	FALSE	FALSE	#N/A	#N/A	#N/A	#N/A	2.03803	8.68988	0.00320703	0.00663814	#N/A	#N/A	#N/A	#N/A	#N/A	#N/A	#N/A	#N/A	23.7411	23.7713	23.5716	23.7411	23.7713	23.5716	25.437	#N/A	26.0283	23.7411	23.7713	23.5716	#N/A	#N/A	#N/A	#N/A
Q9HD45;Q5TB53	Q9HD45	TM9SF3	ENSG00000077147	56889	10q	FALSE		FALSE	0.792357	FALSE	FALSE	FALSE	FALSE	FALSE	TRUE	FALSE	FALSE	#N/A	#N/A	#N/A	#N/A	1.59514	23.0355	2.1044e-05	0.000188071	#N/A	#N/A	#N/A	#N/A	#N/A	#N/A	#N/A	#N/A	23.7411	23.7713	23.5716	23.7411	23.7713	23.5716	25.2402	25.3454	25.2838	23.7411	23.7713	23.5716	23.7411	23.7713	23.5716	23.4876
Q9NRW1;Q9NRW1-2;C9J0I2	Q9NRW1	RAB6B	ENSG00000154917	51560	3q	FALSE		FALSE	0.577548	FALSE	FALSE	FALSE	FALSE	FALSE	TRUE	FALSE	FALSE	#N/A	#N/A	#N/A	#N/A	1.33486	9.49144	0.00247963	0.00534479	#N/A	#N/A	#N/A	#N/A	#N/A	#N/A	#N/A	#N/A	23.7411	23.7713	23.5716	23.7411	23.7713	23.5716	25.1845	#N/A	24.8746	23.7411	23.7713	23.5716	#N/A	#N/A	#N/A	#N/A
Q9P2R3;Q9P2R3-2;Q9P2R3-4;I3L3P8	Q9P2R3	ANKFY1	ENSG00000185722	51479	17p	FALSE		FALSE	0.586214	FALSE	FALSE	FALSE	FALSE	FALSE	TRUE	FALSE	FALSE	#N/A	#N/A	#N/A	#N/A	1.33726	12.5559	0.00108918	0.00274613	#N/A	#N/A	#N/A	#N/A	#N/A	#N/A	#N/A	#N/A	23.7411	23.7713	23.5716	23.7411	23.7713	23.5716	25.1259	#N/A	24.938	23.7411	23.7713	23.5716	#N/A	#N/A	#N/A	#N/A
Q9UKE5-8;Q9UKE5-5;Q9UKE5-7;Q9UKE5-3;Q9UKE5-6;Q9UKE5-2;Q9UKE5-4;Q9UKE5;C9J338	Q9UKE5-8	TNIK	ENSG00000154310	23043	3q	FALSE		FALSE	0.620619	FALSE	FALSE	FALSE	FALSE	FALSE	TRUE	FALSE	FALSE	#N/A	#N/A	#N/A	#N/A	2.4961	8.27144	0.00370114	0.00749718	#N/A	#N/A	#N/A	#N/A	#N/A	#N/A	#N/A	#N/A	23.7411	23.7713	23.5716	23.7411	23.7713	23.5716	#N/A	26.581	25.8005	23.7411	23.7713	23.5716	#N/A	#N/A	#N/A	#N/A
Q9UP83-3;Q9UP83;Q9UP83-2	Q9UP83-3	COG5	ENSG00000164597	10466	7q	FALSE		FALSE	0.674571	TRUE	FALSE	FALSE	FALSE	FALSE	TRUE	FALSE	FALSE	#N/A	#N/A	#N/A	#N/A	0.918913	8.2628	0.00117053	0.0029125	#N/A	#N/A	#N/A	#N/A	#N/A	#N/A	#N/A	#N/A	23.7411	23.7713	23.5716	23.7411	23.7713	23.5716	24.5627	24.4855	24.7925	23.7411	23.7713	23.5716	23.7411	23.7713	23.5716	23.4876
Q9Y5K6	Q9Y5K6	CD2AP	ENSG00000198087	23607	6p	FALSE		FALSE	0.566619	TRUE	FALSE	FALSE	FALSE	FALSE	TRUE	FALSE	FALSE	#N/A	#N/A	#N/A	#N/A	1.24888	15.5625	0.000576525	0.00166123	#N/A	#N/A	#N/A	#N/A	#N/A	#N/A	#N/A	#N/A	23.7411	23.7713	23.5716	23.7411	23.7713	23.5716	24.9428	24.9443	#N/A	23.7411	23.7713	23.5716	#N/A	#N/A	#N/A	#N/A
Q9Y6Q1	Q9Y6Q1	CAPN6	ENSG00000077274	827	Xq	FALSE		FALSE	0.615333	FALSE	FALSE	FALSE	FALSE	FALSE	TRUE	FALSE	FALSE	#N/A	#N/A	#N/A	#N/A	1.72489	25.2837	1.45302e-05	0.000161572	#N/A	#N/A	#N/A	#N/A	#N/A	#N/A	#N/A	#N/A	23.7411	23.7713	23.5716	23.7411	23.7713	23.5716	25.4747	25.4015	25.3825	23.7411	23.7713	23.5716	23.7411	23.7713	23.5716	23.4876
G3V4K3;Q9H9C1-2;Q9H9C1	G3V4K3	VIPAS39	ENSG00000151445	63894	14q	FALSE		FALSE	0.637524	TRUE	FALSE	FALSE	FALSE	FALSE	TRUE	FALSE	FALSE	#N/A	#N/A	#N/A	#N/A	0.579755	6.63185	0.00698416	0.0128813	#N/A	#N/A	#N/A	#N/A	#N/A	#N/A	#N/A	#N/A	23.7411	23.7713	23.5716	23.7411	23.7713	23.5716	24.2279	24.3209	#N/A	23.7411	23.7713	23.5716	#N/A	#N/A	#N/A	#N/A
P19474;P19474-2	P19474	TRIM21	ENSG00000132109	6737	11p	FALSE		FALSE	0.58681	FALSE	FALSE	FALSE	FALSE	FALSE	TRUE	FALSE	FALSE	#N/A	#N/A	#N/A	#N/A	0.621513	6.85296	0.00636075	0.011917	#N/A	#N/A	#N/A	#N/A	#N/A	#N/A	#N/A	#N/A	23.7411	23.7713	23.5716	23.7411	23.7713	23.5716	24.2595	24.3729	#N/A	23.7411	23.7713	23.5716	#N/A	#N/A	#N/A	#N/A
P20339-2;P20339	P20339-2	RAB5A	ENSG00000144566	5868	3p	FALSE		FALSE	0.633381	TRUE	TRUE	FALSE	FALSE	FALSE	TRUE	FALSE	FALSE	#N/A	#N/A	#N/A	#N/A	2.18615	15.0607	0.00011327	0.000526372	#N/A	#N/A	#N/A	#N/A	#N/A	#N/A	#N/A	#N/A	23.7411	23.7713	23.5716	23.7411	23.7713	23.5716	26.0621	25.6259	25.9543	23.7411	23.7713	23.5716	23.7411	23.7713	23.5716	23.4876
P49841;P49841-2	P49841	GSK3B	ENSG00000082701	2932	3q	FALSE		FALSE	0.638095	TRUE	FALSE	FALSE	FALSE	FALSE	TRUE	FALSE	FALSE	#N/A	#N/A	#N/A	#N/A	1.12126	8.61498	0.000997922	0.00255684	#N/A	#N/A	#N/A	#N/A	#N/A	#N/A	#N/A	#N/A	23.7411	23.7713	23.5716	23.7411	23.7713	23.5716	24.6337	24.7874	25.0267	23.7411	23.7713	23.5716	23.7411	23.7713	23.5716	23.4876
Q6PKG0-3;Q6PKG0;A0A0B4J210;E5RH50;H0YAN4;H0YC33;H0YBW1;Q659C4-7;Q659C4-6;Q659C4-5;Q659C4-9;Q659C4-2;Q659C4;E5RHK4;H0YC73	Q6PKG0-3	LARP1	ENSG00000138709;ENSG00000155506	55132;23367	4q	FALSE		FALSE	0.597796	TRUE	FALSE	FALSE	FALSE	FALSE	TRUE	FALSE	FALSE	#N/A	#N/A	#N/A	#N/A	1.39916	6.30064	0.00324329	0.00669855	#N/A	#N/A	#N/A	#N/A	-0.217937	-1.12651	0.376944	0.527324	23.7411	23.7713	23.5716	23.7411	23.7713	23.5716	25.5021	24.7832	24.9962	23.7411	23.7713	23.5716	23.7411	23.7713	23.5716	23.4876
Q8N122;Q8N122-3;I3L436;Q8N122-2	Q8N122	RPTOR	ENSG00000141564	57521	17q	FALSE		FALSE	0.669571	TRUE	FALSE	FALSE	FALSE	FALSE	TRUE	FALSE	FALSE	#N/A	#N/A	#N/A	#N/A	0.998465	5.0487	0.0149885	0.0248411	#N/A	#N/A	#N/A	#N/A	#N/A	#N/A	#N/A	#N/A	23.7411	23.7713	23.5716	23.7411	23.7713	23.5716	24.4506	#N/A	24.9356	23.7411	23.7713	23.5716	#N/A	#N/A	#N/A	#N/A
Q9NVJ2;Q9NVJ2-2	Q9NVJ2	ARL8B	ENSG00000134108	55207	3p	FALSE		FALSE	0.584714	FALSE	FALSE	FALSE	FALSE	FALSE	TRUE	FALSE	FALSE	#N/A	#N/A	#N/A	#N/A	3.84449	61.7883	4.10931e-07	0.000101774	#N/A	#N/A	#N/A	#N/A	#N/A	#N/A	#N/A	#N/A	23.7411	23.7713	23.5716	23.7411	23.7713	23.5716	27.5431	27.5339	27.5405	23.7411	23.7713	23.5716	23.7411	23.7713	23.5716	23.4876
Q9UNE7;Q9UNE7-2;H3BTA3;H3BS86;H3BUD0	Q9UNE7	STUB1	ENSG00000103266	10273	16p	FALSE		FALSE	0.53781	TRUE	FALSE	FALSE	FALSE	FALSE	TRUE	FALSE	FALSE	#N/A	#N/A	#N/A	#N/A	1.34948	7.51272	0.00168008	0.00389417	#N/A	#N/A	#N/A	#N/A	#N/A	#N/A	#N/A	#N/A	23.7411	23.7713	23.5716	23.7411	23.7713	23.5716	25.3689	24.8036	24.96	23.7411	23.7713	23.5716	23.7411	23.7713	23.5716	23.4876
P25398	P25398	RPS12	ENSG00000112306	6206	6q	FALSE		FALSE	0.601619	TRUE	FALSE	FALSE	FALSE	FALSE	TRUE	FALSE	FALSE	1.36634	#N/A	#N/A	#N/A	4.02014	33.2514	4.87864e-06	0.000129407	-0.408326	#N/A	#N/A	#N/A	0.365593	1.95606	0.122106	0.232155	28.3255	28.3678	27.7737	#N/A	#N/A	26.7893	27.8238	27.8131	27.5075	23.7411	23.7713	23.5716	27.2248	27.5368	27.3709	28.1908
Q9P253;H0YMC9	Q9P253	VPS18	ENSG00000104142	57617	15q	FALSE		FALSE	0.62931	TRUE	FALSE	FALSE	FALSE	FALSE	TRUE	FALSE	FALSE	0.765656	#N/A	#N/A	#N/A	0.607594	3.86061	0.0307203	0.0468212	#N/A	#N/A	#N/A	#N/A	#N/A	#N/A	#N/A	#N/A	24.5354	24.5893	24.4007	23.7411	23.9158	23.5716	#N/A	24.4839	24.1206	23.7411	23.7713	23.5716	23.7411	23.7713	23.5716	23.4876
Q9BQ70;H3BQ53;Q9H7D3;H3BSP8;H3BTU3;H3BS87;H3BMJ8;H3BSS3;Q9H384;H3BRP4	Q9BQ70	TCF25	ENSG00000141002	22980	16q	FALSE		FALSE	0.56523	FALSE	FALSE	FALSE	FALSE	FALSE	TRUE	FALSE	FALSE	0.62971	2.61268	0.0592531	0.110196	1.34879	14.8018	0.000121282	0.000536966	#N/A	#N/A	#N/A	#N/A	#N/A	#N/A	#N/A	#N/A	26.0301	25.7652	25.8453	24.7952	25.4965	25.4598	24.9466	25.0125	25.1712	23.7411	23.7713	23.5716	25.0615	23.7713	23.5716	23.4876
P11940;P11940-2;A0A087WTT1;E7ERJ7;E7EQV3;H0YAR2;Q9H361;H0YBN4;H0YAP2;H0YB86;E5RH24;E5RJB9;E5RGH3;Q4VXU2;H0YB75;H0YAS6;Q4VXU2-2;E5RHG7;H0YAS7;H0YC10;E5RFD8;Q5JQF8;E5RGC4;Q96DU9-2;Q96DU9	P11940	PABPC1	ENSG00000070756;ENSG00000101104;ENSG00000151846;ENSG00000174740;ENSG00000184388;ENSG00000186288	26986;80336;5042;140886;645974;340529	8q	TRUE	Matrix	FALSE	0.590479	TRUE	TRUE	FALSE	FALSE	FALSE	TRUE	FALSE	FALSE	0.542377	2.34568	0.0788866	0.138278	3.74932	5.49253	0.00535431	0.0102543	0.414365	0.856833	0.424432	0.436929	-0.147262	-1.02632	0.362751	0.514262	27.0637	27.4771	27.5047	27.1622	26.5626	26.6935	28.2819	28.1204	28.1567	23.7411	23.7713	25.7986	27.6178	27.6941	28.1665	27.609
Q00653-4;Q00653;Q00653-3;M0R119	Q00653-4	NFKB2	ENSG00000077150	4791	10q	FALSE		FALSE	0.577786	TRUE	FALSE	FALSE	FALSE	FALSE	TRUE	FALSE	FALSE	0.480324	1.83848	0.139844	0.216649	1.4064	7.31446	0.00185847	0.00420483	0.00270205	0.0107158	0.991865	0.991865	0.436645	1.64488	0.17534	0.303903	28.0107	27.447	28.0902	27.0653	27.6333	27.4084	25.4354	24.8094	25.0584	23.7411	23.7713	23.5716	#N/A	23.1433	23.661	24.1325
F8VQE1;Q9UHB6-2;Q9UHB6-5;Q9UHB6;Q9UHB6-4;F8VRN8;F8VS07;Q9UHB6-3	F8VQE1	LIMA1	ENSG00000050405	51474	12q	FALSE		FALSE	0.557071	FALSE	FALSE	FALSE	FALSE	FALSE	TRUE	FALSE	FALSE	0.427984	2.54419	0.0636971	0.116682	1.08736	5.52995	0.00522466	0.0100875	#N/A	#N/A	#N/A	#N/A	#N/A	#N/A	#N/A	#N/A	25.6966	25.2277	25.6604	25.1726	24.9505	25.1776	24.5319	24.6673	25.1468	23.7411	23.7713	23.5716	23.7411	23.7713	23.5716	23.4876
B0QYD3;Q9UH17;Q9UH17-3;P31941-2;P31941;Q9UH17-2	B0QYD3	APOBEC3B	ENSG00000128383;ENSG00000179750;ENSG00000262156	200315;100913187;9582	22q	FALSE		FALSE	0.586413	FALSE	FALSE	FALSE	FALSE	FALSE	TRUE	FALSE	FALSE	0.329392	0.743582	0.498433	0.585263	1.3578	10.9034	0.000401725	0.00125275	-1.3959	-3.53966	0.0240207	0.0271916	#N/A	#N/A	#N/A	#N/A	26.8056	27.2253	26.3823	27.1705	26.3467	25.9077	24.9567	25.2678	24.9328	23.7411	23.7713	23.5716	#N/A	#N/A	24.5091	25.059
O60488-2;O60488;H0Y9A0;D6RFW9;D6RDA8;D6RD96;D6RF95	O60488-2	ACSL4	ENSG00000068366	2182	Xq	FALSE		FALSE	0.7322	FALSE	FALSE	FALSE	FALSE	FALSE	TRUE	FALSE	FALSE	0.233412	0.825525	0.455463	0.550163	1.71526	6.8791	0.00629195	0.0118114	#N/A	#N/A	#N/A	#N/A	-0.204732	-1.05459	0.351097	0.504494	25.4716	25.6894	25.6171	25.5495	24.8166	25.7119	25.0932	25.7266	#N/A	23.7411	23.7713	23.5716	23.7411	23.7713	23.5716	23.4876
A0A0A0MRM8;Q9UM54-5;Q9UM54-2;Q9UM54-6;A0A0D9SGC1;E7EW20;Q9UM54-4;Q9UM54-1;Q9UM54;Q5JVM0	A0A0A0MRM8	MYO6	ENSG00000196586	4646	6q	FALSE		FALSE	0.582771	FALSE	FALSE	FALSE	FALSE	FALSE	TRUE	FALSE	FALSE	0.219073	1.47444	0.214379	0.302712	2.65512	22.4922	2.31378e-05	0.000190736	-0.0737013	-0.776833	0.46677	0.478347	0.418432	2.03111	0.112071	0.216575	26.7169	26.6642	27.0301	26.7684	26.4505	26.5351	26.9581	26.8675	26.811	24.1016	24.1264	24.4433	23.5444	23.4104	23.5902	23.7317
Q96N67;Q96N67-4;Q96N67-2;Q96N67-5;Q96N67-3;Q96N67-6;A0A1B0GWE0;Q96N67-7;A0A1B0GUE9;A0A0C4DGY6;A0A1B0GVW2;Q8NF50-4;Q8NF50-2;Q8NF50-3;Q8NF50;K7EP51;A2A369;A0A0U1RQJ5;A0A0U1RRC1;A0A0U1RR97	Q96N67	DOCK7	ENSG00000107099;ENSG00000116641;ENSG00000130158	81704;85440;57572	9p	FALSE		FALSE	0.660179	TRUE	FALSE	FALSE	FALSE	FALSE	TRUE	FALSE	FALSE	0.215804	2.02372	0.113018	0.183843	1.98838	23.4179	1.97104e-05	0.000184257	#N/A	#N/A	#N/A	#N/A	-0.148954	-0.572703	0.5975	0.707178	25.5021	25.8548	25.5923	25.4605	25.4182	25.4232	25.5853	25.6783	25.7855	23.7411	23.7713	23.5716	23.7411	23.7713	23.5716	23.4876
P30989	P30989	NTSR1	ENSG00000101188	4923	20q	FALSE		FALSE	0.731762	TRUE	FALSE	FALSE	FALSE	FALSE	TRUE	FALSE	FALSE	0.210057	1.20461	0.294754	0.390445	1.17291	12.9853	0.000202941	0.000760428	#N/A	#N/A	#N/A	#N/A	-0.731403	-2.4244	0.0724178	0.15949	25.3803	25.2199	25.1807	24.7608	25.0638	25.3262	24.7573	24.984	24.8614	23.7411	23.7713	23.5716	23.7411	23.7713	23.5716	23.4876
H7BXH2;E9PKF6;Q5H9R7-6;Q5H9R7-2;Q5H9R7;Q5H9R7-5;Q5H9R7-3;Q5H9R7-4;E9PQP7;H0YEN2;E9PK08;H0YDW1;E9PNN8	H7BXH2	PPP6R3	ENSG00000110075	55291	11q	FALSE		FALSE	0.650952	TRUE	FALSE	FALSE	FALSE	FALSE	TRUE	FALSE	FALSE	0.185793	1.70102	0.164159	0.247043	0.656125	4.4115	0.0115871	0.0200084	#N/A	#N/A	#N/A	#N/A	0.244281	1.721	0.183735	0.314846	24.9358	25.1491	25.3045	24.9176	24.9888	24.9256	24.5138	24.4559	24.0826	23.7411	23.7713	23.5716	23.7411	23.7713	23.5716	23.4876
Q9H6S3;Q9H6S3-3;Q9H6S3-2;E9PNT0;E9PLH1;A0A087WX39;E9PN68;E9PLN2;H0YD62;H0YF37	Q9H6S3	EPS8L2	ENSG00000177106	64787	11p	FALSE		FALSE	0.539754	TRUE	FALSE	FALSE	FALSE	FALSE	TRUE	FALSE	FALSE	0.185146	1.20268	0.295422	0.390906	0.347041	7.74378	0.00447852	0.00888209	#N/A	#N/A	#N/A	#N/A	#N/A	#N/A	#N/A	#N/A	25.9568	25.599	26.0174	25.6171	25.5673	25.8332	25.8542	25.9434	25.8786	#N/A	25.5064	25.5837	23.7411	23.7713	23.5716	23.4876
Q9H7B4;B0QZ88;Q9H7B4-2;Q9H7B4-3	Q9H7B4	SMYD3	ENSG00000185420;ENSG00000280657	64754	1q	FALSE		FALSE	0.592381	FALSE	FALSE	FALSE	FALSE	FALSE	TRUE	FALSE	FALSE	0.178008	2.10584	0.125864	0.198903	0.880708	10.6597	0.00176458	0.0040309	#N/A	#N/A	#N/A	#N/A	#N/A	#N/A	#N/A	#N/A	23.837	#N/A	23.9083	23.7411	23.7713	23.5716	24.6017	24.549	#N/A	23.7411	23.7713	23.5716	#N/A	#N/A	#N/A	#N/A
Q96DG6	Q96DG6	CMBL	ENSG00000164237	134147	5p	FALSE		FALSE	0.619	FALSE	FALSE	FALSE	FALSE	FALSE	TRUE	FALSE	FALSE	0.139953	0.539244	0.618332	0.693351	0.956634	7.42951	0.00175226	0.00401241	#N/A	#N/A	#N/A	#N/A	0.1598	1.35482	0.246939	0.398035	24.668	24.9918	24.8857	24.8865	25.0083	24.2309	24.8474	24.6497	24.4568	23.7411	23.7713	23.5716	23.7411	23.7713	23.5716	23.4876
Q12904-2;Q12904;D6R937	Q12904-2	AIMP1	ENSG00000164022	9255	4q	FALSE		FALSE	0.574595	TRUE	FALSE	FALSE	FALSE	FALSE	TRUE	FALSE	FALSE	0.138228	0.56426	0.602714	0.681475	1.80144	18.5377	0.000342586	0.00111605	#N/A	#N/A	#N/A	#N/A	-0.656826	-2.75067	0.0513389	0.124697	26.6248	26.5291	26.8782	26.368	26.979	26.2704	#N/A	25.5696	25.4226	23.7411	23.7713	23.5716	23.7411	23.7713	23.5716	23.4876
O95671-3;O95671-2;O95671	O95671-3	ASMTL	ENSG00000169093	8623	Xp	FALSE		FALSE	0.656667	FALSE	FALSE	FALSE	FALSE	FALSE	TRUE	FALSE	FALSE	0.127316	0.937202	0.401715	0.497051	0.998911	6.44681	0.00297943	0.00624889	#N/A	#N/A	#N/A	#N/A	#N/A	#N/A	#N/A	#N/A	25.3375	25.4982	25.7504	25.5263	25.3571	25.3207	24.5367	24.5671	24.9769	23.7411	23.7713	23.5716	23.7411	23.7713	23.5716	23.4876
A0A1B0GUA3;Q96EK5;A0A1B0GTE6;A0A0D9SFK7;A0A1B0GUH6;A0A1B0GV79;A0A1B0GW21;A0A1B0GVY9	A0A1B0GUA3	KIAA1279	ENSG00000198954	26128	10q	FALSE		FALSE	0.579804	FALSE	FALSE	FALSE	FALSE	FALSE	TRUE	FALSE	FALSE	0.0946628	1.20546	0.294458	0.390445	1.2849	9.65448	0.000643865	0.00180862	#N/A	#N/A	#N/A	#N/A	0.344739	1.8827	0.132867	0.24831	25.4845	25.6669	25.6653	25.4109	25.5613	25.5606	25.1761	24.7692	24.9934	23.7411	23.7713	23.5716	23.7411	23.7713	23.5716	23.4876
O60343-2;O60343-3;O60343;O60343-4;O60343-5;Q5JU47;A0JNU9;H0Y8P0;Q86TI0	O60343-2	TBC1D4	ENSG00000065882;ENSG00000136111	23216;9882	4p	FALSE		FALSE	0.653798	FALSE	FALSE	FALSE	FALSE	FALSE	TRUE	FALSE	FALSE	0.0885256	1.43862	0.223653	0.31148	1.38457	8.18335	0.00121446	0.00299042	0.683288	1.88668	0.117862	0.12709	-0.484597	-1.86978	0.134866	0.250566	26.0297	26.0108	26.0956	25.8946	25.9075	26.0684	25.2553	25.2171	24.7653	23.7411	23.7713	23.5716	25.1262	#N/A	23.693	24.1593
A0A087X0X3;P52272-2;P52272;M0R019;M0R2T0;M0QYQ7;M0R0N3;M0R2I7;M0R0Y6;M0QY96;M0QYL3	A0A087X0X3	HNRNPM	ENSG00000099783	4670	19p	FALSE		FALSE	0.569089	TRUE	FALSE	FALSE	FALSE	FALSE	TRUE	FALSE	FALSE	0.0877328	0.761444	0.488812	0.57945	0.768535	4.61721	0.00990181	0.0175129	#N/A	#N/A	#N/A	#N/A	-0.812595	-4.7389	0.00904452	0.0361712	26.2974	26.4013	26.2815	26.3452	26.0212	26.3506	25.1819	25.2426	25.5469	24.3445	24.5532	24.7681	23.7411	23.7713	23.5716	23.4876
P05198;H0YJS4;G3V4T5	P05198	EIF2S1	ENSG00000134001	1965	14q	FALSE		FALSE	0.610667	TRUE	FALSE	FALSE	FALSE	FALSE	TRUE	FALSE	FALSE	0.0828916	0.94298	0.399084	0.494799	2.68873	25.7825	1.34434e-05	0.000157337	0.223359	1.74297	0.131968	0.141796	-0.020302	-0.142315	0.893712	0.924258	26.4938	26.256	26.4576	26.24	26.3145	26.4042	26.2662	26.3383	26.5456	23.7411	23.7713	23.5716	26.1318	26.2111	26.4259	26.2983
E9PGT3;Q15418-4;Q15418;Q15418-2;Q15418-3	E9PGT3	RPS6KA1	ENSG00000117676;ENSG00000281877	6195	1p	FALSE		FALSE	0.62381	FALSE	FALSE	FALSE	FALSE	FALSE	TRUE	FALSE	FALSE	0.0816635	0.557846	0.606695	0.684074	1.73173	18.4311	0.000348525	0.00112765	#N/A	#N/A	#N/A	#N/A	#N/A	#N/A	#N/A	#N/A	26.0905	26.0542	26.337	25.8469	26.2106	26.1792	25.3608	25.4919	#N/A	23.7411	23.7713	23.5716	23.7411	23.7713	23.5716	23.4876
O75534-2;O75534;O75534-3;O75534-4;E9PLT0;E9PLD4;E9PJK7;E9PNG3	O75534-2	CSDE1	ENSG00000009307	7812	1p	FALSE		FALSE	0.546857	TRUE	FALSE	FALSE	FALSE	FALSE	TRUE	FALSE	FALSE	0.0578754	0.447291	0.677817	0.747007	1.76719	7.85253	0.00142089	0.00341878	#N/A	#N/A	#N/A	#N/A	-0.373772	-1.36037	0.245327	0.396039	26.099	25.8407	25.853	25.6859	26.0189	25.9143	25.6631	25.0296	25.6929	23.7411	23.7713	23.5716	23.7411	23.7713	23.5716	23.4876
I3L0H8;F6QDS0;H3BQK0;Q9UMR2-2;Q9UMR2-4;Q9NUU7;Q9UMR2;I3L352;Q9UMR2-3;Q9NUU7-2;H3BTB3;H3BMQ5;H3BN59	I3L0H8	DDX19A	ENSG00000157349;ENSG00000168872;ENSG00000260537	11269;55308	16q	FALSE		FALSE	0.606857	FALSE	FALSE	FALSE	FALSE	FALSE	TRUE	FALSE	FALSE	0.0503847	0.237344	0.82405	0.867421	2.27687	11.6557	0.000309725	0.00104864	#N/A	#N/A	#N/A	#N/A	0.278018	1.50036	0.207911	0.346746	26.6308	26.561	26.332	26.6705	26.6281	26.074	26.3023	25.9504	25.6619	23.7411	23.7713	23.5716	23.7411	23.7713	23.5716	23.4876
F8VXU5;Q9UBQ0;Q9UBQ0-2;Q05DG7	F8VXU5	VPS29	ENSG00000111237	51699	12q	FALSE		FALSE	0.628032	TRUE	FALSE	FALSE	FALSE	FALSE	TRUE	FALSE	FALSE	0.0359273	0.328246	0.75919	0.818932	0.31205	4.69907	0.0093148	0.0165986	#N/A	#N/A	#N/A	#N/A	-0.494341	-1.34341	0.27172	0.421305	26.461	26.4404	26.6671	26.4523	26.6432	26.3652	27.2016	27.328	27.3914	27.0544	26.93	27.0005	23.7411	23.7713	23.5716	23.4876
O15344;O15344-2;C9JZJ7;A0A087X0X0;C9J453;A0A087X255	O15344	MID1	ENSG00000101871	4281	Xp	FALSE		FALSE	0.643067	TRUE	FALSE	FALSE	FALSE	FALSE	TRUE	FALSE	FALSE	0.00968913	0.107081	0.91988	0.944658	1.85797	23.0165	0.000179642	0.000706682	#N/A	#N/A	#N/A	#N/A	#N/A	#N/A	#N/A	#N/A	24.7584	24.8723	24.7956	24.834	24.6393	24.924	25.5409	25.5644	#N/A	23.7411	23.7713	23.5716	23.7411	23.7713	23.5716	23.4876
Q00535;Q00535-2;A0A2R8YEB7;Q9NYV4-3;A0A2R8YF61;K7ELV5;A0A087X209;A0A2R8Y7W5;J3QSD7;A0A2R8Y4Z0;E7EUK8;Q9BVE2;H0YAZ9;A0A2R8Y644;K7EJ83;Q14004-2;Q9NYV4-2;A0A2R8YD28;Q9NYV4;P50750-2;O94921;O94921-3;O94921-2;Q96Q40;Q96Q40-5;Q96Q40-3;Q96Q40-4;P50750;Q96Q40-6;Q00526;Q14004	Q00535	CDK5	ENSG00000058091;ENSG00000065883;ENSG00000102225;ENSG00000136807;ENSG00000138395;ENSG00000164885;ENSG00000167258;ENSG00000250506	5218;8621;5127;1025;65061;1020;51755;1018	7q	FALSE		FALSE	0.625535	TRUE	FALSE	FALSE	FALSE	FALSE	TRUE	FALSE	FALSE	-0.0123388	-0.312628	0.775035	0.83129	0.453307	4.61287	0.0191673	0.0307976	#N/A	#N/A	#N/A	#N/A	0.127636	0.543871	0.641054	0.739516	24.2357	24.3007	24.251	#N/A	24.3154	24.2342	#N/A	24.2241	24.0719	23.7411	23.7713	23.5716	23.7411	23.7713	23.5716	23.4876
A0A0C4DFS6;Q9C004;Q9C004-2;D6RB56	A0A0C4DFS6	SPRY4	ENSG00000187678	81848	5q	FALSE		FALSE	0.638444	FALSE	FALSE	FALSE	FALSE	FALSE	TRUE	FALSE	FALSE	-0.0141209	-0.0788709	0.940923	0.958202	2.12915	13.8766	0.000156361	0.000633462	#N/A	#N/A	#N/A	#N/A	-0.480065	-4.32503	0.0123982	0.0429074	25.1502	25.4068	25.535	25.2315	25.2473	25.6555	26.0361	25.5588	25.8765	23.7411	23.7713	23.5716	23.7411	23.7713	23.5716	23.4876
Q9Y6K5;H0YHL3;F8VS35	Q9Y6K5	OAS3	ENSG00000111331	4940	12q	FALSE		FALSE	0.592548	FALSE	FALSE	FALSE	FALSE	FALSE	TRUE	FALSE	FALSE	-0.0207516	-0.185258	0.862041	0.899649	0.725076	4.87136	0.0165298	0.0270177	#N/A	#N/A	#N/A	#N/A	-0.22503	-1.05275	0.351845	0.504884	24.2825	24.3986	24.137	24.4399	24.1541	24.2864	25.2692	25.3142	25.6302	24.7138	#N/A	24.6452	23.7411	23.7713	23.5716	23.4876
Q9Y6M4-3;Q9Y6M4-4;Q9Y6M4;Q9Y6M4-2;Q9Y6M4-5;Q9Y6M4-6;A0A087WZK4;H0YBN6;A0A087WW97	Q9Y6M4-3	CSNK1G3	ENSG00000133275;ENSG00000151292	1455;1456	19p	FALSE		FALSE	0.56319	FALSE	FALSE	FALSE	FALSE	FALSE	TRUE	FALSE	FALSE	-0.0476853	-0.157951	0.882148	0.916713	1.74449	20.2757	0.000262272	0.000931211	#N/A	#N/A	#N/A	#N/A	-0.60613	-2.56402	0.0623721	0.145489	25.4498	25.5709	25.8183	25.1085	26.0342	25.8393	#N/A	25.3975	25.4808	23.7411	23.7713	23.5716	23.7411	23.7713	23.5716	23.4876
F5H5D3;Q9BQE3;A0A1W2PQM2;C9J2C0;Q9NY65-2;Q9NY65;F8VVB9;F8VRZ4;F8VS66;F8VWV9;F8VX09;V9GZ17;C9K0S6;F8VRK0;F8VXZ7;F8W0F6	F5H5D3	TUBA1C	ENSG00000123416;ENSG00000167552;ENSG00000167553;ENSG00000183785	10376;7846;84790;51807	12q	FALSE		FALSE	0.571993	TRUE	FALSE	FALSE	FALSE	FALSE	TRUE	FALSE	FALSE	-0.0619747	-0.122874	0.909976	0.937666	3.7211	46.3662	2.20872e-05	0.000188637	#N/A	#N/A	#N/A	#N/A	-1.00691	-3.92266	0.0172091	0.0540785	26.2039	26.2995	27.1014	#N/A	27.0605	26.1333	#N/A	27.4172	27.4143	23.7411	23.7713	23.5716	23.7411	23.7713	23.5716	23.4876
P11172;P11172-3;E9PFD2;P11172-2;P11172-4;F2Z3P2;F2Z303;F8WDG4	P11172	UMPS	ENSG00000114491	7372	3q	FALSE		FALSE	0.639181	FALSE	FALSE	FALSE	FALSE	FALSE	TRUE	FALSE	FALSE	-0.0702908	-0.781106	0.478385	0.570508	2.06166	24.646	1.60847e-05	0.000166964	#N/A	#N/A	#N/A	#N/A	-0.102137	-0.254663	0.815443	0.868766	26.5258	26.6024	26.3713	26.6267	26.4522	26.6315	25.6447	25.804	25.8202	23.7411	23.7713	23.5716	23.7411	25.7883	23.5716	23.4876
Q14008-2;Q14008;Q14008-3;E9PQH5;H0YCF6;H0YEK7;H0YDX5	Q14008-2	CKAP5	ENSG00000175216	9793	11p	FALSE		FALSE	0.616587	TRUE	FALSE	FALSE	FALSE	FALSE	TRUE	FALSE	FALSE	-0.0868424	-0.520397	0.630263	0.704738	1.53145	21.0212	3.02692e-05	0.000219047	#N/A	#N/A	#N/A	#N/A	-0.101954	-1.08162	0.340274	0.493127	26.269	25.9103	25.9115	25.9747	26.3483	26.0283	25.1527	25.2457	25.2799	23.7411	23.7713	23.5716	23.7411	23.7713	23.5716	23.4876
A0A0A0MRN5;Q9NZT2-2;Q9NZT2;A0A087X028	A0A0A0MRN5	OGFR	ENSG00000060491	11054	20q	FALSE		FALSE	0.592048	FALSE	FALSE	FALSE	FALSE	FALSE	TRUE	FALSE	FALSE	-0.125323	-1.03448	0.359353	0.457631	1.23378	10.0156	0.000558623	0.00163955	#N/A	#N/A	#N/A	#N/A	-0.626179	-3.66716	0.0214446	0.0648854	25.5244	25.3416	25.7009	25.7727	25.5811	25.589	25.1305	24.7699	24.8849	23.7411	23.7713	23.5716	23.7411	23.7713	23.5716	23.4876
Q9UEW8;Q9UEW8-2;F8WBK9	Q9UEW8	STK39	ENSG00000172939;ENSG00000198648	9943;27347	3p	FALSE		FALSE	0.630738	TRUE	FALSE	FALSE	FALSE	FALSE	TRUE	FALSE	FALSE	-0.135487	-0.433249	0.687174	0.753236	1.90662	4.65561	0.0186953	0.0301414	#N/A	#N/A	#N/A	#N/A	-0.521205	-1.0889	0.355851	0.508314	26.4255	25.8933	26.4624	25.9301	26.4577	26.7998	26.9762	26.8847	26.289	24.4067	#N/A	25.2133	23.7411	23.7713	23.5716	23.4876
Q05655;Q05655-2;C9K0E3;C9J9P1;C9JZU8	Q05655	PRKCD	ENSG00000163932	5580	3p	FALSE		FALSE	0.606381	TRUE	FALSE	FALSE	FALSE	FALSE	TRUE	FALSE	FALSE	-0.15607	-0.893219	0.422223	0.518743	1.31708	14.0534	0.000148768	0.000621286	#N/A	#N/A	#N/A	#N/A	-1.06517	-3.96656	0.0165863	0.0525894	26.9245	26.9625	26.4318	26.8959	27.0017	26.8894	25.1445	24.9845	24.9062	23.7411	23.7713	23.5716	23.7411	23.7713	23.5716	23.4876
Q9UG63;Q9UG63-2;C9JHK9;C9JZV3	Q9UG63	ABCF2	ENSG00000033050	10061	7q	FALSE		FALSE	0.601048	TRUE	FALSE	FALSE	FALSE	FALSE	TRUE	FALSE	FALSE	-0.169089	-0.928805	0.405564	0.500291	1.62878	14.9982	0.000115141	0.000529871	#N/A	#N/A	#N/A	#N/A	-0.178731	-1.80266	0.145786	0.264815	25.2689	25.1985	25.3728	25.6775	25.1055	25.5644	25.1842	25.2969	25.4892	23.7411	23.7713	23.5716	23.7411	23.7713	23.5716	23.4876
Q92900-2;Q92900	Q92900-2	UPF1	ENSG00000005007	5976	19p	FALSE		FALSE	0.658762	TRUE	FALSE	FALSE	FALSE	FALSE	TRUE	FALSE	FALSE	-0.183381	-0.947549	0.397014	0.492733	6.21505	49.537	9.93693e-07	0.000101774	#N/A	#N/A	#N/A	#N/A	-0.113594	-0.568877	0.599859	0.708985	29.6972	29.5781	29.5269	30.1276	29.4849	29.74	29.7846	29.8177	30.1268	23.7411	23.7713	23.5716	23.7411	23.7713	23.5716	23.4876
P36507;G5E9C7;A0A1B0GUL7;M0R1B6	P36507	MAP2K2	ENSG00000126934	5605	19p	FALSE		FALSE	0.588746	TRUE	FALSE	FALSE	FALSE	FALSE	TRUE	FALSE	FALSE	-0.187852	-0.75336	0.493148	0.581448	1.93742	12.4523	0.000239172	0.000885683	#N/A	#N/A	#N/A	#N/A	-0.067853	-0.937384	0.401632	0.551658	25.7103	25.1839	25.7271	25.5641	25.5442	26.0766	25.8008	25.7469	25.3485	23.7411	23.7713	23.5716	23.7411	23.7713	23.5716	23.4876
Q96SB4-3;Q96SB4;Q96SB4-4;H3BLV9;P78362-2;P78362;H7C521;E7ETV6;A8MPP7;A8MPY5;D6RBM8;H7C5L6;Q9UPE1-2;Q9UPE1-3;Q9UPE1-4;Q9UPE1;C9J2M4;C9JWF7;D6RBF8;H7C2I2	Q96SB4-3	SRPK1	ENSG00000096063;ENSG00000135250;ENSG00000184343	6732;6733;26576	6p	FALSE		FALSE	0.61139	TRUE	FALSE	FALSE	FALSE	FALSE	TRUE	FALSE	FALSE	-0.223483	-2.85897	0.0459771	0.0890349	1.65271	15.8448	0.000546537	0.00160906	#N/A	#N/A	#N/A	#N/A	-0.263578	-0.98616	0.379884	0.530278	25.3128	25.3583	25.2963	25.5688	25.4045	25.6646	25.4368	25.258	#N/A	23.7411	23.7713	23.5716	23.7411	23.7713	23.5716	23.4876
Q52LW3;F8VWZ8;Q52LW3-2	Q52LW3	ARHGAP29	ENSG00000137962	9411;105378858	1p	FALSE		FALSE	0.631667	FALSE	FALSE	FALSE	FALSE	FALSE	TRUE	FALSE	FALSE	-0.250934	-1.86641	0.135392	0.210686	1.15073	6.25418	0.00333312	0.0068394	#N/A	#N/A	#N/A	#N/A	#N/A	#N/A	#N/A	#N/A	24.884	24.7383	24.9664	25.172	24.8889	25.2805	24.5601	24.818	25.1581	23.7411	23.7713	23.5716	23.7411	23.7713	23.5716	23.4876
Q14694;Q14694-3;Q14694-2;J3KT19;H3BQP1;H3BNA1;H3BNS8	Q14694	USP10	ENSG00000103194	9100	16q	FALSE		FALSE	0.596095	TRUE	FALSE	FALSE	FALSE	FALSE	TRUE	FALSE	FALSE	-0.272473	-1.25383	0.298715	0.393981	1.86602	14.8879	0.000118541	0.000534555	#N/A	#N/A	#N/A	#N/A	-0.149016	-0.631197	0.562182	0.679624	24.9251	#N/A	24.5822	25.1576	25.1668	24.7538	25.7581	25.5413	25.3826	23.7411	23.7713	23.5716	23.7411	23.7713	23.5716	23.4876
Q66K74-2;Q66K74;M0QZ50;M0QXQ9;M0QY41	Q66K74-2	MAP1S	ENSG00000130479	55201	19p	FALSE		FALSE	0.655571	FALSE	FALSE	FALSE	FALSE	FALSE	TRUE	FALSE	FALSE	-0.321962	-3.886	0.0177507	0.0432251	1.15366	13.5522	0.000868945	0.00229938	#N/A	#N/A	#N/A	#N/A	#N/A	#N/A	#N/A	#N/A	24.8713	24.8531	24.699	25.0873	25.2523	25.0496	24.8864	#N/A	24.8102	23.7411	23.7713	23.5716	23.7411	23.7713	23.5716	23.4876
Q15233-2;Q15233;H7C367;C9JYS8;C9IZL7;C9J4X2	Q15233-2	NONO	ENSG00000147140	4841	Xq	FALSE		FALSE	0.543929	TRUE	FALSE	FALSE	FALSE	FALSE	TRUE	FALSE	FALSE	-0.399785	-1.83713	0.140064	0.216649	1.00491	9.93259	0.00217099	0.00480865	#N/A	#N/A	#N/A	#N/A	-0.405573	-1.32754	0.255027	0.403697	25.3189	25.2088	25.2051	25.6838	25.2544	25.9939	#N/A	24.6169	24.7822	23.7411	23.7713	23.5716	23.7411	23.7713	23.5716	23.4876
P51114-2;P51114;B4DXZ6;E9PFF5;E7EU85;P51114-3;C9JAJ4;C9JYQ6;C9J5B4;C9IZ22;C9JZE0;C9JY20	P51114-2	FXR1	ENSG00000114416	8087	3q	FALSE		FALSE	0.597333	TRUE	FALSE	FALSE	FALSE	FALSE	TRUE	FALSE	FALSE	-0.428874	-6.29507	0.0032539	0.0127645	0.136766	4.05244	0.0154446	0.0255078	#N/A	#N/A	#N/A	#N/A	-0.354735	-2.7462	0.0515757	0.1247	26.327	26.4194	26.3008	26.6807	26.7722	26.8809	26.5486	26.5835	26.5466	26.4701	26.4354	26.363	23.7411	23.7713	23.5716	23.4876
P54619-2;P54619;P54619-3;F8VYY9;H0YHF8;H0YIC9;F8VZX1;F8VSH3;F8VRY2;F8VSL2;F8VVA3	P54619-2	PRKAG1	ENSG00000181929	5571	12q	FALSE		FALSE	0.620873	TRUE	FALSE	FALSE	FALSE	FALSE	TRUE	FALSE	FALSE	-0.441516	-4.14852	0.0142774	0.0365934	2.1131	22.5474	2.29134e-05	0.000190736	#N/A	#N/A	#N/A	#N/A	-0.130591	-0.944091	0.39858	0.548889	26.1884	25.8729	26.0162	26.577	26.4108	26.4142	25.7206	25.9465	25.7561	23.7411	23.7713	23.5716	23.7411	23.7713	23.5716	23.4876
Q14677-2;Q14677;Q14677-3;H0YD52	Q14677-2	CLINT1	ENSG00000113282	9685	5q	FALSE		FALSE	0.585762	FALSE	FALSE	FALSE	FALSE	FALSE	TRUE	FALSE	FALSE	-0.504775	-7.12528	0.00205099	0.00940681	1.6373	15.387	0.000596267	0.00170774	#N/A	#N/A	#N/A	#N/A	#N/A	#N/A	#N/A	#N/A	25.4659	25.4649	25.3313	26.0223	25.832	25.9222	25.4257	25.2382	#N/A	23.7411	23.7713	23.5716	23.7411	23.7713	23.5716	23.4876
Q15785	Q15785	TOMM34	ENSG00000025772	10953	20q	TRUE	MOM	FALSE	0.603143	FALSE	FALSE	FALSE	FALSE	FALSE	TRUE	FALSE	FALSE	-0.545672	-3.25325	0.0473727	0.0909896	0.818489	7.75304	0.00149131	0.00356657	#N/A	#N/A	#N/A	#N/A	#N/A	#N/A	#N/A	#N/A	#N/A	25.3413	25.228	25.8997	26.005	25.5863	24.4099	24.4471	24.6824	23.7411	23.7713	23.5716	23.7411	23.7713	23.5716	23.4876
P48634;P48634-3;P48634-2;P48634-4	P48634	PRRC2A	ENSG00000204469;ENSG00000206427;ENSG00000225164;ENSG00000225748;ENSG00000226618;ENSG00000231370;ENSG00000231825	7916	6p	FALSE		FALSE	0.591476	FALSE	FALSE	FALSE	FALSE	FALSE	TRUE	FALSE	FALSE	-0.564245	-3.89936	0.017551	0.0429102	1.57193	21.3385	2.85211e-05	0.000212898	#N/A	#N/A	#N/A	#N/A	0.0813064	0.309078	0.772692	0.836688	25.575	25.7265	25.6361	26.468	25.9968	26.1656	25.1893	25.3198	25.2906	23.7411	23.7713	23.5716	23.7411	23.7713	23.5716	23.4876
Q13131-2;Q13131;Q96E92	Q13131-2	PRKAA1	ENSG00000132356	5562	5p	FALSE		FALSE	0.621452	TRUE	FALSE	FALSE	FALSE	FALSE	TRUE	FALSE	FALSE	-0.581945	-10.1967	0.000521163	0.0035843	1.75873	14.137	0.000145335	0.00061508	#N/A	#N/A	#N/A	#N/A	-0.431895	-3.15334	0.0344034	0.0927054	26.1272	26.2249	26.079	26.651	26.7548	26.7712	25.3413	25.35	25.6688	23.7411	23.7713	23.5716	23.7411	23.7713	23.5716	23.4876
P33991;E5RG31	P33991	MCM4	ENSG00000104738	4173	8q	FALSE		FALSE	0.598119	TRUE	FALSE	FALSE	FALSE	FALSE	TRUE	FALSE	FALSE	-0.652004	-5.72876	0.00459689	0.0158365	0.606898	4.62937	0.0189833	0.0305537	#N/A	#N/A	#N/A	#N/A	-0.658262	-3.06013	0.0376537	0.0989461	25.5854	25.3162	25.426	26.059	26.2523	25.9724	24.1625	#N/A	24.4406	23.7411	23.7713	23.5716	23.7411	23.7713	23.5716	23.4876
Q14444-2;Q14444;E9PLA9;G3V153	Q14444-2	CAPRIN1	ENSG00000135387	4076	11p	FALSE		FALSE	0.534571	TRUE	FALSE	FALSE	FALSE	FALSE	TRUE	FALSE	FALSE	-0.665998	#N/A	#N/A	#N/A	2.67803	18.0616	0.000370192	0.00118963	#N/A	#N/A	#N/A	#N/A	-0.445352	-2.11157	0.10231	0.201762	26.4343	26.2197	26.4244	#N/A	#N/A	27.0255	26.5399	26.2054	#N/A	23.7411	23.7713	23.5716	23.7411	23.7713	23.5716	23.4876
Q4KMP7;Q4KMP7-2;H3BSE1	Q4KMP7	TBC1D10B	ENSG00000169221	26000	16p	FALSE		FALSE	0.668524	FALSE	FALSE	FALSE	FALSE	FALSE	TRUE	FALSE	FALSE	-0.70463	-3.30439	0.0298107	0.0635822	0.93441	10.5303	0.00182904	0.00416809	#N/A	#N/A	#N/A	#N/A	-0.119405	-0.555391	0.617356	0.720309	25.6398	25.2277	25.8592	26.0838	26.3101	26.4468	#N/A	24.6799	24.5782	23.7411	23.7713	23.5716	23.7411	23.7713	23.5716	23.4876
P23229-4;P23229-2;P23229-9;P23229-6;P23229-5;P23229-3;P23229;P23229-7;H7BZ97;C9JXX7	P23229-4	ITGA6	ENSG00000091409	3655	2q	FALSE		FALSE	0.75873	TRUE	FALSE	FALSE	FALSE	TRUE	FALSE	TRUE	TRUE	4.04638	44.2543	1.55903e-06	0.000348647	#N/A	#N/A	#N/A	#N/A	4.54594	18.2511	1.74266e-06	5.78132e-06	4.55813	33.6416	4.65685e-06	0.000821933	27.8523	27.6206	27.7502	23.7411	23.7713	23.5716	23.7411	23.7713	23.5716	23.7411	23.7713	23.5716	28.5071	28.0928	27.5514	28.6039
Q9NR31;X1WI22;D6RAA2;H0Y5E8;Q5SQT8;D6RDB2;Q9NR31-2	Q9NR31	SAR1A	ENSG00000079332;ENSG00000152700	56681;51128	10q	FALSE		FALSE	0.621048	FALSE	TRUE	FALSE	FALSE	TRUE	FALSE	TRUE	TRUE	2.98166	30.8588	6.57055e-06	0.000364367	#N/A	#N/A	#N/A	#N/A	3.1285	13.8524	8.81117e-06	2.02491e-05	3.63693	12.952	0.000204993	0.00281932	26.5502	26.8064	26.6724	23.7411	23.7713	23.5716	23.7411	23.7713	23.5716	23.7411	23.7713	23.5716	26.5325	27.4081	26.4856	26.6594
Q9ULG6-2;Q9ULG6;Q9ULG6-5;Q9ULG6-4;Q9ULG6-3;H3BN32	Q9ULG6-2	CCPG1	ENSG00000260916	9236	15q	FALSE		FALSE	0.71381	FALSE	TRUE	FALSE	FALSE	TRUE	FALSE	TRUE	TRUE	2.54177	10.1219	0.000536244	0.00362174	#N/A	#N/A	#N/A	#N/A	2.44181	29.2568	1.05677e-07	7.93889e-07	1.24944	10.0975	0.00054128	0.00485776	25.8737	26.1368	26.6987	23.7411	23.7713	23.5716	23.7411	23.7713	23.5716	23.7411	23.7713	23.5716	26.1334	26.16	25.9436	26.1018
Q9UDW1;Q9UDW1-2	Q9UDW1	UQCR10	ENSG00000184076	29796	22q	TRUE	MIM	FALSE	0.661857	FALSE	FALSE	FALSE	FALSE	TRUE	FALSE	TRUE	TRUE	2.41559	26.0909	1.28219e-05	0.000456412	#N/A	#N/A	#N/A	#N/A	2.52886	18.9184	7.60261e-06	1.79036e-05	2.85048	8.85366	0.00303744	0.0170193	26.0265	26.2463	26.0579	23.7411	23.7713	23.5716	23.7411	23.7713	23.5716	23.7411	23.7713	23.5716	26.2926	25.9165	26.3061	#N/A
O95166;H6UMI1;I3L3J4	O95166	GABARAP	ENSG00000170296	11337	17p	FALSE		FALSE	0.518159	FALSE	TRUE	FALSE	FALSE	TRUE	FALSE	TRUE	TRUE	2.21956	11.7967	0.000295522	0.00246672	#N/A	#N/A	#N/A	#N/A	3.80556	8.69412	0.000127875	0.00020357	1.68704	6.82447	0.00643683	0.0290068	28.3198	28.5593	28.4996	26.351	26.4699	25.8992	23.7411	23.7713	23.5716	23.7411	23.7713	23.5716	27.3568	26.3046	28.3523	27.7801
E7EX90;Q14203-5;Q14203-2;Q14203-3;Q14203-4;Q14203-6;Q14203;Q6AWB1;E7EWF7	E7EX90	DCTN1	ENSG00000204843;ENSG00000264324	1639	2p	FALSE		FALSE	0.651845	TRUE	FALSE	FALSE	FALSE	TRUE	FALSE	TRUE	TRUE	1.51054	13.7439	0.000162383	0.00154772	#N/A	#N/A	#N/A	#N/A	1.81982	12.5975	1.53205e-05	3.2691e-05	1.58852	12.8058	0.000214323	0.00286806	25.0418	25.3548	25.219	23.7411	23.7713	23.5716	23.7411	23.7713	23.5716	23.7411	23.7713	23.5716	25.7435	25.2509	25.2425	25.6139
P14618-2;H3BTN5;H3BQ34;H3BR70	P14618-2	PKM	ENSG00000067225	5315	15q	FALSE		FALSE	0.642929	TRUE	FALSE	FALSE	FALSE	TRUE	FALSE	TRUE	TRUE	1.48878	16.1667	8.56379e-05	0.00110877	-0.0378856	-0.356945	0.739167	0.775979	0.859485	3.96809	0.0106565	0.0124829	2.59759	10.439	0.000475769	0.00445876	25.3074	25.0732	25.1697	23.7411	23.7713	23.5716	26.3239	26.1605	26.1299	26.109	26.407	26.212	24.9817	24.2958	#N/A	24.2296
O75976;O75976-2;J3QRJ9;J3QQJ4	O75976	CPD	ENSG00000108582	1362	17q	FALSE		FALSE	0.625746	FALSE	FALSE	FALSE	FALSE	TRUE	FALSE	TRUE	TRUE	1.21003	7.48093	0.00170721	0.00836815	#N/A	#N/A	#N/A	#N/A	2.20892	18.9538	1.39392e-06	4.93023e-06	1.66528	15.3377	0.000601984	0.00514113	24.9176	24.6398	25.1566	23.7411	23.7713	23.5716	23.7411	23.7713	23.5716	23.7411	23.7713	23.5716	25.8923	25.6537	25.7657	26.0955
H0Y6Z7;P10586-2;P10586;H0Y380;H0Y4H1;H0Y7Z9;P23468-6;Q3KPI9;F5GWR7;P23468;P23468-2;P23468-5;P23468-4;P23468-7;P23468-3;Q13332-6;Q13332-5;Q13332-3;Q13332-2;Q13332-4;A0A0A0MR60;Q13332-7;G8JL96;Q13332	H0Y6Z7	PTPRF	ENSG00000105426;ENSG00000142949;ENSG00000153707	5802;5792;5789	19p	FALSE		FALSE	0.849732	FALSE	FALSE	FALSE	FALSE	TRUE	FALSE	TRUE	TRUE	1.10728	4.27252	0.0129242	0.0339086	#N/A	#N/A	#N/A	#N/A	1.32382	9.22641	9.14942e-05	0.000151767	0.711865	7.95904	0.00134999	0.00934405	26.1577	26.5207	26.1417	25.6207	24.9612	24.9162	23.7411	23.7713	23.5716	23.7411	23.7713	23.5716	24.9562	24.951	25.2888	24.6708
Q16543;K7EQA9;K7EKQ2;K7EL68;K7EIU0	Q16543	CDC37	ENSG00000105401	11140	19p	FALSE		FALSE	0.569968	TRUE	FALSE	FALSE	FALSE	TRUE	FALSE	TRUE	TRUE	0.964489	6.036	0.00379829	0.014171	1.21975	#N/A	#N/A	#N/A	3.77172	17.3465	2.35247e-06	7.21342e-06	0.819588	6.56404	0.00278669	0.0160386	28.3299	28.332	28.4864	27.2566	27.7203	27.2778	27.5498	27.3899	27.1955	#N/A	26.1587	#N/A	27.7492	27.6734	26.8377	27.398
P61981	P61981	YWHAG	ENSG00000170027	7532	7q	FALSE		FALSE	0.557667	TRUE	FALSE	FALSE	FALSE	TRUE	FALSE	TRUE	TRUE	0.603206	4.84589	0.00836427	0.024768	0.746883	#N/A	#N/A	#N/A	3.47945	28.7711	1.16769e-07	8.32742e-07	0.627918	4.32509	0.0123975	0.0429074	27.5386	27.4726	27.6028	27.1525	26.9078	26.7441	27.7421	27.2633	27.4074	#N/A	26.724	#N/A	27.0424	27.3557	26.8915	27.1998
Q9UL25	Q9UL25	RAB21	ENSG00000080371	23011	12q	FALSE		FALSE	0.62181	FALSE	TRUE	FALSE	FALSE	TRUE	FALSE	TRUE	TRUE	0.589986	5.7249	0.00460816	0.0158365	#N/A	#N/A	#N/A	#N/A	1.94387	9.30195	8.73699e-05	0.000145456	1.76333	16.8864	7.20963e-05	0.00156319	25.8851	25.9135	25.9937	25.1808	25.5182	25.3233	23.7411	23.7713	25.6143	23.7411	23.7713	23.5716	25.4084	25.3964	25.3633	26.179
P24539;Q5QNZ2	P24539	ATP5F1	ENSG00000116459	515	1p	TRUE	MIM	TRUE	0.668595	TRUE	FALSE	FALSE	FALSE	FALSE	FALSE	TRUE	TRUE	#N/A	#N/A	#N/A	#N/A	#N/A	#N/A	#N/A	#N/A	1.19569	4.43943	0.00676842	0.00807414	1.21963	6.12369	0.00360231	0.019304	23.7411	23.7713	23.5716	23.7411	23.7713	23.5716	23.7411	23.7713	23.5716	23.7411	23.7713	23.5716	25.0333	24.2364	#N/A	25.2459
P49257	P49257	LMAN1	ENSG00000074695	3998	18q	FALSE		FALSE	0.734952	FALSE	FALSE	FALSE	FALSE	FALSE	FALSE	TRUE	TRUE	#N/A	#N/A	#N/A	#N/A	#N/A	#N/A	#N/A	#N/A	2.70023	23.0867	2.08591e-05	4.25132e-05	2.79795	6.38357	0.00778366	0.0332115	23.7411	23.7713	23.5716	23.7411	23.7713	23.5716	23.7411	23.7713	23.5716	23.7411	23.7713	23.5716	26.2493	#N/A	26.437	#N/A
Q8IZ52;Q8IZ52-4;F8W6H2;Q8IZ52-2	Q8IZ52	CHPF	ENSG00000123989	79586	2q	FALSE		FALSE	0.67781	FALSE	FALSE	FALSE	FALSE	FALSE	FALSE	TRUE	TRUE	#N/A	#N/A	#N/A	#N/A	#N/A	#N/A	#N/A	#N/A	1.08154	10.502	0.000135102	0.000213951	0.953008	15.2614	0.00010751	0.00190341	23.7411	23.7713	25.1715	25.4362	25.0285	25.3392	23.7411	23.7713	23.5716	23.7411	23.7713	23.5716	24.8765	#N/A	24.6275	24.6693
P19784;H3BSA1;H3BV19;H3BNI9	P19784	CSNK2A2	ENSG00000070770	1459	16q	FALSE		FALSE	0.56773	TRUE	FALSE	FALSE	FALSE	FALSE	FALSE	TRUE	TRUE	#N/A	#N/A	#N/A	#N/A	#N/A	#N/A	#N/A	#N/A	1.69231	13.629	3.81285e-05	7.28125e-05	1.98417	21.9634	2.54316e-05	0.00107728	23.7411	23.7713	23.5716	23.7411	23.7713	23.5716	23.7411	23.7713	23.5716	23.7411	23.7713	23.5716	25.3675	25.1251	25.513	#N/A
P02794;G3V192;G3V1D1;E9PRK8;E9PKY7;E9PQR3;E9PPQ4;E9PKM5;E9PK45	P02794	FTH1	ENSG00000167996	2495	11q	TRUE	unknown	FALSE	0.551889	TRUE	FALSE	FALSE	FALSE	FALSE	FALSE	TRUE	TRUE	0.800541	2.0905	0.104772	0.174382	#N/A	#N/A	#N/A	#N/A	4.58466	14.4119	6.99027e-06	1.67215e-05	1.70102	7.11456	0.00206262	0.0127737	26.8195	27.1873	26.848	26.3675	26.6453	25.4404	23.7411	23.7713	23.5716	23.7411	23.7713	23.5716	27.657	28.9297	27.7544	28.5691
P31947-2;P31947	P31947-2	SFN			#N/A	FALSE		FALSE	0.57881	FALSE	FALSE	FALSE	FALSE	FALSE	FALSE	TRUE	TRUE	0.441244	2.15805	0.0971016	0.162949	-0.0931954	-0.461617	0.668343	0.710302	4.61118	26.3541	1.96972e-07	1.12608e-06	0.572202	4.16794	0.0140546	0.046952	29.1005	29.1198	29.1927	29.0843	28.4015	28.6034	27.6429	27.3179	27.5128	27.7898	27.2289	27.7344	28.1149	28.7361	28.1108	28.0545
P37802-2;P37802;X6RJP6	P37802-2	TAGLN2	ENSG00000158710	8407	1q	FALSE		FALSE	0.550286	FALSE	TRUE	FALSE	FALSE	FALSE	FALSE	TRUE	TRUE	0.434198	2.46466	0.0693432	0.124938	#N/A	#N/A	#N/A	#N/A	2.60196	18.2795	1.72672e-06	5.74942e-06	2.09787	25.1171	0.000138386	0.00226754	26.0967	26.2869	26.4479	25.7837	26.1166	25.6285	23.7411	23.7713	23.5716	23.7411	23.7713	23.5716	26.3733	26.3746	25.8696	26.3618
P84077;P61204;F5H423;P61204-2;F5H0C7;H0YGG7	P84077	ARF1	ENSG00000134287;ENSG00000143761;ENSG00000255863;ENSG00000272822	377;375	12q	FALSE		FALSE	0.587762	TRUE	FALSE	FALSE	FALSE	FALSE	FALSE	TRUE	TRUE	0.341358	1.5139	0.204613	0.290941	1.11672	2.20124	0.0925246	0.122745	5.07185	47.7995	5.62049e-09	2.83835e-07	0.389401	4.58424	0.0101509	0.0381919	27.0993	26.7321	27.3885	26.6535	26.9704	26.5719	27.7096	28.1374	28.0882	26.8488	26.0213	27.715	28.5786	28.7074	28.946	28.6269
H7BXI1;A0A087WXU3;A0FGR8-2;A0FGR8;A0FGR8-6;A0FGR8-4;A0FGR8-5	H7BXI1	ESYT2	ENSG00000117868	57488	7q	FALSE		FALSE	0.717476	TRUE	FALSE	FALSE	FALSE	FALSE	FALSE	TRUE	TRUE	0.317278	1.81363	0.167382	0.250252	#N/A	#N/A	#N/A	#N/A	2.26054	15.6368	4.33288e-06	1.14828e-05	1.86494	17.4295	6.36122e-05	0.00149701	25.6199	25.7988	25.9496	#N/A	25.3053	25.639	23.7411	23.7713	23.5716	23.7411	23.7713	23.5716	25.7508	25.7523	25.8282	26.2824
Q15181;Q5SQT6	Q15181	PPA1	ENSG00000180817	5464	10q	FALSE		FALSE	0.650381	FALSE	FALSE	FALSE	FALSE	FALSE	FALSE	TRUE	TRUE	0.0835556	0.284726	0.789987	0.843206	0.377234	2.31765	0.103306	0.134895	2.6292	32.0977	6.07916e-08	6.24868e-07	0.517981	4.79161	0.00870135	0.0354412	26.305	26.1534	26.8168	26.4013	26.6788	25.9444	26.0872	26.059	26.0126	#N/A	25.4606	25.8908	26.2118	26.19	26.3916	26.295
O14617;O14617-5;O14617-4;O14617-3;O14617-2;A0A2R8Y611;A0A2R8Y4J3;K7ELX8;K7ERW8;A0A087WYN6	O14617	AP3D1	ENSG00000065000	8943	19p	FALSE		FALSE	0.659381	TRUE	FALSE	FALSE	FALSE	FALSE	FALSE	TRUE	TRUE	-0.22117	-1.62834	0.178784	0.261845	0.0240249	0.145781	0.891146	0.910352	1.6971	6.56852	0.00059678	0.000821928	0.443418	12.5493	0.000232015	0.00290916	26.6436	26.4504	26.2823	26.7008	26.819	26.5201	27.4892	27.2596	27.3118	27.0544	27.3659	27.5683	25.1489	25.0776	26.0852	25.0483
P11387;E5RIC7;Q969P6-2;Q969P6;E5RJ95;E5RFS0;E5RJ33;H0YBR3;H0YC03;E5RGE7;E5RGR4;E5RFE3;E5RGR2	P11387	TOP1	ENSG00000184428;ENSG00000198900	116447;7150	8q	TRUE	Matrix	TRUE	0.535152	TRUE	FALSE	FALSE	FALSE	FALSE	FALSE	TRUE	TRUE	-0.633239	-1.99091	0.117329	0.188219	-0.0529731	-0.747078	0.496539	0.547347	3.87544	11.0009	0.000388045	0.000559894	0.634765	4.85974	0.00828087	0.0346414	28.4254	28.4097	28.4682	28.5131	29.0768	29.6131	31.3516	31.234	31.2708	31.236	31.3297	31.4496	30.0941	29.6766	30.0497	29.4589
P36542;P36542-2	P36542	ATP5C1	ENSG00000165629	509	10p	TRUE	MIM	TRUE	0.591095	TRUE	FALSE	FALSE	FALSE	TRUE	FALSE	TRUE	FALSE	3.02211	11.7124	0.000303914	0.00250523	#N/A	#N/A	#N/A	#N/A	4.43331	34.5232	3.93471e-08	5.5331e-07	#N/A	#N/A	#N/A	#N/A	26.5179	26.4181	27.2143	23.7411	23.7713	23.5716	23.7411	23.7713	23.5716	23.7411	23.7713	23.5716	27.9876	27.9711	28.4021	27.9441
P49755;G3V2K7	P49755	TMED10	ENSG00000170348	10972	14q	FALSE		FALSE	0.743286	TRUE	FALSE	FALSE	FALSE	TRUE	FALSE	TRUE	FALSE	2.91874	36.8863	3.22526e-06	0.000348647	#N/A	#N/A	#N/A	#N/A	2.07522	9.72418	6.79197e-05	0.000117598	3.23218	#N/A	#N/A	#N/A	26.5587	26.5704	26.7111	23.7411	23.7713	23.5716	23.7411	23.7713	23.5716	23.7411	23.7713	23.5716	25.8416	25.1457	26.0967	25.7885
P49721;A0A087WVV1	P49721	PSMB2	ENSG00000126067	5690	1p	FALSE		FALSE	0.625905	TRUE	FALSE	FALSE	FALSE	TRUE	FALSE	TRUE	FALSE	2.6682	29.246	8.13777e-06	0.000397123	#N/A	#N/A	#N/A	#N/A	2.56349	21.141	7.30035e-07	2.9162e-06	0.197484	1.51088	0.205344	0.345174	26.2304	26.4143	26.4439	23.7411	23.7713	23.5716	25.5093	23.7713	23.5716	23.7411	23.7713	23.5716	25.9102	26.316	26.2553	26.3441
O43865-2;O43865;H0Y8B3;Q96HN2-4;Q96HN2-3;Q96HN2-2;Q96HN2	O43865-2	AHCYL1	ENSG00000158467;ENSG00000168710	23382;10768	7q	TRUE	MOM	FALSE	0.657619	TRUE	FALSE	FALSE	FALSE	TRUE	FALSE	TRUE	FALSE	2.53097	13.1759	0.000944487	0.00548702	#N/A	#N/A	#N/A	#N/A	2.25808	14.706	2.62759e-05	5.2379e-05	#N/A	#N/A	#N/A	#N/A	25.9915	#N/A	26.4598	23.7411	23.7713	23.5716	23.7411	23.7713	23.5716	23.7411	23.7713	23.5716	#N/A	25.826	26.2014	25.6754
Q9NV96-3;Q9NV96-2;Q9NV96	Q9NV96-3	TMEM30A	ENSG00000112697	55754	6q	FALSE		FALSE	0.811143	FALSE	FALSE	FALSE	FALSE	TRUE	FALSE	TRUE	FALSE	2.50064	18.8506	4.66392e-05	0.000855777	-0.265317	-1.8836	0.132728	0.168442	1.99328	16.2944	8.30173e-05	0.000139488	#N/A	#N/A	#N/A	#N/A	26.0068	26.4102	26.169	23.7411	23.7713	23.5716	26.5546	26.6893	26.406	26.9492	26.9095	26.5871	25.5255	#N/A	#N/A	25.7468
Q99805	Q99805	TM9SF2	ENSG00000125304	9375	13q	FALSE		FALSE	0.790429	FALSE	TRUE	FALSE	FALSE	TRUE	FALSE	TRUE	FALSE	2.49122	8.67269	0.00322555	0.0127352	#N/A	#N/A	#N/A	#N/A	2.98941	10.5751	4.20703e-05	7.91757e-05	#N/A	#N/A	#N/A	#N/A	26.5559	#N/A	25.8158	23.7411	23.7713	23.5716	23.7411	23.7713	23.5716	23.7411	23.7713	23.5716	26.4505	26.3564	26.274	27.4484
J3KMZ9;P01130-3;P01130-6;P01130-4;P01130-5;P01130;H0YMD1;P01130-2;H0YM92;H0YMQ3	J3KMZ9	LDLR	ENSG00000130164	3949	19p	FALSE		FALSE	0.723524	FALSE	FALSE	FALSE	FALSE	TRUE	FALSE	TRUE	FALSE	2.44005	36.7989	3.25593e-06	0.000348647	#N/A	#N/A	#N/A	#N/A	2.35621	9.18684	9.37442e-05	0.000154652	0.30942	1.64605	0.175098	0.303903	26.1799	26.1039	26.1203	23.7411	23.7713	23.5716	23.7411	23.7713	23.5716	23.7411	23.7713	23.5716	26.741	25.7616	25.7506	25.7432
P48729-3;P48729;P48729-2;D6REM4;E7ETM0;Q8N752;E5RG27;D6RGE5;U3KPX3;H0Y9X2;U3KQK7;U3KQ83	P48729-3	CSNK1A1	ENSG00000113712;ENSG00000180138	1452;122011	5q	FALSE		FALSE	0.564833	TRUE	FALSE	FALSE	FALSE	TRUE	FALSE	TRUE	FALSE	2.32176	20.6826	3.22846e-05	0.000716131	#N/A	#N/A	#N/A	#N/A	2.97121	27.4192	1.20742e-06	4.39017e-06	-0.147575	-0.894234	0.42174	0.570399	25.8363	26.0629	26.15	23.7411	23.7713	23.5716	23.7411	23.7713	23.5716	23.7411	23.7713	23.5716	26.7094	#N/A	26.6923	26.4406
Q9UBV8	Q9UBV8	PEF1	ENSG00000162517	553115	1p	FALSE		FALSE	0.558143	TRUE	FALSE	FALSE	FALSE	TRUE	FALSE	TRUE	FALSE	2.28217	17.0963	6.86593e-05	0.00106668	#N/A	#N/A	#N/A	#N/A	1.87378	5.63163	0.00134134	0.00175184	#N/A	#N/A	#N/A	#N/A	25.7498	26.0335	26.1471	23.7411	23.7713	23.5716	23.7411	23.7713	23.5716	23.7411	23.7713	23.5716	25.1638	25.4543	24.9968	26.4518
P31949	P31949	S100A11	ENSG00000163191	6282	1q	FALSE		FALSE	0.616381	FALSE	FALSE	FALSE	FALSE	TRUE	FALSE	TRUE	FALSE	2.21227	15.9803	8.96515e-05	0.00113725	0.599472	1.34986	0.248393	0.295083	2.22676	6.22901	0.00338307	0.00419537	0.394634	2.34616	0.0788451	0.168817	26.078	25.9762	25.6666	23.7411	23.7713	23.5716	26.207	25.684	25.8169	25.5401	25.8744	24.495	25.3101	26.4292	#N/A	#N/A
Q8NFQ8	Q8NFQ8	TOR1AIP2	ENSG00000169905	163590	1q	FALSE		FALSE	0.740857	FALSE	FALSE	FALSE	FALSE	TRUE	FALSE	TRUE	FALSE	2.15012	10.7113	0.000430481	0.00320236	#N/A	#N/A	#N/A	#N/A	1.82819	17.8782	5.75247e-05	0.000102529	#N/A	#N/A	#N/A	#N/A	25.7582	25.566	26.21	23.7411	23.7713	23.5716	23.7411	23.7713	23.5716	23.7411	23.7713	23.5716	25.4564	#N/A	25.4858	#N/A
P31939-2;P31939;H7C1S2;C9JLK0;F8WEF0	P31939-2	ATIC	ENSG00000138363	471	2q	FALSE		FALSE	0.614524	FALSE	FALSE	FALSE	FALSE	TRUE	FALSE	TRUE	FALSE	2.14268	9.20517	0.000773757	0.00460479	#N/A	#N/A	#N/A	#N/A	2.30194	23.5078	3.88795e-07	1.77025e-06	#N/A	#N/A	#N/A	#N/A	26.2434	25.7995	25.4691	23.7411	23.7713	23.5716	23.7411	23.7713	23.5716	23.7411	23.7713	23.5716	25.936	25.8952	26.1406	25.8075
P08574	P08574	CYC1	ENSG00000179091	1537	8q	TRUE	MIM	TRUE	0.680429	FALSE	FALSE	FALSE	FALSE	TRUE	FALSE	TRUE	FALSE	1.79414	26.1734	1.26619e-05	0.000456412	#N/A	#N/A	#N/A	#N/A	1.73089	5.05234	0.00392547	0.00482849	#N/A	#N/A	#N/A	#N/A	25.4312	25.5214	25.5139	23.7411	23.7713	23.5716	23.7411	23.7713	23.5716	23.7411	23.7713	23.5716	26.1317	24.7839	#N/A	25.2057
Q93050-1;Q93050;Q93050-3;B7Z641;B7Z2A9;K7EPG4;K7EM24;K7EN36;F5H1T6;K7EQW2;K7ELZ6	Q93050-1	ATP6V0A1	ENSG00000033627	535	17q	FALSE		FALSE	0.676735	FALSE	FALSE	FALSE	FALSE	TRUE	FALSE	TRUE	FALSE	1.76563	20.4254	3.39285e-05	0.000726188	#N/A	#N/A	#N/A	#N/A	3.0495	15.1849	5.1468e-06	1.31787e-05	-0.22164	-0.492705	0.671	0.766547	25.5612	25.3533	25.4663	23.7411	23.7713	23.5716	23.7411	23.7713	23.5716	23.7411	23.7713	23.5716	26.6538	26.1719	26.9726	26.9713
A0A087WU02;Q96RQ1;F8W0R1;H0YI50;F8VPA6;H0YI58;F8VR88;F8VUZ2	A0A087WU02	ERGIC2	ENSG00000087502	51290	12p	FALSE		FALSE	0.66504	FALSE	FALSE	FALSE	FALSE	TRUE	FALSE	TRUE	FALSE	1.72219	6.75718	0.00250149	0.0106707	#N/A	#N/A	#N/A	#N/A	2.40194	16.0338	3.73919e-06	1.03626e-05	#N/A	#N/A	#N/A	#N/A	25.2173	25.1249	25.9083	23.7411	23.7713	23.5716	23.7411	23.7713	23.5716	23.7411	23.7713	23.5716	26.0736	25.6649	26.1609	26.28
P17612-2;P17612;Q15136;K7ERP6;K7ENJ5;P22612	P17612-2	PRKACA	ENSG00000072062;ENSG00000165059	5566;5568	19p	TRUE	MIM	FALSE	0.618405	TRUE	TRUE	FALSE	FALSE	TRUE	FALSE	TRUE	FALSE	1.54122	13.779	0.000160761	0.00154432	#N/A	#N/A	#N/A	#N/A	1.52263	13.7806	9.08275e-06	2.06534e-05	#N/A	#N/A	#N/A	#N/A	25.1272	25.1595	25.4209	23.7411	23.7713	23.5716	23.7411	23.7713	23.5716	23.7411	23.7713	23.5716	25.2054	24.9784	25.387	25.0913
P55084-2;P55084;B5MD38;C9JEY0;C9JE81;F5GZQ3;C9K0M0	P55084-2	HADHB	ENSG00000138029	3032	2p	TRUE	MIM	TRUE	0.618849	TRUE	FALSE	FALSE	FALSE	TRUE	FALSE	TRUE	FALSE	1.52448	6.25404	0.00333339	0.0129514	#N/A	#N/A	#N/A	#N/A	2.42533	18.0438	1.86428e-06	6.07393e-06	0.167244	0.586936	0.588775	0.701405	25.0044	25.6899	24.9631	23.7411	23.7713	23.5716	23.7411	23.7713	23.5716	23.7411	23.7713	23.5716	26.1127	25.784	26.3462	26.0299
G5EA36;P30260;P30260-2;I3L3H6;F6QPS0;K7EMA6;I3L3G1;I3L2Z8;E9PRZ6;I3L328;I3L394	G5EA36	CDC27	ENSG00000004897	996	17q	FALSE		FALSE	0.620367	TRUE	FALSE	FALSE	FALSE	TRUE	FALSE	TRUE	FALSE	1.49937	6.19197	0.00345824	0.0133514	#N/A	#N/A	#N/A	#N/A	2.61486	15.4564	4.63841e-06	1.21859e-05	#N/A	#N/A	#N/A	#N/A	25.4698	26.0972	25.4754	24.4275	24.0374	24.0793	23.7411	23.7713	23.5716	23.7411	23.7713	23.5716	26.509	25.9656	26.5417	26.0147
K7EQ34;U3KQT6;K7EPA3;Q9NX61-2;Q9NX61;K7EQE7	K7EQ34	TMEM161A	ENSG00000064545	54929	19p	FALSE		FALSE	0.738276	FALSE	FALSE	FALSE	FALSE	TRUE	FALSE	TRUE	FALSE	1.43257	16.8579	0.000454558	0.00328142	#N/A	#N/A	#N/A	#N/A	1.19439	6.50878	0.00127879	0.00167495	#N/A	#N/A	#N/A	#N/A	25.0897	25.1647	#N/A	23.7411	23.7713	23.5716	23.7411	23.7713	23.5716	23.7411	23.7713	23.5716	#N/A	24.5793	24.7079	25.2246
C9JG41;Q9NQX7-2;Q9NQX7-3;Q9NQX7;F5H4I5;E7EUS6;B8ZZM6	C9JG41	ITM2C	ENSG00000135916	81618	2q	FALSE		FALSE	0.72581	FALSE	FALSE	FALSE	FALSE	TRUE	FALSE	TRUE	FALSE	1.35251	6.86429	0.0063308	0.0199449	#N/A	#N/A	#N/A	#N/A	2.32186	8.45505	0.000149498	0.000234299	#N/A	#N/A	#N/A	#N/A	24.8057	#N/A	25.2886	23.7411	23.7713	23.5716	23.7411	23.7713	23.5716	23.7411	23.7713	23.5716	25.7091	26.3174	26.4886	25.3439
Q6IQ22	Q6IQ22	RAB12	ENSG00000206418	201475	18p	FALSE		FALSE	0.578286	FALSE	FALSE	FALSE	FALSE	TRUE	FALSE	TRUE	FALSE	1.17137	14.0129	0.000150465	0.00152321	#N/A	#N/A	#N/A	#N/A	1.23436	7.06683	0.000402187	0.000578461	#N/A	#N/A	#N/A	#N/A	24.8075	24.9778	24.8128	23.7411	23.7713	23.5716	23.7411	23.7713	23.5716	23.7411	23.7713	23.5716	25.0106	24.7477	24.5037	25.247
F8WDD7;F8WCF6;A0A0A6YYG9;P59998;P59998-3;P59998-2;H7C0A3;F8WE39;R4GN08;P59998-4	F8WDD7	ARPC4	ENSG00000241553;ENSG00000250151	10093;100526693	3p	FALSE		FALSE	0.582151	TRUE	FALSE	FALSE	FALSE	TRUE	FALSE	TRUE	FALSE	1.14208	14.4485	0.000133388	0.00143119	0.191924	1.35254	0.247606	0.294517	0.814911	8.99717	0.000283103	0.00042118	#N/A	#N/A	#N/A	#N/A	24.8342	24.7534	24.9225	23.7411	23.7713	23.5716	23.9414	23.6434	24.075	23.7411	23.7713	23.5716	#N/A	24.5334	24.3634	24.4766
Q9Y265;Q9Y265-2;E7ETR0;H7C4G5;H7C4I3;J3QLR1	Q9Y265	RUVBL1	ENSG00000175792	8607	3q	FALSE		FALSE	0.624333	TRUE	FALSE	FALSE	FALSE	TRUE	FALSE	TRUE	FALSE	1.06122	5.83087	0.00431042	0.0153763	1.90321	#N/A	#N/A	#N/A	3.9674	21.1969	7.18704e-07	2.90357e-06	0.705771	2.34815	0.0786745	0.168817	28.2925	27.7572	27.7809	26.831	26.9851	26.8309	28.2597	28.0934	27.9312	#N/A	#N/A	26.1916	27.7744	27.1401	27.9507	27.5759
P21283;E7EV59;A0A0U1RR16;Q8NEY4-2;Q8NEY4	P21283	ATP6V1C1	ENSG00000143882;ENSG00000155097	245973;528	2p	FALSE		FALSE	0.631762	FALSE	FALSE	FALSE	FALSE	TRUE	FALSE	TRUE	FALSE	0.963332	5.54405	0.00517683	0.0171158	#N/A	#N/A	#N/A	#N/A	1.61896	7.00432	0.000914149	0.00121131	#N/A	#N/A	#N/A	#N/A	24.7075	24.3555	24.911	23.7411	23.7713	23.5716	23.7411	23.7713	23.5716	23.7411	23.7713	23.5716	24.911	#N/A	25.1071	25.7674
B4DKB2;P42892-3;P42892-2;P42892-4;P42892	B4DKB2	ECE1	ENSG00000117298	1889	1p	FALSE		FALSE	0.832333	FALSE	FALSE	FALSE	FALSE	TRUE	FALSE	TRUE	FALSE	0.920803	5.11843	0.0144339	0.0368396	#N/A	#N/A	#N/A	#N/A	0.945985	5.08388	0.00225691	0.00285728	#N/A	#N/A	#N/A	#N/A	#N/A	24.3994	24.8315	23.7411	23.7713	23.5716	23.7411	23.7713	23.5716	23.7411	23.7713	23.5716	24.3733	24.612	24.3013	25.0689
O60664-4;O60664;O60664-3;K7ERZ3;O60664-2;K7EL96;K7ER39;K7EJD0	O60664-4	PLIN3	ENSG00000105355	10226	19p	FALSE		FALSE	0.579905	TRUE	FALSE	FALSE	FALSE	TRUE	FALSE	TRUE	FALSE	0.784142	5.5191	0.00526186	0.0173499	0.545548	2.53399	0.0643908	0.0892434	0.682992	3.30443	0.0163176	0.0187518	-0.728701	-2.48286	0.0680026	0.153826	26.9936	26.8992	27.246	26.3098	26.4017	26.0749	24.6522	24.0227	24.0457	23.7411	23.7713	23.5716	24.7354	24.5574	23.8818	24.129
O00264;O00264-2	O00264	PGRMC1	ENSG00000101856	10857	Xq	FALSE		FALSE	0.710524	TRUE	FALSE	FALSE	FALSE	TRUE	FALSE	TRUE	FALSE	0.760701	5.02044	0.0152212	0.0385215	#N/A	#N/A	#N/A	#N/A	2.63504	28.8855	1.14039e-07	8.25706e-07	#N/A	#N/A	#N/A	#N/A	#N/A	24.6278	24.2829	23.7411	23.7713	23.5716	23.7411	23.7713	23.5716	23.7411	23.7713	23.5716	26.3988	26.3323	26.2666	26.1141
P60953;P60953-1;Q5JYX0;F8WET9;B1AH79;G3V4H1;G3V476;Q9H4E5-2;P17081;Q9H4E5	P60953	CDC42	ENSG00000070831;ENSG00000119729;ENSG00000126785;ENSG00000128340	998;23433;57381;5880	1p	FALSE		FALSE	0.638685	TRUE	FALSE	FALSE	FALSE	TRUE	FALSE	TRUE	FALSE	0.74583	5.67389	0.00476045	0.0160435	0.235887	1.8269	0.141737	0.178917	2.12635	12.9131	1.32678e-05	2.86471e-05	0.477603	2.27906	0.0848743	0.177282	27.6873	27.6382	27.8471	26.819	27.2025	26.9136	26.796	26.7484	27.1165	26.5626	26.759	26.6317	25.6513	25.8399	26.1465	25.4393
P25786;P25786-2;F5GX11;B4DEV8	P25786	PSMA1	ENSG00000129084;ENSG00000256206	5682	11p	FALSE		FALSE	0.624825	TRUE	FALSE	FALSE	FALSE	TRUE	FALSE	TRUE	FALSE	0.624393	5.78136	0.00444651	0.0156333	0.439003	1.49501	0.209229	0.251712	4.50698	34.2907	4.0968e-08	5.5331e-07	0.446136	2.34543	0.0789088	0.168817	27.9444	28.2427	28.159	27.3754	27.5849	27.5126	28.1151	28.0476	28.0906	27.0722	27.8265	28.0375	28.1796	28.0052	27.9588	28.4559
Q14847;Q14847-2;C9J9W2;Q14847-3;F6S2S5;K7ESD6;J3KSN1;O76041-2	Q14847	LASP1	ENSG00000002834;ENSG00000078114	3927;10529	17q	FALSE		FALSE	0.513087	FALSE	FALSE	FALSE	FALSE	TRUE	FALSE	TRUE	FALSE	0.541079	4.81556	0.00855063	0.0251797	0.658211	#N/A	#N/A	#N/A	3.29686	12.2127	1.8342e-05	3.81529e-05	0.135258	0.985761	0.380058	0.530278	28.0152	28.0104	28.1185	27.4221	27.7189	27.3798	26.8182	26.6324	26.882	#N/A	26.1194	#N/A	26.5895	27.6097	26.4664	27.0934
Q8NCG7-4;Q8NCG7;E7ET49;Q8NCG7-2;C9JA85;F8WBN0;Q8NCG7-3	Q8NCG7-4	DAGLB	ENSG00000164535	221955	7p	FALSE		FALSE	0.844476	FALSE	FALSE	FALSE	FALSE	TRUE	FALSE	TRUE	FALSE	0.537141	6.10123	0.00884575	0.0257561	#N/A	#N/A	#N/A	#N/A	0.829397	4.98833	0.00248103	0.00311069	#N/A	#N/A	#N/A	#N/A	#N/A	24.2804	24.1832	23.7411	23.7713	23.5716	23.7411	23.7713	23.5716	23.7411	23.7713	23.5716	24.5471	24.2392	24.8707	24.2321
P51153;A0A087WWB9	P51153	RAB13	ENSG00000143545	5872	1q	FALSE		FALSE	0.579619	TRUE	FALSE	FALSE	FALSE	TRUE	FALSE	TRUE	FALSE	0.521698	4.78267	0.00875838	0.0255627	0.12237	0.278909	0.798436	0.828105	2.8096	6.16632	0.00163296	0.00210547	0.0663542	0.295467	0.78234	0.844375	26.4414	26.7332	26.6915	26.1983	26.1113	25.9915	26.4164	25.8427	25.9835	#N/A	26.4655	25.4515	26.5673	#N/A	27.3182	25.4719
P47895;H0Y2X5;H0YNQ3;H0YKF9;H0YMG7;O94788-4;O94788-3;O94788;H0YLT1;P05091-2;O94788-2;P00352;P30837;P05091	P47895	ALDH1A3	ENSG00000111275;ENSG00000128918;ENSG00000137124;ENSG00000165092;ENSG00000184254	217;8854;219;216;220	12q	TRUE	Matrix	TRUE	0.618643	FALSE	FALSE	FALSE	FALSE	TRUE	FALSE	TRUE	FALSE	0.514214	5.59589	0.00500545	0.0167305	#N/A	#N/A	#N/A	#N/A	2.36875	16.0879	3.66579e-06	1.01902e-05	0.123062	0.834397	0.450991	0.582438	26.6633	26.4119	26.5052	25.94	26.1213	25.9766	23.7411	24.4705	23.5716	23.7411	23.7713	23.5716	26.3909	25.937	25.9262	25.7924
A0A0A0MSW4;P48739;P48739-2;P48739-3;B3KYB6;B3KYB7	A0A0A0MSW4	PITPNB	ENSG00000180957	23760	22q	FALSE		FALSE	0.551369	FALSE	FALSE	FALSE	FALSE	TRUE	FALSE	TRUE	FALSE	0.306301	3.95234	0.016785	0.0414528	#N/A	#N/A	#N/A	#N/A	1.54466	11.3646	0.00034185	0.000502007	-0.161882	-1.04589	0.354647	0.507529	25.4263	25.379	25.5863	25.2394	25.1513	25.0821	23.7411	23.7713	25.0063	25.1278	25.5385	#N/A	#N/A	#N/A	25.0406	25.3345
A0A087WU53;Q9H0U3;Q9H0U3-2	A0A087WU53	MAGT1	ENSG00000102158	84061	Xq	FALSE		FALSE	0.768286	TRUE	FALSE	FALSE	FALSE	FALSE	FALSE	TRUE	FALSE	#N/A	#N/A	#N/A	#N/A	#N/A	#N/A	#N/A	#N/A	1.84217	6.16549	0.000835818	0.00111565	#N/A	#N/A	#N/A	#N/A	23.7411	23.7713	23.5716	23.7411	23.7713	23.5716	23.7411	23.7713	23.5716	23.7411	23.7713	23.5716	25.1296	25.2766	26.3532	25.1808
A0A087WXC5;E7ESZ7;O95299;O95299-2;H7C2W5;H7C1Y7;H7C2X4;Q8N1B9;C9J6X0	A0A087WXC5	NDUFA10	ENSG00000130414;ENSG00000281434	4705	2q	TRUE	MIM	TRUE	0.608905	TRUE	FALSE	FALSE	FALSE	FALSE	FALSE	TRUE	FALSE	#N/A	#N/A	#N/A	#N/A	#N/A	#N/A	#N/A	#N/A	2.0127	9.98846	5.83026e-05	0.00010351	#N/A	#N/A	#N/A	#N/A	23.7411	23.7713	23.5716	23.7411	23.7713	23.5716	23.7411	23.7713	23.5716	23.7411	23.7713	23.5716	25.2018	26.1093	25.5553	25.756
O43681;A0A087WXS7;K7ERW9	O43681	ASNA1	ENSG00000198356	439	19p	FALSE		FALSE	0.615698	FALSE	FALSE	FALSE	FALSE	FALSE	FALSE	TRUE	FALSE	#N/A	#N/A	#N/A	#N/A	#N/A	#N/A	#N/A	#N/A	1.84111	9.99151	5.82011e-05	0.00010351	#N/A	#N/A	#N/A	#N/A	23.7411	23.7713	23.5716	23.7411	23.7713	23.5716	23.7411	23.7713	23.5716	23.7411	23.7713	23.5716	25.9593	25.4417	25.3912	25.1437
A0A087WY71;Q96CW1-2;Q96CW1;E9PFW3;C9JJ47;C9JJD3;C9JGT8;C9JPV8;C9JTK4;H7C4C3	A0A087WY71	AP2M1	ENSG00000161203	1173	3q	FALSE		FALSE	0.620095	TRUE	FALSE	FALSE	FALSE	FALSE	FALSE	TRUE	FALSE	#N/A	#N/A	#N/A	#N/A	1.13276	1.69865	0.164615	0.203977	2.80116	34.9087	3.68218e-08	5.5331e-07	0.209693	0.624475	0.566168	0.682107	23.7411	23.7713	23.5716	26.3517	25.8274	26.1237	27.3908	29.3936	27.4064	26.9702	26.9899	26.8326	26.5003	26.529	26.3454	26.4014
A0A087WYR3;O43399-2;O43399-4;O43399;O43399-3;O43399-5;O43399-7;A0A087WZ51;O43399-6	A0A087WYR3	TPD52L2	ENSG00000101150	7165	20q	FALSE		FALSE	0.546365	FALSE	FALSE	FALSE	FALSE	FALSE	FALSE	TRUE	FALSE	#N/A	#N/A	#N/A	#N/A	#N/A	#N/A	#N/A	#N/A	2.3866	14.9049	5.74044e-06	1.43353e-05	#N/A	#N/A	#N/A	#N/A	23.7411	23.7713	23.5716	23.7411	23.7713	23.5716	23.7411	23.7713	23.5716	23.7411	23.7713	23.5716	25.834	25.8869	26.4599	25.9372
H7C0V9;A0A0A0MRG2;E9PG40;P05067-10;P05067-3;P05067-4;P05067-5;P05067-6;P05067-7;P05067-11;P05067-8;P05067-9;P05067;H7C2L2	H7C0V9	APP	ENSG00000142192	351	21q	FALSE		FALSE	0.808571	TRUE	FALSE	FALSE	FALSE	FALSE	FALSE	TRUE	FALSE	#N/A	#N/A	#N/A	#N/A	#N/A	#N/A	#N/A	#N/A	1.4661	5.59691	0.0013848	0.00180342	0.181873	1.31749	0.258071	0.407773	23.7411	23.7713	23.5716	23.7411	23.7713	23.5716	23.7411	23.7713	23.5716	23.7411	23.7713	23.5716	24.9249	24.9218	24.7332	25.856
A0A0A0MS29;Q9GZY8-4;Q9GZY8-5;Q9GZY8-3;Q9GZY8-2;Q9GZY8;C9JHF5;E9PPW6;H7C433	A0A0A0MS29	MFF	ENSG00000168958	56947	2q	TRUE	MOM	FALSE	0.587495	FALSE	TRUE	FALSE	FALSE	FALSE	FALSE	TRUE	FALSE	#N/A	#N/A	#N/A	#N/A	#N/A	#N/A	#N/A	#N/A	3.02193	22.3478	5.25146e-07	2.20999e-06	#N/A	#N/A	#N/A	#N/A	23.7411	23.7713	23.5716	23.7411	23.7713	23.5716	23.7411	23.7713	23.5716	23.7411	23.7713	23.5716	26.7045	26.39	26.9546	26.6102
A0A0A0MTI6;Q9NYP7-3;Q9NYP7;Q9NYP7-2	A0A0A0MTI6	ELOVL5	ENSG00000012660	60481	6p	FALSE		FALSE	0.708476	FALSE	FALSE	FALSE	FALSE	FALSE	FALSE	TRUE	FALSE	#N/A	#N/A	#N/A	#N/A	#N/A	#N/A	#N/A	#N/A	2.10356	14.9891	2.39297e-05	4.78068e-05	#N/A	#N/A	#N/A	#N/A	23.7411	23.7713	23.5716	23.7411	23.7713	23.5716	23.7411	23.7713	23.5716	23.7411	23.7713	23.5716	25.7458	#N/A	25.5085	25.9849
A0A0D9SF54;A0A0D9SGF6;Q13813-3;Q13813;Q13813-2;A0A1B0GTB7;A0A0D9SFF6	A0A0D9SF54	SPTAN1	ENSG00000197694	6709	9q	FALSE		FALSE	0.526867	TRUE	FALSE	FALSE	FALSE	FALSE	FALSE	TRUE	FALSE	#N/A	#N/A	#N/A	#N/A	#N/A	#N/A	#N/A	#N/A	0.782455	6.10193	0.000882775	0.00117316	#N/A	#N/A	#N/A	#N/A	23.7411	23.7713	23.5716	23.7411	23.7713	23.5716	23.7411	23.7713	23.5716	23.7411	23.7713	23.5716	24.1803	24.4591	24.702	24.3599
Q969N2-3;Q969N2-6;Q969N2-4;Q969N2;Q969N2-5;A0A1W2PPR6;A0A1W2PNP0;Q969N2-2;A0A1W2PRH2;A0A1W2PRZ8;A0A1W2PR92;A0A1W2PQN1;A0A1W2PP53;A0A1W2PP57;A0A1W2PPI8;A0A1W2PQ29;H7C2Y2;A0A1W2PPC3;A0A1W2PPS0;F6W983;A0A1W2PPQ7;A0A1W2PR70;A0A1W2PR73;A0A1W2PRV7;A0A1W2PP13;A0A1W2PPU8;A0A1W2PNW9;A0A1W2PRG1;A0A1W2PRH8;A0A1W2PQ52	Q969N2-3	PIGT	ENSG00000124155	51604	20q	FALSE		FALSE	0.71158	TRUE	FALSE	FALSE	FALSE	FALSE	FALSE	TRUE	FALSE	#N/A	#N/A	#N/A	#N/A	#N/A	#N/A	#N/A	#N/A	2.13818	13.2532	4.37083e-05	8.12911e-05	#N/A	#N/A	#N/A	#N/A	23.7411	23.7713	23.5716	23.7411	23.7713	23.5716	23.7411	23.7713	23.5716	23.7411	23.7713	23.5716	#N/A	25.4635	26.0306	25.8491
A0A1W2PPS8;H0Y621;H0Y5K5;Q9Y282;Q9Y282-3;H0Y802;H0Y6Z0	A0A1W2PPS8	ERGIC3	ENSG00000125991	51614	20q	FALSE		FALSE	0.645262	FALSE	FALSE	FALSE	FALSE	FALSE	FALSE	TRUE	FALSE	#N/A	#N/A	#N/A	#N/A	#N/A	#N/A	#N/A	#N/A	1.40416	5.59576	0.0025166	0.00315094	#N/A	#N/A	#N/A	#N/A	23.7411	23.7713	23.5716	23.7411	23.7713	23.5716	23.7411	23.7713	23.5716	23.7411	23.7713	23.5716	#N/A	25.3246	24.4788	25.3377
A6NEM5;Q92643;B1AK81;Q92643-2	A6NEM5	PIGK	ENSG00000142892	10026	1p	FALSE		FALSE	0.696333	TRUE	FALSE	FALSE	FALSE	FALSE	FALSE	TRUE	FALSE	#N/A	#N/A	#N/A	#N/A	#N/A	#N/A	#N/A	#N/A	1.26415	7.73614	0.000244967	0.000366845	#N/A	#N/A	#N/A	#N/A	23.7411	23.7713	23.5716	23.7411	23.7713	23.5716	23.7411	23.7713	23.5716	23.7411	23.7713	23.5716	24.8807	24.5447	24.9317	25.271
A8MXB9;J3KQJ1;Q8NBJ7-2;Q8NBJ7;E9PBT8;J3QT17;C9JL30;H7C3B2;C9J660;F8WA42;Q8NBJ7-5;Q8NBJ7-3	A8MXB9	SUMF2	ENSG00000129103	25870	7p	FALSE		FALSE	0.660571	FALSE	FALSE	FALSE	FALSE	FALSE	FALSE	TRUE	FALSE	#N/A	#N/A	#N/A	#N/A	#N/A	#N/A	#N/A	#N/A	1.46416	11.0706	0.000104762	0.000171219	#N/A	#N/A	#N/A	#N/A	23.7411	23.7713	23.5716	23.7411	23.7713	23.5716	23.7411	23.7713	23.5716	23.7411	23.7713	23.5716	25.1501	#N/A	25.2998	24.8713
H0Y6Y8;B1AL05;Q8N983-4;Q8N983-3;Q8N983-2;Q8N983;Q8N983-6;Q8N983-7;H0YBU8;M0R051	H0Y6Y8	MRPL43	ENSG00000055950	84545	10q	TRUE	Matrix	FALSE	0.591032	TRUE	FALSE	FALSE	FALSE	FALSE	FALSE	TRUE	FALSE	#N/A	#N/A	#N/A	#N/A	#N/A	#N/A	#N/A	#N/A	3.08129	33.7817	4.47954e-08	5.5331e-07	#N/A	#N/A	#N/A	#N/A	23.7411	23.7713	23.5716	23.7411	23.7713	23.5716	23.7411	23.7713	23.5716	23.7411	23.7713	23.5716	26.8184	26.6773	26.8276	26.5734
B7ZBH1;P56537	B7ZBH1	EIF6	ENSG00000242372	3692	20q	FALSE		FALSE	0.63131	TRUE	FALSE	FALSE	FALSE	FALSE	FALSE	TRUE	FALSE	#N/A	#N/A	#N/A	#N/A	#N/A	#N/A	#N/A	#N/A	2.97859	33.4556	4.48552e-07	1.95088e-06	0.0424892	0.138735	0.898449	0.927347	23.7411	23.7713	23.5716	23.7411	23.7713	23.5716	23.7411	23.7713	23.5716	23.7411	23.7713	23.5716	26.6691	#N/A	26.5298	26.6655
B9A062;P13995-2;P13995	B9A062	MTHFD2	ENSG00000065911	10797	2p	TRUE	Matrix	TRUE	0.679333	FALSE	FALSE	FALSE	FALSE	FALSE	FALSE	TRUE	FALSE	#N/A	#N/A	#N/A	#N/A	#N/A	#N/A	#N/A	#N/A	2.66168	25.3914	2.4582e-07	1.31442e-06	#N/A	#N/A	#N/A	#N/A	23.7411	23.7713	23.5716	23.7411	23.7713	23.5716	23.7411	23.7713	23.5716	23.7411	23.7713	23.5716	26.2247	26.5311	26.1676	26.2949
Q13098-7;Q13098;Q13098-5;C9JFE4;A8K070;A0A096LPJ3;A0A096LP07;J3QS84;J3KRJ4;J3QS88;J3KRE8;J3KSA5;J3QL53;J3QLT0;J3QLE8;J3KTB0;Q13098-6	Q13098-7	GPS1	ENSG00000169727	2873	17q	FALSE		FALSE	0.610156	TRUE	FALSE	FALSE	FALSE	FALSE	FALSE	TRUE	FALSE	#N/A	#N/A	#N/A	#N/A	#N/A	#N/A	#N/A	#N/A	0.689151	5.33659	0.00176701	0.00227509	#N/A	#N/A	#N/A	#N/A	23.7411	23.7713	23.5716	23.7411	23.7713	23.5716	23.7411	23.7713	23.5716	23.7411	23.7713	23.5716	24.3664	24.2405	24.6191	24.1022
D6RAX7;Q9BT78-2;Q9BT78;D6RFN0;D6RD63	D6RAX7	COPS4	ENSG00000138663	51138	4q	FALSE		FALSE	0.620512	TRUE	FALSE	FALSE	FALSE	FALSE	FALSE	TRUE	FALSE	#N/A	#N/A	#N/A	#N/A	#N/A	#N/A	#N/A	#N/A	0.995774	7.68421	0.000595065	0.000820811	#N/A	#N/A	#N/A	#N/A	23.7411	23.7713	23.5716	23.7411	23.7713	23.5716	23.7411	23.7713	23.5716	23.7411	23.7713	23.5716	24.6029	#N/A	24.4483	24.8647
E7ER77;Q7Z2K6;A0A0C4DGF0;Q7Z2K6-2	E7ER77	ERMP1	ENSG00000099219	79956	9p	FALSE		FALSE	0.780381	FALSE	FALSE	FALSE	FALSE	FALSE	FALSE	TRUE	FALSE	#N/A	#N/A	#N/A	#N/A	#N/A	#N/A	#N/A	#N/A	0.687146	5.7781	0.00117432	0.0015448	#N/A	#N/A	#N/A	#N/A	23.7411	23.7713	23.5716	23.7411	23.7713	23.5716	23.7411	23.7713	23.5716	23.7411	23.7713	23.5716	24.3581	24.5462	24.3439	24.0719
E7ETY2;Q13428-8;Q13428-7;Q13428-3;J3KQ96;Q13428-2;Q13428-6;Q13428;Q13428-4;H0Y8Y7;Q13428-5	E7ETY2	TCOF1	ENSG00000070814	6949	5q	FALSE		FALSE	0.584714	TRUE	FALSE	FALSE	FALSE	FALSE	FALSE	TRUE	FALSE	#N/A	#N/A	#N/A	#N/A	-0.45688	-1.76373	0.175973	0.215255	1.66399	9.20443	0.000254042	0.000379187	0.00995921	0.0324153	0.976177	0.984544	23.7411	23.7713	23.5716	23.7411	23.7713	23.5716	25.3026	#N/A	25.3724	25.4321	25.83	26.121	25.2628	24.9958	25.662	#N/A
E9PJH7;Q9H936;A0A0D9SEI9;A0A0D9SFE1;Q9H1K4;K4DIB6;K4DIB3;K4DIB8;K4DIA8;E9PS95;A0A0D9SFA8;K4DIB0;K4DIA2;A0A0D9SG84;E9PI74;E9PQ36	E9PJH7	SLC25A22	ENSG00000177542;ENSG00000182902	79751;83733	11p	TRUE	MIM	FALSE	0.691262	FALSE	FALSE	FALSE	FALSE	FALSE	FALSE	TRUE	FALSE	#N/A	#N/A	#N/A	#N/A	#N/A	#N/A	#N/A	#N/A	1.53072	10.1084	5.44643e-05	9.76489e-05	#N/A	#N/A	#N/A	#N/A	23.7411	23.7713	23.5716	23.7411	23.7713	23.5716	23.7411	23.7713	23.5716	23.7411	23.7713	23.5716	24.7703	25.3142	25.3432	25.2667
H7C5A7;E9PJN0;O14734;E9PRD4	H7C5A7	ACOT8	ENSG00000101473	10005	20q	FALSE		FALSE	0.616079	FALSE	FALSE	FALSE	FALSE	FALSE	FALSE	TRUE	FALSE	#N/A	#N/A	#N/A	#N/A	#N/A	#N/A	#N/A	#N/A	1.68319	9.40132	8.22685e-05	0.000138742	#N/A	#N/A	#N/A	#N/A	23.7411	23.7713	23.5716	23.7411	23.7713	23.5716	23.7411	23.7713	23.5716	23.7411	23.7713	23.5716	25.0864	25.0229	25.7252	25.4699
F8VNT9;F8VV56;F8W022;F8VWK8;P08962-3;P08962-2;P08962	F8VNT9	CD63	ENSG00000135404	967	12q	FALSE		FALSE	0.819552	TRUE	FALSE	FALSE	FALSE	FALSE	FALSE	TRUE	FALSE	#N/A	#N/A	#N/A	#N/A	#N/A	#N/A	#N/A	#N/A	2.87403	10.5338	4.30256e-05	8.04739e-05	#N/A	#N/A	#N/A	#N/A	23.7411	23.7713	23.5716	23.7411	23.7713	23.5716	23.7411	23.7713	23.5716	23.7411	23.7713	23.5716	26.2394	25.9756	26.6688	27.1839
H3BU82;F8VZ44;Q9NRG9-2;Q9NRG9;F8VUB6	H3BU82	AAAS	ENSG00000094914	8086	12q	FALSE		FALSE	0.671952	TRUE	FALSE	FALSE	FALSE	FALSE	FALSE	TRUE	FALSE	#N/A	#N/A	#N/A	#N/A	#N/A	#N/A	#N/A	#N/A	1.63436	11.5885	8.39717e-05	0.000140313	#N/A	#N/A	#N/A	#N/A	23.7411	23.7713	23.5716	23.7411	23.7713	23.5716	23.7411	23.7713	23.5716	23.7411	23.7713	23.5716	25.3038	25.0251	25.5028	#N/A
F8W1Z2;F8VZA2;Q6P1Q0-2;Q6P1Q0;Q6P1Q0-7;F8VR33;H0YIV5;F8VP71;Q6P1Q0-5;Q6P1Q0-4;H0YHF4;F8VQE7;F8VTR1;F8VS60;F8W0R0;F8VVQ3	F8W1Z2	LETMD1	ENSG00000050426	25875	12q	TRUE	Membrane	TRUE	0.630052	FALSE	FALSE	FALSE	FALSE	FALSE	FALSE	TRUE	FALSE	#N/A	#N/A	#N/A	#N/A	#N/A	#N/A	#N/A	#N/A	1.48287	5.70229	0.00125759	0.00164957	#N/A	#N/A	#N/A	#N/A	23.7411	23.7713	23.5716	23.7411	23.7713	23.5716	23.7411	23.7713	23.5716	23.7411	23.7713	23.5716	25.4391	24.3891	25.224	25.4508
G5E9W7;G5E9V5;P82650;H7C5F2;H7C5H3;P82650-2;H7C5L9	G5E9W7	MRPS22	ENSG00000175110	56945	3q	TRUE	Matrix	TRUE	0.564179	TRUE	FALSE	FALSE	FALSE	FALSE	FALSE	TRUE	FALSE	#N/A	#N/A	#N/A	#N/A	#N/A	#N/A	#N/A	#N/A	2.06502	9.98479	5.84248e-05	0.000103525	#N/A	#N/A	#N/A	#N/A	23.7411	23.7713	23.5716	23.7411	23.7713	23.5716	23.7411	23.7713	23.5716	23.7411	23.7713	23.5716	25.5558	25.6184	26.2746	25.3828
Q2L6G8;G8JLG2;Q15517	Q2L6G8	CDSN	ENSG00000137197;ENSG00000204539;ENSG00000237114;ENSG00000237123;ENSG00000237165	1041	6p	FALSE		FALSE	0.671952	FALSE	FALSE	FALSE	FALSE	FALSE	FALSE	TRUE	FALSE	#N/A	#N/A	#N/A	#N/A	#N/A	#N/A	#N/A	#N/A	2.69482	8.25959	0.000170355	0.000261134	#N/A	#N/A	#N/A	#N/A	23.7411	23.7713	23.5716	23.7411	23.7713	23.5716	23.7411	23.7713	23.5716	27.8275	#N/A	27.2958	26.3551	25.4332	26.7096	26.8528
Q07960;H0YE29;E9PNR6	Q07960	ARHGAP1	ENSG00000175220	392	11p	FALSE		FALSE	0.66819	FALSE	FALSE	FALSE	FALSE	FALSE	FALSE	TRUE	FALSE	#N/A	#N/A	#N/A	#N/A	#N/A	#N/A	#N/A	#N/A	1.25552	5.51964	0.00148742	0.00192601	#N/A	#N/A	#N/A	#N/A	23.7411	23.7713	23.5716	23.7411	23.7713	23.5716	23.7411	23.7713	23.5716	23.7411	23.7713	23.5716	25.3001	24.529	24.5167	25.2478
H0YGV7;H0YG20;Q9UKM7	H0YGV7	MAN1B1	ENSG00000177239	11253	9q	FALSE		FALSE	0.782476	FALSE	FALSE	FALSE	FALSE	FALSE	FALSE	TRUE	FALSE	#N/A	#N/A	#N/A	#N/A	#N/A	#N/A	#N/A	#N/A	1.57809	16.224	1.6218e-05	3.43412e-05	#N/A	#N/A	#N/A	#N/A	23.7411	23.7713	23.5716	23.7411	23.7713	23.5716	23.7411	23.7713	23.5716	23.7411	23.7713	23.5716	#N/A	25.1212	25.3445	25.1972
H0YMZ1;H0YL69;P25789;H0YLS6;H0YLC2;H0YMI6;H0YMA1;H0YN18;H0YKT8;P25789-2	H0YMZ1	PSMA4	ENSG00000041357	5685	15q	FALSE		FALSE	0.638058	TRUE	FALSE	FALSE	FALSE	FALSE	FALSE	TRUE	FALSE	#N/A	#N/A	#N/A	#N/A	#N/A	#N/A	#N/A	#N/A	3.68132	36.0853	3.52053e-06	9.96936e-06	#N/A	#N/A	#N/A	#N/A	23.7411	23.7713	23.5716	23.7411	23.7713	23.5716	23.7411	23.7713	23.5716	23.7411	23.7713	23.5716	27.315	#N/A	#N/A	27.3334
I3L1P8;Q02978-2;Q02978	I3L1P8	SLC25A11	ENSG00000108528	8402	17p	TRUE	MIM	FALSE	0.657667	FALSE	FALSE	FALSE	FALSE	FALSE	FALSE	TRUE	FALSE	#N/A	#N/A	#N/A	#N/A	#N/A	#N/A	#N/A	#N/A	2.14291	14.3709	7.10782e-06	1.6958e-05	#N/A	#N/A	#N/A	#N/A	23.7411	23.7713	23.5716	23.7411	23.7713	23.5716	23.7411	23.7713	23.5716	23.7411	23.7713	23.5716	25.5189	25.5964	26.002	26.0258
J3QLE5;P14678-2;P63162;P14678;P63162-2;P14678-3;J3KRY3;S4R3P3	J3QLE5	SNRPN	ENSG00000125835;ENSG00000128739	6628;6638	20p	FALSE		FALSE	0.58361	TRUE	FALSE	FALSE	FALSE	FALSE	FALSE	TRUE	FALSE	#N/A	#N/A	#N/A	#N/A	#N/A	#N/A	#N/A	#N/A	1.59692	18.5801	8.31158e-06	1.92245e-05	#N/A	#N/A	#N/A	#N/A	23.7411	23.7713	23.5716	23.7411	23.7713	23.5716	23.7411	23.7713	23.5716	23.7411	23.7713	23.5716	#N/A	25.2445	25.1744	25.3005
K7EJC1;K7EJR3;R4GMR5;P48556;K7ERW6	K7EJC1	PSMD8	ENSG00000099341	5714	19q	FALSE		FALSE	0.608438	TRUE	FALSE	FALSE	FALSE	FALSE	FALSE	TRUE	FALSE	#N/A	#N/A	#N/A	#N/A	#N/A	#N/A	#N/A	#N/A	1.49817	16.8115	2.82948e-06	8.29677e-06	#N/A	#N/A	#N/A	#N/A	23.7411	23.7713	23.5716	23.7411	23.7713	23.5716	23.7411	23.7713	23.5716	23.7411	23.7713	23.5716	25.2613	25.1945	25.1157	24.9927
K7EJE8;K7EKE6;P36776-3;P36776-2;P36776;K7ER27;K7ER56	K7EJE8	LONP1	ENSG00000196365	9361	19p	TRUE	Matrix	TRUE	0.641869	FALSE	FALSE	FALSE	FALSE	FALSE	FALSE	TRUE	FALSE	#N/A	#N/A	#N/A	#N/A	#N/A	#N/A	#N/A	#N/A	2.5789	9.92161	0.00017752	0.000271203	#N/A	#N/A	#N/A	#N/A	23.7411	23.7713	23.5716	23.7411	23.7713	23.5716	23.7411	23.7713	23.5716	23.7411	23.7713	23.5716	#N/A	25.9977	26.8073	25.8603
K7EKW4;Q96AB3;Q96AB3-2;K7ENV7;Q96AB3-3	K7EKW4	ISOC2	ENSG00000063241	79763	19q	TRUE	Matrix	FALSE	0.664571	FALSE	FALSE	FALSE	FALSE	FALSE	FALSE	TRUE	FALSE	#N/A	#N/A	#N/A	#N/A	#N/A	#N/A	#N/A	#N/A	3.22328	18.7998	1.46281e-06	5.12577e-06	#N/A	#N/A	#N/A	#N/A	23.7411	23.7713	23.5716	23.7411	23.7713	23.5716	23.7411	23.7713	23.5716	23.7411	23.7713	23.5716	26.5564	26.7087	27.2836	26.9159
O00116;A0A1B0GWA2;A0A2R8YEL0;B8ZZ81	O00116	AGPS	ENSG00000018510	8540	2q	FALSE		FALSE	0.597214	TRUE	FALSE	FALSE	FALSE	FALSE	FALSE	TRUE	FALSE	#N/A	#N/A	#N/A	#N/A	#N/A	#N/A	#N/A	#N/A	3.82638	28.1571	1.32795e-07	9.00826e-07	#N/A	#N/A	#N/A	#N/A	23.7411	23.7713	23.5716	25.343	23.7713	23.5716	23.7411	23.7713	23.5716	23.7411	23.7713	23.5716	27.6108	27.177	27.3873	27.7019
O00560-3;O00560;B4DHN5;E9PBU7;G5EA09;O00560-2	O00560-3	SDCBP	ENSG00000137575	6386	8q	FALSE		FALSE	0.675095	TRUE	TRUE	FALSE	FALSE	FALSE	FALSE	TRUE	FALSE	#N/A	#N/A	#N/A	#N/A	0.26097	1.76839	0.151725	0.190064	2.18753	6.81374	0.00242485	0.00305289	#N/A	#N/A	#N/A	#N/A	23.7411	23.7713	23.5716	23.7411	23.7713	23.5716	26.1673	26.273	25.8341	25.7546	25.776	25.9608	#N/A	25.3332	26.3276	#N/A
O00592-2;O00592	O00592-2	PODXL	ENSG00000128567	5420	7q	FALSE		FALSE	0.779381	TRUE	FALSE	FALSE	FALSE	FALSE	FALSE	TRUE	FALSE	#N/A	#N/A	#N/A	#N/A	#N/A	#N/A	#N/A	#N/A	2.3699	10.9968	0.000108202	0.000175322	#N/A	#N/A	#N/A	#N/A	23.7411	23.7713	23.5716	23.7411	23.7713	23.5716	23.7411	23.7713	23.5716	23.7411	23.7713	23.5716	#N/A	26.3896	25.5697	26.0791
O43292;E9PLG8;E9PLV6;E9PPZ9;O43292-2;E9PM11	O43292	GPAA1	ENSG00000197858	8733	8q	FALSE		FALSE	0.689114	TRUE	FALSE	FALSE	FALSE	FALSE	FALSE	TRUE	FALSE	#N/A	#N/A	#N/A	#N/A	#N/A	#N/A	#N/A	#N/A	1.69823	8.93184	0.000109879	0.000177262	#N/A	#N/A	#N/A	#N/A	23.7411	23.7713	23.5716	23.7411	23.7713	23.5716	23.7411	23.7713	23.5716	23.7411	23.7713	23.5716	25.4823	24.8112	25.5024	25.5686
O60783	O60783	MRPS14	ENSG00000120333	63931	1q	TRUE	Matrix	TRUE	0.580905	TRUE	FALSE	FALSE	FALSE	FALSE	FALSE	TRUE	FALSE	#N/A	#N/A	#N/A	#N/A	#N/A	#N/A	#N/A	#N/A	1.3191	9.89961	6.13482e-05	0.000107448	#N/A	#N/A	#N/A	#N/A	23.7411	23.7713	23.5716	23.7411	23.7713	23.5716	23.7411	23.7713	23.5716	23.7411	23.7713	23.5716	24.9413	24.6523	25.1857	25.0686
O75487-2;O75487	O75487-2	GPC4	ENSG00000076716	2239	Xq	FALSE		FALSE	0.716333	FALSE	FALSE	FALSE	FALSE	FALSE	FALSE	TRUE	FALSE	#N/A	#N/A	#N/A	#N/A	#N/A	#N/A	#N/A	#N/A	1.9595	15.662	4.29196e-06	1.14377e-05	#N/A	#N/A	#N/A	#N/A	23.7411	23.7713	23.5716	23.7411	23.7713	23.5716	23.7411	23.7713	23.5716	23.7411	23.7713	23.5716	25.6366	25.4939	25.8812	25.3979
O94919	O94919	ENDOD1	ENSG00000149218	23052	11q	FALSE		FALSE	0.729143	FALSE	FALSE	FALSE	FALSE	FALSE	FALSE	TRUE	FALSE	#N/A	#N/A	#N/A	#N/A	#N/A	#N/A	#N/A	#N/A	1.4485	17.131	2.53241e-06	7.62238e-06	#N/A	#N/A	#N/A	#N/A	23.7411	23.7713	23.5716	23.7411	23.7713	23.5716	23.7411	23.7713	23.5716	23.7411	23.7713	23.5716	25.1476	25.1636	24.944	25.1103
P00492	P00492	HPRT1	ENSG00000165704	3251	Xq	FALSE		FALSE	0.63819	FALSE	FALSE	FALSE	FALSE	FALSE	FALSE	TRUE	FALSE	#N/A	#N/A	#N/A	#N/A	-0.0767794	-0.169469	0.873653	0.896345	2.04127	13.2107	4.43988e-05	8.23643e-05	#N/A	#N/A	#N/A	#N/A	23.7411	23.7713	23.5716	23.7411	23.7713	23.5716	26.5136	26.6477	25.5208	26.6444	26.5213	25.7467	#N/A	25.6096	25.9869	25.456
P03905	P03905	MT-ND4	ENSG00000198886	4538	MTNA	TRUE	MIM	FALSE	0.705238	TRUE	FALSE	FALSE	FALSE	FALSE	FALSE	TRUE	FALSE	#N/A	#N/A	#N/A	#N/A	#N/A	#N/A	#N/A	#N/A	3.44099	15.325	2.14632e-05	4.36466e-05	#N/A	#N/A	#N/A	#N/A	23.7411	23.7713	23.5716	23.7411	23.7713	23.5716	23.7411	23.7713	23.5716	23.7411	23.7713	23.5716	#N/A	27.0774	26.6531	27.5211
P04114	P04114	APOB	ENSG00000084674	338	2p	FALSE		FALSE	0.753333	TRUE	FALSE	FALSE	FALSE	FALSE	FALSE	TRUE	FALSE	#N/A	#N/A	#N/A	#N/A	#N/A	#N/A	#N/A	#N/A	2.07358	21.7821	3.78488e-06	1.04276e-05	#N/A	#N/A	#N/A	#N/A	23.7411	23.7713	23.5716	23.7411	23.7713	23.5716	23.7411	23.7713	23.5716	23.7411	23.7713	23.5716	#N/A	25.6514	25.8384	25.6596
P06756-3;P06756-2;P06756	P06756-3	ITGAV	ENSG00000138448	3685	2q	FALSE		FALSE	0.858238	TRUE	FALSE	FALSE	FALSE	FALSE	FALSE	TRUE	FALSE	#N/A	#N/A	#N/A	#N/A	#N/A	#N/A	#N/A	#N/A	2.98175	19.6152	1.1379e-06	4.17076e-06	#N/A	#N/A	#N/A	#N/A	23.7411	23.7713	23.5716	23.7411	23.7713	23.5716	23.7411	23.7713	23.5716	23.7411	23.7713	23.5716	26.3403	26.4625	26.9349	26.7608
P07858;R4GMQ5;E9PR54;E9PJ67;E9PCB3;E9PKQ7;E9PNL5;E9PHZ5;E9PLY3;E9PSG5;E9PQM1	P07858	CTSB	ENSG00000164733	1508	8p	FALSE		FALSE	0.585268	FALSE	FALSE	FALSE	FALSE	FALSE	FALSE	TRUE	FALSE	#N/A	#N/A	#N/A	#N/A	#N/A	#N/A	#N/A	#N/A	2.31909	8.01289	0.000489201	0.000690502	-0.170231	-0.409662	0.703043	0.786191	23.7411	23.7713	23.5716	#N/A	26.7502	26.5685	23.7411	23.7713	23.5716	23.7411	23.7713	23.5716	#N/A	25.3368	26.4699	26.0792
P07954-2;P07954	P07954-2	FH	ENSG00000091483	2271	1q	TRUE	Matrix	TRUE	0.628095	FALSE	FALSE	FALSE	FALSE	FALSE	FALSE	TRUE	FALSE	#N/A	#N/A	#N/A	#N/A	#N/A	#N/A	#N/A	#N/A	1.7634	8.52664	0.000365133	0.000531901	#N/A	#N/A	#N/A	#N/A	23.7411	23.7713	23.5716	23.7411	23.7713	23.5716	23.7411	23.7713	23.5716	23.7411	23.7713	23.5716	25.0511	#N/A	25.3369	25.8309
P10620;F5H7F6;F5H6X2;P10620-2;F5H760	P10620	MGST1	ENSG00000008394	4257	12p	TRUE	Membrane	FALSE	0.647452	FALSE	FALSE	FALSE	FALSE	FALSE	FALSE	TRUE	FALSE	#N/A	#N/A	#N/A	#N/A	#N/A	#N/A	#N/A	#N/A	4.33087	48.4545	7.0738e-08	6.59613e-07	#N/A	#N/A	#N/A	#N/A	23.7411	23.7713	23.5716	23.7411	23.7713	23.5716	23.7411	23.7713	23.5716	23.7411	23.7713	23.5716	#N/A	27.8931	28.0552	27.9729
P11177-3;P11177-2;P11177;C9J634;F8WF02	P11177-3	PDHB	ENSG00000168291	5162	3p	TRUE	Matrix	TRUE	0.641333	FALSE	FALSE	FALSE	FALSE	FALSE	FALSE	TRUE	FALSE	#N/A	#N/A	#N/A	#N/A	#N/A	#N/A	#N/A	#N/A	2.21027	22.3392	3.33953e-06	9.57614e-06	#N/A	#N/A	#N/A	#N/A	23.7411	23.7713	23.5716	23.7411	23.7713	23.5716	23.7411	23.7713	23.5716	23.7411	23.7713	23.5716	#N/A	25.7592	25.9877	25.8126
P12236	P12236	SLC25A6	ENSG00000169100	293	Xp	TRUE	MIM	FALSE	0.663048	FALSE	FALSE	FALSE	FALSE	FALSE	FALSE	TRUE	FALSE	#N/A	#N/A	#N/A	#N/A	#N/A	#N/A	#N/A	#N/A	3.39225	11.8445	7.55272e-05	0.000128326	#N/A	#N/A	#N/A	#N/A	23.7411	23.7713	23.5716	#N/A	26.2882	#N/A	23.7411	23.7713	23.5716	23.7411	23.7713	23.5716	#N/A	26.721	27.6921	26.6923
P16278-3;P16278;E7EQ29;P16278-2;F8WF40;C9JF15;C9J539;C9JWX1;C9J4G9	P16278-3	GLB1	ENSG00000170266	2720	3p	FALSE		FALSE	0.660061	TRUE	FALSE	FALSE	FALSE	FALSE	FALSE	TRUE	FALSE	#N/A	#N/A	#N/A	#N/A	#N/A	#N/A	#N/A	#N/A	2.10105	24.6105	2.96036e-07	1.50286e-06	#N/A	#N/A	#N/A	#N/A	23.7411	23.7713	23.5716	23.7411	23.7713	23.5716	23.7411	23.7713	23.5716	23.7411	23.7713	23.5716	25.6425	25.8878	25.7338	25.7117
P17096;P17096-3	P17096	HMGA1	ENSG00000137309	3159	6p	FALSE		FALSE	0.453429	FALSE	FALSE	FALSE	FALSE	FALSE	FALSE	TRUE	FALSE	#N/A	#N/A	#N/A	#N/A	-0.890808	-2.84946	0.0464213	0.0670966	1.79101	10.5645	4.23127e-05	7.94675e-05	0.120072	0.212538	0.842079	0.888209	23.7411	23.7713	23.5716	26.1463	26.7167	26.5494	25.2389	26.1512	25.3452	26.2261	26.5878	26.5938	25.4197	25.1262	25.3276	25.8621
P18031;B4DSN5	P18031	PTPN1	ENSG00000196396	5770	20q	FALSE		FALSE	0.661429	FALSE	FALSE	FALSE	FALSE	FALSE	FALSE	TRUE	FALSE	#N/A	#N/A	#N/A	#N/A	#N/A	#N/A	#N/A	#N/A	1.76916	8.51293	0.000143898	0.000226823	#N/A	#N/A	#N/A	#N/A	23.7411	23.7713	23.5716	23.7411	23.7713	23.5716	23.7411	23.7713	23.5716	23.7411	23.7713	23.5716	25.038	25.6774	25.8176	25.1152
P23490	P23490	LOR	ENSG00000203782	4014	1q	FALSE		FALSE	0.593333	FALSE	FALSE	FALSE	FALSE	FALSE	FALSE	TRUE	FALSE	#N/A	#N/A	#N/A	#N/A	#N/A	#N/A	#N/A	#N/A	1.63191	11.0243	0.000106908	0.000173534	#N/A	#N/A	#N/A	#N/A	23.7411	23.7713	23.5716	23.7411	23.7713	23.5716	23.7411	23.7713	23.5716	26.0391	25.5016	26.2723	25.1176	25.1349	#N/A	25.5718
P24752;H0YEL7	P24752	ACAT1	ENSG00000075239	38	11q	TRUE	Matrix	TRUE	0.65819	FALSE	FALSE	FALSE	FALSE	FALSE	FALSE	TRUE	FALSE	#N/A	#N/A	#N/A	#N/A	#N/A	#N/A	#N/A	#N/A	2.66731	26.8119	1.77773e-07	1.07157e-06	#N/A	#N/A	#N/A	#N/A	23.7411	23.7713	23.5716	23.7411	23.7713	23.5716	23.7411	23.7713	23.5716	23.7411	23.7713	23.5716	26.1921	26.1767	26.433	26.439
P26447	P26447	S100A4	ENSG00000196154	6275	1q	FALSE		FALSE	0.613238	FALSE	FALSE	FALSE	FALSE	FALSE	FALSE	TRUE	FALSE	#N/A	#N/A	#N/A	#N/A	0.38032	1.6386	0.176638	0.215724	2.22399	4.39384	0.00459884	0.0056112	#N/A	#N/A	#N/A	#N/A	23.7411	23.7713	24.9606	25.4677	25.9154	25.7748	26.5152	26.7388	26.4112	25.7602	26.4507	26.3133	25.3422	27.1922	24.8891	26.044
P28072;I3L3X7;A0A087X2I4	P28072	PSMB6	ENSG00000142507	5694	17p	FALSE		FALSE	0.597429	TRUE	FALSE	FALSE	FALSE	FALSE	FALSE	TRUE	FALSE	#N/A	#N/A	#N/A	#N/A	#N/A	#N/A	#N/A	#N/A	2.70707	11.1408	3.11849e-05	6.09615e-05	#N/A	#N/A	#N/A	#N/A	23.7411	23.7713	23.5716	23.7411	23.7713	23.5716	23.7411	23.7713	23.5716	23.7411	23.7713	23.5716	25.927	26.7909	25.967	26.7149
P30044-2;P30044;P30044-3;P30044-4	P30044-2	PRDX5	ENSG00000126432	25824	11q	TRUE	Matrix	TRUE	0.620762	FALSE	FALSE	FALSE	FALSE	FALSE	FALSE	TRUE	FALSE	#N/A	#N/A	#N/A	#N/A	#N/A	#N/A	#N/A	#N/A	2.12469	6.51961	0.000621142	0.000851611	#N/A	#N/A	#N/A	#N/A	23.7411	23.7713	23.5716	23.7411	23.7713	23.5716	23.7411	23.7713	23.5716	23.7411	23.7713	23.5716	25.2579	26.2065	26.4211	25.1848
P30048-2;P30048	P30048-2	PRDX3	ENSG00000165672	10935	10q	TRUE	Matrix	TRUE	0.679333	FALSE	FALSE	FALSE	FALSE	FALSE	FALSE	TRUE	FALSE	#N/A	#N/A	#N/A	#N/A	#N/A	#N/A	#N/A	#N/A	2.26486	10.6699	3.99715e-05	7.58541e-05	0.165271	0.319778	0.770112	0.836461	23.7411	24.9323	23.5716	#N/A	25.4688	24.9417	23.7411	23.7713	23.5716	25.1673	25.0368	25.4009	26.4783	25.5757	25.6857	25.8913
P30519;I3L159;I3L1F5;A0A087WT44;P30519-2;I3L276;I3L4P8;A0A1B0GXH0;I3L463;I3L1Y2	P30519	HMOX2	ENSG00000103415;ENSG00000277424	3163	16p	FALSE		FALSE	0.572619	FALSE	FALSE	FALSE	FALSE	FALSE	FALSE	TRUE	FALSE	#N/A	#N/A	#N/A	#N/A	#N/A	#N/A	#N/A	#N/A	2.23916	14.8831	5.78986e-06	1.44191e-05	#N/A	#N/A	#N/A	#N/A	23.7411	23.7713	23.5716	23.7411	23.7713	23.5716	23.7411	23.7713	23.5716	23.7411	23.7713	23.5716	25.6513	26.2693	25.7831	25.8245
P30825;Q5JR49	P30825	SLC7A1	ENSG00000139514	6541	13q	FALSE		FALSE	0.761929	FALSE	FALSE	FALSE	FALSE	FALSE	FALSE	TRUE	FALSE	#N/A	#N/A	#N/A	#N/A	#N/A	#N/A	#N/A	#N/A	1.954	10.0491	0.000166977	0.000256822	#N/A	#N/A	#N/A	#N/A	23.7411	23.7713	23.5716	23.7411	23.7713	23.5716	23.7411	25.0887	23.5716	23.7411	23.7713	23.5716	25.6235	25.9494	25.2177	#N/A
P31321;H7BYW5;C9JSK5;C9IZL8;C9JR00	P31321	PRKAR1B	ENSG00000188191	5575	7p	FALSE		FALSE	0.59181	FALSE	TRUE	FALSE	FALSE	FALSE	FALSE	TRUE	FALSE	#N/A	#N/A	#N/A	#N/A	#N/A	#N/A	#N/A	#N/A	1.54595	7.91585	0.000517944	0.000726561	#N/A	#N/A	#N/A	#N/A	23.7411	23.7713	23.5716	23.7411	23.7713	23.5716	23.7411	23.7713	23.5716	23.7411	23.7713	23.5716	#N/A	25.1831	25.5602	24.8232
P33908;P33908-2	P33908	MAN1A1	ENSG00000111885	4121	6q	FALSE		FALSE	0.803667	FALSE	FALSE	FALSE	FALSE	FALSE	FALSE	TRUE	FALSE	#N/A	#N/A	#N/A	#N/A	#N/A	#N/A	#N/A	#N/A	1.98575	7.55541	0.000643829	0.000880061	#N/A	#N/A	#N/A	#N/A	23.7411	23.7713	23.5716	23.7411	23.7713	23.5716	23.7411	23.7713	23.5716	23.7411	23.7713	23.5716	25.5588	#N/A	25.149	26.1781
P36957;P36957-2;Q86SW4;H0YJF9;G3V5M3;G3V3F0	P36957	DLST	ENSG00000119689	1743	14q	TRUE	Matrix	TRUE	0.603048	TRUE	FALSE	FALSE	FALSE	FALSE	FALSE	TRUE	FALSE	#N/A	#N/A	#N/A	#N/A	#N/A	#N/A	#N/A	#N/A	1.85297	12.4666	1.62784e-05	3.43412e-05	#N/A	#N/A	#N/A	#N/A	23.7411	23.7713	23.5716	25.4011	25.4579	25.1452	23.7411	23.7713	23.5716	23.7411	23.7713	23.5716	25.5605	25.8394	25.2458	25.3376
P47985;P0C7P4	P47985	UQCRFS1	ENSG00000169021	7386	19q	TRUE	MIM	TRUE	0.66619	FALSE	FALSE	FALSE	FALSE	FALSE	FALSE	TRUE	FALSE	#N/A	#N/A	#N/A	#N/A	#N/A	#N/A	#N/A	#N/A	3.21213	14.8424	5.88348e-06	1.45724e-05	#N/A	#N/A	#N/A	#N/A	23.7411	23.7713	23.5716	23.7411	23.7713	23.5716	23.7411	23.7713	23.5716	23.7411	23.7713	23.5716	26.6427	26.4336	26.968	27.3758
P50213;H0YL72;P50213-2;H0YMU3;H0YKD0;H0YLI6;H0YM64;H0YNF5	P50213	IDH3A	ENSG00000166411	3419	15q	TRUE	Matrix	TRUE	0.589054	TRUE	FALSE	FALSE	FALSE	FALSE	FALSE	TRUE	FALSE	#N/A	#N/A	#N/A	#N/A	#N/A	#N/A	#N/A	#N/A	1.30325	10.5473	4.27092e-05	8.00468e-05	#N/A	#N/A	#N/A	#N/A	23.7411	23.7713	23.5716	23.7411	23.7713	23.5716	23.7411	23.7713	23.5716	23.7411	23.7713	23.5716	24.8429	24.9004	25.2487	24.7926
P51151;A0A1B0GUI0;Q9NP90	P51151	RAB9A	ENSG00000123570;ENSG00000123595	51209;9367	Xq	FALSE		FALSE	0.57627	TRUE	FALSE	FALSE	FALSE	FALSE	FALSE	TRUE	FALSE	#N/A	#N/A	#N/A	#N/A	#N/A	#N/A	#N/A	#N/A	2.16304	15.621	1.95379e-05	4.04555e-05	#N/A	#N/A	#N/A	#N/A	23.7411	23.7713	23.5716	23.7411	23.7713	23.5716	23.7411	23.7713	23.5716	23.7411	23.7713	23.5716	25.9423	#N/A	25.9391	25.5364
P60903	P60903	S100A10	ENSG00000197747	6281	1q	FALSE		FALSE	0.647095	FALSE	FALSE	FALSE	FALSE	FALSE	FALSE	TRUE	FALSE	#N/A	#N/A	#N/A	#N/A	-0.241771	-0.690068	0.528102	0.575449	2.89139	19.0737	7.30172e-06	1.7375e-05	-0.115662	-0.298445	0.784841	0.844661	23.7411	23.7713	23.5716	28.5709	28.4524	27.8201	28.2319	27.9518	27.8752	28.4529	28.7184	27.6129	26.3591	#N/A	26.4032	26.8405
P78347-2;P78347-4;P78347-3;P78347;P78347-5;A0A087WW90;A0A0D9SF80;A0A0A0MSY2;Q86UP8-3;Q86UP8;Q6EKJ0	P78347-2	GTF2I	ENSG00000174428;ENSG00000196275;ENSG00000263001	389524;84163;2969	7q	FALSE		FALSE	0.615468	TRUE	FALSE	FALSE	FALSE	FALSE	FALSE	TRUE	FALSE	#N/A	#N/A	#N/A	#N/A	#N/A	#N/A	#N/A	#N/A	2.49318	24.0152	3.42437e-07	1.62e-06	#N/A	#N/A	#N/A	#N/A	23.7411	23.7713	23.5716	26.3995	25.8344	26.4919	23.7411	23.7713	23.5716	23.7411	23.7713	23.5716	26.2329	25.9773	26.304	26.0301
Q08426-2;Q08426	Q08426-2	EHHADH	ENSG00000113790	1962	3q	TRUE	unknown	FALSE	0.662571	FALSE	FALSE	FALSE	FALSE	FALSE	FALSE	TRUE	FALSE	#N/A	#N/A	#N/A	#N/A	#N/A	#N/A	#N/A	#N/A	1.44401	4.2853	0.00517546	0.00628943	#N/A	#N/A	#N/A	#N/A	23.7411	23.7713	23.5716	23.7411	23.7713	23.5716	23.7411	23.7713	23.5716	23.7411	23.7713	23.5716	24.9205	24.5697	24.8048	26.0525
Q08945;E9PMD4;A0A0U1RRK2	Q08945	SSRP1	ENSG00000149136	6749	11q	FALSE		FALSE	0.584143	TRUE	FALSE	FALSE	FALSE	FALSE	FALSE	TRUE	FALSE	#N/A	#N/A	#N/A	#N/A	#N/A	#N/A	#N/A	#N/A	1.9615	10.1086	5.44569e-05	9.76489e-05	#N/A	#N/A	#N/A	#N/A	23.7411	23.7713	23.5716	23.7411	23.7713	23.5716	23.7411	23.7713	23.5716	23.7411	23.7713	23.5716	25.9637	25.8711	25.3053	25.2775
Q13561;Q13561-3;Q13561-2;F8W1I6;F8VW18;H0YI98;H0YHL1;F8VX93;F8VRV7	Q13561	DCTN2	ENSG00000175203	10540	12q	FALSE		FALSE	0.592626	FALSE	FALSE	FALSE	FALSE	FALSE	FALSE	TRUE	FALSE	#N/A	#N/A	#N/A	#N/A	#N/A	#N/A	#N/A	#N/A	2.34091	24.0539	3.39177e-07	1.61432e-06	#N/A	#N/A	#N/A	#N/A	23.7411	23.7713	23.5716	23.7411	23.7713	23.5716	23.7411	23.7713	23.5716	23.7411	23.7713	23.5716	26.0971	25.7828	26.0526	26.0026
Q13618-2;Q13618;Q13618-3;A0A087X1R9;H7C1L6;A0A087WTG3	Q13618-2	CUL3	ENSG00000036257	8452	2q	FALSE		FALSE	0.564571	TRUE	FALSE	FALSE	FALSE	FALSE	FALSE	TRUE	FALSE	#N/A	#N/A	#N/A	#N/A	#N/A	#N/A	#N/A	#N/A	2.46246	9.84132	0.000184567	0.000281496	#N/A	#N/A	#N/A	#N/A	23.7411	23.7713	23.5716	#N/A	25.4538	26.0104	23.7411	25.5882	23.5716	23.7411	23.7713	23.5716	26.5133	#N/A	25.561	26.2416
Q14739;C9JXK0	Q14739	LBR	ENSG00000143815	3930	1q	FALSE		FALSE	0.662429	FALSE	FALSE	FALSE	FALSE	FALSE	FALSE	TRUE	FALSE	#N/A	#N/A	#N/A	#N/A	#N/A	#N/A	#N/A	#N/A	1.72672	13.8789	8.71333e-06	2.01026e-05	#N/A	#N/A	#N/A	#N/A	23.7411	23.7713	23.5716	23.7411	23.7713	23.5716	23.7411	23.7713	23.5716	23.7411	23.7713	23.5716	25.4801	25.081	25.3611	25.5562
Q16795;H3BRM9;F5H0J3;F5GY40	Q16795	NDUFA9	ENSG00000139180;ENSG00000255639	4704	12p	TRUE	MIM	TRUE	0.660548	TRUE	FALSE	FALSE	FALSE	FALSE	FALSE	TRUE	FALSE	#N/A	#N/A	#N/A	#N/A	#N/A	#N/A	#N/A	#N/A	0.730182	4.72807	0.00520506	0.00631695	#N/A	#N/A	#N/A	#N/A	23.7411	23.7713	23.5716	23.7411	23.7713	23.5716	23.7411	23.7713	23.5716	23.7411	23.7713	23.5716	24.4718	24.0644	#N/A	24.583
Q5BKY9-2;Q5BKY9;G3XAI9;C9JUX2;H0YH72;Q8N9E0	Q5BKY9-2	FAM133B	ENSG00000179083;ENSG00000234545	286499;257415	Xq	FALSE		FALSE	0.462752	FALSE	FALSE	FALSE	FALSE	FALSE	FALSE	TRUE	FALSE	#N/A	#N/A	#N/A	#N/A	#N/A	#N/A	#N/A	#N/A	2.53634	10.0131	5.74903e-05	0.000102529	#N/A	#N/A	#N/A	#N/A	23.7411	23.7713	23.5716	25.8041	23.7713	23.5716	23.7411	23.7713	23.5716	23.7411	23.7713	23.5716	26.097	26.8731	25.7333	26.0134
Q6NUK1-2;Q6NUK1	Q6NUK1-2	SLC25A24	ENSG00000085491	29957	1p	TRUE	MIM	FALSE	0.645	FALSE	FALSE	FALSE	FALSE	FALSE	FALSE	TRUE	FALSE	#N/A	#N/A	#N/A	#N/A	#N/A	#N/A	#N/A	#N/A	1.69813	7.15701	0.000827636	0.00110636	#N/A	#N/A	#N/A	#N/A	23.7411	23.7713	23.5716	23.7411	23.7713	23.5716	23.7411	23.7713	23.5716	23.7411	23.7713	23.5716	#N/A	24.9083	25.2869	25.8279
Q86T03;Q86T03-2;G3V5T5;H0YJ90	Q86T03	TMEM55B	ENSG00000165782	90809	14q	FALSE		FALSE	0.642381	FALSE	FALSE	FALSE	FALSE	FALSE	FALSE	TRUE	FALSE	#N/A	#N/A	#N/A	#N/A	#N/A	#N/A	#N/A	#N/A	2.49403	10.836	3.65789e-05	7.02965e-05	#N/A	#N/A	#N/A	#N/A	23.7411	23.7713	23.5716	23.7411	23.7713	23.5716	23.7411	23.7713	23.5716	23.7411	23.7713	23.5716	26.2088	26.5776	26.2339	25.5273
Q8IUH4;Q8IUH4-2;Q8IUH4-3	Q8IUH4	ZDHHC13	ENSG00000177054	54503	11p	FALSE		FALSE	0.733286	FALSE	FALSE	FALSE	FALSE	FALSE	FALSE	TRUE	FALSE	#N/A	#N/A	#N/A	#N/A	#N/A	#N/A	#N/A	#N/A	2.17252	13.2871	4.3167e-05	8.05725e-05	#N/A	#N/A	#N/A	#N/A	23.7411	23.7713	23.5716	23.7411	23.7713	23.5716	23.7411	23.7713	23.5716	23.7411	23.7713	23.5716	#N/A	26.0732	25.879	25.494
Q8NBN3-3;Q8NBN3;Q8NBN3-2;H3BMU0	Q8NBN3-3	TMEM87A	ENSG00000103978	25963	15q	FALSE		FALSE	0.800571	FALSE	FALSE	FALSE	FALSE	FALSE	FALSE	TRUE	FALSE	#N/A	#N/A	#N/A	#N/A	#N/A	#N/A	#N/A	#N/A	1.99282	6.98727	0.000427685	0.000611266	#N/A	#N/A	#N/A	#N/A	23.7411	23.7713	23.5716	23.7411	23.7713	23.5716	23.7411	23.7713	23.5716	23.7411	23.7713	23.5716	25.3745	25.0241	25.8513	26.2929
Q8NBS9;Q8NBS9-2	Q8NBS9	TXNDC5	ENSG00000239264	81567	6p	FALSE		FALSE	0.695619	FALSE	FALSE	FALSE	FALSE	FALSE	FALSE	TRUE	FALSE	#N/A	#N/A	#N/A	#N/A	#N/A	#N/A	#N/A	#N/A	2.78334	18.7249	1.49776e-06	5.15707e-06	#N/A	#N/A	#N/A	#N/A	23.7411	23.7713	23.5716	23.7411	23.7713	23.5716	23.7411	23.7713	23.5716	23.7411	23.7713	23.5716	26.4844	26.25	26.1951	26.7754
Q8TB61-3;Q8TB61-2;Q8TB61;Q8TB61-5;Q8TB61-4	Q8TB61-3	SLC35B2	ENSG00000157593	347734	6p	FALSE		FALSE	0.755048	FALSE	FALSE	FALSE	FALSE	FALSE	FALSE	TRUE	FALSE	#N/A	#N/A	#N/A	#N/A	#N/A	#N/A	#N/A	#N/A	4.3549	24.6314	2.05693e-06	6.46728e-06	#N/A	#N/A	#N/A	#N/A	23.7411	23.7713	23.5716	23.7411	23.7713	23.5716	23.7411	23.7713	23.5716	23.7411	23.7713	23.5716	27.8367	#N/A	27.7837	28.373
Q92673;E9PKB0;E9PS32;E9PP43;E9PPB3	Q92673	SORL1	ENSG00000137642	6653	11q	FALSE		FALSE	0.812714	TRUE	FALSE	FALSE	FALSE	FALSE	FALSE	TRUE	FALSE	#N/A	#N/A	#N/A	#N/A	#N/A	#N/A	#N/A	#N/A	1.37207	15.7039	4.22511e-06	1.1296e-05	#N/A	#N/A	#N/A	#N/A	23.7411	23.7713	23.5716	23.7411	23.7713	23.5716	23.7411	23.7713	23.5716	23.7411	23.7713	23.5716	24.8583	25.0223	25.1057	25.0735
Q96A35;X6RJ73	Q96A35	MRPL24	ENSG00000143314	79590	1q	TRUE	Matrix	TRUE	0.555	TRUE	FALSE	FALSE	FALSE	FALSE	FALSE	TRUE	FALSE	#N/A	#N/A	#N/A	#N/A	#N/A	#N/A	#N/A	#N/A	1.21755	3.74045	0.00961742	0.0112949	#N/A	#N/A	#N/A	#N/A	23.7411	23.7713	23.5716	23.7411	23.7713	23.5716	23.7411	23.7713	23.5716	23.7411	23.7713	23.5716	24.9387	24.2404	25.7139	24.5487
Q96AQ6-3;Q96AQ6-2;Q96AQ6	Q96AQ6-3	PBXIP1	ENSG00000163346	57326	1q	FALSE		FALSE	0.767714	TRUE	FALSE	FALSE	FALSE	FALSE	FALSE	TRUE	FALSE	#N/A	#N/A	#N/A	#N/A	#N/A	#N/A	#N/A	#N/A	1.75738	13.6867	3.73498e-05	7.16264e-05	#N/A	#N/A	#N/A	#N/A	23.7411	23.7713	23.5716	23.7411	23.7713	23.5716	23.7411	23.7713	23.5716	23.7411	23.7713	23.5716	25.4283	25.1803	#N/A	25.5921
Q96L58	Q96L58	B3GALT6	ENSG00000176022	126792	1p	FALSE		FALSE	0.683619	FALSE	FALSE	FALSE	FALSE	FALSE	FALSE	TRUE	FALSE	#N/A	#N/A	#N/A	#N/A	#N/A	#N/A	#N/A	#N/A	1.93188	15.0831	5.35388e-06	1.35562e-05	#N/A	#N/A	#N/A	#N/A	23.7411	23.7713	23.5716	23.7411	23.7713	23.5716	23.7411	23.7713	23.5716	23.7411	23.7713	23.5716	25.6323	25.397	25.8578	25.412
Q99436;Q5TBG5;Q99436-2	Q99436	PSMB7	ENSG00000136930	5695	9q	FALSE		FALSE	0.6405	TRUE	FALSE	FALSE	FALSE	FALSE	FALSE	TRUE	FALSE	#N/A	#N/A	#N/A	#N/A	#N/A	#N/A	#N/A	#N/A	2.00822	19.3718	6.76294e-06	1.63498e-05	#N/A	#N/A	#N/A	#N/A	23.7411	23.7713	23.5716	23.7411	23.7713	23.5716	23.7411	23.7713	23.5716	23.7411	23.7713	23.5716	25.7098	#N/A	25.7475	25.496
Q9BUN8-2;Q9BUN8;B4E1G1;E5RGY0	Q9BUN8-2	DERL1	ENSG00000136986	79139	8q	FALSE		FALSE	0.714794	TRUE	FALSE	FALSE	FALSE	FALSE	FALSE	TRUE	FALSE	#N/A	#N/A	#N/A	#N/A	#N/A	#N/A	#N/A	#N/A	2.26693	13.2158	1.15935e-05	2.53329e-05	#N/A	#N/A	#N/A	#N/A	23.7411	23.7713	23.5716	23.7411	23.7713	23.5716	23.7411	23.7713	23.5716	23.7411	23.7713	23.5716	25.7374	26.3817	25.7764	25.7438
Q9H0V9-3;Q9H0V9;Q9H0V9-2	Q9H0V9-3	LMAN2L	ENSG00000114988	81562	2q	FALSE		FALSE	0.841286	FALSE	FALSE	FALSE	FALSE	FALSE	FALSE	TRUE	FALSE	#N/A	#N/A	#N/A	#N/A	#N/A	#N/A	#N/A	#N/A	1.3136	9.1681	9.48318e-05	0.000156163	#N/A	#N/A	#N/A	#N/A	23.7411	23.7713	23.5716	23.7411	23.7713	23.5716	23.7411	23.7713	23.5716	23.7411	23.7713	23.5716	25.1506	24.5998	24.9575	25.118
Q9H9J2	Q9H9J2	MRPL44	ENSG00000135900	65080	2q	TRUE	Matrix	TRUE	0.637	TRUE	FALSE	FALSE	FALSE	FALSE	FALSE	TRUE	FALSE	#N/A	#N/A	#N/A	#N/A	#N/A	#N/A	#N/A	#N/A	0.976615	7.35148	0.000324246	0.000479251	#N/A	#N/A	#N/A	#N/A	23.7411	23.7713	23.5716	23.7411	23.7713	23.5716	23.7411	23.7713	23.5716	23.7411	23.7713	23.5716	24.4416	24.4672	24.938	24.6311
Q9HB40-2;Q9HB40;I3L506;I3L4Z3	Q9HB40-2	SCPEP1	ENSG00000121064	59342	17q	FALSE		FALSE	0.64354	FALSE	FALSE	FALSE	FALSE	FALSE	FALSE	TRUE	FALSE	#N/A	#N/A	#N/A	#N/A	#N/A	#N/A	#N/A	#N/A	3.61466	29.3278	8.04777e-06	1.87575e-05	#N/A	#N/A	#N/A	#N/A	23.7411	23.7713	23.5716	23.7411	23.7713	23.5716	23.7411	23.7713	23.5716	23.7411	23.7713	23.5716	27.1442	#N/A	#N/A	27.3709
Q9HC07;V9GY93;Q9HC07-2;V9GYC8;D6RBL0;D6RD79	Q9HC07	TMEM165	ENSG00000134851	55858	4q	FALSE		FALSE	0.72819	FALSE	FALSE	FALSE	FALSE	FALSE	FALSE	TRUE	FALSE	#N/A	#N/A	#N/A	#N/A	#N/A	#N/A	#N/A	#N/A	2.2223	6.28707	0.000753732	0.00101956	#N/A	#N/A	#N/A	#N/A	23.7411	23.7713	23.5716	23.7411	23.7713	23.5716	23.7411	23.7713	23.5716	23.7411	23.7713	23.5716	26.0484	25.2089	25.443	26.7604
Q9NVP1	Q9NVP1	DDX18	ENSG00000088205	8886	2q	FALSE		FALSE	0.629095	FALSE	FALSE	FALSE	FALSE	FALSE	FALSE	TRUE	FALSE	#N/A	#N/A	#N/A	#N/A	#N/A	#N/A	#N/A	#N/A	0.862151	9.3987	0.000229975	0.000346104	#N/A	#N/A	#N/A	#N/A	23.7411	23.7713	23.5716	23.7411	23.7713	23.5716	23.7411	23.7713	23.5716	23.7411	23.7713	23.5716	#N/A	24.6017	24.494	24.4194
Q9NX20;E9PI14	Q9NX20	MRPL16	ENSG00000166902	54948	11q	TRUE	Matrix	TRUE	0.568262	TRUE	FALSE	FALSE	FALSE	FALSE	FALSE	TRUE	FALSE	#N/A	#N/A	#N/A	#N/A	#N/A	#N/A	#N/A	#N/A	1.80875	8.06983	0.000193879	0.000294709	#N/A	#N/A	#N/A	#N/A	23.7411	23.7713	23.5716	23.7411	23.7713	23.5716	23.7411	23.7713	23.5716	23.7411	23.7713	23.5716	25.6122	24.8328	25.8106	25.5509
Q9NYU2;Q9NYU2-2;H7BZG0	Q9NYU2	UGGT1	ENSG00000136731	56886	2q	FALSE		FALSE	0.704857	FALSE	FALSE	FALSE	FALSE	FALSE	FALSE	TRUE	FALSE	#N/A	#N/A	#N/A	#N/A	#N/A	#N/A	#N/A	#N/A	0.834923	3.08233	0.0215987	0.0245722	#N/A	#N/A	#N/A	#N/A	23.7411	23.7713	23.5716	23.7411	23.7713	23.5716	23.7411	23.7713	23.5716	23.7411	23.7713	23.5716	24.911	23.7148	24.6647	24.6208
Q9UBR2	Q9UBR2	CTSZ	ENSG00000101160	1522	20q	FALSE		FALSE	0.635476	FALSE	FALSE	FALSE	FALSE	FALSE	FALSE	TRUE	FALSE	#N/A	#N/A	#N/A	#N/A	#N/A	#N/A	#N/A	#N/A	2.04338	7.02723	0.000414651	0.000595447	#N/A	#N/A	#N/A	#N/A	23.7411	23.7713	23.5716	24.7489	24.4899	24.7866	23.7411	23.7713	23.5716	23.7411	23.7713	23.5716	25.162	26.4872	25.5968	25.4991
Q9UBX3;Q9UBX3-2;F6RGN5;B4DLN1;I3L1E8	Q9UBX3	SLC25A10	ENSG00000183048;ENSG00000262660	1468	17q	TRUE	MIM	FALSE	0.664762	FALSE	FALSE	FALSE	FALSE	FALSE	FALSE	TRUE	FALSE	#N/A	#N/A	#N/A	#N/A	#N/A	#N/A	#N/A	#N/A	2.29069	22.7113	4.77161e-07	2.04594e-06	#N/A	#N/A	#N/A	#N/A	23.7411	23.7713	23.5716	23.7411	23.7713	23.5716	23.7411	23.7713	23.5716	23.7411	23.7713	23.5716	25.8289	25.9418	26.1416	25.822
Q9UHF1;R4GMT3	Q9UHF1	EGFL7	ENSG00000172889	51162	9q	FALSE		FALSE	0.606905	FALSE	FALSE	FALSE	FALSE	FALSE	FALSE	TRUE	FALSE	#N/A	#N/A	#N/A	#N/A	#N/A	#N/A	#N/A	#N/A	2.69034	20.318	9.2376e-07	3.49874e-06	#N/A	#N/A	#N/A	#N/A	24.6608	23.7713	23.5716	23.7411	23.7713	23.5716	23.7411	23.7713	23.5716	23.7411	23.7713	23.5716	26.3035	26.0956	26.2908	26.6429
Q9UJS0;Q9UJS0-2;R4GN64;O75746-2;O75746	Q9UJS0	SLC25A13	ENSG00000004864;ENSG00000115840	10165;8604	7q	TRUE	MIM	FALSE	0.630159	FALSE	FALSE	FALSE	FALSE	FALSE	FALSE	TRUE	FALSE	#N/A	#N/A	#N/A	#N/A	#N/A	#N/A	#N/A	#N/A	0.536583	3.25918	0.0172665	0.0197424	#N/A	#N/A	#N/A	#N/A	23.7411	23.7713	23.5716	23.7411	23.7713	23.5716	23.7411	23.7713	23.5716	23.7411	23.7713	23.5716	26.0702	26.5206	26.258	26.3894
Q9Y3P9;Q9Y3P9-2;F5H8L0;B7ZAP0;Q5R372-7;Q5R372-8;Q5R372-6;Q5R372-5;A0A0U1RQV7;A0A0U1RQX4;E9PS63;Q9Y3P9-4;Q9Y3P9-3	Q9Y3P9	RABGAP1	ENSG00000011454;ENSG00000152061	23637;9910	9q	FALSE		FALSE	0.607429	FALSE	FALSE	FALSE	FALSE	FALSE	FALSE	TRUE	FALSE	#N/A	#N/A	#N/A	#N/A	#N/A	#N/A	#N/A	#N/A	2.33919	6.19432	0.000815465	0.00109654	#N/A	#N/A	#N/A	#N/A	23.7411	23.7713	23.5716	23.7411	23.7713	23.5716	23.7411	23.7713	23.5716	23.7411	23.7713	23.5716	25.5235	27.0699	25.8468	25.4881
Q9Y4W6	Q9Y4W6	AFG3L2	ENSG00000141385	10939	18p	TRUE	MIM	TRUE	0.730095	TRUE	FALSE	FALSE	FALSE	FALSE	FALSE	TRUE	FALSE	#N/A	#N/A	#N/A	#N/A	#N/A	#N/A	#N/A	#N/A	1.20867	9.62093	7.21677e-05	0.000123557	#N/A	#N/A	#N/A	#N/A	23.7411	23.7713	23.5716	23.7411	23.7713	23.5716	23.7411	23.7713	23.5716	23.7411	23.7713	23.5716	24.6756	24.8901	25.1349	24.7056
A0A1B0GWD6;A0A1B0GVI9;A0A1B0GVC7;B7Z1I9;B7Z413;A0A1B0GTB0;A0A1B0GTU8;A0A1B0GUT7;A0A1B0GVW0;O75787-2;O75787;A0A1B0GWJ8;H7C3E1;A0A1B0GU12;A0A1B0GVB9;A0A1C7CYW4	A0A1B0GWD6	ATP6AP2	ENSG00000182220	10159	Xp	FALSE		FALSE	0.772639	TRUE	FALSE	FALSE	FALSE	FALSE	FALSE	TRUE	FALSE	#N/A	#N/A	#N/A	#N/A	#N/A	#N/A	#N/A	#N/A	0.824813	4.70691	0.00330245	0.00410099	#N/A	#N/A	#N/A	#N/A	23.7411	23.7713	23.5716	23.7411	23.7713	23.5716	23.7411	23.7713	23.5716	23.7411	23.7713	23.5716	24.31	24.7131	24.089	24.7587
A0A1B0GW44;A0A1B0GV23;A0A1B0GVD5;A0A1B0GWE8;P07339;H7C1V0;H7C469;A0A1B0GVP3;A0A1B0GU92;A0A1B0GU03;A0A1B0GVF1;F8WD96;C9JH19	A0A1B0GW44	CTSD	ENSG00000117984;ENSG00000250644	1509	11p	FALSE		FALSE	0.702615	FALSE	FALSE	FALSE	FALSE	FALSE	FALSE	TRUE	FALSE	#N/A	#N/A	#N/A	#N/A	-0.451519	-0.823447	0.456516	0.507954	3.47853	24.9859	2.70537e-07	1.40524e-06	#N/A	#N/A	#N/A	#N/A	23.7411	23.7713	23.5716	23.7411	23.7713	23.5716	26.0437	26.4163	25.593	27.4094	26.2619	25.7363	27.2825	27.3025	27.1235	26.7772
O75396;A0A087X1A9	O75396	SEC22B	ENSG00000265808	9554	1p	FALSE		FALSE	0.645762	FALSE	FALSE	FALSE	FALSE	FALSE	FALSE	TRUE	FALSE	#N/A	#N/A	#N/A	#N/A	#N/A	#N/A	#N/A	#N/A	1.95901	8.66663	0.000338077	0.000497268	#N/A	#N/A	#N/A	#N/A	23.7411	23.7713	23.5716	23.7411	23.7713	23.5716	23.7411	23.7713	23.5716	23.7411	23.7713	23.5716	#N/A	26.1069	25.3554	25.3433
P02792	P02792	FTL	ENSG00000087086	2512	19q	FALSE		FALSE	0.584143	TRUE	TRUE	FALSE	FALSE	FALSE	FALSE	TRUE	FALSE	#N/A	#N/A	#N/A	#N/A	#N/A	#N/A	#N/A	#N/A	4.74443	54.7392	2.49594e-09	2.56957e-07	#N/A	#N/A	#N/A	#N/A	23.7411	23.7713	23.5716	23.7411	23.7713	23.5716	23.7411	23.7713	23.5716	23.7411	23.7713	23.5716	28.5164	28.4196	28.3519	28.2614
Q5T6Z8;Q9BXS4;Q5T706;Q5T704	Q5T6Z8	TMEM59	ENSG00000116209	9528	1p	FALSE		FALSE	0.760333	FALSE	TRUE	FALSE	FALSE	FALSE	FALSE	TRUE	FALSE	#N/A	#N/A	#N/A	#N/A	#N/A	#N/A	#N/A	#N/A	1.78562	8.20087	0.000177262	0.000271203	#N/A	#N/A	#N/A	#N/A	23.7411	23.7713	23.5716	23.7411	23.7713	23.5716	23.7411	23.7713	23.5716	23.7411	23.7713	23.5716	25.3548	25.2462	25.0863	26.0267
Q709C8-3;Q709C8;Q709C8-4;Q709C8-2	Q709C8-3	VPS13C	ENSG00000129003	54832	15q	FALSE		FALSE	0.705762	FALSE	FALSE	FALSE	FALSE	FALSE	FALSE	TRUE	FALSE	#N/A	#N/A	#N/A	#N/A	#N/A	#N/A	#N/A	#N/A	0.992076	7.15227	0.000376727	0.000546164	#N/A	#N/A	#N/A	#N/A	23.7411	23.7713	23.5716	23.7411	23.7713	23.5716	23.7411	23.7713	23.5716	23.7411	23.7713	23.5716	24.6057	24.6045	24.9581	24.3716
Q86UE4;E5RJU9;H0YB56	Q86UE4	MTDH	ENSG00000147649	92140	8q	FALSE		FALSE	0.727571	FALSE	FALSE	FALSE	FALSE	FALSE	FALSE	TRUE	FALSE	#N/A	#N/A	#N/A	#N/A	#N/A	#N/A	#N/A	#N/A	1.12528	2.74032	0.0337215	0.0378852	#N/A	#N/A	#N/A	#N/A	23.7411	23.7713	23.5716	23.7411	23.7713	23.5716	23.7411	23.7713	23.5716	23.7411	23.7713	23.5716	24.4746	25.9691	24.4331	24.1959
Q9BUF5;K7ESM5;K7EL29;K7ESQ3;K7EQT3;K7EJ64;K7ERA8;K7EJZ4;K7EN98;K7EPE5	Q9BUF5	TUBB6	ENSG00000176014	84617	18p	FALSE		FALSE	0.563481	FALSE	FALSE	FALSE	FALSE	FALSE	FALSE	TRUE	FALSE	#N/A	#N/A	#N/A	#N/A	#N/A	#N/A	#N/A	#N/A	1.12942	13.0341	4.7413e-05	8.71378e-05	#N/A	#N/A	#N/A	#N/A	23.7411	23.7713	23.5716	23.7411	23.7713	23.5716	23.7411	23.7713	23.5716	23.7411	23.7713	23.5716	24.7994	24.8217	24.6958	#N/A
Q9NQL2;Q9HB90;Q9NQL2-2	Q9NQL2	RRAGD	ENSG00000025039;ENSG00000116954	58528;64121	6q	FALSE		FALSE	0.630762	TRUE	FALSE	FALSE	FALSE	FALSE	FALSE	TRUE	FALSE	#N/A	#N/A	#N/A	#N/A	#N/A	#N/A	#N/A	#N/A	2.15061	17.4572	2.26584e-06	7.02952e-06	#N/A	#N/A	#N/A	#N/A	23.7411	23.7713	23.5716	23.7411	23.7713	23.5716	23.7411	23.7713	23.5716	23.7411	23.7713	23.5716	25.5989	25.7456	25.7455	26.0839
P49247	P49247	RPIA	ENSG00000153574	22934	2p	TRUE	Matrix	FALSE	0.615905	FALSE	FALSE	FALSE	FALSE	FALSE	FALSE	TRUE	FALSE	1.75121	2.03907	0.134167	0.209047	#N/A	#N/A	#N/A	#N/A	0.875921	3.46708	0.0179055	0.0204473	#N/A	#N/A	#N/A	#N/A	26.5931	#N/A	24.2987	23.7411	23.7713	23.5716	23.7411	23.7713	23.5716	23.7411	23.7713	23.5716	#N/A	24.6233	24.9541	23.979
J3KQ32;Q9NTK5;Q9NTK5-3;C9JTK6;Q9NTK5-2;C9JCJ9	J3KQ32	OLA1	ENSG00000138430	29789	2q	FALSE		FALSE	0.597524	FALSE	FALSE	FALSE	FALSE	FALSE	FALSE	TRUE	FALSE	1.35359	#N/A	#N/A	#N/A	0.0483586	0.23224	0.82775	0.8548	2.07868	17.5695	2.18169e-06	6.79164e-06	-0.18755	-0.685996	0.53041	0.645638	25.6713	25.8099	25.7696	23.7411	23.7713	25.6776	26.6084	26.4239	26.6954	26.1436	26.7027	26.7363	25.497	25.9372	25.6375	25.8145
B7ZKQ9;F5H4X0;Q8WTV0-4;Q8WTV0-5;Q8WTV0-2;Q8WTV0;Q8WTV0-3;F5H5E8	B7ZKQ9	SCARB1	ENSG00000073060	949	12q	FALSE		FALSE	0.77519	FALSE	FALSE	FALSE	FALSE	FALSE	FALSE	TRUE	FALSE	0.794622	2.35771	0.0778569	0.136867	#N/A	#N/A	#N/A	#N/A	1.27461	4.75585	0.00893239	0.0105175	#N/A	#N/A	#N/A	#N/A	26.0829	26.2347	26.1791	24.711	25.6103	25.7915	23.7411	23.7713	23.5716	23.7411	23.7713	23.5716	#N/A	#N/A	24.5127	25.3223
P09382;F8WEI7	P09382	LGALS1	ENSG00000100097	3956	22q	FALSE		FALSE	0.553714	TRUE	FALSE	FALSE	FALSE	FALSE	FALSE	TRUE	FALSE	0.664065	0.716935	0.513049	0.596682	-0.124726	-0.77022	0.484136	0.534919	3.33584	27.5893	1.49936e-07	9.79519e-07	-0.571921	-2.33925	0.0794437	0.169619	27.9604	27.9804	28.2861	25.5711	28.3441	28.3195	28.3699	28.7131	28.1734	28.519	28.4957	28.6159	27.0424	26.6925	27.1583	27.0218
P26196;Q8IV96	P26196	DDX6	ENSG00000110367	1656	11q	FALSE		FALSE	0.631476	TRUE	FALSE	FALSE	FALSE	FALSE	FALSE	TRUE	FALSE	0.621784	1.67955	0.168345	0.251384	#N/A	#N/A	#N/A	#N/A	3.60208	30.387	8.42939e-08	6.95832e-07	#N/A	#N/A	#N/A	#N/A	27.9098	27.855	27.114	27.0851	27.421	26.5073	23.7411	23.7713	23.5716	23.7411	23.7713	23.5716	27.3498	26.9642	27.3962	27.2696
O19617;A0A140T921;A0A140T9H5;A0A140T9U8;A0A140TA05;A0A140T9L3;A0A1W2PRU9;A0A140TA12	O19617	HLA-C			#N/A	FALSE		#N/A	0.769687	FALSE	FALSE	FALSE	FALSE	FALSE	FALSE	TRUE	FALSE	0.597383	1.55499	0.194924	0.279773	1.31605	2.01275	0.137617	0.17418	3.37864	11.0195	3.32141e-05	6.46501e-05	0.51209	0.925465	0.407104	0.556288	28.1053	27.85	29.0055	27.59	27.5422	28.0365	26.5372	28.125	26.7914	26.0404	#N/A	25.6299	26.7447	27.1365	27.7988	26.4061
P06576;H0YH81;F8W079;F8W0P7;H0YI37	P06576	ATP5B	ENSG00000110955	506	12q	TRUE	MIM	TRUE	0.639226	TRUE	FALSE	FALSE	FALSE	FALSE	FALSE	TRUE	FALSE	0.583449	1.37796	0.240281	0.327168	0.427418	1.70445	0.186845	0.227088	5.10789	18.303	1.71367e-06	5.72693e-06	0.860945	1.69313	0.165684	0.29292	26.629	26.1415	26.7849	26.2308	26.3868	25.1875	24.7435	24.8375	24.859	#N/A	24.7167	24.0552	28.6329	28.179	29.4833	28.7079
P11166;A6NL68;A0A0D9SG74;A0A0D9SFK9	P11166	SLC2A1	ENSG00000117394	6513	1p	FALSE		FALSE	0.73727	TRUE	FALSE	FALSE	FALSE	FALSE	FALSE	TRUE	FALSE	0.557606	1.97832	0.119031	0.190022	-0.459694	-2.32052	0.0810908	0.109664	3.42205	5.77149	0.00118132	0.00155176	-0.299038	-2.71141	0.0534592	0.128375	28.3089	28.1801	28.7354	27.4712	28.2545	27.8258	28.7391	28.5493	28.3618	28.6881	29.1036	29.2377	26.9434	25.5337	27.4235	28.3592
E5RK69;E7EMC6;H0YC77	E5RK69	ANXA6	ENSG00000197043	309	5q	FALSE		#N/A	0.581429	FALSE	FALSE	FALSE	FALSE	FALSE	FALSE	TRUE	FALSE	0.505774	#N/A	#N/A	#N/A	0.245079	0.627052	0.564638	0.611046	3.02195	29.4317	7.93516e-06	1.85904e-05	0.10627	0.314405	0.782981	0.844375	26.464	#N/A	26.4422	#N/A	#N/A	25.9473	26.4967	26.8528	27.1486	26.3826	26.1243	27.256	#N/A	26.6438	#N/A	26.6859
P06744-2;P06744;A0A0A0MTS2;K7EQ48;A0A2R8Y6C7;A0A0J9YYH3;A0A0J9YX90;A0A0J9YXP8;K7ERC6;K7EPY4;K7EP41;K7ENA0;K7ELR7;A0A2R8YF08;K7ERK8;K7EIL4;A0A0J9YXM3;A0A0J9YXH9;A0A0J9YYI8;CON__Q3ZBD7;K7ESF4	P06744-2	GPI	ENSG00000105220;ENSG00000266953	2821	19q	FALSE		FALSE	0.583888	FALSE	FALSE	FALSE	FALSE	FALSE	FALSE	TRUE	FALSE	0.432176	2.23223	0.089389	0.152952	0.216361	0.698182	0.535315	0.582639	3.12557	15.7601	4.13741e-06	1.1104e-05	-0.0529897	-0.144754	0.891906	0.923293	28.6166	28.1914	28.335	27.7829	27.8196	28.244	25.6604	26.4056	26.281	25.7829	#N/A	26.0157	27.1048	26.2359	26.8848	26.8483
D6RAA6;P57088;H0Y8N0;J3KN43;D6RBY2	D6RAA6	TMEM33	ENSG00000109133	55161	4p	FALSE		FALSE	0.698643	FALSE	FALSE	FALSE	FALSE	FALSE	FALSE	TRUE	FALSE	0.420336	2.64354	0.0774207	0.136691	#N/A	#N/A	#N/A	#N/A	3.51089	16.1168	3.6273e-06	1.01142e-05	-0.135592	-0.512824	0.643447	0.74147	27.0151	27.1979	27.3821	#N/A	26.6693	26.8868	23.7411	23.7713	23.5716	23.7411	23.7713	23.5716	26.6417	27.5388	26.9987	27.4359
P10515;E9PEJ4;H0YDD4	P10515	DLAT	ENSG00000150768	1737	11q	TRUE	Matrix	TRUE	0.664571	FALSE	FALSE	FALSE	FALSE	FALSE	FALSE	TRUE	FALSE	0.419172	1.10379	0.331618	0.427667	#N/A	#N/A	#N/A	#N/A	3.85803	17.1413	2.5234e-06	7.6205e-06	-0.366686	-1.16467	0.308879	0.464635	26.5846	26.7196	27.0036	26.5661	26.8353	25.6489	23.7411	23.7713	23.5716	23.7411	23.7713	23.5716	27.9768	27.0136	27.717	27.2962
P61160;F5H6T1;P61160-2	P61160	ACTR2	ENSG00000138071	10097	2p	FALSE		FALSE	0.681571	TRUE	FALSE	FALSE	FALSE	FALSE	FALSE	TRUE	FALSE	0.409168	2.5167	0.0864272	0.148718	#N/A	#N/A	#N/A	#N/A	1.69889	7.23553	0.000353686	0.000517407	1.0065	#N/A	#N/A	#N/A	25.6992	25.6846	25.6312	#N/A	25.4777	25.0474	23.7411	23.7713	23.5716	23.7411	23.7713	23.5716	25.0827	24.8412	25.728	25.7152
Q9H2H9;F8VX04;F8VX12	Q9H2H9	SLC38A1	ENSG00000111371	81539	12q	FALSE		FALSE	0.696143	FALSE	FALSE	FALSE	FALSE	FALSE	FALSE	TRUE	FALSE	0.366712	2.014	0.114276	0.185149	-0.203049	-1.40335	0.233175	0.27805	2.3883	7.90164	0.000217909	0.00032849	0.178666	0.996595	0.375365	0.525809	27.1951	26.9545	26.9993	27.0152	26.5003	26.5331	25.8522	26.0006	25.5397	25.9035	26.0689	26.0292	26.1436	26.7594	25.3419	25.8799
A0A140T955;A0A140T933;A0A1W2PRT9;A0A140T9I0;A0A140T9X5;A0A140T913;P01892;A0A1W2PPQ2;P16189	A0A140T955	HLA-A	ENSG00000227715;ENSG00000231834;ENSG00000235657	3105	#N/A	FALSE		#N/A	0.766675	FALSE	FALSE	FALSE	FALSE	FALSE	FALSE	TRUE	FALSE	0.356282	2.55564	0.0629279	0.115819	0.0514148	0.359759	0.737217	0.775779	2.02881	6.94951	0.00225239	0.00285554	-0.061413	-0.555881	0.607918	0.714647	29.7277	29.671	29.7754	29.1468	29.6161	29.3423	29.0707	28.842	28.7671	28.7836	29.0546	28.6873	28.9723	29.2102	29.7552	28.8945
F5GZS6;J3KPF3;P08195-2;P08195-3;P08195;P08195-4;F5H0E2;H0YFS2;F5H867;F5GZI0;F5GZR9;H0YFX4	F5GZS6	SLC3A2	ENSG00000168003	6520	11q	FALSE		FALSE	0.717476	TRUE	FALSE	FALSE	FALSE	FALSE	FALSE	TRUE	FALSE	0.336495	2.01142	0.114613	0.185326	#N/A	#N/A	#N/A	#N/A	4.16157	33.9523	4.34682e-08	5.5331e-07	-0.175809	-0.542954	0.616001	0.720027	26.9694	27.194	27.1204	26.8075	26.9961	26.4707	23.7411	23.7713	23.5716	23.7411	23.7713	23.5716	27.8869	28.0017	27.8062	27.523
E9PLK3;P55786;P55786-2;A6NEC2;H0YDG0;E9PP11;A6NEC2-2;H0YCQ5;E9PJY4;E9PJ74;E9PPD4;A6NEC2-3;E9PI82;E9PJF9;E9PRQ5;E9PPZ2	E9PLK3	NPEPPS	ENSG00000141279	9520	17q	FALSE		TRUE	0.625333	FALSE	FALSE	FALSE	FALSE	FALSE	FALSE	TRUE	FALSE	0.30245	2.21909	0.090704	0.154552	0.177455	1.48607	0.211453	0.253743	3.13584	26.0363	2.11732e-07	1.17356e-06	0.167681	1.46143	0.2177	0.359664	27.3348	27.3714	27.53	27.3375	27.0733	26.9181	27.1267	26.9403	26.8539	26.7572	26.6667	26.9647	26.772	26.5134	26.99	26.8394
P31431;P31431-2	P31431	SDC4	ENSG00000124145	6385	20q	FALSE		FALSE	0.836571	TRUE	TRUE	FALSE	FALSE	FALSE	FALSE	TRUE	FALSE	0.295234	1.87969	0.13333	0.208008	#N/A	#N/A	#N/A	#N/A	4.18524	50.7593	3.92245e-09	2.7427e-07	-0.0675246	-0.446394	0.678413	0.76926	27.7574	27.9788	27.9392	27.8736	27.4081	27.5079	23.7411	23.7713	23.5716	23.7411	23.7713	23.5716	27.8636	27.8591	27.8994	27.6905
Q12931-2;Q12931;I3L0K7;I3L239;I3L253	Q12931-2	TRAP1	ENSG00000126602	10131	16p	TRUE	Matrix	TRUE	0.60373	TRUE	FALSE	FALSE	FALSE	FALSE	FALSE	TRUE	FALSE	0.278838	0.426686	0.698376	0.763457	#N/A	#N/A	#N/A	#N/A	3.86839	29.3188	1.04351e-07	7.93889e-07	-0.0596182	-0.153824	0.885197	0.919043	25.9864	25.7824	26.0882	#N/A	26.5363	24.8106	23.7411	23.7713	23.5716	23.7411	23.7713	23.5716	27.4943	27.2265	27.7776	27.5467
Q9H773;H3BPN2;H3BSA6	Q9H773	DCTPP1	ENSG00000179958	79077	16p	FALSE		FALSE	0.588889	FALSE	FALSE	FALSE	FALSE	FALSE	FALSE	TRUE	FALSE	0.265074	1.05854	0.349499	0.447418	#N/A	#N/A	#N/A	#N/A	2.00495	17.059	2.59607e-06	7.73714e-06	#N/A	#N/A	#N/A	#N/A	25.7441	25.2426	25.755	25.5901	24.964	25.3925	23.7411	23.7713	23.5716	23.7411	23.7713	23.5716	25.8826	25.534	25.7198	25.455
A0A0A0MSQ0;P13797-2;P13797;P13797-3;U3KQI3;H7C4N2;P13796;Q5TBN3;C9JAM8	A0A0A0MSQ0	PLS3	ENSG00000102024;ENSG00000120756;ENSG00000136167	5358;5357;3936	Xq	FALSE		FALSE	0.662087	FALSE	FALSE	FALSE	FALSE	FALSE	FALSE	TRUE	FALSE	0.255852	2.13849	0.0992558	0.16588	#N/A	#N/A	#N/A	#N/A	1.42032	6.30982	0.00322588	0.00401139	-0.383551	-1.22343	0.308499	0.464635	25.5439	25.4537	25.6726	25.2683	25.4905	25.1439	23.7411	23.7713	25.6094	25.7607	25.345	#N/A	24.7354	25.391	#N/A	#N/A
O60701-3;O60701-2;O60701	O60701-3	UGDH	ENSG00000109814	7358	4p	FALSE		FALSE	0.649333	FALSE	FALSE	FALSE	FALSE	FALSE	FALSE	TRUE	FALSE	0.254392	2.24799	0.110143	0.180127	0.128848	0.718658	0.512094	0.561231	2.46861	27.1861	1.63683e-07	1.01216e-06	0.244506	0.91096	0.413848	0.562599	26.0672	25.7987	26.0296	25.7545	25.6671	#N/A	26.684	26.4226	26.8843	26.3581	26.4837	26.7626	25.994	26.0239	26.1904	26.2377
P53007;B4DP62	P53007	SLC25A1	ENSG00000100075	6576	22q	TRUE	MIM	FALSE	0.684762	FALSE	FALSE	FALSE	FALSE	FALSE	FALSE	TRUE	FALSE	0.249163	0.624044	0.566424	0.647039	#N/A	#N/A	#N/A	#N/A	2.80067	15.2451	5.02877e-06	1.29588e-05	#N/A	#N/A	#N/A	#N/A	26.1889	25.726	26.7851	26.2901	26.1864	25.476	23.7411	23.7713	23.5716	23.7411	23.7713	23.5716	26.4571	26.4455	26.0179	26.8538
P61224;P61224-3;P61224-2;F5H7Y6;E7ESV4;A6NIZ1;P61224-4;F5GX62;B7ZB78;F5H823;F5GZG1;F5H004;F5H6R7;F5H4H0;F5GYB5;F5H500;F5H0B7;F5H491;F5GWU8;F5H077;F5GYH7;F8WBC0	P61224	RAP1B	ENSG00000127314	5908	12q	FALSE		FALSE	0.604747	TRUE	FALSE	FALSE	FALSE	FALSE	FALSE	TRUE	FALSE	0.246125	1.64837	0.174622	0.257345	-0.373283	#N/A	#N/A	#N/A	3.57743	15.8047	4.06923e-06	1.10087e-05	0.178974	0.710608	0.528589	0.644161	27.5149	27.4318	27.418	26.9742	27.1748	27.4773	27.4987	27.9176	27.983	#N/A	28.1731	#N/A	27.2515	27.1837	26.6952	27.7509
O00303;H0YDT6	O00303	EIF3F	ENSG00000175390;ENSG00000280606	8665	11p	FALSE		FALSE	0.59519	TRUE	FALSE	FALSE	FALSE	FALSE	FALSE	TRUE	FALSE	0.245641	1.43649	0.224217	0.311909	#N/A	#N/A	#N/A	#N/A	2.26431	24.0536	3.39202e-07	1.61432e-06	0.00289115	0.0251788	0.981118	0.987647	23.8645	24.2462	23.7102	23.7411	23.7713	23.5716	23.7411	23.7713	23.5716	23.7411	23.7713	23.5716	25.7331	25.9993	26.0147	25.8817
Q58FF8	Q58FF8	HSP90AB2P			#N/A	FALSE		FALSE	0.612619	FALSE	FALSE	FALSE	FALSE	FALSE	FALSE	TRUE	FALSE	0.234785	#N/A	#N/A	#N/A	1.10753	#N/A	#N/A	#N/A	5.88774	33.7505	4.50439e-08	5.5331e-07	#N/A	#N/A	#N/A	#N/A	27.4729	27.4307	27.2579	#N/A	27.1524	#N/A	28.3898	29.4789	28.083	27.543	#N/A	#N/A	29.5737	29.0663	29.6987	29.7839
P05026;P05026-2;V9GYR2	P05026	ATP1B1	ENSG00000143153	481	1q	FALSE		FALSE	0.616762	TRUE	FALSE	FALSE	FALSE	FALSE	FALSE	TRUE	FALSE	0.233504	1.23117	0.285697	0.38093	-0.346818	-0.907923	0.430854	0.481094	3.9031	16.1516	3.58167e-06	1.00842e-05	0.224525	0.829667	0.453371	0.584659	26.9174	26.5972	26.6259	26.2097	26.7626	26.4677	26.2388	26.9136	#N/A	26.5919	27.3466	26.8306	27.8641	26.9655	27.3831	27.9711
Q8N5K1;D6RCF4;A0A2R8Y540;I3L1N9	Q8N5K1	CISD2	ENSG00000145354	493856	4q	FALSE		FALSE	0.640738	TRUE	FALSE	FALSE	FALSE	FALSE	FALSE	TRUE	FALSE	0.233385	0.886188	0.42558	0.519917	0.00585037	0.0390256	0.97074	0.976753	2.99844	17.7399	2.06093e-06	6.46728e-06	#N/A	#N/A	#N/A	#N/A	26.2874	26.2193	26.9952	26.1307	26.433	26.2381	26.6162	26.9335	26.6625	26.6058	26.6326	26.9563	26.7666	26.1983	26.9122	26.6882
Q9UHD1-2;Q9UHD1;E9PPQ5;E9PIZ4;E9PSD5;E9PHZ2;E9PL00	Q9UHD1-2	CHORDC1	ENSG00000110172	26973	11q	FALSE		FALSE	0.521944	FALSE	FALSE	FALSE	FALSE	FALSE	FALSE	TRUE	FALSE	0.229203	1.10762	0.330143	0.426216	0.0743583	0.385685	0.719364	0.759417	1.67906	9.65484	7.07398e-05	0.000121785	0.065016	0.185235	0.862058	0.904776	27.4743	27.4182	27.6711	26.9505	27.6155	27.31	26.2071	25.9958	26.406	25.8471	26.3692	26.1696	24.9745	25.4341	25.7103	25.1689
P00390-2;P00390-3;P00390;P00390-5;P00390-4;A0A2R8YF59;H0YC68	P00390-2	GSR	ENSG00000104687	2936	8p	TRUE	Matrix	TRUE	0.643524	FALSE	FALSE	FALSE	FALSE	FALSE	FALSE	TRUE	FALSE	0.219248	1.11076	0.32894	0.425114	#N/A	#N/A	#N/A	#N/A	2.31044	14.8277	5.91786e-06	1.45781e-05	-0.437552	-1.69183	0.232751	0.377463	25.9678	25.5124	25.873	25.6103	25.7826	25.3025	23.7411	23.7713	23.5716	23.7411	23.7713	23.5716	25.8315	26.1462	25.6166	26.219
Q13085;Q13085-4;Q13085-2;Q13085-3;Q59FY4;O00763;O00763-2;O00763-3;A0A0C4DGT1;A0A087X0W4;S4R3S7;A0A087X126;H0YGH5;F8W8T8;A0A087WWN5;A0A087X2F8;A0A087WYK6;A0A087WVR6	Q13085	ACACA	ENSG00000076555;ENSG00000275176;ENSG00000278540	32;31	12q	TRUE	Matrix;MOM	FALSE	0.61771	FALSE	FALSE	FALSE	FALSE	FALSE	FALSE	TRUE	FALSE	0.204273	1.61437	0.181747	0.264912	-0.812911	-5.30972	0.00604733	0.0114429	1.59874	9.39274	8.26951e-05	0.000139203	-0.691301	-3.5424	0.0239617	0.0704873	27.6049	27.4021	27.4893	27.5186	27.1848	27.1801	28.0955	28.1059	27.8713	28.5722	28.9797	28.9595	24.8119	25.2364	25.5397	25.3785
P62879;C9JXA5;C9JZN1;E7EP32;Q9HAV0;C9JD14;P62879-2;H7C5J5	P62879	GNB2	ENSG00000114450;ENSG00000172354	59345;2783	3q	FALSE		FALSE	0.594413	TRUE	FALSE	FALSE	FALSE	FALSE	FALSE	TRUE	FALSE	0.204131	1.18718	0.30084	0.395927	-0.832772	-1.60342	0.184105	0.224046	2.73098	15.655	4.30331e-06	1.14377e-05	-0.113872	-1.29506	0.26499	0.413291	27.786	27.5054	27.6924	27.1704	27.5192	27.6818	27.8518	26.8295	26.5356	27.8526	28.5056	27.357	26.5227	26.7403	26.0147	26.2178
Q15758;M0QXM4;Q15758-3;Q15758-2;M0QX44;M0R144	Q15758	SLC1A5	ENSG00000105281	6510	19q	FALSE		FALSE	0.742905	FALSE	FALSE	FALSE	FALSE	FALSE	FALSE	TRUE	FALSE	0.203716	1.02172	0.364678	0.463446	#N/A	#N/A	#N/A	#N/A	3.07414	27.3215	1.5891e-07	1.001e-06	-0.172223	-0.61382	0.572525	0.686641	27.0077	26.3593	26.7089	26.4129	26.4276	26.6244	23.7411	23.7713	23.5716	23.7411	23.7713	23.5716	26.8968	26.8395	26.5236	26.6082
P05141;Q9H0C2	P05141	SLC25A5	ENSG00000005022;ENSG00000151475	292;83447	Xq	TRUE	MIM	FALSE	0.652643	TRUE	FALSE	FALSE	FALSE	FALSE	FALSE	TRUE	FALSE	0.184433	0.790647	0.473387	0.566764	-0.718684	-1.29682	0.26444	0.311415	1.19768	3.90935	0.0078983	0.00936056	0.315309	2.14477	0.0985584	0.198043	29.9411	30.1361	29.9352	30.1752	29.8773	29.4066	27.9874	28.4458	29.4351	29.7009	28.6354	29.6881	32.1424	32.3916	32.3482	31.5662
C9J0J7;G5E9Q6;P35080-2;C9J712;C9JQ45;P35080;C9J2N0	C9J0J7	PFN2	ENSG00000070087	5217	3q	FALSE		FALSE	0.615849	FALSE	FALSE	FALSE	FALSE	FALSE	FALSE	TRUE	FALSE	0.182274	0.761294	0.501855	0.587011	-0.0918955	-0.496616	0.645513	0.689129	2.75444	22.5145	5.02478e-07	2.13639e-06	0.398893	1.3534	0.247357	0.398102	26.0609	26.3902	26.7017	#N/A	26.2241	26.1799	26.5631	26.6315	26.6235	26.3345	26.9273	26.832	26.2232	26.5431	26.2213	26.6016
Q16531;F5GY55;F5H2L3;F5GWI0;F5GYG8;F5GZY8;Q16531-2;F5H198	Q16531	DDB1	ENSG00000167986	1642	11q	FALSE		FALSE	0.610388	TRUE	FALSE	FALSE	FALSE	FALSE	FALSE	TRUE	FALSE	0.178068	1.01064	0.369356	0.465992	#N/A	#N/A	#N/A	#N/A	1.46505	7.16952	0.000820991	0.00110071	0.228711	1.17405	0.305503	0.460866	25.0114	25.1258	24.8829	25.104	24.5443	24.8376	23.7411	23.7713	23.5716	23.7411	23.7713	23.5716	25.4295	#N/A	24.6756	25.2186
Q99808;Q99808-2	Q99808	SLC29A1	ENSG00000112759	2030	6p	FALSE		FALSE	0.807952	FALSE	FALSE	FALSE	FALSE	FALSE	FALSE	TRUE	FALSE	0.171712	0.982132	0.381641	0.478522	#N/A	#N/A	#N/A	#N/A	2.42693	8.44273	0.000382586	0.000553774	-0.143002	-0.698578	0.523299	0.639015	26.5367	26.0193	26.4498	26.2303	26.0224	26.2378	23.7411	23.7713	23.5716	23.7411	23.7713	23.5716	25.8949	#N/A	25.6063	26.7082
A0A0G2JI36;A0A1W2PSE7;A0A0G2JIF2;A0A0G2JL56;P30443;A0A1W2PQD0;P30455	A0A0G2JI36	HLA-A	ENSG00000224320;ENSG00000229215	3105	#N/A	FALSE		#N/A	0.767959	FALSE	FALSE	FALSE	FALSE	FALSE	FALSE	TRUE	FALSE	0.168982	1.01253	0.368555	0.465992	-0.0823405	-0.611099	0.574156	0.619931	4.51174	33.8065	4.45999e-08	5.5331e-07	-0.301248	-1.70303	0.163772	0.29091	28.3676	28.6489	28.4251	28.0253	28.4537	28.4557	27.8132	28.0939	27.8156	27.8657	28.1819	27.9222	28.139	27.9548	28.4803	28.0444
P62070;P62070-4;P62070-3;P62070-2;E9PK85;E9PQ87	P62070	RRAS2	ENSG00000133818	22800	11p	FALSE		FALSE	0.570937	FALSE	FALSE	FALSE	FALSE	FALSE	FALSE	TRUE	FALSE	0.165157	0.670996	0.538979	0.62092	-0.268255	-1.65493	0.173281	0.21251	5.24732	38.7041	1.98702e-08	3.84298e-07	-0.508974	-6.48457	0.00291561	0.0166002	28.9344	29.0235	29.2266	29.1676	29.0834	28.438	28.9172	28.699	28.6401	28.7599	29.232	29.0692	29.0335	28.6879	28.6939	29.1456
P27105;P27105-2;F8VSL7	P27105	STOM	ENSG00000148175	2040	9q	TRUE	Membrane	FALSE	0.74281	FALSE	FALSE	FALSE	FALSE	FALSE	FALSE	TRUE	FALSE	0.157783	0.804495	0.466205	0.559813	#N/A	#N/A	#N/A	#N/A	2.45777	16.4012	1.53736e-05	3.27274e-05	#N/A	#N/A	#N/A	#N/A	26.0342	26.5602	25.9661	26.1374	25.9451	26.0048	23.7411	23.7713	23.5716	23.7411	23.7713	23.5716	#N/A	26.1104	25.8341	26.3575
Q969X5-2;Q969X5;F2Z3Q5;F2Z2U2;Q969X5-3	Q969X5-2	ERGIC1	ENSG00000113719	57222	5q	FALSE		FALSE	0.708238	FALSE	FALSE	FALSE	FALSE	FALSE	FALSE	TRUE	FALSE	0.146204	0.806171	0.465342	0.559699	#N/A	#N/A	#N/A	#N/A	1.96097	12.466	1.62828e-05	3.43412e-05	-0.165882	-0.45579	0.67951	0.76926	25.035	25.091	25.5688	24.9776	25.2018	25.0768	23.7411	23.7713	23.5716	23.7411	23.7713	23.5716	25.761	25.2741	25.4743	25.9061
A0A0C4DGS1;P39656;P39656-2;P39656-3;U3KQ84	A0A0C4DGS1	DDOST	ENSG00000244038	1650	1p	FALSE		FALSE	0.693429	TRUE	FALSE	FALSE	FALSE	FALSE	FALSE	TRUE	FALSE	0.141633	0.556546	0.607504	0.684353	#N/A	#N/A	#N/A	#N/A	2.26447	20.2237	9.49594e-07	3.57815e-06	#N/A	#N/A	#N/A	#N/A	25.6782	25.7931	25.8338	25.5147	26.1051	25.2604	23.7411	23.7713	23.5716	23.7411	23.7713	23.5716	26.0379	25.8732	25.6691	26.0492
P06493;A0A024QZP7;A0A087WZZ9;E5RIU6;P06493-2	P06493	CDK1	ENSG00000170312	983	10q	FALSE		FALSE	0.600476	TRUE	FALSE	FALSE	FALSE	FALSE	FALSE	TRUE	FALSE	0.134937	1.52671	0.201539	0.286905	0.316254	2.61079	0.0796306	0.107997	4.26202	25.8827	2.1932e-07	1.1885e-06	-0.462415	-1.29007	0.266555	0.41512	28.6581	28.7254	28.8834	28.7352	28.549	28.5778	27.6872	27.9704	27.778	27.4214	#N/A	27.5698	28.2167	27.6642	28.1064	27.6324
P47756-2;B1AK87;B1AK88;P47756;B1AK85	P47756-2	CAPZB	ENSG00000077549	832	1p	FALSE		FALSE	0.616476	TRUE	FALSE	FALSE	FALSE	FALSE	FALSE	TRUE	FALSE	0.132147	0.873521	0.431685	0.52613	-0.431516	-2.55013	0.0632967	0.0878554	3.9227	33.0206	5.13257e-08	5.83285e-07	0.0814668	1.00712	0.370853	0.522083	27.7432	27.9065	27.7761	27.3996	27.8758	27.7539	28.3291	28.5101	28.0577	28.5506	28.9194	28.7214	27.4644	27.3739	27.6022	27.8219
P62136;P62136-2;P62136-3;E9PMD7;F5H1L6;F5H037;F8WE71;H0Y3Y6;F8W1A0	P62136	PPP1CA	ENSG00000172531;ENSG00000186298;ENSG00000213639	5499;5501;5500	11q	FALSE		FALSE	0.617503	TRUE	FALSE	FALSE	FALSE	FALSE	FALSE	TRUE	FALSE	0.116742	0.641985	0.555825	0.63672	-0.402169	-2.97017	0.0411373	0.0602754	2.98639	31.6438	6.61857e-08	6.44907e-07	0.217182	2.43552	0.0715531	0.158857	27.2389	26.7572	26.7445	26.6373	26.9025	26.8506	28.1576	28.599	28.3825	28.7036	28.78	28.8622	26.6207	26.4882	26.805	26.6031
P38606-2;P38606;C9JA17;C9JVW8	P38606-2	ATP6V1A	ENSG00000114573	523	3q	FALSE		FALSE	0.606079	TRUE	FALSE	FALSE	FALSE	FALSE	FALSE	TRUE	FALSE	0.110372	0.654052	0.548774	0.629826	#N/A	#N/A	#N/A	#N/A	2.68579	12.7338	5.31166e-05	9.57996e-05	0.455363	2.45552	0.0912302	0.187234	26.6947	26.558	26.672	26.8218	26.5153	26.2565	23.7411	23.7713	23.5716	23.7411	23.7713	23.5716	26.4514	25.8778	26.6568	#N/A
P49589-3;B4DKY1;P49589-2;P49589;E9PRS8;E9PLP0;C9JLN0	P49589-3	CARS	ENSG00000110619	833	11p	FALSE		FALSE	0.547162	FALSE	FALSE	FALSE	FALSE	FALSE	FALSE	TRUE	FALSE	0.108574	1.48907	0.210704	0.297867	0.536314	2.72352	0.0527948	0.0752661	1.55175	14.0545	8.09625e-06	1.87742e-05	-0.209312	-2.78503	0.0495629	0.121566	26.5056	26.5457	26.5229	26.2729	26.5004	26.4751	25.9864	25.7036	25.5662	24.9808	25.5035	25.163	25.3706	25.3176	25.0548	25.0355
Q9ULV4-3;Q9ULV4;Q9ULV4-2;B4E3S0;H0YHL7;F8VSA4;F8VRE9;F8VTT6;F8VVB7;F8W1H8;F8VUX3;F8VV53;J3KSS5;Q6QEF8;Q6QEF8-3;Q6QEF8-5;Q6QEF8-2;Q6QEF8-4;J3QLV6	Q9ULV4-3	CORO1C	ENSG00000110880;ENSG00000167549	23603;84940	12q	FALSE		FALSE	0.649564	FALSE	FALSE	FALSE	FALSE	FALSE	FALSE	TRUE	FALSE	0.108447	0.718849	0.511988	0.596017	-0.0281478	-0.0672697	0.949595	0.962798	1.74094	10.9704	3.40773e-05	6.60475e-05	-1.25868	-5.92148	0.00407437	0.0211122	26.8278	27.079	27.1238	26.7336	27.1329	26.8387	25.4418	25.0504	25.1976	24.4653	25.7762	25.5328	24.9883	25.3591	25.5661	25.6217
P04080;A0A1W2PQG6;A0A1W2PS52	P04080	CSTB	ENSG00000160213	1476	21q	FALSE		FALSE	0.583143	FALSE	FALSE	FALSE	FALSE	FALSE	FALSE	TRUE	FALSE	0.0966267	0.55509	0.60841	0.684742	-0.328052	-0.807198	0.464814	0.515976	1.48581	8.44366	0.00015063	0.000235262	-0.297801	-0.882845	0.427185	0.574392	27.156	26.8592	27.2769	27.0553	27.1796	26.7674	26.3693	26.8691	26.5083	27.5724	26.2628	26.8957	25.2355	24.6509	25.3762	25.2522
F5H157;Q15286;Q15286-2;F5H7F8	F5H157	RAB35	ENSG00000111737	11021	12q	FALSE		FALSE	0.61254	FALSE	FALSE	FALSE	FALSE	FALSE	FALSE	TRUE	FALSE	0.0840791	0.70299	0.520822	0.605146	0.978154	1.97893	0.118947	0.153001	1.67939	3.18295	0.0190048	0.0216754	-0.644949	-3.48401	0.0252599	0.0732883	27.3866	27.5546	27.4782	27.6075	27.2861	27.2736	26.4778	26.0078	25.6557	24.7376	25.9278	24.5414	24.3019	26.7727	25.2622	24.9524
P27348;E9PG15	P27348	YWHAQ	ENSG00000134308	10971	2p	FALSE		FALSE	0.580381	TRUE	FALSE	FALSE	FALSE	FALSE	FALSE	TRUE	FALSE	0.0728951	1.50053	0.207871	0.294886	-0.0124114	-0.0538125	0.959665	0.969896	4.00755	29.1704	1.07556e-07	8.01384e-07	0.172948	1.02766	0.362191	0.514156	28.2147	28.2728	28.3684	28.1902	28.1974	28.2496	28.1163	27.7662	27.893	27.7023	28.3496	27.7608	27.3636	27.7546	27.5666	27.9169
Q15067-3;Q15067-2;Q15067;K7ENF1;K7ESC7	Q15067-3	ACOX1	ENSG00000161533	51	17q	FALSE		FALSE	0.641333	FALSE	FALSE	FALSE	FALSE	FALSE	FALSE	TRUE	FALSE	0.0683428	0.158268	0.881915	0.916713	#N/A	#N/A	#N/A	#N/A	1.57582	7.23419	0.000354045	0.000517407	#N/A	#N/A	#N/A	#N/A	24.3527	25.0582	25.7549	25.1678	25.1045	24.6885	23.7411	23.7713	23.5716	23.7411	23.7713	23.5716	25.5225	24.745	25.0012	25.6061
A0A0A0MTR6;A0A0C4DFN8;A0A0A0MSZ4;P22570-5;P22570;P22570-7;A0A0A0MTN9;J3QQX3;A0A0C4DGN7;A0A0A0MT64;P22570-4;P22570-6;P22570-2;P22570-3;J3QKZ8;J3QQW7	A0A0A0MTR6	FDXR	ENSG00000161513	2232	17q	TRUE	Matrix	TRUE	0.624476	FALSE	FALSE	FALSE	FALSE	FALSE	FALSE	TRUE	FALSE	0.0653813	0.346599	0.746358	0.808665	#N/A	#N/A	#N/A	#N/A	2.02628	15.9274	3.88842e-06	1.06409e-05	#N/A	#N/A	#N/A	#N/A	24.1135	23.6211	23.5455	23.7411	23.7713	23.5716	23.7411	23.7713	23.5716	23.7411	23.7713	23.5716	25.5823	25.4812	25.9772	25.636
P50454;E9PPV6;E9PKH2;E9PR70;E9PNX1;E9PK86;E9PMI5;E9PJH8;E9PIG2;E9PRS3;E9PQ34;H0YEP8;E9PLA6	P50454	SERPINH1	ENSG00000149257	871	11q	FALSE		FALSE	0.684226	FALSE	FALSE	FALSE	FALSE	FALSE	FALSE	TRUE	FALSE	0.0652631	0.237979	0.823591	0.867421	0.258861	2.24982	0.0876625	0.117379	3.09065	13.9198	0.000154461	0.000240833	-0.476401	-2.69464	0.0543957	0.130328	27.5192	27.656	27.6314	27.5345	28.0075	27.0688	27.1945	27.2236	27.2907	27.0009	27.1577	26.7737	28.175	27.7094	28.3647	28.2338
P63151;P63151-2;E5RFR9;Q00005-7;Q00005-3;E5RIY1;Q9Y2T4-2;Q00005-5;Q00005-4;Q66LE6;Q00005-2;Q9Y2T4;Q00005;Q9Y2T4-4;Q00005-6;Q9Y2T4-3;A0A1W2PQI2;E5RJV2;E5RHQ2	P63151	PPP2R2A	ENSG00000074211;ENSG00000156475;ENSG00000175470;ENSG00000221914	5522;5521;55844;5520	4p	FALSE		FALSE	0.554026	TRUE	FALSE	FALSE	FALSE	FALSE	FALSE	TRUE	FALSE	0.0600871	0.319742	0.765167	0.822195	0.0646935	0.301211	0.778262	0.810761	1.90515	14.219	7.56371e-06	1.78937e-05	0.0605531	0.390946	0.715767	0.797719	26.5176	26.3741	26.2981	26.6427	26.3359	26.031	26.8055	26.8254	26.7187	26.4258	26.5986	27.1311	25.3569	25.3525	25.6687	25.814
A0A2R8YD50;P51659;E7EWE5;P51659-3;P51659-2;E7ER27;A0A2R8Y7L2;G5E9S2;E7ET17;A0A2R8YDT8;A0A2R8YF45;E7EPL9;A0A2R8Y7W2;A0A2R8YEG2	A0A2R8YD50	HSD17B4	ENSG00000133835	3295	5q	TRUE	unknown	FALSE	0.636302	FALSE	FALSE	FALSE	FALSE	FALSE	FALSE	TRUE	FALSE	0.041565	0.290638	0.785774	0.839444	-0.759991	-4.86925	0.00822417	0.0149645	2.87696	12.6443	1.49943e-05	3.21625e-05	0.143734	0.762865	0.488052	0.613105	25.2218	25.1721	25.2301	24.8829	25.318	25.2983	24.7912	24.7017	24.8214	25.831	25.4252	25.3381	26.2932	26.5999	26.891	26.9947
P53985;Q5T8R5;P53985-2;Q5T8R3;Q5T8R4	P53985	SLC16A1	ENSG00000155380;ENSG00000281917	6566	1p	FALSE		FALSE	0.720119	FALSE	FALSE	FALSE	FALSE	FALSE	FALSE	TRUE	FALSE	0.0395098	0.245203	0.818365	0.864421	-0.118646	-0.733977	0.503665	0.553914	4.83588	43.4883	9.89595e-09	3.33163e-07	-0.10568	-0.92343	0.408045	0.556621	29.2311	29.0044	29.2163	28.9509	29.3975	28.985	29.2069	29.6551	29.1833	29.5415	29.3703	29.4895	28.6194	28.5301	28.2212	28.5443
Q9H5K3;E5RJD5	Q9H5K3	POMK	ENSG00000185900	84197	8p	FALSE		FALSE	0.716286	FALSE	FALSE	FALSE	FALSE	FALSE	FALSE	TRUE	FALSE	0.0392687	0.159123	0.881283	0.916713	#N/A	#N/A	#N/A	#N/A	0.994039	8.83991	0.000116467	0.00018643	#N/A	#N/A	#N/A	#N/A	25.03	25.4497	25.4493	25.079	25.6769	25.0552	23.7411	23.7713	23.5716	23.7411	23.7713	23.5716	24.6544	24.3842	24.8024	24.7067
P04844-2;P04844;Q5JYR7;Q5JYR4;Q5JYR3;H0Y5M1;F2Z3K5	P04844-2	RPN2	ENSG00000118705	6185	20q	FALSE		FALSE	0.64939	TRUE	FALSE	FALSE	FALSE	FALSE	FALSE	TRUE	FALSE	0.0318488	0.13262	0.900898	0.932227	-0.343452	-1.82623	0.165291	0.204031	1.41475	4.11329	0.0146926	0.0169702	0.0569902	0.179158	0.866522	0.907663	26.9692	27.2067	27.5921	27.3069	27.4455	26.92	26.1381	26.0819	#N/A	26.7135	26.2131	26.4337	28.4845	28.0081	28.7313	28.9932
P46977;P46977-2;A0A0C4DH80;E9PN73;E9PI32;H0YET6	P46977	STT3A	ENSG00000134910	3703	11q	FALSE		FALSE	0.71081	TRUE	FALSE	FALSE	FALSE	FALSE	FALSE	TRUE	FALSE	0.0181626	0.0815565	0.938917	0.956958	0.0507623	0.235694	0.825246	0.854076	3.52208	28.5956	1.21107e-07	8.44326e-07	0.234859	1.07411	0.343248	0.495907	26.5274	26.5416	26.7193	26.3702	27.0058	26.3578	25.6202	26.0469	26.1186	26.0941	25.9471	25.5923	26.9698	27.0548	27.1954	27.4398
O00299	O00299	CLIC1	ENSG00000206394;ENSG00000213719;ENSG00000223639;ENSG00000226248;ENSG00000226417;ENSG00000226651;ENSG00000230685	1192	6p	FALSE		FALSE	0.6	FALSE	FALSE	FALSE	FALSE	FALSE	FALSE	TRUE	FALSE	0.00625957	#N/A	#N/A	#N/A	-0.0249013	-0.318223	0.766238	0.800875	3.04885	27.6574	1.47751e-07	9.79519e-07	0.0395876	0.286814	0.788498	0.845829	27.225	27.2162	27.3429	#N/A	#N/A	27.2551	27.4861	27.4814	27.5295	27.4894	27.4117	27.6707	26.6217	26.8059	26.4805	26.8589
Q5LJA5;Q5LJA9;Q9Y5K5-2;Q9Y5K5-4;Q9Y5K5-3;Q9Y5K5;H0Y4E0;H0Y6Y4;H0Y4K0;H0Y636	Q5LJA5	UCHL5	ENSG00000116750	51377	1q	FALSE		FALSE	0.636524	FALSE	FALSE	FALSE	FALSE	FALSE	FALSE	TRUE	FALSE	-0.00501637	-0.0157795	0.988401	0.990205	#N/A	#N/A	#N/A	#N/A	1.05987	9.50975	0.000682527	0.000931557	#N/A	#N/A	#N/A	#N/A	24.918	24.5123	24.8517	#N/A	24.3988	25.1325	23.7411	23.7713	23.5716	23.7411	23.7713	23.5716	24.7766	#N/A	#N/A	24.6289
P62277;J3KMX5;E9PS50	P62277	RPS13	ENSG00000110700	6207	11p	FALSE		FALSE	0.576905	TRUE	FALSE	FALSE	FALSE	FALSE	FALSE	TRUE	FALSE	-0.00792953	-0.0293192	0.978015	0.98447	0.230434	1.06457	0.347068	0.39641	2.24615	10.4494	4.5054e-05	8.34096e-05	0.410071	1.21388	0.291563	0.446192	26.2357	26.2199	26.1094	25.7572	26.1511	26.6806	26.6273	26.8486	27.1453	26.3975	26.9326	26.5999	26.4145	25.4753	25.6821	25.9842
Q96RQ3;E9PHF7;F5GYT8;E9PG35;G5E9X5;F8WDI3	Q96RQ3	MCCC1	ENSG00000078070	56922	3q	TRUE	Matrix	TRUE	0.59223	TRUE	FALSE	FALSE	FALSE	FALSE	FALSE	TRUE	FALSE	-0.0382692	-0.101166	0.924287	0.945998	-1.44477	-9.06208	0.000821829	0.00219463	5.2978	42.026	1.21431e-08	3.60785e-07	0.051123	0.173029	0.871031	0.911484	27.985	27.9647	28.4202	28.6669	28.323	27.4947	26.9107	26.8533	27.22	28.3129	28.3435	28.6619	28.7706	28.7444	29.1432	29.1045
P55060-4;P55060-3;P55060;P55060-2	P55060-4	CSE1L	ENSG00000124207	1434	20q	FALSE		FALSE	0.670952	TRUE	FALSE	FALSE	FALSE	FALSE	FALSE	TRUE	FALSE	-0.0473506	-0.337006	0.753053	0.815195	#N/A	#N/A	#N/A	#N/A	1.61498	15.4459	4.65688e-06	1.21991e-05	0.265989	1.07618	0.342428	0.495398	26.0872	25.6503	25.6989	25.9042	25.8175	25.8568	23.7411	23.7713	23.5716	23.7411	23.7713	23.5716	25.2521	25.2139	25.0921	25.4733
P63000-2;P63000	P63000-2	RAC1	ENSG00000136238	5879	7p	FALSE		FALSE	0.644048	TRUE	FALSE	FALSE	FALSE	FALSE	FALSE	TRUE	FALSE	-0.0548824	-0.491683	0.648703	0.722097	0.101264	1.19051	0.299669	0.34687	5.07244	30.5079	8.23195e-08	6.92855e-07	-0.0843126	-1.14329	0.316694	0.470237	29.1215	29.1601	29.0344	29.2341	29.294	28.9526	29.252	29.4104	29.1692	29.1775	29.2569	29.0934	29.0356	28.5364	28.3879	28.9014
Q14697;F5H6X6	Q14697	GANAB	ENSG00000089597	23193	11q	FALSE		FALSE	0.697643	FALSE	FALSE	FALSE	FALSE	FALSE	FALSE	TRUE	FALSE	-0.0571657	-0.379778	0.723413	0.787824	-0.182136	-1.69222	0.165861	0.204469	0.65405	2.6845	0.0363177	0.0406061	0.0280352	0.345984	0.746786	0.81699	27.3447	27.5183	27.4605	27.2152	27.6463	27.6335	27.2422	27.3356	27.3751	27.5831	27.6158	27.3003	28.2452	27.8939	28.0994	27.9604
F8W1R7;J3KND3;G8JLA2;G3V1V0;B7Z6Z4;P60660-2;P60660;F8VPF3;G3V1Y7;F8VZU9;F8W180;F8W1I5;P14649;F8VXL3;H0YI43	F8W1R7	MYL6	ENSG00000092841;ENSG00000196465	4637;140465	12q	FALSE		FALSE	0.544249	TRUE	FALSE	FALSE	FALSE	FALSE	FALSE	TRUE	FALSE	-0.0626385	-0.254038	0.811991	0.86117	0.385945	1.72741	0.182546	0.222433	2.85457	27.6831	1.0128e-05	2.262e-05	0.0410012	#N/A	#N/A	#N/A	26.1475	26.4333	26.7081	26.6736	26.683	26.1202	26.1466	25.889	25.8908	25.8501	#N/A	25.329	#N/A	26.5236	26.4713	#N/A
P41091;Q2VIR3;F8W810;Q2VIR3-2;H7BZU1	P41091	EIF2S3	ENSG00000130741;ENSG00000180574	1968;255308	Xp	FALSE		FALSE	0.714762	TRUE	TRUE	FALSE	FALSE	FALSE	FALSE	TRUE	FALSE	-0.0647718	-0.744148	0.498126	0.585263	0.182515	1.68609	0.167056	0.205675	0.889097	3.26939	0.0170473	0.0195164	0.279382	2.47744	0.0683989	0.153862	27.6616	27.421	27.6024	27.708	27.6307	27.5407	27.429	27.6387	27.6102	27.2569	27.5437	27.3297	26.5888	26.9158	26.7125	27.3013
P11498;P11498-2;E9PRE7;E9PS68	P11498	PC	ENSG00000173599	5091	11q	TRUE	Matrix	TRUE	0.644524	FALSE	FALSE	FALSE	FALSE	FALSE	FALSE	TRUE	FALSE	-0.0737675	-0.22404	0.833704	0.876071	-1.29924	-2.42567	0.0723186	0.0990724	4.59526	17.7792	2.0342e-06	6.4428e-06	-0.240192	-0.86039	0.438088	0.577753	26.3193	26.7748	27.167	26.9591	27.1252	26.398	25.2135	25.3689	25.5916	27.1996	25.6422	27.23	28.0348	27.6838	28.8521	28.3819
P05165;P05165-2;P05165-3;A0A1B0GU58;A0A1B0GUX9;A0A1B0GWI4;A0A1B0GWA1;A0A1B0GTR1;H0Y5U0;Q5JTW6;Q5JVH2;H0Y4B9;A0A2R8Y725;H0Y798	P05165	PCCA	ENSG00000175198	5095	13q	TRUE	Matrix	TRUE	0.608595	TRUE	FALSE	FALSE	FALSE	FALSE	FALSE	TRUE	FALSE	-0.0771786	-0.32082	0.764409	0.822195	-1.31857	-10.3511	0.000491644	0.00147028	4.61892	13.8152	8.95089e-06	2.04431e-05	0.0575389	0.179644	0.866165	0.907663	28.2293	28.2485	28.4802	28.7742	28.4248	27.9905	27.7859	27.6121	28.0253	29.0431	29.1472	29.1887	29.6111	29.7476	29.9087	29.657
A0A2R8Y804;A0A2R8Y543;B4DGU4;A0A2R8YCH5;A0A2R8Y5A3;P35222;A0A2R8Y5C3;A0A2R8Y750;A0A2R8Y7Z0;A0A2R8Y5Z1;A0A2R8Y6G0;A0A2R8Y815;A0A2R8YG06;E7EMJ5	A0A2R8Y804	CTNNB1	ENSG00000168036	1499	3p	FALSE		FALSE	0.631734	TRUE	FALSE	FALSE	FALSE	FALSE	FALSE	TRUE	FALSE	-0.0843316	-0.776015	0.481068	0.573147	-0.568085	-6.33236	0.00318365	0.00660416	1.16368	4.40824	0.0116165	0.0135377	-0.46773	-3.94992	0.0168192	0.0531688	26.9599	26.7693	26.9999	26.9733	26.8633	27.1455	27.8633	27.7803	27.8357	28.3208	28.5666	28.2962	27.6473	27.1004	27.4285	27.9164
Q01650;A0A0C4DGL4;H0YJ95;G3V4Z6;Q9UM01;Q92536	Q01650	SLC7A5	ENSG00000103064;ENSG00000103257;ENSG00000155465	9057;8140;9056	16q	FALSE		FALSE	0.7894	FALSE	FALSE	FALSE	FALSE	FALSE	FALSE	TRUE	FALSE	-0.0927147	-0.516988	0.632436	0.705921	-0.0366075	-0.271729	0.799278	0.828105	1.28361	5.00189	0.00244773	0.00307744	0.048175	0.438901	0.6834	0.769949	28.5507	28.2426	28.3003	28.3936	28.7472	28.231	27.3277	27.1499	27.1594	27.0067	27.3904	27.3498	28.2069	28.2064	27.8048	28.3582
P63092-3;P63092-2;P63092;P63092-4;Q5JWF2-2;Q5JWF2;A0A0A0MR13;S4R3E3;Q5JWE9;H0Y7F4;P38405;P38405-2;S4R3V9;K7EQ80;K7EPE2	P63092-3	GNAS	ENSG00000087460;ENSG00000141404	2778;2774	20q	FALSE		FALSE	0.620042	TRUE	FALSE	FALSE	FALSE	FALSE	FALSE	TRUE	FALSE	-0.0938987	-1.11456	0.327487	0.423684	0.0558897	0.290081	0.786171	0.817204	3.23287	32.5572	5.58447e-08	6.0432e-07	-0.712859	-3.09842	0.0362766	0.0967684	27.264	27.3758	27.3822	27.2921	27.4651	27.5465	27.2877	27.2916	27.1475	26.8642	27.1839	27.5111	26.8621	26.9601	26.6773	27.0035
P05023-4;P05023;P05023-3;P05023-2;Q5TC01;Q5TC02;Q5TC05	P05023-4	ATP1A1	ENSG00000163399	476	1p	FALSE		FALSE	0.71906	FALSE	FALSE	FALSE	FALSE	FALSE	FALSE	TRUE	FALSE	-0.0946855	-0.638812	0.55769	0.638257	-0.586037	-4.71316	0.00921807	0.0164882	0.441142	3.28983	0.0166173	0.0190722	-0.0339695	-0.225506	0.832639	0.87931	28.6948	28.3643	28.537	28.4179	28.8079	28.6544	29.7445	29.6112	29.4087	30.1034	30.3281	30.0912	28.4142	28.0869	28.3042	28.3359
P07099;B1AQP8;B1AQP9	P07099	EPHX1	ENSG00000143819	2052	1q	FALSE		FALSE	0.650238	FALSE	FALSE	FALSE	FALSE	FALSE	FALSE	TRUE	FALSE	-0.0973087	-0.497088	0.653274	0.725199	#N/A	#N/A	#N/A	#N/A	2.36935	6.64291	0.000561803	0.00078325	0.402067	1.59017	0.187002	0.318897	24.7168	25.2255	24.8977	#N/A	25.0937	24.9943	23.7411	23.7713	23.5716	23.7411	23.7713	23.5716	26.8689	25.5111	25.3746	26.2944
P05783;F8VZY9;CON__H-INV:HIT000015463	P05783	KRT18	ENSG00000111057	3875	12q	FALSE		FALSE	0.607571	FALSE	FALSE	FALSE	FALSE	FALSE	FALSE	TRUE	FALSE	-0.0998369	-0.252401	0.813171	0.86117	0.0861523	0.0869752	0.936171	0.951222	3.47795	22.0397	5.70258e-07	2.3562e-06	0.30465	0.849058	0.443676	0.579113	26.521	26.5114	26.6782	26.759	25.9512	27.2998	26.2546	25.0699	26.1934	#N/A	24.6037	26.9025	26.9201	27.5082	27.1611	26.8939
B5MCX3;C9J2Q4;Q15019;Q15019-3;Q15019-2;C9IY94;H7C310;C9J938;C9JB25;B5MD47;C9IZU3;C9JQJ4;H7C2Y0;C9JZI2	B5MCX3	SEPT2	ENSG00000168385	4735	2q	FALSE		FALSE	0.606545	FALSE	FALSE	FALSE	FALSE	FALSE	FALSE	TRUE	FALSE	-0.113754	-0.830114	0.453145	0.547906	1.04033	2.72693	0.0526094	0.0752243	1.89621	7.78968	0.00023581	0.0003543	-0.723555	-5.10971	0.00693555	0.0304761	26.4578	26.671	26.4186	26.5233	26.8542	26.5112	25.0652	25.1557	23.984	23.7411	23.7713	23.5716	25.0046	25.9162	25.946	25.2895
P30101	P30101	PDIA3	ENSG00000167004	2923	15q	FALSE		FALSE	0.689381	TRUE	FALSE	FALSE	FALSE	FALSE	FALSE	TRUE	FALSE	-0.1244	-1.16226	0.309751	0.405468	-0.242625	-2.09437	0.104314	0.135838	4.14456	31.399	6.93257e-08	6.56428e-07	-0.119497	-0.804058	0.466431	0.59372	27.1681	27.1177	27.1748	27.0965	27.4619	27.2754	26.4135	26.2318	26.2941	26.7493	26.5194	26.3986	27.8854	27.7133	27.5125	28.0386
E9PKG1;Q99873-2;Q99873-3;Q99873;E9PIX6;E9PQ98;Q99873-5;E9PNR9;H0YDE4;Q9NR22-2;Q9NR22;E9PMZ2;E9PMW9	E9PKG1	PRMT1	ENSG00000111218;ENSG00000126457	56341;3276	12p	FALSE		FALSE	0.625494	TRUE	FALSE	FALSE	FALSE	FALSE	FALSE	TRUE	FALSE	-0.131179	-0.88925	0.424116	0.519499	0.025534	0.356339	0.739588	0.775979	2.85983	18.5002	1.60852e-06	5.41536e-06	-0.462901	-5.65042	0.0048326	0.0233197	27.8764	27.732	27.688	27.6254	28.0523	28.0121	27.3836	27.5444	27.4265	27.3391	27.5224	27.4164	26.5904	26.8503	26.3491	26.2211
H0Y2W2;Q9NVI7-3;Q9NVI7-2;Q9NVI7;Q5SV16	H0Y2W2	ATAD3A	ENSG00000197785	55210	1p	TRUE	MIM	FALSE	0.60719	FALSE	FALSE	FALSE	FALSE	FALSE	FALSE	TRUE	FALSE	-0.158017	-0.970204	0.43429	0.528777	#N/A	#N/A	#N/A	#N/A	3.24903	11.9905	2.04005e-05	4.17659e-05	-0.477904	-1.30171	0.26292	0.411923	#N/A	25.6651	25.4941	#N/A	25.8763	25.599	23.7411	23.7713	23.5716	23.7411	23.7713	23.5716	26.6396	26.6855	27.6755	26.567
P09543-2;P09543;K7EN66;C9K0L8;K7ERZ0;K7ERC4	P09543-2	CNP	ENSG00000173786	1267	17q	FALSE		FALSE	0.600333	FALSE	FALSE	FALSE	FALSE	FALSE	FALSE	TRUE	FALSE	-0.159735	-1.4129	0.230558	0.316757	1.97894	#N/A	#N/A	#N/A	2.04425	15.509	4.54671e-06	1.19796e-05	-0.0759483	-0.882389	0.427404	0.574392	25.7136	25.676	25.5221	25.7779	25.9731	25.6398	26.3029	26.2917	26.2719	25.5868	23.7713	23.5716	25.5472	25.4677	25.7647	25.9689
Q9NZB2;Q9NZB2-6;Q9NZB2-4;Q9NZB2-2;Q9NZB2-5;A0A0C4DG79;A0A0C4DH52;Q5T035	Q9NZB2	FAM120A	ENSG00000048828;ENSG00000204352	23196	9q	FALSE		FALSE	0.59694	FALSE	FALSE	FALSE	FALSE	FALSE	FALSE	TRUE	FALSE	-0.161002	-1.42009	0.228606	0.316213	0.495998	2.39109	0.0966467	0.127252	0.983363	7.69362	0.000252531	0.000377551	-0.335337	-1.6164	0.181314	0.312215	24.6837	24.5346	24.7974	24.6771	24.8563	24.9654	25.3282	25.5836	25.8543	25.002	#N/A	25.1835	24.3461	24.7675	24.568	24.8234
B5MDF5;P62826;J3KQE5;F5H018;H0YFC6;B4DV51;A0A087X0W0	B5MDF5	RAN	ENSG00000132341	5901	12q	FALSE		FALSE	0.61846	TRUE	FALSE	FALSE	FALSE	FALSE	FALSE	TRUE	FALSE	-0.172588	-0.965873	0.388803	0.486503	-0.00420778	-0.0481302	0.96392	0.97109	3.16594	28.721	1.1799e-07	8.32742e-07	0.0794303	0.546651	0.613682	0.71816	27.4745	27.3561	27.7729	27.4713	27.9141	27.7359	28.3157	28.1749	28.3265	28.1384	28.3077	28.3838	26.7872	26.8533	26.5879	27.0069
F8VQY6;F8VRK7;G3V210;F8VU65;F8VWS0;P05388-2;P05388;F8VPE8;Q8NHW5;F8VWV4;F8VS58;F8VW21	F8VQY6	RPLP0	ENSG00000089157	6175	12q	FALSE		FALSE	0.628286	TRUE	FALSE	FALSE	FALSE	FALSE	FALSE	TRUE	FALSE	-0.179213	-0.719328	0.511723	0.596017	0.281765	2.2172	0.0908946	0.121193	0.92106	6.80076	0.000495096	0.000696659	-0.755946	-4.63302	0.00978502	0.0372746	26.5452	25.7969	25.9933	26.2449	26.4988	26.1294	26.1235	26.3959	26.2572	25.8168	26.1603	25.9542	24.6323	24.6382	24.2239	24.7613
P11021	P11021	HSPA5	ENSG00000044574	3309	9q	FALSE		FALSE	0.673571	TRUE	FALSE	FALSE	FALSE	FALSE	FALSE	TRUE	FALSE	-0.184085	-0.697913	0.523674	0.607302	-0.192934	-1.32272	0.256482	0.303173	1.61169	9.51164	7.70031e-05	0.000130589	-0.485099	-4.7316	0.00909333	0.0362024	28.588	28.3918	28.8631	28.6207	29.2464	28.528	26.8312	26.816	26.7798	26.8346	26.8804	27.2909	29.2087	29.2578	29.576	29.4801
P49411;H3BNU3	P49411	TUFM	ENSG00000178952	7284	16p	TRUE	Matrix	TRUE	0.62931	TRUE	FALSE	FALSE	FALSE	FALSE	FALSE	TRUE	FALSE	-0.186222	-0.928971	0.405488	0.500291	-0.206447	-0.583908	0.590624	0.635541	3.94251	17.9341	1.93261e-06	6.22959e-06	-0.341479	-2.20137	0.0925108	0.188765	26.7474	26.7879	26.6476	26.5955	26.8748	27.2713	26.1119	25.7132	26.4973	25.7734	26.6305	26.5379	27.2022	27.6711	28.1379	27.3303
P10253;I3L0S5;I3L3L3;I3L2V9	P10253	GAA	ENSG00000171298	2548	17q	FALSE		FALSE	0.762905	FALSE	FALSE	FALSE	FALSE	FALSE	FALSE	TRUE	FALSE	-0.186459	-1.03575	0.358827	0.457438	#N/A	#N/A	#N/A	#N/A	3.28838	24.4594	3.07076e-07	1.52531e-06	#N/A	#N/A	#N/A	#N/A	25.6683	25.9038	25.9011	25.7347	26.0014	26.2964	23.7411	23.7713	23.5716	23.7411	23.7713	23.5716	26.6183	26.899	27.0651	27.1427
P23458;O60674	P23458	JAK1	ENSG00000096968;ENSG00000162434	3717;3716	9p	FALSE		FALSE	0.619929	TRUE	FALSE	FALSE	FALSE	FALSE	FALSE	TRUE	FALSE	-0.198851	-0.685368	0.530768	0.613779	#N/A	#N/A	#N/A	#N/A	0.526736	5.4069	0.00292589	0.00364833	-0.335412	-1.42686	0.226785	0.370306	25.3918	25.1469	25.6556	26.088	25.2677	25.4352	23.7411	23.7713	23.5716	23.7411	23.7713	23.5716	24.0436	#N/A	24.1996	24.2657
J3QRU1;P07947;P06241-3;P06241-2;P06241;E5RFS5;Q573B4;P06239;P06239-3	J3QRU1	YES1	ENSG00000010810;ENSG00000176105;ENSG00000182866	2534;7525;3932	6q	FALSE		FALSE	0.616508	TRUE	FALSE	FALSE	FALSE	FALSE	FALSE	TRUE	FALSE	-0.200621	-4.81321	0.00856523	0.0251797	0.341948	2.04806	0.109932	0.142004	3.51925	14.2151	7.57604e-06	1.78937e-05	-0.404257	-3.31781	0.0294387	0.0833572	28.7956	28.7812	28.8174	28.9278	29.0675	29.0008	27.3624	27.3358	27.4859	26.952	27.3669	26.8393	26.5708	27.0517	27.7028	27.3233
P10809;E7ESH4;E7EXB4;P10809-2;C9JL25;C9JL19;C9JCQ4	P10809	HSPD1	ENSG00000144381	3329	2q	TRUE	Matrix	TRUE	0.632722	TRUE	FALSE	FALSE	FALSE	FALSE	FALSE	TRUE	FALSE	-0.202328	-1.13699	0.319032	0.415389	-0.349521	-1.55765	0.194312	0.235861	2.16603	5.21546	0.00644746	0.00772166	-0.260211	-0.876722	0.430136	0.575938	27.8602	27.611	27.9722	27.7578	28.0439	28.2488	26.284	25.9154	26.2806	26.1755	26.5265	26.8265	28.1007	28.2429	28.8179	27.8235
C9JIS1	C9JIS1	GNB2	ENSG00000172354	2783	7q	FALSE		#N/A	0.587381	FALSE	FALSE	FALSE	FALSE	FALSE	FALSE	TRUE	FALSE	-0.20643	-1.32819	0.254832	0.344673	-0.273746	-3.40922	0.0270468	0.0417596	4.455	39.9113	1.65364e-08	3.7336e-07	-0.383902	-1.91474	0.128044	0.241709	27.4307	27.6586	27.2447	27.5908	27.8449	27.5177	28.688	28.61	28.4934	28.8775	28.9661	28.769	28.2994	27.9772	28.1912	27.9238
P43487-2;P43487;C9JJ34;F6WQW2;C9JXG8;C9JDM3;C9JGV6;C9JIC6	P43487-2	RANBP1	ENSG00000099901	5902	22q	FALSE		FALSE	0.535435	TRUE	FALSE	FALSE	FALSE	FALSE	FALSE	TRUE	FALSE	-0.210321	-1.00159	0.373217	0.469892	2.33884	#N/A	#N/A	#N/A	3.09034	15.8555	3.99324e-06	1.08678e-05	-0.0158745	-0.0474547	0.965133	0.979	26.828	26.3405	26.1779	26.7157	26.7551	26.5066	26.4073	26.5265	26.3826	24.9571	23.7713	23.5716	26.4076	26.6794	26.5916	27.2543
P38646;D6RJI2;D6RA73;H0Y8S0;H0YBG6	P38646	HSPA9	ENSG00000113013	3313	5q	TRUE	Matrix	TRUE	0.576968	TRUE	FALSE	FALSE	FALSE	FALSE	FALSE	TRUE	FALSE	-0.21607	-0.739377	0.500718	0.586253	#N/A	#N/A	#N/A	#N/A	4.125	29.066	1.09882e-07	8.12055e-07	-0.0361451	-0.186031	0.861473	0.904776	26.5495	26.3176	26.964	26.3854	27.1026	26.9913	23.7411	23.7713	23.5716	23.7411	23.7713	23.5716	27.5295	28.0664	27.8768	27.5989
J3QSB7;B4DUC8;Q13126-7;Q13126-4;Q13126;Q13126-6;Q13126-5;Q13126-3;Q13126-2;F2Z2F3;F8WES2	J3QSB7	MTAP	ENSG00000099810;ENSG00000264545	4507	9p	FALSE		FALSE	0.604286	FALSE	FALSE	FALSE	FALSE	FALSE	FALSE	TRUE	FALSE	-0.22149	-1.27339	0.271849	0.364858	-0.180963	-1.263	0.275196	0.323279	3.498	36.067	3.02969e-08	4.87387e-07	#N/A	#N/A	#N/A	#N/A	26.8116	27.0325	27.3083	27.2708	27.1032	27.4429	27.847	27.7372	27.5768	27.6628	28.0424	27.9986	27.2378	27.2085	26.9361	27.1811
P35052;H7C410;H7C024;P35052-2;H7BZE9;H7BZL4;C9J4Y6	P35052	GPC1	ENSG00000063660	2817	2q	FALSE		FALSE	0.608095	FALSE	TRUE	FALSE	FALSE	FALSE	FALSE	TRUE	FALSE	-0.227198	-1.67706	0.168837	0.25181	#N/A	#N/A	#N/A	#N/A	1.11981	5.96847	0.000991558	0.00131197	-0.436898	-3.2475	0.0314499	0.087416	27.9982	28.3929	28.2655	28.568	28.4429	28.3273	23.7411	23.7713	25.2441	23.7411	23.7713	23.5716	29.5947	29.6806	29.5579	29.6467
G3XAM7;P35221;P35221-2;P35221-3;E5RIB1;E5RGY6;E5RG03;P26232-2;P26232;P26232-5;E5RHV7;E5RJ41;P26232-3;P26232-6;P26232-4;E5RJL0;A0A0A0MRI5;E5RIE0;A0A0A0MTJ6;E5RGD2;E5RJP7;H0YBB8;E5RFM3;E5RGY7;E5RIT8;E5RJZ2;REV__Q9P2T0-2;REV__Q9P2T0;B9A010;E5RFK9;A0A087WZL6;E5RGU3;E5RHJ5;E5RFG3;E5RFM5	G3XAM7	CTNNA1	ENSG00000044115;ENSG00000066032	1495;1496	5q	FALSE		FALSE	0.61522	TRUE	FALSE	FALSE	FALSE	FALSE	FALSE	TRUE	FALSE	-0.231542	-1.4288	0.226263	0.314039	-1.36778	-9.18889	0.000779049	0.00211399	2.13416	8.33543	0.000161887	0.00025069	0.0110409	0.0162892	0.987784	0.990744	25.5992	25.0947	25.5425	25.6876	25.6526	25.5908	27.0172	26.8604	26.8956	28.3625	28.4937	28.0204	25.9671	25.0833	26.2375	25.8202
A0A2R8Y4W2;A0A2R8YE63;Q12929;Q12929-2;F5H0R8;F5H3Q6;H0YFG1;F5GYM8;F5H1B5;F5H2B8	A0A2R8Y4W2	EPS8	ENSG00000151491	2059	12p	FALSE		FALSE	0.543304	TRUE	FALSE	FALSE	FALSE	FALSE	FALSE	TRUE	FALSE	-0.240281	-1.12225	0.324564	0.421243	1.229	#N/A	#N/A	#N/A	1.45724	4.99612	0.00411838	0.0050385	#N/A	#N/A	#N/A	#N/A	25.6659	25.7879	25.8996	26.1477	26.2987	25.6278	25.6795	25.4985	25.5034	23.7411	23.7713	25.482	25.1926	24.479	#N/A	25.6288
P04181;P04181-2	P04181	OAT	ENSG00000065154	4942	10q	TRUE	Matrix	TRUE	0.654048	FALSE	FALSE	FALSE	FALSE	FALSE	FALSE	TRUE	FALSE	-0.244046	-0.998177	0.391757	0.488519	#N/A	#N/A	#N/A	#N/A	2.84949	16.2289	3.48247e-06	9.92341e-06	-0.304827	-0.886912	0.468697	0.594431	25.484	#N/A	25.1924	25.894	25.3104	25.5423	23.7411	23.7713	23.5716	23.7411	23.7713	23.5716	26.2662	26.2137	26.9156	26.5741
P27797;K7EJB9;K7EL50	P27797	CALR	ENSG00000179218	811	19p	FALSE		FALSE	0.72219	TRUE	FALSE	FALSE	FALSE	FALSE	FALSE	TRUE	FALSE	-0.244272	-2.01084	0.114689	0.185326	#N/A	#N/A	#N/A	#N/A	2.12336	8.99259	0.000105761	0.000172288	-0.583661	-4.6837	0.00942174	0.0368178	26.7321	26.4031	26.4197	26.7363	26.8727	26.6787	23.7411	23.7713	23.5716	23.7411	23.7713	23.5716	25.2829	25.501	26.0192	26.2619
Q06124-2;Q06124;Q06124-3;A0A1W2PPU4;A0A0U1RRI0;H0YF12	Q06124-2	PTPN11	ENSG00000179295	5781	12q	FALSE		FALSE	0.634063	TRUE	FALSE	FALSE	FALSE	FALSE	FALSE	TRUE	FALSE	-0.251497	-2.05357	0.109247	0.178901	0.0374937	0.233853	0.82658	0.854524	1.28622	9.37481	0.0007212	0.000979864	-0.445595	-2.55956	0.062667	0.145536	25.6338	25.4422	25.716	25.7698	26.0318	25.7448	25.6626	25.5354	25.7011	25.71	25.2939	25.7828	24.779	#N/A	#N/A	25.0792
P29317;A0A0B4J1T8;P29323-3;J3KR66;B1AKC9;Q9UF33;Q15375-2;Q15375;Q15375-4;Q9UF33-2;P29323;P29323-2;Q9UF33-3;P54762-5;P54762;Q06187-2;B7ZKW7;P29322;P54756-2;P54756;Q06187;P29320;Q5JY90;B7ZKJ3;U3NG26;F8W9W0;C9JXA2;P29317-2;F8VP57;P54756-3	P29317	EPHA2	ENSG00000010671;ENSG00000044524;ENSG00000070886;ENSG00000080224;ENSG00000133216;ENSG00000135333;ENSG00000142627;ENSG00000145242;ENSG00000154928	695;2042;2046;285220;2048;2045;1969;2044;2047	Xq	FALSE		FALSE	0.776509	TRUE	FALSE	FALSE	FALSE	FALSE	FALSE	TRUE	FALSE	-0.269258	-1.6545	0.173368	0.256686	-0.263541	-3.13065	0.0351633	0.0528285	4.02082	53.6132	2.82681e-09	2.56957e-07	-0.446037	-4.24032	0.0132602	0.0457133	28.8193	28.5488	29.0129	29.1322	29.1749	28.8816	28.2928	28.2137	28.2226	28.4752	28.6588	28.3857	27.5839	27.6814	27.6526	27.7369
P23284	P23284	PPIB	ENSG00000166794	5479	15q	FALSE		FALSE	0.729095	FALSE	FALSE	FALSE	FALSE	FALSE	FALSE	TRUE	FALSE	-0.270829	-1.44674	0.221515	0.309563	-0.692997	-4.60233	0.0100133	0.0176771	3.01072	23.5007	3.89494e-07	1.77025e-06	0.44579	2.37315	0.0765575	0.165714	26.4313	26.2351	25.9501	26.3109	26.7205	26.3976	26.8178	27.0515	26.6231	27.6846	27.4945	27.3923	26.6094	26.3932	26.9187	26.6933
P12931;P12931-2;H2E272;H7C3Z8;H7C074;P42685-2;Q9H3Y6;P42685	P12931	SRC	ENSG00000111816;ENSG00000125508;ENSG00000164078;ENSG00000197122	2444;6725;4486;6714	6q	FALSE		FALSE	0.616667	TRUE	FALSE	FALSE	FALSE	FALSE	FALSE	TRUE	FALSE	-0.271911	-3.51138	0.0246412	0.0549584	0.117501	0.904008	0.417113	0.467404	2.78621	27.0164	1.2996e-06	4.6693e-06	-0.263055	#N/A	#N/A	#N/A	27.3373	27.1932	27.3734	27.6477	27.6048	27.4672	27.4331	27.6014	27.4157	27.1426	27.5301	27.4249	#N/A	26.2754	26.5201	26.4917
O75116;E9PF63;Q14DU5;D6REE7;C9JFJ0	O75116	ROCK2	ENSG00000134318	9475	2p	FALSE		FALSE	0.614419	FALSE	FALSE	FALSE	FALSE	FALSE	FALSE	TRUE	FALSE	-0.27261	-1.01264	0.368508	0.465992	3.03814	#N/A	#N/A	#N/A	2.46292	9.06233	0.000101253	0.000165836	-0.323145	-3.5495	0.0238092	0.0704873	26.4845	26.4796	26.4897	26.9277	27.1142	26.2297	26.9333	27.3854	27.5106	25.372	23.7713	23.5716	25.8574	25.4861	26.4745	26.6051
P62873-2;P62873;F6UT28;B1AKQ8;F6X3N5;B3KVK2;F5H8J8;F5H100;F5H0S8;E9PCP0;P16520-2;P16520	P62873-2	GNB1	ENSG00000078369;ENSG00000111664	2782;2784	1p	FALSE		FALSE	0.608143	TRUE	FALSE	FALSE	FALSE	FALSE	FALSE	TRUE	FALSE	-0.27934	-0.753119	0.493278	0.581448	-0.501374	-1.86224	0.136048	0.172424	2.81126	13.4709	4.03665e-05	7.64441e-05	-0.144895	-0.338	0.752358	0.822237	26.477	27.059	27.3262	26.7466	27.6923	27.2612	27.7868	28.4314	27.7443	28.5566	28.7115	28.1985	#N/A	26.2852	26.1677	26.9095
P30041	P30041	PRDX6	ENSG00000117592	9588	1q	TRUE	unknown	FALSE	0.582619	FALSE	FALSE	FALSE	FALSE	FALSE	FALSE	TRUE	FALSE	-0.293122	-1.94606	0.123515	0.195445	0.0818523	0.881271	0.427942	0.478407	3.54539	33.0452	5.10985e-08	5.83285e-07	-0.480361	-2.12264	0.101042	0.20038	27.4952	27.4916	27.5838	27.8252	28.0678	27.5568	27.5578	27.6562	27.5362	27.391	27.4444	27.6692	27.1297	27.3303	27.3135	26.9797
P31153;P31153-2;Q00266	P31153	MAT2A	ENSG00000151224;ENSG00000168906	4143;4144	10q	FALSE		FALSE	0.65081	TRUE	TRUE	FALSE	FALSE	FALSE	FALSE	TRUE	FALSE	-0.300833	-3.39426	0.027422	0.0595033	-0.430227	-3.45492	0.0259377	0.0404346	2.66615	15.7919	4.08875e-06	1.10287e-05	-0.789362	-4.40834	0.0116156	0.0415571	27.367	27.52	27.4568	27.6303	27.8924	27.7236	26.5107	26.6392	26.3915	26.7497	26.9878	27.0946	26.0593	26.4613	26.6711	26.0444
O43396;K7ER96;K7EML9;K7EKG2;K7EPB7	O43396	TXNL1	ENSG00000091164	9352	18q	FALSE		FALSE	0.569202	FALSE	FALSE	FALSE	FALSE	FALSE	FALSE	TRUE	FALSE	-0.311487	-2.19957	0.0926968	0.156884	#N/A	#N/A	#N/A	#N/A	2.45557	17.8585	1.98142e-06	6.3197e-06	0.243549	2.47699	0.0684317	0.153862	26.1009	25.8731	26.2762	26.5553	26.3106	26.3188	23.7411	23.7713	23.5716	23.7411	23.7713	23.5716	25.7478	26.1481	26.2294	26.2686
P01116-2;P01116;G3V4K2;G3V5T7	P01116-2	KRAS	ENSG00000133703	3845	12p	FALSE		FALSE	0.632952	TRUE	FALSE	FALSE	FALSE	FALSE	FALSE	TRUE	FALSE	-0.319377	-2.89164	0.0444894	0.0865663	-0.131095	-1.51902	0.20338	0.245923	2.51937	13.5184	1.01604e-05	2.26367e-05	0.398689	2.36486	0.0989635	0.198043	26.2408	26.2703	26.3697	26.4571	26.8085	26.5733	27.2774	27.158	27.2405	27.2027	27.463	27.4034	26.2009	25.7423	26.1175	26.5884
Q08211;Q08211-2;REV__H0YA90;REV__Q7Z6J0-3	Q08211	DHX9	ENSG00000135829	1660	1q	FALSE		FALSE	0.697952	TRUE	FALSE	FALSE	FALSE	FALSE	FALSE	TRUE	FALSE	-0.329151	-1.70757	0.162904	0.245969	-0.683773	-4.33595	0.012292	0.0209182	2.46995	33.3277	4.85654e-08	5.73324e-07	-0.209311	-1.4163	0.229631	0.372975	26.9465	26.9727	26.8263	27.0634	27.0504	27.619	28.0081	28.2637	27.7217	28.6872	28.6464	28.7112	26.1582	26.0606	26.17	26.0626
P61225	P61225	RAP2B	ENSG00000181467	5912	3q	FALSE		FALSE	0.632429	FALSE	FALSE	FALSE	FALSE	FALSE	FALSE	TRUE	FALSE	-0.333739	-2.53466	0.0643451	0.117421	-0.102132	-0.644483	0.554361	0.602677	4.35518	34.4519	3.98359e-08	5.5331e-07	0.153968	0.547661	0.613049	0.71816	27.5454	27.607	27.6917	28.1946	27.7915	27.8592	28.0208	27.9021	27.511	27.8387	27.9539	27.9477	27.9838	27.7792	27.9398	28.2895
P14625;Q96GW1;A0A1W2PRR1;H0YIV0;F8W026;F8VPC7	P14625	HSP90B1	ENSG00000166598	7184	12q	FALSE		FALSE	0.649324	TRUE	FALSE	FALSE	FALSE	FALSE	FALSE	TRUE	FALSE	-0.359981	-3.08339	0.03681	0.0743513	0.422381	2.42964	0.0720092	0.0987911	2.70128	8.04391	0.000480413	0.000681271	-0.192903	-1.03038	0.361053	0.513229	28.4261	28.2519	28.27	28.4746	28.8128	28.7406	27.9662	28.0557	27.6782	27.2461	27.486	27.7008	28.9969	28.954	29.0504	29.1013
Q8NCA5;Q8NCA5-2;E9PH82	Q8NCA5	FAM98A	ENSG00000119812	25940	2p	FALSE		FALSE	0.648095	FALSE	FALSE	FALSE	FALSE	FALSE	FALSE	TRUE	FALSE	-0.382847	-2.14627	0.0983926	0.164889	-0.246923	-1.90482	0.129516	0.165029	2.27934	18.7465	1.48759e-06	5.14153e-06	-0.241172	-0.902397	0.417873	0.566616	25.7852	25.3936	25.3082	25.9183	26.0305	25.6867	25.2392	25.2194	25.2358	25.6868	25.2411	25.5072	26.1086	25.6562	26.0438	25.8802
O43143	O43143	DHX15	ENSG00000109606	1665	4p	FALSE		FALSE	0.672	TRUE	FALSE	FALSE	FALSE	FALSE	FALSE	TRUE	FALSE	-0.384789	-3.94076	0.016949	0.0417237	-0.590579	-5.56909	0.00509316	0.00990012	2.31529	24.7428	2.86742e-07	1.47259e-06	-0.916897	-8.07253	0.0012792	0.00909178	26.5863	26.3478	26.2746	26.8367	26.7784	26.748	25.9759	25.9839	26.2203	26.531	26.7715	26.6492	25.9228	26.1192	25.9809	25.8097
A0A2R8YCW1;A0A2R8Y645;A0A2R8Y4A4;A0A2R8YFS5;O00571;A0A2R8YFR4;A0A0D9SFB3;A0A0D9SG12;A0A0D9SF53;A0A2R8YF78;A0A2R8Y5G6;O00571-2;F6S8Q4;A0A2R8Y7T2;A0A2R8YDT5;A0A2R8YDH3;O15523-2;O15523;A0A0J9YVQ7;A0A087WVZ1;O15523-3;A0A2R8YCU0;A0A2R8Y650;C9J8G5;A0A2R8YF89;C9J081;A0A087WX09;A0A2R8Y4D2;D6RCM4;Q9NQI0-3;Q9NQI0-2;Q9NQI0-4;Q9NQI0	A0A2R8YCW1	DDX3X	ENSG00000067048;ENSG00000152670;ENSG00000215301	8653;54514;1654	Yq	FALSE		FALSE	0.608341	TRUE	TRUE	FALSE	FALSE	FALSE	FALSE	TRUE	FALSE	-0.393941	-6.25787	0.00332587	0.0129514	0.286875	1.94832	0.123194	0.157609	3.26691	32.8875	5.25785e-08	5.90047e-07	-0.0581874	-0.756262	0.491588	0.61463	27.9871	27.8982	27.9276	28.3339	28.2312	28.4296	27.7435	27.5886	27.7412	27.3045	27.2311	27.677	26.8134	26.7595	27.0526	27.0137
Q96HS1;Q96HS1-2;F5GXG4	Q96HS1	PGAM5	ENSG00000247077	192111	12q	TRUE	MOM	TRUE	0.65719	TRUE	FALSE	FALSE	FALSE	FALSE	FALSE	TRUE	FALSE	-0.395752	-2.40223	0.0741769	0.131918	#N/A	#N/A	#N/A	#N/A	2.34357	8.93768	0.00086666	0.00115343	0.299272	1.76329	0.15263	0.274423	25.8744	26.1072	26.2183	26.4478	26.6943	26.2451	23.7411	23.7713	23.5716	23.7411	23.7713	23.5716	#N/A	#N/A	25.5919	26.381
Q96FQ6	Q96FQ6	S100A16	ENSG00000188643	140576	1q	FALSE		FALSE	0.587857	FALSE	FALSE	FALSE	FALSE	FALSE	FALSE	TRUE	FALSE	-0.415607	-13.4783	0.000175323	0.00164534	#N/A	#N/A	#N/A	#N/A	2.77437	14.7345	6.14056e-06	1.50048e-05	#N/A	#N/A	#N/A	#N/A	26.9082	26.8662	26.8629	27.2898	27.344	27.2502	23.7411	23.7713	23.5716	27.3122	27.0044	27.3548	26.0607	26.8266	26.1984	26.5832
P42704;B8ZZ38;A0A0C4DG06;C9JCA9;H7C3W8;A0A0C4DG51;Q9NP80-3;Q9NP80-2;Q9NP80	P42704	LRPPRC	ENSG00000135241;ENSG00000138095	50640;10128	7q	TRUE	Matrix;MIM	TRUE	0.684694	TRUE	FALSE	FALSE	FALSE	FALSE	FALSE	TRUE	FALSE	-0.430749	-3.80484	0.0190243	0.0456882	-0.105323	-0.120345	0.911817	0.930466	4.55347	10.6119	0.000128493	0.000204196	-0.256874	-0.841896	0.447237	0.579333	25.2491	25.4422	25.4238	25.8161	25.6314	25.9597	24.6249	23.7619	24.4954	#N/A	23.3214	25.4774	28.4041	28.3116	28.6319	28.2691
G5E9E7;Q07157-2;A0A087X0K9	G5E9E7	TJP1	ENSG00000104067;ENSG00000277401	7082	15q	FALSE		FALSE	0.615905	TRUE	FALSE	FALSE	FALSE	FALSE	FALSE	TRUE	FALSE	-0.437024	-2.05504	0.109064	0.178901	0.189907	0.478764	0.657102	0.699924	3.66231	15.3619	4.80845e-06	1.2524e-05	-0.00679492	-0.0602873	0.954819	0.970396	27.1865	27.3069	27.2945	27.9795	27.8291	27.2904	25.8635	25.492	25.4423	24.8274	25.2942	26.1065	27.7436	27.5878	27.3914	27.5967
P07237;H7BZ94;H0Y3Z3;I3L398;I3L312;I3L4M2;I3NI03;I3L0S0;I3L3U6;I3L514;I3L3P5;I3L1Y5	P07237	P4HB	ENSG00000185624	5034	17q	FALSE		FALSE	0.600835	TRUE	FALSE	FALSE	FALSE	FALSE	FALSE	TRUE	FALSE	-0.443866	-1.89179	0.131478	0.206439	0.204135	1.09381	0.335491	0.384501	3.55426	18.2144	1.76351e-06	5.8292e-06	-0.250326	-2.0882	0.105044	0.205623	26.8301	26.5037	26.811	27.1971	27.5009	26.7784	26.2994	26.0234	26.299	26.3012	25.7423	25.9659	27.6965	26.8225	27.0895	27.1801
P68133;P68032;P63267;P62736;A6NL76;P63267-2;C9JFL5;F6UVQ4;F6QUT6;F8WB63;B8ZZJ2	P68133	ACTA1	ENSG00000107796;ENSG00000143632;ENSG00000159251;ENSG00000163017	59;58;70;72	10q	FALSE		FALSE	0.627619	TRUE	FALSE	FALSE	FALSE	FALSE	FALSE	TRUE	FALSE	-0.448894	-2.16961	0.0958524	0.161519	0.180071	0.874064	0.431422	0.481162	7.90414	26.4288	1.93679e-07	1.12608e-06	0.352282	0.846693	0.44485	0.579113	31.0828	31.1089	31.4956	31.6642	31.9584	31.4112	31.4924	31.5487	31.4848	31.2475	31.021	31.7172	31.7252	32.0583	30.7087	31.6959
P29692;E9PK01;P29692-2;E9PQ49;E9PRY8;A0A087X1X7;E9PI39;E9PPR1;E9PL12;P29692-4;E9PQZ1;E9PMW7;H0YCK7;E9PIZ1;E9PK06;H0YE72;H0YE58;E9PK72;E9PKK3;E9PQC9;E9PJD0;E9PNW6	P29692	EEF1D	ENSG00000104529;ENSG00000273594	1936	8q	FALSE		FALSE	0.552013	FALSE	TRUE	FALSE	FALSE	FALSE	FALSE	TRUE	FALSE	-0.449683	-2.34042	0.0793417	0.138678	2.48342	#N/A	#N/A	#N/A	3.85142	39.6138	1.72932e-08	3.7336e-07	0.177669	1.11068	0.32897	0.480552	26.1527	25.8578	26.4043	26.6465	26.7412	26.376	26.1781	#N/A	#N/A	23.7411	23.7713	23.5716	27.3889	27.4773	27.4155	27.6955
Q9UQB8;Q9UQB8-2;Q9UQB8-6;Q9UQB8-4;Q9UQB8-5;Q9UQB8-3;I3L4C2;I3L2M4;B4DWA1;I3L1C8;I3L327;I3L125;I3L526;I3L3C6;I3L113;I3L2J6;I3L0M4;I3L3J7;I3L4A3;I3L3C5;I3L0Y9	Q9UQB8	BAIAP2	ENSG00000175866	10458	17q	FALSE		FALSE	0.543238	FALSE	FALSE	FALSE	FALSE	FALSE	FALSE	TRUE	FALSE	-0.451937	-8.02981	0.0013053	0.00693484	1.33234	#N/A	#N/A	#N/A	2.00572	12.7521	0.000217882	0.00032849	-0.180699	-0.827436	0.468664	0.594431	25.8055	25.7768	25.865	26.1816	26.2669	26.3546	25.4594	25.9276	25.8411	23.7411	23.7713	25.7187	#N/A	#N/A	25.8443	25.4529
Q8NBJ5;M0QX72;M0QYH0	Q8NBJ5	COLGALT1	ENSG00000130309	79709	19p	FALSE		FALSE	0.651476	TRUE	FALSE	FALSE	FALSE	FALSE	FALSE	TRUE	FALSE	-0.45342	-1.52756	0.201339	0.286905	#N/A	#N/A	#N/A	#N/A	2.65095	17.9094	1.94844e-06	6.25843e-06	-0.207874	-0.848512	0.458491	0.58709	24.255	24.3242	24.4577	25.0305	25.1455	24.2213	23.7411	23.7713	23.5716	23.7411	23.7713	23.5716	26.3014	25.9332	26.5574	26.3834
P63096;P63096-2;C9JPP4;C9JL77	P63096	GNAI1	ENSG00000127955	2770	7q	FALSE		FALSE	0.648	TRUE	FALSE	FALSE	FALSE	FALSE	FALSE	TRUE	FALSE	-0.463148	-2.32584	0.0806189	0.140307	-0.680449	-3.73554	0.0201993	0.0323462	3.78204	40.8119	1.44704e-08	3.68106e-07	#N/A	#N/A	#N/A	#N/A	27.1226	27.3103	26.9749	27.5587	27.9184	27.3201	27.2361	27.1337	27.4425	28.1441	28.0713	27.6382	27.4946	27.3891	27.5512	27.2648
Q14344;Q14344-2	Q14344	GNA13	ENSG00000120063	10672	17q	FALSE		FALSE	0.622714	TRUE	FALSE	FALSE	FALSE	FALSE	FALSE	TRUE	FALSE	-0.476044	-3.88987	0.0176925	0.0431698	-0.274515	-1.25966	0.276278	0.324148	2.44581	12.0053	2.02553e-05	4.15623e-05	-0.864266	-3.04129	0.0383537	0.100041	27.3017	27.3806	27.3328	27.6067	28.0231	27.8134	26.7392	26.5555	26.0185	26.6862	26.7666	26.6839	26.6629	25.9057	25.8543	25.9319
G3V1Q4;E7ES33;E7EPK1;Q16181-2;Q16181;Q5JXL7;A0A0U1RRM2;Q6ZU15	G3V1Q4	SEPT7	ENSG00000122545;ENSG00000154997	989;346288	7p	FALSE		FALSE	0.560544	TRUE	TRUE	FALSE	FALSE	FALSE	FALSE	TRUE	FALSE	-0.485795	-2.191	0.0935877	0.15814	-0.676085	-2.32261	0.102839	0.13447	1.49017	6.94679	0.000441369	0.000628847	-0.737667	-4.09506	0.0149132	0.0488949	26.2507	26.0404	25.51	26.379	26.4634	26.416	25.3514	25.31	25.2353	25.5889	#N/A	26.3611	24.9073	25.6801	24.7545	25.1903
Q9UHD8;Q9UHD8-5;Q9UHD8-2;Q9UHD8-7;Q9UHD8-3;K7ENL0;Q9UHD8-8;Q9UHD8-9;Q9UHD8-4;K7EPY1;K7EJV0;K7EL40;K7EJ51;K7EK18;K7ER52;K7EIE4;K7ER14;K7EQD7;K7ELJ9;K7EJL9;K7ENQ5;K7EJZ2;K7EN52;K7EKN4;K7ER34;K7EIR4;K7ERG1	Q9UHD8	SEPT9	ENSG00000184640	10801	17q	FALSE		FALSE	0.565074	FALSE	FALSE	FALSE	FALSE	FALSE	FALSE	TRUE	FALSE	-0.486701	-5.17454	0.00663122	0.0205332	0.458322	1.82223	0.142508	0.179651	2.13816	20.0583	9.96906e-07	3.69872e-06	-1.01315	-4.55293	0.0103944	0.0387596	26.807	26.6553	26.6633	27.3452	27.169	27.0714	26.2694	26.2261	26.2303	25.2918	25.9414	26.1177	25.9972	25.6105	25.7125	25.804
Q66PJ3;F5GYV5;H7BZV4;A0A0C4DG62;F8WCT1;Q66PJ3-7;Q66PJ3-4;Q66PJ3-3;Q66PJ3-2;F5H7X4;F8WEP2;A0A0C4DH18;Q66PJ3-5	Q66PJ3	ARL6IP4	ENSG00000182196	51329	12q	FALSE		FALSE	0.510321	FALSE	FALSE	FALSE	FALSE	FALSE	FALSE	TRUE	FALSE	-0.499141	-3.62473	0.0222635	0.0512481	-1.05276	-6.45908	0.0029585	0.00621876	2.31258	12.0147	2.01642e-05	4.14689e-05	-0.313416	-1.73982	0.156871	0.279674	25.383	25.377	25.3782	25.6159	26.0816	25.938	26.7979	27.0921	26.5809	27.8061	27.8108	28.0123	25.8471	26.3594	25.5156	26.0998
P06753-2;A0A087WWU8;Q5HYB6;P06753-3;P06753-5;P06753-6;P06753-4;Q5VU61;D6R904;D6RFM2	P06753-2	TPM3	ENSG00000143549	7170	1q	FALSE		FALSE	0.500627	FALSE	FALSE	FALSE	FALSE	FALSE	FALSE	TRUE	FALSE	-0.505642	-6.95442	0.00224644	0.0100101	-0.552256	-2.87676	0.0451601	0.0654614	2.48359	9.79715	6.50922e-05	0.000113133	-0.736856	-4.15726	0.0141766	0.0470627	27.461	27.4382	27.4791	27.8393	27.9681	28.0878	25.7106	25.6613	25.3969	26.4708	25.9466	26.0082	26.6934	25.9079	26.3304	25.5742
Q92896;Q92896-3;Q92896-2;H3BM42;H3BQT1;H3BRD8;H3BQU9	Q92896	GLG1	ENSG00000090863	2734	16q	FALSE		FALSE	0.650229	TRUE	TRUE	FALSE	FALSE	FALSE	FALSE	TRUE	FALSE	-0.507521	-2.03303	0.111827	0.182635	-0.660066	-2.19552	0.0931167	0.122945	3.19542	8.38171	0.000156958	0.000244305	-0.698504	-3.8838	0.0177838	0.0554632	25.8158	26.2117	26.4258	26.3833	26.9815	26.6109	24.3824	24.6804	24.7827	25.3225	25.7272	24.776	25.7738	27.1944	27.4908	26.8942
Q07666;Q07666-2;Q07666-3	Q07666	KHDRBS1	ENSG00000121774	10657	1p	FALSE		FALSE	0.602619	TRUE	FALSE	FALSE	FALSE	FALSE	FALSE	TRUE	FALSE	-0.515428	-4.02234	0.0158337	0.0395033	-0.732588	-3.85764	0.0181838	0.0295118	2.46906	15.1319	5.25339e-06	1.34139e-05	-0.0480589	-0.164949	0.876984	0.916599	26.8629	26.696	26.5985	27.1172	27.1481	27.4383	26.6724	26.7869	26.7124	27.1402	27.442	27.7872	26.338	25.8085	26.3935	25.9078
P20020;P20020-6;P20020-3;P20020-4;P20020-5;P20020-2;E7ERY9;Q16720-3;A0A2R8Y4R4;Q16720-5;Q16720-2;Q16720;Q16720-6;Q01814-6;Q16720-7;H0Y7S3;Q01814-5;Q16720-8;Q01814;Q01814-8;Q16720-4;Q01814-3;Q01814-2;Q01814-7;Q01814-4;A0A0U1RQU3;H0YHH6;A0A2R8Y535;F8W1V5	P20020	ATP2B1	ENSG00000067842;ENSG00000070961;ENSG00000157087	492;490;491	Xq	FALSE		FALSE	0.739845	FALSE	FALSE	FALSE	FALSE	FALSE	FALSE	TRUE	FALSE	-0.515806	-2.5346	0.0643489	0.117421	-0.349482	-2.00659	0.115247	0.148443	0.656911	2.71595	0.0419771	0.04659	-0.294535	-3.00976	0.0395595	0.10268	27.0365	26.6209	26.9002	27.0565	27.4442	27.6043	27.0353	26.7859	26.6234	27.049	27.0272	27.4169	27.1388	26.9892	26.9356	27.141
Q14126;J3KSI6	Q14126	DSG2	ENSG00000046604	1829	18q	FALSE		FALSE	0.774786	FALSE	FALSE	FALSE	FALSE	FALSE	FALSE	TRUE	FALSE	-0.522329	-2.44392	0.0709084	0.126712	#N/A	#N/A	#N/A	#N/A	3.62471	22.3805	5.20607e-07	2.20108e-06	-0.434168	-3.2968	0.0458434	0.114693	28.0348	27.982	28.1966	28.8404	28.7508	28.1893	23.7411	23.7713	23.5716	23.7411	23.7713	23.5716	27.0204	27.1907	27.1652	27.6941
Q9Y3I0	Q9Y3I0	RTCB	ENSG00000100220	51493	22q	FALSE		FALSE	0.624952	TRUE	FALSE	FALSE	FALSE	FALSE	FALSE	TRUE	FALSE	-0.524719	-4.13246	0.014465	0.0368418	#N/A	#N/A	#N/A	#N/A	2.17472	11.8803	2.15208e-05	4.36661e-05	-0.542708	-2.32509	0.0806847	0.170945	25.8679	25.5803	25.696	26.081	26.2259	26.4114	23.7411	23.7713	23.5716	23.7411	23.7713	23.5716	25.9364	25.7573	26.1929	25.3838
O00161-2;O00161;H3BNE1;H3BR18;H3BM38;H3BPJ0;H3BNG6;H3BU94;H3BR99;H3BV99;H3BP15;H3BQY9	O00161-2	SNAP23	ENSG00000092531	8773	15q	FALSE		FALSE	0.59	TRUE	FALSE	FALSE	FALSE	FALSE	FALSE	TRUE	FALSE	-0.52531	-3.10005	0.0362192	0.0735232	-1.07621	-11.5493	0.00741372	0.013568	2.41753	10.2766	4.95637e-05	9.02874e-05	-0.518513	-5.83923	0.00428795	0.0218507	25.9483	25.8113	26.0964	26.3533	26.7723	26.3063	25.4299	25.2551	#N/A	26.451	#N/A	26.3864	25.98	26.631	25.5356	26.095
P46940;H0YLE8;A0A0J9YXZ5;A0A087X225;H0YKA5;A0A087WWP1	P46940	IQGAP1	ENSG00000140575	8826	15q	FALSE		FALSE	0.628781	TRUE	FALSE	FALSE	FALSE	FALSE	FALSE	TRUE	FALSE	-0.55484	-3.06131	0.0376104	0.0757173	0.603472	2.19948	0.0927062	0.122745	4.32684	46.748	6.42095e-09	2.91079e-07	0.193995	2.614	0.0591707	0.13894	27.6024	27.3498	27.8049	28.2804	28.2491	27.892	27.0669	27.1368	27.3359	26.8282	26.052	26.849	27.8641	27.8683	28.1211	28.0253
P13010;C9JZ81;H7C0H9	P13010	XRCC5	ENSG00000079246	7520	2q	FALSE		FALSE	0.620595	TRUE	FALSE	FALSE	FALSE	FALSE	FALSE	TRUE	FALSE	-0.555905	-2.55544	0.0629412	0.115819	0.635826	2.43173	0.0718463	0.0987106	3.2017	24.2623	3.22218e-07	1.56629e-06	-0.919307	-2.51342	0.0658171	0.150216	28.3959	27.8667	27.9002	28.3886	28.8527	28.5892	28.9959	28.6134	28.1676	27.8766	27.8277	28.1651	26.7013	26.8808	27.1492	26.6471
P55011;P55011-3;G3XAL9;H0YMG9;Q8IUN5;H0YLJ2;A0A2R8Y6V7;Q13621-3;Q13621	P55011	SLC12A2	ENSG00000064651;ENSG00000074803	6558;6557	5q	FALSE		FALSE	0.791844	FALSE	FALSE	FALSE	FALSE	FALSE	FALSE	TRUE	FALSE	-0.570636	-5.99503	0.00389436	0.0143127	0.230815	1.1986	0.296839	0.344435	3.02327	34.3555	4.05082e-08	5.5331e-07	-0.732372	-12.4914	0.000236249	0.00290916	27.3926	27.2391	27.3843	27.889	27.7801	28.0588	25.0623	24.8764	24.6393	24.3372	24.723	24.8254	26.5938	26.5486	26.7457	26.7766
P00533;E9PFD7;Q504U8;P00533-4;P00533-3;A0A1W2PRR9;P00533-2;C9JYS6;H3BLT0	P00533	EGFR	ENSG00000146648;ENSG00000178568	1956;2066	7p	FALSE		FALSE	0.751571	TRUE	FALSE	FALSE	FALSE	FALSE	FALSE	TRUE	FALSE	-0.582841	-4.21729	0.0135069	0.0350605	-0.877992	-3.42061	0.0267651	0.0414596	3.30356	41.1598	1.37541e-08	3.6772e-07	-1.04265	-9.30383	0.000742635	0.00584294	27.6507	27.4261	27.4093	28.1029	28.2626	27.8692	23.5341	23.9298	24.4196	24.8604	24.8056	24.8515	26.8796	27.033	27.0067	26.8666
E7EPN9;Q9Y520-3;Q9Y520-6;Q9Y520-4;Q9Y520-5;Q9Y520;Q9Y520-7;Q9Y520-2;H7C5N8;A0A2R8Y7F4;A0A2R8YET2;A0A0A0MS30;A0A1W2PQP5	E7EPN9	PRRC2C	ENSG00000117523	23215	1q	FALSE		FALSE	0.58831	FALSE	FALSE	FALSE	FALSE	FALSE	FALSE	TRUE	FALSE	-0.592613	-3.81553	0.0188505	0.0455397	-0.41403	-1.06136	0.348358	0.396845	1.5945	6.60822	0.000577811	0.000799437	-0.17852	-0.777908	0.480069	0.605229	27.07	27.3391	27.1593	28.0483	27.6285	27.6695	25.7361	26.1814	25.5992	26.4866	25.5678	26.7044	25.4965	24.7776	24.9227	25.7528
Q92499;F1T0B3;A0A087X2G1;Q92499-3;Q92499-2	Q92499	DDX1	ENSG00000079785	1653	2p	FALSE		FALSE	0.628095	TRUE	FALSE	FALSE	FALSE	FALSE	FALSE	TRUE	FALSE	-0.597932	-5.4496	0.00550793	0.01773	-0.575633	-3.97334	0.0164926	0.0270177	3.43127	27.3757	1.57045e-07	1.001e-06	0.122914	0.858422	0.439055	0.578031	26.8751	27.1492	26.8637	27.4727	27.5397	27.6694	26.808	26.9968	26.7334	27.272	27.3301	27.663	27.3463	26.8548	27.1171	26.9784
P09211;A8MX94;A0A087X2E9;A0A2R8Y5E5;A0A087X243	P09211	GSTP1	ENSG00000084207	2950	11q	FALSE		FALSE	0.602202	FALSE	FALSE	FALSE	FALSE	FALSE	FALSE	TRUE	FALSE	-0.59886	-1.46512	0.239126	0.32596	-0.596171	-4.09819	0.0148751	0.0246963	4.25374	18.0626	1.85288e-06	6.0664e-06	0.111359	#N/A	#N/A	#N/A	26.6952	26.1758	27.2449	#N/A	27.4263	27.1821	28.8551	28.5397	28.656	29.3567	29.4247	29.058	28.101	27.5407	28.4362	27.5086
P37235;E9PC71;P61601;P84074;E5RGA9;E5RI78;E5RIA5;E5RIZ1;E5RIG4;E5RHC8;E5RK89;C9JW46;A0A1B0GXG3;E5RHE8;H7BZC1;E5RGZ0;E5RJJ6;E5RJT1;E5RFL9;E5RI95	P37235	HPCAL1	ENSG00000104490;ENSG00000115756;ENSG00000121905	83988;3241;3208	8q	FALSE		FALSE	0.534581	FALSE	FALSE	FALSE	FALSE	FALSE	FALSE	TRUE	FALSE	-0.610771	-5.95304	0.00399591	0.0145089	-0.178348	-0.882496	0.427353	0.478312	1.31094	13.378	4.17533e-05	7.87423e-05	1.36037	#N/A	#N/A	#N/A	25.8308	25.8633	25.7036	26.5871	26.2907	26.3522	26.2653	26.1954	26.1699	26.4423	26.0182	26.705	#N/A	25.0814	24.9259	24.8542
H3BPE7;P35637-2;P35637	H3BPE7	FUS	ENSG00000089280	2521	16p	FALSE		FALSE	0.54981	TRUE	FALSE	FALSE	FALSE	FALSE	FALSE	TRUE	FALSE	-0.61937	-2.20216	0.0924295	0.156834	-0.551118	-4.33126	0.0123374	0.0209229	2.49666	6.63008	0.000567665	0.00078887	-0.141794	-0.479538	0.656597	0.753344	28.611	29.1818	29.3414	29.3238	29.7798	29.8888	29.0814	29.1679	28.9861	29.8021	29.4092	29.6774	29.4549	29.152	29.5752	29.2382
O60832;O60832-2;C9IYT0;H7C0M1;H7C2Q9;H7C2Q2;H7BZF2	O60832	DKC1	ENSG00000130826	1736	Xq	FALSE		FALSE	0.616413	TRUE	FALSE	FALSE	FALSE	FALSE	FALSE	TRUE	FALSE	-0.623729	-4.7399	0.00903783	0.0261904	-0.890006	-10.7052	0.000431443	0.00131724	2.16302	12.0166	2.01453e-05	4.14689e-05	0.0254584	0.761094	0.488999	0.613566	27.4816	27.4418	27.4834	27.9083	28.024	28.3458	27.8882	27.7821	28.0251	28.8005	28.8585	28.7064	26.1195	25.3597	25.7555	25.9889
Q969V3-2;Q969V3;K7EMW4;K7ELZ9;A0A0C4DGP7;K7ENM2;K7EQ66	Q969V3-2	NCLN	ENSG00000125912	56926	19p	FALSE		FALSE	0.743143	TRUE	FALSE	FALSE	FALSE	FALSE	FALSE	TRUE	FALSE	-0.629656	-1.0106	0.369375	0.465992	#N/A	#N/A	#N/A	#N/A	2.11929	8.97959	0.000106627	0.000173388	#N/A	#N/A	#N/A	#N/A	24.6232	24.2588	26.091	25.2481	26.1531	25.4608	23.7411	23.7713	23.5716	23.7411	23.7713	23.5716	25.4004	25.6441	25.5819	26.4223
P07948;E5RJ37;H0Y3C5;J3KPD6;F6SF04;P08631-3;P08631-2;P08631-4;P08631	P07948	LYN	ENSG00000101336;ENSG00000254087	3055;4067	20q	FALSE		FALSE	0.631341	TRUE	FALSE	FALSE	FALSE	FALSE	FALSE	TRUE	FALSE	-0.632932	-2.95479	0.0417702	0.0821619	-0.375961	-3.12415	0.0353846	0.0530769	2.03989	5.64761	0.00132185	0.00172887	-0.534816	-5.82238	0.00433341	0.0219573	28.1825	27.8449	27.673	28.418	28.8366	28.3446	26.2377	26.0982	26.4921	26.6433	26.7154	26.597	25.907	26.498	24.806	25.5201
Q13425;Q13425-2;A0A140TA73;H0YCS0;A0A0G2JM75;J3KT21;H7BY41	Q13425	SNTB2	ENSG00000168807;ENSG00000260873	6645	16q	FALSE		FALSE	0.628048	FALSE	FALSE	FALSE	FALSE	FALSE	FALSE	TRUE	FALSE	-0.681356	-6.00854	0.00386235	0.0143127	-0.596278	-5.49612	0.0053417	0.0102509	3.91347	19.4429	1.19889e-06	4.37666e-06	-0.506807	-3.35693	0.0283856	0.0810251	27.3175	27.1225	26.9757	27.9151	27.8212	27.7235	27.2874	27.1031	27.1655	27.8196	27.9221	27.6031	27.4587	28.1061	27.2386	27.4219
Q00839;Q00839-2;A0A1W2PPS1;A0A1X7SBS1;A0A1W2PP35;Q5RI18;A0A1W2PPL4;A0A1W2PPH7;A0A1W2PP34;A0A1W2PQL0;A0A1W2PQ74;A0A1W2PQD4;A0A1W2PRZ7;A0A1W2PRI6;A0A1W2PPE9;A0A1W2PP22;A0A087WVI9	Q00839	HNRNPU	ENSG00000153187;ENSG00000277877	3192	1q	FALSE		FALSE	0.595289	TRUE	FALSE	FALSE	FALSE	FALSE	FALSE	TRUE	FALSE	-0.689327	-4.02986	0.0157354	0.0394147	-0.879523	-17.8314	5.81239e-05	0.000318505	3.04985	5.1378	0.00214062	0.00273675	-1.15763	-4.46185	0.0111444	0.0405852	29.331	29.6077	29.0157	30.0108	30.0109	30.0006	30.3923	30.2995	30.2506	31.1492	31.241	31.1908	28.8422	28.4286	28.5292	28.5829
P04899;P04899-4;P04899-2;P04899-5;P04899-3;P04899-6;P09471-2;P19087;P09471;A8MTJ3;P11488;F8WE78;A0A1W2PP38;A0A1W2PQK2;H3BTM2;A0A1W2PS82;A0A1W2PRE1;A0A1W2PRJ7;H0Y7E8;Q5JWD1;A0A087WTB6;A0A087WZE5;A2A2R6	P04899	GNAI2	ENSG00000087258;ENSG00000087460;ENSG00000114349;ENSG00000114353;ENSG00000134183;ENSG00000214415	2775;2778;2779;2771;2780;346562	16q	FALSE		FALSE	0.622397	TRUE	FALSE	FALSE	FALSE	FALSE	FALSE	TRUE	FALSE	-0.696732	-7.70226	0.00152892	0.00780452	-0.338461	-3.57671	0.0232359	0.036774	0.521953	2.72615	0.0343609	0.0384656	-0.459234	-7.80563	0.00145356	0.00974254	29.5989	29.4376	29.5298	30.0647	30.3098	30.282	30.3629	30.3495	30.11	30.5187	30.6583	30.6608	29.6278	29.4961	29.7109	29.698
Q9BTT6;Q5T0G3;Q9BTT6-2	Q9BTT6	LRRC1	ENSG00000137269	55227	6p	FALSE		FALSE	0.580095	FALSE	FALSE	FALSE	FALSE	FALSE	FALSE	TRUE	FALSE	-0.719451	-3.28016	0.030496	0.0641468	0.360852	#N/A	#N/A	#N/A	0.944361	9.14219	9.63602e-05	0.000158367	-0.296792	-1.23655	0.304235	0.460265	25.0521	24.7294	25.1749	25.883	25.3559	25.8758	24.6654	#N/A	24.8725	25.8813	23.7713	23.5716	24.5624	24.5694	24.4204	24.7968
Q14152;Q14152-2	Q14152	EIF3A	ENSG00000107581	8661	10q	FALSE		FALSE	0.623238	TRUE	TRUE	FALSE	FALSE	FALSE	FALSE	TRUE	FALSE	-0.741885	-4.06798	0.0152483	0.0385215	-0.34225	-4.13344	0.0144534	0.0241229	2.11634	4.18548	0.0057782	0.0069476	0.0605979	0.460372	0.669164	0.765275	29.9933	30.2463	29.8644	30.7101	30.5675	31.0521	29.497	29.2387	29.3615	29.7251	29.6389	29.7598	30.1984	30.439	30.1293	30.0372
P55884;P55884-2;C9JZG1;C9JQN7	P55884	EIF3B	ENSG00000106263	8662	7p	FALSE		FALSE	0.564571	TRUE	FALSE	FALSE	FALSE	FALSE	FALSE	TRUE	FALSE	-0.745066	-3.09295	0.0364697	0.0739088	-0.221534	-0.922423	0.408511	0.459393	2.02002	3.92412	0.00776505	0.00921466	0.111569	0.758322	0.490483	0.61463	28.8848	29.1402	28.7494	29.5247	29.3976	30.0873	28.5555	28.7032	28.7732	29.1001	28.4372	29.1591	30.2848	30.2814	30.4263	29.9096
Q9NR30;Q9NR30-2;A0A087WVC1;Q9BQ39	Q9NR30	DDX21	ENSG00000107625;ENSG00000165732	79009;9188	10q	FALSE		FALSE	0.635476	TRUE	FALSE	FALSE	FALSE	FALSE	FALSE	TRUE	FALSE	-0.76426	-3.32071	0.029359	0.0629115	-1.0105	-7.3239	0.00184945	0.00420451	2.84381	18.0586	1.85529e-06	6.0664e-06	-0.227542	-2.32675	0.0805386	0.170945	26.5249	26.1514	25.9442	26.8022	26.8299	27.2812	25.991	25.888	25.6975	26.7166	26.8137	27.0778	26.9092	26.399	26.3215	26.3171
P29992;K7EL62;A0A087WVZ3	P29992	GNA11	ENSG00000088256	2767	19p	FALSE		FALSE	0.611048	TRUE	FALSE	FALSE	FALSE	FALSE	FALSE	TRUE	FALSE	-0.76682	-4.59371	0.0100785	0.0282662	-0.400088	-3.56094	0.0377947	0.0563356	3.16111	11.2501	2.94799e-05	5.80027e-05	-1.0915	-7.82226	0.00144187	0.00972572	26.8756	26.6232	26.7557	27.218	27.6702	27.6668	26.5274	#N/A	26.7259	26.939	27.1549	26.9863	26.0401	27.1833	26.7833	27.2093
Q13162;H7C3T4;A6NG45;A6NJJ0	Q13162	PRDX4	ENSG00000123131	10549	Xp	TRUE	IMS	FALSE	0.675619	FALSE	FALSE	FALSE	FALSE	FALSE	FALSE	TRUE	FALSE	-0.773812	-2.16121	0.0967575	0.162595	#N/A	#N/A	#N/A	#N/A	2.7862	13.8497	8.8214e-06	2.02491e-05	-0.54395	-2.25487	0.0871735	0.181013	25.5547	26.632	25.5997	26.6103	26.8313	26.6661	23.7411	23.7713	23.5716	23.7411	23.7713	23.5716	26.8515	26.0343	26.6339	26.1966
O00148;O00148-2;O00148-3;K7EQN7;K7EPJ3;H0Y400;F6R6M7;A0A0G2JJL7;F6QYI9;A0A140T9K2;K7EN69;A0A140T9N3;F6SXL5;H0YCC6;K7ENP6;F6U6E2;K7EIL8;K7EL56;A0A0G2JHN7;F6S2B7	O00148	DDX39A	ENSG00000123136;ENSG00000198563	10212;7919	19p	FALSE		FALSE	0.621593	TRUE	FALSE	FALSE	FALSE	FALSE	FALSE	TRUE	FALSE	-0.786828	-3.0674	0.0373875	0.0753929	#N/A	#N/A	#N/A	#N/A	1.56935	12.0429	1.98916e-05	4.10943e-05	#N/A	#N/A	#N/A	#N/A	24.8386	25.3396	25.7201	26.0732	26.0507	26.1348	23.7411	23.7713	23.5716	23.7411	23.7713	23.5716	25.0042	25.274	25.4983	25.0724
A0A1X7SBZ2;A0A1W2PQ51;Q92841;Q92841-1;Q92841-3;Q92841-2;A0A0U1RQJ0	A0A1X7SBZ2	DDX17	ENSG00000100201	10521	22q	FALSE		FALSE	0.637524	TRUE	FALSE	FALSE	FALSE	FALSE	FALSE	TRUE	FALSE	-0.793502	-10.1876	0.000522955	0.0035843	-0.900691	-6.36209	0.00312898	0.00651929	2.17452	12.4761	1.62064e-05	3.43412e-05	-0.554934	-2.42411	0.0724406	0.15949	26.2404	26.2057	26.0423	26.867	27.033	26.969	27.1438	26.968	26.7596	27.6861	27.9754	27.9121	25.7284	25.4119	26.1499	25.9794
Q02952-3;Q02952-2;Q02952	Q02952-3	AKAP12	ENSG00000131016	9590	6q	FALSE		FALSE	0.570905	TRUE	FALSE	FALSE	FALSE	FALSE	FALSE	TRUE	FALSE	-0.794748	-4.23179	0.0133509	0.0348781	0.192615	0.364054	0.739963	0.775979	1.54727	9.67051	7.00907e-05	0.000120897	-0.805766	-11.8797	0.000287534	0.00330977	27.9649	27.6853	28.2996	28.8112	28.8634	28.6596	24.3146	23.4054	24.7898	#N/A	23.8824	24.0722	24.9188	24.9649	25.3931	25.4839
Q13308-2;Q13308;Q13308-6;Q13308-3;Q13308-4;H0Y8F1;Q13308-5;C9JQR6;Q86X91;F8WDG7;H7C5L0	Q13308-2	PTK7	ENSG00000112655	5754	6p	FALSE		FALSE	0.672162	FALSE	FALSE	FALSE	FALSE	FALSE	FALSE	TRUE	FALSE	-0.832979	-2.77234	0.0694329	0.124938	-0.020295	-0.0521276	0.960926	0.970137	2.38578	13.0705	1.23648e-05	2.68249e-05	#N/A	#N/A	#N/A	#N/A	24.3197	25.102	24.8064	#N/A	25.656	25.4954	25.7706	25.2612	24.9512	24.9309	25.1652	25.9478	26.1035	25.7207	26.4745	25.8159
F5H6E2;O00159-3;O00159;I3L501;G3V342;Q9UBC5	F5H6E2	MYO1C	ENSG00000166866;ENSG00000197879	4640;4641	12q	FALSE		FALSE	0.618733	TRUE	FALSE	FALSE	FALSE	FALSE	FALSE	TRUE	FALSE	-0.849148	-7.15004	0.00202444	0.00932006	-0.0466438	-0.202119	0.849687	0.874597	1.48396	4.637	0.00355162	0.00438644	-0.906195	-5.52364	0.00524627	0.0244271	28.7064	28.5146	28.7187	29.5839	29.2987	29.6045	27.0075	27.0355	26.8219	26.8578	26.7119	27.4352	24.8287	24.7759	24.8386	26.0641
Q9HD33;Q9HD33-2;Q9HD33-3	Q9HD33	MRPL47			#N/A	TRUE	Matrix	TRUE	0.593048	TRUE	FALSE	FALSE	FALSE	FALSE	FALSE	TRUE	FALSE	-0.857536	-2.50423	0.129255	0.203736	#N/A	#N/A	#N/A	#N/A	1.35528	7.24565	0.000350996	0.000514606	#N/A	#N/A	#N/A	#N/A	#N/A	25.3173	25.3239	#N/A	26.5206	25.8357	23.7411	23.7713	23.5716	23.7411	23.7713	23.5716	25.1706	24.7949	25.3963	24.6308
A0A087WTP3;Q92945;M0R0I5;M0QYH3;M0QXW7;M0QYG1;M0R0C6;M0R3J3	A0A087WTP3	KHSRP	ENSG00000088247	8570	19p	FALSE		FALSE	0.567548	TRUE	FALSE	FALSE	FALSE	FALSE	FALSE	TRUE	FALSE	-0.885193	-5.00348	0.00747203	0.0227897	#N/A	#N/A	#N/A	#N/A	1.47897	8.97253	0.000286814	0.000426003	-0.984172	-6.87008	0.00235137	0.0142292	25.641	25.3306	25.5824	26.2351	26.7005	26.274	23.7411	23.7713	23.5716	23.7411	23.7713	25.0319	#N/A	24.9658	25.4654	24.9343
B0QYK0;Q01844-6;Q01844-3;Q01844;Q01844-5;A0A0D9SFL3;C9JGE3;Q01844-2;H7BY36;Q01844-4	B0QYK0	EWSR1	ENSG00000182944	2130	22q	FALSE		FALSE	0.544952	TRUE	FALSE	FALSE	FALSE	FALSE	FALSE	TRUE	FALSE	-0.893839	-3.75033	0.0199414	0.0469662	-0.649262	-2.09134	0.104672	0.136117	2.79755	19.2478	6.98096e-06	1.67215e-05	0.0120714	0.0401102	0.969927	0.982922	25.3891	25.6567	25.26	26.167	26.0789	26.7415	24.7639	25.6517	25.6524	25.8259	26.14	26.0499	26.5321	26.1568	26.6324	#N/A
Q12906-7;Q12906;Q12906-6;Q12906-4;Q12906-3;Q12906-2;Q12906-5;K7EKJ9;K7EQR9;K7ER69;K7EM82;K7ERM6;K7ENK6;K7EJ09;Q96SI9-2;Q96SI9;K7EKY0;K7ELV3;K7EPG3;K7EQ75	Q12906-7	ILF3	ENSG00000129351;ENSG00000165209	3609;55342	19p	FALSE		FALSE	0.559805	TRUE	FALSE	FALSE	FALSE	FALSE	FALSE	TRUE	FALSE	-0.906859	-6.72787	0.00254237	0.0108073	-0.596729	-4.17376	0.0139886	0.0234712	3.0402	8.07997	0.000470434	0.000668164	-0.151569	-1.15531	0.312278	0.466157	27.5939	27.7565	27.3192	28.3787	28.4891	28.5224	28.7785	28.3779	28.6029	29.0348	29.1905	29.3242	28.6169	28.312	28.8011	27.9836
P53999;D6RC37;D6R970	P53999	SUB1	ENSG00000113387	10923	5p	FALSE		FALSE	0.504794	TRUE	FALSE	FALSE	FALSE	FALSE	FALSE	TRUE	FALSE	-0.944907	-5.32304	0.00599328	0.0190909	-0.951985	-3.48964	0.025131	0.0393788	3.02581	26.1055	2.08409e-07	1.16941e-06	0.160184	1.3473	0.249145	0.399764	25.577	25.1218	25.0635	26.0624	26.2284	26.3061	26.2776	26.8627	26.139	27.6621	27.1127	27.3603	26.8606	26.6178	26.7662	26.4301
P38159;H3BT71;P38159-2;H0Y6E7;Q96E39;H3BUY5;H3BR27;P38159-3;H3BNC1;A0A1B0GUK8;O75526;Q8IZ40;Q8N7X1	P38159	RBMX	ENSG00000147274;ENSG00000167771;ENSG00000170748;ENSG00000175718;ENSG00000213516	27316;283248;27288;139804;494115	Xq	FALSE		FALSE	0.528467	TRUE	FALSE	FALSE	FALSE	FALSE	FALSE	TRUE	FALSE	-0.95336	-2.84179	0.0467827	0.0901656	-0.962843	-3.21734	0.0323623	0.0490871	3.11567	18.7127	1.50355e-06	5.15745e-06	-0.217439	-1.04222	0.356156	0.508314	26.7251	26.2042	25.7967	27.1773	26.8567	27.552	26.327	26.1125	26.2061	26.7557	27.038	27.7404	26.55	27.1787	26.7848	26.5207
Q96KR1;H0Y8W1	Q96KR1	ZFR	ENSG00000056097	51663	5p	FALSE		FALSE	0.655048	FALSE	FALSE	FALSE	FALSE	FALSE	FALSE	TRUE	FALSE	-1.0328	-3.4613	0.0257872	0.0571793	#N/A	#N/A	#N/A	#N/A	1.77814	15.1153	5.28734e-06	1.34627e-05	-0.0927108	-0.520691	0.630076	0.733156	25.2648	25.3795	24.5743	25.8514	26.0627	26.4029	23.7411	23.7713	23.5716	23.7411	23.7713	23.5716	25.5387	25.27	25.6294	25.2459
P12956;B1AHC9;P12956-2	P12956	XRCC6	ENSG00000196419	2547	22q	FALSE		FALSE	0.636476	TRUE	FALSE	FALSE	FALSE	FALSE	FALSE	TRUE	FALSE	-1.04777	-9.20926	0.000772437	0.00460479	0.133599	0.845241	0.445571	0.496359	3.28147	24.3912	3.12218e-07	1.54243e-06	-0.644881	-5.23009	0.0063833	0.0288885	27.5254	27.342	27.4122	28.3257	28.6657	28.4315	27.6495	27.4283	27.2918	27.1416	27.2805	27.5467	26.8409	26.6363	27.0721	27.1481
O43390;O43390-2;O43390-3;O43390-4;B4DT28;A0A286YEZ8	O43390	HNRNPR	ENSG00000125944	10236	1p	FALSE		FALSE	0.587333	TRUE	FALSE	FALSE	FALSE	FALSE	FALSE	TRUE	FALSE	-1.06064	-5.23556	0.00635948	0.0199449	-0.963015	-11.4735	0.00032937	0.0011007	4.76219	25.3387	2.4888e-07	1.32299e-06	-0.422571	-4.37465	0.0119246	0.0423403	27.8347	27.8603	27.4999	28.69	28.5699	29.117	28.2081	28.3249	28.4469	29.254	29.2305	29.3844	28.7232	27.9542	28.6377	28.3053
B4DY09;Q12905;X6R6Z1;A0A0A0MRL0	B4DY09	ILF2	ENSG00000143621	3608	1q	FALSE		FALSE	0.694726	TRUE	FALSE	FALSE	FALSE	FALSE	FALSE	TRUE	FALSE	-1.14765	-2.74511	0.0516334	0.0981196	-0.36677	-2.2527	0.0873831	0.117262	1.40593	4.14873	0.00601962	0.00722831	-0.527323	-1.99818	0.116358	0.222424	26.8902	26.8098	26.4192	27.4079	27.5189	28.6353	28.5172	27.9906	28.1525	28.4924	28.6268	28.6415	28.4137	28.0524	28.9285	27.6269
P84103;P84103-2;A0A087X2D0	P84103	SRSF3	ENSG00000112081	6428	6p	FALSE		FALSE	0.561381	TRUE	FALSE	FALSE	FALSE	FALSE	FALSE	TRUE	FALSE	-1.20629	-3.39279	0.0274593	0.0595033	-0.158328	-0.541727	0.616771	0.660677	4.09196	7.93094	0.000213486	0.000323432	0.0454085	0.128671	0.903828	0.931084	27.5155	26.9	26.9028	27.7645	28.4179	28.7548	28.4635	28.1391	28.2578	28.6144	28.8164	27.9046	27.4261	29.2548	27.1387	27.1198
P09874;Q5VX84;Q5VX85	P09874	PARP1	ENSG00000143799	142	1q	FALSE		FALSE	0.557476	TRUE	FALSE	FALSE	FALSE	FALSE	FALSE	TRUE	FALSE	-1.22311	-7.31198	0.00186085	0.0088681	-0.338335	-1.40555	0.232569	0.277677	1.23671	14.5191	2.79759e-05	5.51629e-05	-0.233725	-0.874983	0.430977	0.575938	26.4528	25.9419	26.2308	27.2893	27.4468	27.5588	26.581	26.5534	26.2838	26.4623	26.7496	27.2213	24.8506	24.947	24.8412	#N/A
Q16629-4;Q16629;A0A0B4J1Z1;C9JAB2;Q16629-3;Q16629-2;F8WEA1;H7BZZ6	Q16629-4	SRSF7	ENSG00000115875	6432	2p	FALSE		FALSE	0.48356	TRUE	FALSE	FALSE	FALSE	FALSE	FALSE	TRUE	FALSE	-1.39204	-3.81009	0.0189387	0.0455724	-1.44244	-4.7909	0.00870583	0.0156903	2.95825	14.2142	7.57872e-06	1.78937e-05	-0.725898	-2.11265	0.102185	0.201762	26.141	25.439	25.9025	26.7788	27.083	27.7968	27.7018	26.8528	27.3874	28.4188	28.8782	28.9723	27.0774	26.77	26.2575	26.2996
M0R0F9;W4VSQ9;Q15642-4;Q15642-2;Q15642-3;Q15642;M0R2H7;Q15642-5;M0R070	M0R0F9	TRIP10	ENSG00000125733	9322	19p	FALSE		FALSE	0.583438	FALSE	FALSE	FALSE	FALSE	TRUE	FALSE	FALSE	TRUE	2.92129	11.1553	0.00154386	0.00784795	#N/A	#N/A	#N/A	#N/A	#N/A	#N/A	#N/A	#N/A	2.32138	31.3244	6.18976e-06	0.000936423	26.2815	#N/A	26.9504	23.7411	23.7713	23.5716	23.7411	23.7713	23.5716	23.7411	23.7713	23.5716	23.7411	23.7713	23.5716	23.4876
Q9UNX3;E5RIT6;E5RHH1;J3KS10	Q9UNX3	RPL26L1	ENSG00000037241;ENSG00000161970	51121;6154	5q	FALSE		FALSE	0.527369	FALSE	FALSE	FALSE	FALSE	TRUE	FALSE	FALSE	TRUE	2.6114	29.8602	7.49105e-06	0.000397123	#N/A	#N/A	#N/A	#N/A	#N/A	#N/A	#N/A	#N/A	4.35927	10.8058	0.000416034	0.00415641	26.4291	26.245	26.2441	23.7411	23.7713	23.5716	23.7411	23.7713	23.5716	23.7411	23.7713	23.5716	23.7411	23.7713	23.5716	23.4876
H3BTL1;Q9GZQ8;A6NCE7;Q9H492;Q9H492-2	H3BTL1	MAP1LC3B	ENSG00000101460;ENSG00000140941;ENSG00000258102	84557;81631;643246	20q	FALSE		FALSE	0.602619	TRUE	TRUE	FALSE	FALSE	TRUE	FALSE	FALSE	TRUE	2.16475	20.7555	0.000244599	0.00211639	#N/A	#N/A	#N/A	#N/A	#N/A	#N/A	#N/A	#N/A	2.52309	11.2201	0.000359345	0.00376778	25.77	#N/A	25.9488	23.7411	23.7713	23.5716	23.7411	23.7713	23.5716	23.7411	23.7713	23.5716	23.7411	23.7713	23.5716	23.4876
Q16739	Q16739	UGCG	ENSG00000148154	7357	9q	FALSE		FALSE	0.779333	FALSE	FALSE	FALSE	FALSE	TRUE	FALSE	FALSE	TRUE	2.05689	14.9028	0.000118076	0.00130957	#N/A	#N/A	#N/A	#N/A	#N/A	#N/A	#N/A	#N/A	1.30255	5.9406	0.00953587	0.0369594	25.5224	25.7874	25.9448	23.7411	23.7713	23.5716	23.7411	23.7713	23.5716	23.7411	23.7713	23.5716	23.7411	23.7713	23.5716	23.4876
P21580;D3TTY5;A0A087WU80;A0A087WXL5;A0A087X1N1;Q5VXQ9;Q5VXQ8;A0A087WVN3	P21580	TNFAIP3	ENSG00000118503	7128	6q	FALSE		FALSE	0.596202	TRUE	TRUE	FALSE	FALSE	TRUE	FALSE	FALSE	TRUE	1.84748	18.0306	5.56229e-05	0.000929587	#N/A	#N/A	#N/A	#N/A	#N/A	#N/A	#N/A	#N/A	1.87185	11.6345	0.00031194	0.00347731	25.6565	25.3845	25.5855	23.7411	23.7713	23.5716	23.7411	23.7713	23.5716	23.7411	23.7713	23.5716	23.7411	23.7713	23.5716	23.4876
Q13177;A0A087X294;O75914-2;O75914;O75914-4;O75914-3;B1AKS5;E9PM17;B3KNX7;Q13153;Q13153-2	Q13177	PAK2	ENSG00000077264;ENSG00000149269;ENSG00000180370	5063;5058;5062	Xq	FALSE		FALSE	0.590163	TRUE	FALSE	FALSE	FALSE	TRUE	FALSE	FALSE	TRUE	1.77484	17.1802	6.73426e-05	0.00106668	#N/A	#N/A	#N/A	#N/A	#N/A	#N/A	#N/A	#N/A	1.13403	17.9272	5.69039e-05	0.00140142	25.6341	25.3772	25.3971	23.7411	23.7713	23.5716	23.7411	23.7713	23.5716	23.7411	23.7713	23.5716	23.7411	23.7713	23.5716	23.4876
O75874;C9J4N6;C9JLU6;C9JJE5	O75874	IDH1	ENSG00000138413	3417	2q	FALSE		FALSE	0.586262	TRUE	FALSE	FALSE	FALSE	TRUE	FALSE	FALSE	TRUE	1.67303	11.1254	0.000371411	0.00283201	0.553308	3.01862	0.0568214	0.0798026	#N/A	#N/A	#N/A	#N/A	1.34095	8.71221	0.000955927	0.00717583	25.4052	25.114	25.5839	23.7411	23.7713	23.5716	25.6535	25.9582	26.1228	25.2968	#N/A	25.4196	23.7411	23.7713	23.5716	25.4031
A0A087X0G7;A0A087WUW6;A0A087X1B1;Q9Y6K9;Q9Y6K9-2;A0A087WV30;C9JN51;C9J2V2;Q9Y6K9-3	A0A087X0G7	IKBKG	ENSG00000269335	8517	Xq	FALSE		FALSE	0.534122	TRUE	FALSE	FALSE	FALSE	TRUE	FALSE	FALSE	TRUE	1.63145	21.5472	2.74396e-05	0.000660488	#N/A	#N/A	#N/A	#N/A	#N/A	#N/A	#N/A	#N/A	1.52005	20.31	3.46998e-05	0.00118367	25.2397	25.3719	25.3668	23.7411	23.7713	23.5716	23.7411	23.7713	23.5716	23.7411	23.7713	23.5716	23.7411	23.7713	23.5716	23.4876
A8MYT4;A0A1W2PS05;Q8NEB9;M0R308;M0R386;A0A0B4J2B1	A8MYT4	PIK3C3	ENSG00000078142	5289	18q	FALSE		FALSE	0.627943	TRUE	FALSE	FALSE	FALSE	TRUE	FALSE	FALSE	TRUE	1.62834	15.3724	0.000104481	0.00124793	#N/A	#N/A	#N/A	#N/A	#N/A	#N/A	#N/A	#N/A	1.28121	10.0178	0.000558139	0.00496697	25.1987	25.4875	25.2827	23.7411	23.7713	23.5716	23.7411	23.7713	23.5716	23.7411	23.7713	23.5716	23.7411	23.7713	23.5716	23.4876
P04818;P04818-2;P04818-3	P04818	TYMS	ENSG00000176890	7298	18p	FALSE		FALSE	0.637571	TRUE	FALSE	FALSE	FALSE	TRUE	FALSE	FALSE	TRUE	1.55081	7.47217	0.00171478	0.00836815	#N/A	#N/A	#N/A	#N/A	#N/A	#N/A	#N/A	#N/A	0.774188	8.8061	0.00308545	0.0171973	24.8703	25.3231	25.543	23.7411	23.7713	23.5716	23.7411	23.7713	23.5716	23.7411	23.7713	23.5716	23.7411	23.7713	23.5716	23.4876
P11233;H7C3P7;F8WEQ6;C9JPE8;C9JYR1	P11233	RALA	ENSG00000006451;ENSG00000144118	5898;5899	7p	FALSE		FALSE	0.621238	FALSE	FALSE	FALSE	FALSE	TRUE	FALSE	FALSE	TRUE	1.3595	16.2164	8.46064e-05	0.00110877	-0.113763	-0.388679	0.717316	0.7581	#N/A	#N/A	#N/A	#N/A	1.91629	23.6841	0.000164937	0.00244602	24.9664	25.037	25.159	23.7411	23.7713	23.5716	26.9231	27.3471	26.7138	27.4009	27.2602	26.6642	23.7411	23.7713	23.5716	23.4876
O96005-4;O96005;K7EQQ1;O96005-3	O96005-4	CLPTM1	ENSG00000104853	1209	19q	FALSE		FALSE	0.688619	FALSE	FALSE	FALSE	FALSE	TRUE	FALSE	FALSE	TRUE	1.31711	12.8747	0.000209863	0.00187509	#N/A	#N/A	#N/A	#N/A	#N/A	#N/A	#N/A	#N/A	1.01175	8.44453	0.00348532	0.018928	24.8604	25.1387	25.0362	23.7411	23.7713	23.5716	23.7411	23.7713	23.5716	23.7411	23.7713	23.5716	23.7411	23.7713	23.5716	23.4876
P22059;H0YCV6	P22059	OSBP	ENSG00000110048	5007	11q	FALSE		FALSE	0.609667	TRUE	FALSE	FALSE	FALSE	TRUE	FALSE	FALSE	TRUE	1.28491	4.73401	0.0090772	0.0262421	#N/A	#N/A	#N/A	#N/A	#N/A	#N/A	#N/A	#N/A	1.26223	4.66897	0.00952563	0.0369594	24.7286	24.7023	25.5078	23.7411	23.7713	23.5716	23.7411	23.7713	23.5716	23.7411	23.7713	23.5716	23.7411	23.7713	23.5716	23.4876
C9J4M6;A0A1W2PPT5;C9J2Y9;P30876	C9J4M6	POLR2B	ENSG00000047315	5431	4q	FALSE		FALSE	0.65081	TRUE	FALSE	FALSE	FALSE	TRUE	FALSE	FALSE	TRUE	1.26889	11.4918	0.000327326	0.00259788	#N/A	#N/A	#N/A	#N/A	#N/A	#N/A	#N/A	#N/A	0.590611	6.0517	0.00905135	0.0361712	25.1453	24.8869	24.8584	23.7411	23.7713	23.5716	23.7411	23.7713	23.5716	23.7411	23.7713	23.5716	23.7411	23.7713	23.5716	23.4876
Q16537-2;Q16537;Q16537-3;Q15173-2;Q15173	Q16537-2	PPP2R5E	ENSG00000068971;ENSG00000154001	5526;5529	11q	FALSE		FALSE	0.639667	FALSE	FALSE	FALSE	FALSE	TRUE	FALSE	FALSE	TRUE	1.25104	7.15492	0.00201926	0.00932006	#N/A	#N/A	#N/A	#N/A	#N/A	#N/A	#N/A	#N/A	1.30211	8.3423	0.00112852	0.00818563	25.0679	25.1471	24.622	23.7411	23.7713	23.5716	23.7411	23.7713	23.5716	23.7411	23.7713	23.5716	23.7411	23.7713	23.5716	23.4876
A6PW57;Q99755-3;Q99755;Q99755-2;Q99755-4;A2A3N6;O14986-3;O14986;O14986-2;O60331-4;O60331;O60331-2;O60331-3	A6PW57	PIP5K1A	ENSG00000107242;ENSG00000143398;ENSG00000186111	8395;8394;23396	9q	FALSE		FALSE	0.619114	TRUE	FALSE	FALSE	FALSE	TRUE	FALSE	FALSE	TRUE	1.19417	6.56526	0.00278477	0.0114778	#N/A	#N/A	#N/A	#N/A	#N/A	#N/A	#N/A	#N/A	2.08651	24.1529	1.74311e-05	0.000995051	24.9559	24.5649	25.1456	23.7411	23.7713	23.5716	23.7411	23.7713	23.5716	23.7411	23.7713	23.5716	23.7411	23.7713	23.5716	23.4876
P54886-2;P54886	P54886-2	ALDH18A1	ENSG00000059573	5832	10q	TRUE	Matrix	TRUE	0.656095	FALSE	FALSE	FALSE	FALSE	TRUE	FALSE	FALSE	TRUE	1.05007	6.54713	0.00281352	0.0115184	#N/A	#N/A	#N/A	#N/A	#N/A	#N/A	#N/A	#N/A	1.15615	14.3831	0.000728464	0.00580032	24.9883	24.4777	24.7681	23.7411	23.7713	23.5716	23.7411	23.7713	23.5716	23.7411	23.7713	23.5716	23.7411	23.7713	23.5716	23.4876
Q9H9T3-2;Q9H9T3;B4DKA4;Q9H9T3-4;Q9H9T3-5;H0YAP7;E5RHR2;E5RHY2;E5RIC0;E5RIZ7	Q9H9T3-2	ELP3	ENSG00000134014	55140	8p	FALSE		FALSE	0.598388	TRUE	FALSE	FALSE	FALSE	TRUE	FALSE	FALSE	TRUE	0.946371	11.8725	0.000288219	0.00244185	#N/A	#N/A	#N/A	#N/A	#N/A	#N/A	#N/A	#N/A	0.604235	5.92698	0.00959759	0.0369594	24.7137	24.6639	24.5455	23.7411	23.7713	23.5716	23.7411	23.7713	23.5716	23.7411	23.7713	23.5716	23.7411	23.7713	23.5716	23.4876
Q8WVM8;G3V3K9;G3V4I1;G3V363;H0YJS6;G3V5F3;J3KNG4;G3V2M8;Q8WVM8-2;Q8WVM8-3	Q8WVM8	SCFD1	ENSG00000092108	23256	14q	FALSE		FALSE	0.638068	FALSE	FALSE	FALSE	FALSE	TRUE	FALSE	FALSE	TRUE	0.602037	5.77199	0.00447284	0.015637	#N/A	#N/A	#N/A	#N/A	#N/A	#N/A	#N/A	#N/A	0.748989	5.53875	0.0116006	0.0415571	24.4545	24.2664	24.1691	23.7411	23.7713	23.5716	23.7411	23.7713	23.5716	23.7411	23.7713	23.5716	23.7411	23.7713	23.5716	23.4876
F2Z2Y4;O00764-3;O00764-2;O00764	F2Z2Y4	PDXK	ENSG00000160209	8566	21q	FALSE		FALSE	0.63919	TRUE	FALSE	FALSE	FALSE	TRUE	FALSE	FALSE	TRUE	0.474036	3.69809	0.0208703	0.0484746	#N/A	#N/A	#N/A	#N/A	#N/A	#N/A	#N/A	#N/A	0.596878	5.83782	0.00429173	0.0218507	24.3917	24.0776	24.0368	23.7411	23.7713	23.5716	23.7411	23.7713	23.5716	23.7411	23.7713	23.5716	23.7411	23.7713	23.5716	23.4876
A0A075B7D9;Q92804-2;Q92804;A0A075B7F4	A0A075B7D9	TAF15	ENSG00000270647;ENSG00000276833	8148	17q	FALSE		FALSE	0.608524	TRUE	FALSE	FALSE	FALSE	FALSE	FALSE	FALSE	TRUE	#N/A	#N/A	#N/A	#N/A	-0.350089	-1.15958	0.310724	0.358789	#N/A	#N/A	#N/A	#N/A	2.76703	13.2427	0.000187895	0.00265308	23.7411	25.5933	23.5716	#N/A	26.077	27.4313	26.9364	26.9619	26.5168	27.4254	27.4152	26.6248	23.7411	23.7713	23.5716	23.4876
A6NNI4;A0A2R8Y478;A0A087WU13;G8JLH6;P21926	A6NNI4	CD9	ENSG00000010278	928	12p	FALSE		FALSE	0.795581	TRUE	FALSE	FALSE	FALSE	FALSE	FALSE	FALSE	TRUE	#N/A	#N/A	#N/A	#N/A	#N/A	#N/A	#N/A	#N/A	#N/A	#N/A	#N/A	#N/A	2.80417	9.3384	0.00260022	0.0153834	23.7411	23.7713	23.5716	23.7411	23.7713	23.5716	23.7411	23.7713	23.5716	23.7411	23.7713	23.5716	#N/A	#N/A	#N/A	#N/A
A0A087X2D8;O60271-4;O60271-2;O60271;O60271-5;O60271-3;O60271-9;H0YBE9;E9PFH7;A0A087WYG2;Q9UPT6;Q9UPT6-2	A0A087X2D8	SPAG9	ENSG00000008294;ENSG00000138834	9043;23162	17q	FALSE		FALSE	0.646857	TRUE	FALSE	FALSE	FALSE	FALSE	FALSE	FALSE	TRUE	#N/A	#N/A	#N/A	#N/A	#N/A	#N/A	#N/A	#N/A	#N/A	#N/A	#N/A	#N/A	1.67202	9.87173	0.000590796	0.00508661	23.7411	23.7713	23.5716	25.4141	25.0267	25.2282	23.7411	23.7713	23.5716	23.7411	23.7713	23.5716	23.7411	23.7713	23.5716	23.4876
A0A2R8YGD1;A0A2R8YD45;O14773-2;O14773;A0A2R8Y7U1;A0A2R8YDY1;A0A2R8Y7I4	A0A2R8YGD1	TPP1	ENSG00000166340	1200	11p	FALSE		FALSE	0.648457	FALSE	TRUE	FALSE	FALSE	FALSE	FALSE	FALSE	TRUE	#N/A	#N/A	#N/A	#N/A	#N/A	#N/A	#N/A	#N/A	#N/A	#N/A	#N/A	#N/A	1.02046	4.17485	0.0139763	0.046952	23.7411	23.7713	23.5716	25.795	23.7713	23.5716	23.7411	23.7713	23.5716	23.7411	23.7713	23.5716	23.7411	23.7713	23.5716	23.4876
A6NKB8;Q9H4A4;A0A087WU27;A0A087WUS4	A6NKB8	RNPEP	ENSG00000176393	6051	1q	FALSE		FALSE	0.622016	FALSE	FALSE	FALSE	FALSE	FALSE	FALSE	FALSE	TRUE	#N/A	#N/A	#N/A	#N/A	0.520609	#N/A	#N/A	#N/A	#N/A	#N/A	#N/A	#N/A	0.806421	6.67403	0.00685922	0.0303141	23.7411	23.7713	23.5716	23.7411	23.7713	23.5716	24.8472	24.7171	24.4166	23.7411	23.7713	24.9066	23.7411	23.7713	23.5716	23.4876
B1AJY5;B1AJY7;O75832;B1AJY6;O75832-2	B1AJY5	PSMD10	ENSG00000101843	5716	Xq	FALSE		FALSE	0.589024	TRUE	FALSE	FALSE	FALSE	FALSE	FALSE	FALSE	TRUE	#N/A	#N/A	#N/A	#N/A	#N/A	#N/A	#N/A	#N/A	#N/A	#N/A	#N/A	#N/A	0.384057	6.07921	0.00370014	0.0195922	23.7411	23.7713	23.5716	#N/A	24.4149	24.3717	23.7411	23.7713	23.5716	23.7411	23.7713	23.5716	23.7411	23.7713	23.5716	23.4876
E5RGG1;H9KVE0;Q9UJW0-2;Q9UJW0;Q9UJW0-3;E5RK21	E5RGG1	DCTN4	ENSG00000132912	51164	5q	FALSE		FALSE	0.543905	FALSE	FALSE	FALSE	FALSE	FALSE	FALSE	FALSE	TRUE	#N/A	#N/A	#N/A	#N/A	#N/A	#N/A	#N/A	#N/A	#N/A	#N/A	#N/A	#N/A	1.63857	19.1959	0.000308756	0.00347731	23.7411	23.7713	23.5716	23.7411	23.7713	23.5716	23.7411	23.7713	23.5716	23.7411	23.7713	23.5716	#N/A	#N/A	#N/A	#N/A
E9PGM4;Q04446	E9PGM4	GBE1	ENSG00000114480	2632	3p	FALSE		FALSE	0.623762	FALSE	FALSE	FALSE	FALSE	FALSE	FALSE	FALSE	TRUE	#N/A	#N/A	#N/A	#N/A	#N/A	#N/A	#N/A	#N/A	#N/A	#N/A	#N/A	#N/A	1.48309	19.5658	4.0238e-05	0.00118367	23.7411	23.7713	23.5716	23.7411	23.7713	23.5716	23.7411	23.7713	23.5716	23.7411	23.7713	23.5716	23.7411	23.7713	23.5716	23.4876
Q9Y315;E9PPM8;G3V158	Q9Y315	DERA	ENSG00000023697	51071	12p	FALSE		FALSE	0.628667	FALSE	FALSE	FALSE	FALSE	FALSE	FALSE	FALSE	TRUE	#N/A	#N/A	#N/A	#N/A	#N/A	#N/A	#N/A	#N/A	#N/A	#N/A	#N/A	#N/A	1.54404	12.8312	0.000212668	0.00286806	23.7411	23.7713	23.5716	23.7411	23.7713	23.5716	23.7411	23.7713	23.5716	23.7411	23.7713	23.5716	23.7411	23.7713	23.5716	23.4876
F2Z393;P37837	F2Z393	TALDO1	ENSG00000177156	6888	11p	FALSE		FALSE	0.678286	FALSE	FALSE	FALSE	FALSE	FALSE	FALSE	FALSE	TRUE	#N/A	#N/A	#N/A	#N/A	#N/A	#N/A	#N/A	#N/A	#N/A	#N/A	#N/A	#N/A	0.525269	6.47939	0.00746152	0.0321209	23.7411	23.7713	23.5716	23.7411	23.7713	24.7341	23.7411	23.7713	23.5716	23.7411	23.7713	23.5716	#N/A	#N/A	#N/A	#N/A
G3V3D2;G3V5V8;G3V5H6;G3V2V4;G3V287;G3V4A9;G3V2E1;Q9P0W8-3;Q9P0W8-2;Q9P0W8	G3V3D2	SPATA7	ENSG00000042317	55812	14q	FALSE		FALSE	0.596077	TRUE	FALSE	FALSE	FALSE	FALSE	FALSE	FALSE	TRUE	#N/A	#N/A	#N/A	#N/A	#N/A	#N/A	#N/A	#N/A	#N/A	#N/A	#N/A	#N/A	2.18483	7.03532	0.00590066	0.0270511	23.7411	23.7713	23.5716	26.2068	25.5263	#N/A	23.7411	23.7713	23.5716	23.7411	23.7713	23.5716	#N/A	#N/A	#N/A	#N/A
H3BVG0;Q8N1F7-2;Q8N1F7;H3BRD9;H3BVE2;H3BV15;H3BPA9	H3BVG0	NUP93	ENSG00000102900	9688	16q	FALSE		FALSE	0.6312	TRUE	FALSE	FALSE	FALSE	FALSE	FALSE	FALSE	TRUE	#N/A	#N/A	#N/A	#N/A	#N/A	#N/A	#N/A	#N/A	#N/A	#N/A	#N/A	#N/A	0.644641	4.71593	0.00919924	0.0363295	23.7411	23.7713	23.5716	24.5662	#N/A	24.4934	23.7411	23.7713	23.5716	23.7411	23.7713	23.5716	23.7411	23.7713	23.5716	23.4876
Q9UP95-3;Q9UP95-5;Q9UP95-2;Q9UP95-6;Q9UP95-4;Q9UP95;I3L4N6;Q9UP95-7;Q9UHW9;Q9H2X9;H0YKQ8;B3KXX3;Q9UHW9-4;Q9UHW9-2;Q9UHW9-3;Q9H2X9-2;H0YMQ9;Q9UHW9-5;Q9UHW9-6;A0A0U1RR10	Q9UP95-3	SLC12A4	ENSG00000124067;ENSG00000124140;ENSG00000140199	6560;57468;9990	16q	FALSE		FALSE	0.773625	FALSE	FALSE	FALSE	FALSE	FALSE	FALSE	FALSE	TRUE	#N/A	#N/A	#N/A	#N/A	#N/A	#N/A	#N/A	#N/A	#N/A	#N/A	#N/A	#N/A	1.08358	5.72678	0.0105684	0.0392699	23.7411	23.7713	23.5716	23.7411	23.7713	23.5716	23.7411	23.7713	23.5716	23.7411	23.7713	23.5716	#N/A	#N/A	#N/A	#N/A
O00622	O00622	CYR61	ENSG00000142871	3491	1p	FALSE		FALSE	0.671857	TRUE	FALSE	FALSE	FALSE	FALSE	FALSE	FALSE	TRUE	#N/A	#N/A	#N/A	#N/A	#N/A	#N/A	#N/A	#N/A	#N/A	#N/A	#N/A	#N/A	2.0383	7.75967	0.00148649	0.00990058	23.7411	23.7713	23.5716	23.7411	23.7713	23.5716	23.7411	23.7713	23.5716	23.7411	23.7713	23.5716	23.7411	23.7713	23.5716	23.4876
O00743-2;O00743;O00743-3	O00743-2	PPP6C	ENSG00000119414	5537	9q	FALSE		FALSE	0.642857	TRUE	FALSE	FALSE	FALSE	FALSE	FALSE	FALSE	TRUE	#N/A	#N/A	#N/A	#N/A	#N/A	#N/A	#N/A	#N/A	#N/A	#N/A	#N/A	#N/A	0.582877	5.12337	0.00687005	0.0303141	23.7411	23.7713	23.5716	24.6124	24.373	24.3148	23.7411	23.7713	23.5716	23.7411	23.7713	23.5716	23.7411	23.7713	23.5716	23.4876
O14776;O14776-2;G3V220	O14776	TCERG1	ENSG00000113649	10915	5q	FALSE		FALSE	0.638095	TRUE	FALSE	FALSE	FALSE	FALSE	FALSE	FALSE	TRUE	#N/A	#N/A	#N/A	#N/A	#N/A	#N/A	#N/A	#N/A	#N/A	#N/A	#N/A	#N/A	0.517178	7.9866	0.00133237	0.00928274	23.7411	23.7713	23.5716	23.7411	23.7713	23.5716	23.7411	23.7713	23.5716	23.7411	23.7713	23.5716	23.7411	23.7713	23.5716	23.4876
P08559-3;P08559;P08559-2;P08559-4;Q5JPU3;Q5JPU0;Q5JPT9;Q5JPU1;P29803;Q5JPU2	P08559-3	PDHA1	ENSG00000131828;ENSG00000163114	5160;5161	Xp	TRUE	Matrix	TRUE	0.581	FALSE	FALSE	FALSE	FALSE	FALSE	FALSE	FALSE	TRUE	#N/A	#N/A	#N/A	#N/A	#N/A	#N/A	#N/A	#N/A	#N/A	#N/A	#N/A	#N/A	1.24329	5.02916	0.00733781	0.0317173	23.7411	23.7713	23.5716	23.7411	23.7713	23.5716	23.7411	23.7713	23.5716	23.7411	23.7713	23.5716	23.7411	23.7713	23.5716	23.4876
P13073;Q86WV2;H3BN72;H3BNV9;H3BNI5;H3BPG0	P13073	COX4I1	ENSG00000131143	1327	16q	TRUE	MIM	TRUE	0.655968	TRUE	FALSE	FALSE	FALSE	FALSE	FALSE	FALSE	TRUE	#N/A	#N/A	#N/A	#N/A	#N/A	#N/A	#N/A	#N/A	#N/A	#N/A	#N/A	#N/A	3.33185	24.6531	1.60662e-05	0.000995051	23.7411	23.7713	23.5716	23.7411	23.7713	23.5716	23.7411	23.7713	23.5716	23.7411	23.7713	23.5716	23.7411	23.7713	23.5716	23.4876
P30086	P30086	PEBP1	ENSG00000089220	5037	12q	FALSE		FALSE	0.555619	FALSE	FALSE	FALSE	FALSE	FALSE	FALSE	FALSE	TRUE	#N/A	#N/A	#N/A	#N/A	#N/A	#N/A	#N/A	#N/A	#N/A	#N/A	#N/A	#N/A	1.7925	17.8045	0.000386342	0.0039722	23.7411	23.7713	23.5716	23.7411	23.7713	25.0205	23.7411	23.7713	23.5716	23.7411	23.7713	23.5716	#N/A	#N/A	#N/A	#N/A
P30419-2;P30419;K7EN82;B7Z8J4	P30419-2	NMT1	ENSG00000136448	4836	17q	FALSE		FALSE	0.538778	FALSE	FALSE	FALSE	FALSE	FALSE	FALSE	FALSE	TRUE	#N/A	#N/A	#N/A	#N/A	#N/A	#N/A	#N/A	#N/A	#N/A	#N/A	#N/A	#N/A	1.85689	22.6845	2.23682e-05	0.000995051	23.7411	23.7713	23.5716	25.6776	25.3722	25.7482	23.7411	23.7713	23.5716	23.7411	23.7713	23.5716	23.7411	23.7713	23.5716	23.4876
P30740;P30740-2	P30740	SERPINB1	ENSG00000021355	1992	6p	FALSE		FALSE	0.658714	FALSE	FALSE	FALSE	FALSE	FALSE	FALSE	FALSE	TRUE	#N/A	#N/A	#N/A	#N/A	-0.390169	-1.66261	0.171725	0.210875	#N/A	#N/A	#N/A	#N/A	0.749229	10.48	0.00046859	0.00443069	23.7411	23.7713	23.5716	23.7411	24.4564	23.5716	26.1383	25.8089	25.8738	26.3871	25.9384	26.666	23.7411	23.7713	23.5716	23.4876
P31150;G5E9U5	P31150	GDI1	ENSG00000203879	2664	Xq	FALSE		FALSE	0.660381	FALSE	FALSE	FALSE	FALSE	FALSE	FALSE	FALSE	TRUE	#N/A	#N/A	#N/A	#N/A	#N/A	#N/A	#N/A	#N/A	#N/A	#N/A	#N/A	#N/A	0.412054	5.05773	0.00719196	0.0313427	23.7411	23.7713	23.5716	23.7411	23.7713	23.5716	23.7411	23.7713	23.5716	23.7411	23.7713	23.5716	23.7411	23.7713	23.5716	23.4876
P50479;P50479-2;C9J542	P50479	PDLIM4	ENSG00000131435	8572	5q	FALSE		FALSE	0.551524	TRUE	FALSE	FALSE	FALSE	FALSE	FALSE	FALSE	TRUE	#N/A	#N/A	#N/A	#N/A	#N/A	#N/A	#N/A	#N/A	#N/A	#N/A	#N/A	#N/A	1.73813	5.70992	0.00465224	0.0226741	23.7411	23.7713	23.5716	23.7411	23.7713	23.5716	23.7411	23.7713	23.5716	23.7411	23.7713	23.5716	23.7411	23.7713	23.5716	23.4876
P50579-3;P50579;F8VRR3;F8VQZ7;P50579-2;F8VSC4;G3V1U3	P50579-3	METAP2	ENSG00000111142	10988	12q	FALSE		FALSE	0.584876	FALSE	FALSE	FALSE	FALSE	FALSE	FALSE	FALSE	TRUE	#N/A	#N/A	#N/A	#N/A	#N/A	#N/A	#N/A	#N/A	#N/A	#N/A	#N/A	#N/A	0.802446	9.3077	0.00262534	0.0153965	24.4563	23.7713	23.5716	23.7411	23.7713	23.5716	23.7411	23.7713	23.5716	23.7411	23.7713	23.5716	#N/A	#N/A	#N/A	#N/A
P61081;M0QX69;M0QYI6	P61081	UBE2M	ENSG00000130725	9040	19q	FALSE		FALSE	0.58219	FALSE	FALSE	FALSE	FALSE	FALSE	FALSE	FALSE	TRUE	#N/A	#N/A	#N/A	#N/A	#N/A	#N/A	#N/A	#N/A	#N/A	#N/A	#N/A	#N/A	1.31157	18.8257	4.68837e-05	0.00125752	23.7411	23.7713	23.5716	23.7411	23.7713	23.5716	23.7411	23.7713	23.5716	23.7411	23.7713	23.5716	23.7411	23.7713	23.5716	23.4876
Q02750;Q02750-2	Q02750	MAP2K1	ENSG00000169032	5604	15q	FALSE		FALSE	0.583095	TRUE	FALSE	FALSE	FALSE	FALSE	FALSE	FALSE	TRUE	#N/A	#N/A	#N/A	#N/A	#N/A	#N/A	#N/A	#N/A	#N/A	#N/A	#N/A	#N/A	1.74772	13.8697	0.000156667	0.0024045	23.7411	23.7713	25.7415	25.4049	25.5921	26.0737	23.7411	23.7713	23.5716	23.7411	23.7713	23.5716	23.7411	23.7713	23.5716	23.4876
Q04760-2;Q04760	Q04760-2	GLO1	ENSG00000124767	2739	6p	FALSE		FALSE	0.604238	FALSE	FALSE	FALSE	FALSE	FALSE	FALSE	FALSE	TRUE	#N/A	#N/A	#N/A	#N/A	#N/A	#N/A	#N/A	#N/A	#N/A	#N/A	#N/A	#N/A	1.24593	15.5237	0.000580808	0.00508661	23.7411	23.7713	23.5716	23.7411	23.7713	23.5716	23.7411	23.7713	23.5716	23.7411	23.7713	23.5716	#N/A	#N/A	#N/A	#N/A
Q13247-3;Q13247	Q13247-3	SRSF6	ENSG00000124193	6431	20q	FALSE		FALSE	0.504333	TRUE	FALSE	FALSE	FALSE	FALSE	FALSE	FALSE	TRUE	#N/A	#N/A	#N/A	#N/A	#N/A	#N/A	#N/A	#N/A	#N/A	#N/A	#N/A	#N/A	2.00714	23.617	0.000166342	0.00244602	23.7411	23.7713	23.5716	23.7411	23.7713	23.5716	23.7411	23.7713	23.5716	23.7411	23.7713	23.5716	#N/A	#N/A	#N/A	#N/A
Q13630;E9PKL9;E9PLH9;E9PP14;A0A0J9YX13;H0YCP7;E9PP60	Q13630	TSTA3	ENSG00000104522;ENSG00000278243	7264	8q	FALSE		FALSE	0.602245	FALSE	FALSE	FALSE	FALSE	FALSE	FALSE	FALSE	TRUE	#N/A	#N/A	#N/A	#N/A	#N/A	#N/A	#N/A	#N/A	#N/A	#N/A	#N/A	#N/A	0.874322	9.54855	0.000671886	0.0055588	23.7411	23.7713	23.5716	23.7411	23.7713	23.5716	23.7411	23.7713	23.5716	23.7411	23.7713	23.5716	23.7411	23.7713	23.5716	23.4876
[truncated: 772 more rows]
[truncated: 36 more columns]

## Sheet: p62_cargo_ORA
set_name	overlap_with_measured_proteins	overlap_with_karyotype_independent_p62_cargo	p_value_for_karyotype_independent_p62_cargo	FDR_for_karyotype_independent_p62_cargo	protein_ids_in_karyotype_independent_p62_cargo	gene_symbols_karyotype_independent_p62_cargo	overlap_with_polysomy_specific_p62_cargo	p_value_for_polysomy_specific_p62_cargo	FDR_for_polysomy_specific_p62_cargo	protein_ids_in_polysomy_specific_p62_cargo	gene_symbols_polysomy_specific_p62_cargo	overlap_with_additional_WT_p62_cargo	p_value_for_additional_WT_p62_cargo	FDR_for_additional_WT_p62_cargo	protein_ids_in_additional_WT_p62_cargo	gene_symbols_in_additional_WT_p62_cargo	overlap_with_additional_13/3_p62_cargo	p_value_for_additional_13/3_p62_cargo	FDR_for_additional_13/3_p62_cargo	protein_ids_in_additional_13/3_p62_cargo	gene_symbols_in_additional_13/3_p62_cargo	overlap_with_additional_3/3_p62_cargo	p_value_for_additional_3/3_p62_cargo	FDR_for_additional_3/3_p62_cargo	protein_ids_in_additional_3/3_p62_cargo	gene_symbols_in_additional_3/3_p62_cargo	overlap_with_additional_5/4_p62_cargo	p_value_for_additional_5/4_p62_cargo	FDR_for_additional_5/4_p62_cargo	protein_ids_in_5/4_p62_cargo	gene_symbols_in_5/4_p62_cargo
[truncated: 580 more rows]

[truncated: 4 more sheets: lumen_p62_proxitome_trisomy13, lumen_p62_proxitome_trisomy3, lumen_p62_proxitome_tetrasomy5, lumen_p62_proxitome_ORA]
