# Supplementary material for: Aneuploidy-induced proteostasis disruption impairs mitochondrial functions and mediates aggregation of mitochondrial precursor proteins through SQSTM1/p62
Source: Nat Commun. 2025 Jun 17;16:5328. doi: 10.1038/s41467-025-60857-4 (PMC12174339; doi:10.1038/s41467-025-60857-4)
Supplement: Supplementary file 5 — Supplementary Data 3 [file 41467_2025_60857_MOESM5_ESM.xlsx]

## Sheet: README
SHEET1-2: Results of the statistical testing between protein intensities in p62 pulldowns and unspecific IgG antibody binding in cells treated with BafA1 (p62_interactors_BAF) and without (p62_interactors_DMSO)			SHEET3-4: Results of statistical over-representation analysis (ORA) of p62 interactors identified in cell treated with BafA1 (ORA_BafA1) and without (ORA_DMSO)			SHEET5-6: Results of the statistical testing between protein intensities in p62 pulldowns and unspecific IgG antibody binding in p62-overexpressing cells treated with BafA1 (p62_interactors_OE_DMSO) and without (p62_interactors_ OE_BafA1)
COLUMN_NAME	DESCRIPTION		COLUMN_NAME	DESCRIPTION		COLUMN_NAME	DESCRIPTION
UniProt_protein_ids	UniProt protein IDs of the protein group as identified by MaxQuant		set_name	Name of the GO Cellular Compartment term as taken from the Molecular signature database (MSigDB v2022.1)		UniProt_protein_ids	UniProt protein IDs of the protein group as identified by MaxQuant
single_UniProt_protein_id	Representative (first) UniProt protein ID of the identified protein group		overlap_with_measured_proteins	Number of robustly identified protein groups with proteins that map to the GO term		single_UniProt_protein_id	Representative (first) UniProt protein ID of the identified protein group
HGNC_gene_name	HGNC gene symbol of the corresponding protein		overlap_with_karyotype_independent_p62_interactors	Number of identified p62 interactors independent of karyotype that map to the GO term		HGNC_gene_name	HGNC gene symbol of the corresponding protein
Ensembl_gene_ids	Ensembl gene ID of the corresponding protein		p_value_for_karyotype_independent_p62_interactors	P-value of the hypergeometric test evaluating the significance of the over-representation of GO term proteins in the karyotype-independent p62 interactors (DMSO n = 7, BafA1 n = 18) relative to the representation in all robustly identified protein groups in the experiment (N = 1240)		Ensembl_gene_ids	Ensembl gene ID of the corresponding protein
NCBI_gene_id	NCBI gene ID (also known as entrez gene ID) of the corresponding protein		FDR_for_karyotype_independent_p62_interactors	P-value adjusted for false discovery rate (FDR), only GO terms with more than one protein in the karyotype-independent p62 interactors are considered		NCBI_gene_id	NCBI gene ID (also known as entrez gene ID) of the corresponding protein
gene_chromosome_arm	Chromosome arm of hg38 on which the gene coding for the protein is located on		protein_ids_in_karyotype_independent_p62_interactors	Representative UniProt protein IDs of the protein groups associated with the GO term		gene_chromosome_arm	Chromosome arm of hg38 on which the gene coding for the protein is located on
MitoCarta3.0	Indicator whether any of the identified proteins in the group are part of the MitoCarta3.0 inventory of mammalian mitochondrial proteins (doi:10.1093/nar/gkaa1011 , source: https://www.broadinstitute.org/mitocarta/mitocarta30-inventory-mammalian-mitochondrial-proteins-and-pathways)		gene_symbols_karyotype_independent_p62_interactors	Corresponding gene symbols of the protein groups associated with the GO term		MitoCarta3.0	Indicator whether any of the identified proteins in the group are part of the MitoCarta3.0 inventory of mammalian mitochondrial proteins (doi:10.1093/nar/gkaa1011 , source: https://www.broadinstitute.org/mitocarta/mitocarta30-inventory-mammalian-mitochondrial-proteins-and-pathways)
MitoCarta3.0_localization	Localization of the proteins within the mitochondrion according to MitoCarta3.0		overlap_with_additional_WT_p62_interactors	Number of identified p62 interactors in WT cells (excluding karyotype-independent) that map to the GO term		MitoCarta3.0_localization	Localization of the proteins within the mitochondrion according to MitoCarta3.0
targetP2.0_MTS_prediction	TargetP2.0 prediction of whether any identified protein in the group is targeted to the mitochondria via a mitochondrial targeting sequence (doi:10.26508/lsa.201900429, source: https://services.healthtech.dtu.dk/services/TargetP-2.0/)		p_value_for_additional_WT_p62_interactors	P-value of the hypergeometric test evaluating the significance of the over-representation of GO term proteins in the p62 interactors of WT cells (excluding karyotype-independent interactors, DMSO n = 7, BafA1 n = 5) relative to the representation in all robustly identified protein groups in the experiment (N = 1240)		targetP2.0_MTS_prediction	TargetP2.0 prediction of whether any identified protein in the group is targeted to the mitochondria via a mitochondrial targeting sequence (doi:10.26508/lsa.201900429, source: https://services.healthtech.dtu.dk/services/TargetP-2.0/)
ScaledHydrophobicity	Averaged maximum scaled hydropathy of protein group amino acid sequences using a sliding window of 21 amino acids (doi:10.1371/journal.pone.0266929 , idpr R package)		FDR_for_additional_WT_p62_interactors	P-value adjusted for false discovery rate (FDR), only GO terms with more than one protein in the additional p62 interactors of WT cells are considered		ScaledHydrophobicity	Averaged maximum scaled hydropathy of protein group amino acid sequences using a sliding window of 21 amino acids (doi:10.1371/journal.pone.0266929 , idpr R package)
corum_complex_forming	Indicator whether any of the identified proteins in the group are part of a macromolecular complex as identified in the CORUM database (doi:10.1093/nar/gkac1015, source: https://mips.helmholtz-muenchen.de/corum/#download)		protein_ids_in_additional_WT_p62_interactors	Representative UniProt protein IDs of the protein groups associated with the GO term		corum_complex_forming	Indicator whether any of the identified proteins in the group are part of a macromolecular complex as identified in the CORUM database (doi:10.1093/nar/gkac1015, source: https://mips.helmholtz-muenchen.de/corum/#download)
karyotype-independent_p62_interactor	Indicator whether the protein was identified to be significantly enriched in the p62 pulldown (FDR < 0.05) in all karyotypes (HCT116 WT, 13/3, 5/4)		gene_symbols_in_additional_WT_p62_interactors	Corresponding gene symbols of the protein groups associated with the GO term		karyotype-independent_p62_interactor	Indicator whether the protein was identified to be significantly enriched in the p62 pulldown (FDR < 0.05) in all karyotypes (HCT116 WT, 13/3, 5/4)
additional_WT_p62_interactor	Indicator whether the protein was identified to be significantly enriched in the p62 pulldown (FDR < 0.05) in WT HCT116, excluding kayrotype-independent hits		overlap_with_additional_13/3_p62_interactors	Number of identified p62 interactors in 13/3 cells (excluding karyotype-independent) that map to the Go term		additional_OE_p62_interactor	Indicator whether the protein was identified to be significantly enriched in the p62 pulldown (FDR < 0.05) in WT HCT116, excluding kayrotype-independent hits and hits in GFP wild-type control (p < 0.05)
additional_tr13_p62_interactor	Indicator whether the protein was identified to be significantly enriched in the p62 pulldown (FDR < 0.05) in 13/3 HCT116, excluding kayrotype-independent hits		p_value_for_additional_13/3_p62_interactors	P-value of the hypergeometric test evaluating the significance of the over-representation of GO term proteins in the p62 interactors of 13/3 cells (excluding karyotype-independent interactors, DMSO n = 12, BafA1 n = 30) relative to the representation in all robustly identified protein groups in the experiment (N = 1240)		logFC_GFP_P62_vs_IGG	Log2 fold change in average LFQ protein intensities between p62 protein pulldown in GFP control wild type and unspecific IgG binding
additional_te5_p62_interactor	Indicator whether the protein was identified to be significantly enriched in the p62 pulldown (FDR < 0.05) in 5/4 HCT116, excluding kayrotype-independent hits		FDR_for_additional_13/3_p62_interactors	P-value adjusted for false discovery rate (FDR), only GO terms with more than one protein in the additional p62 interactors of 13/3 cells are considered		t_statistic_GFP_P62_vs_IGG	Student's t-test t-statistic of change in average LFQ protein intensities between p62 protein pulldown in GFP control wild type and unspecific IgG binding
logFC_WT_P62_vs_IGG	Log2 fold change in average LFQ protein intensities between p62 protein pulldown in wild type and unspecific IgG binding		protein_ids_in_additional_13/3_p62_interactors	Representative UniProt protein IDs of the protein groups associated with the GO term		p_value_GFP_P62_vs_IGG	Student's t-test p-value of change in average LFQ protein intensities between p62 protein pulldown in GFP control wild type and unspecific IgG binding
t_statistic_WT_P62_vs_IGG	Student's t-test t-statistic of change in average LFQ protein intensities between p62 protein pulldown in wild type and unspecific IgG binding		gene_symbols_in_additional_13/3_p62_interactors	Corresponding gene symbols of the protein groups associated with the GO term		FDR_GFP_P62_vs_IGG	Student's t-test p-value of change in average LFQ protein intensities between p62 protein pulldown in GFP control wild type and unspecific IgG binding, adjusted for false discovery rate (FDR) using Benjamini-Hochberg method
p_value_WT_P62_vs_IGG	Student's t-test p-value of change in average LFQ protein intensities between p62 protein pulldown in wild type and unspecific IgG binding		overlap_with_additional_5/4_p62_interactors	Number of identified p62 interactors in 5/4 cells (excluding karyotype-independent) that map to the Go term		logFC_GFP_P62_vs_OE_IGG	Log2 fold change in average LFQ protein intensities between p62 protein pulldown in GFP control wild type and unspecific IgG binding in p62-overexpressing wild type
FDR_WT_P62_vs_IGG	Student's t-test p-value of change in average LFQ protein intensities between p62 protein pulldown in wild type and unspecific IgG binding, adjusted for false discovery rate (FDR) using Benjamini-Hochberg method		p_value_for_additional_5/4_p62_interactors	P-value of the hypergeometric test evaluating the significance of the over-representation of GO term proteins in the p62 interactors of 5/4 cells (excluding karyotype-independent interactors, DMSO n = 26, BafA1 n = 42) relative to the representation in all robustly identified protein groups in the experiment (N = 1240)		t_statistic_GFP_P62_vs_OE_IGG	Student's t-test t-statistic of change in average LFQ protein intensities between p62 protein pulldown in GFP control wild type and unspecific IgG binding in p62-pverexpressing wild type
logFC_WT_P62_vs_13/3_IGG	Log2 fold change in average LFQ protein intensities between p62 protein pulldown in wild type and unspecific IgG binding in 13/3		FDR_for_additional_5/4_p62_interactors	P-value adjusted for false discovery rate (FDR), only GO terms with more than one protein in the additional p62 interactors of 5/4 cells are considered		p_value_GFP_P62_vs_OE_IGG	Student's t-test p-value of change in average LFQ protein intensities between p62 protein pulldown in GFP control wild type and unspecific IgG binding in p62-overexpressing wild type
t_statistic_WT_P62_vs_13/3_IGG	Student's t-test t-statistic of change in average LFQ protein intensities between p62 protein pulldown in wild type and unspecific IgG binding in 13/3		protein_ids_in_5/4_p62_interactors	Representative UniProt protein IDs of the protein groups associated with the GO term		FDR_GFP_P62_vs_OE_IGG	Student's t-test p-value of change in average LFQ protein intensities between p62 protein pulldown in GFP control wild type and unspecific IgG binding in p62-overexpressing wild type, adjusted for false discovery rate (FDR) using Benjamini-Hochberg method
p_value_WT_P62_vs_13/3_IGG	Student's t-test p-value of change in average LFQ protein intensities between p62 protein pulldown in wild type and unspecific IgG binding in 13/3		gene_symbols_in_5/4_p62_interactors	Corresponding gene symbols of the protein groups associated with the GO term		logFC_OE_P62_vs_IGG	Log2 fold change in average LFQ protein intensities between p62 protein pulldown in p62-overexpressing wild type and unspecific IgG binding
FDR_WT_P62_vs_13/3_IGG	Student's t-test p-value of change in average LFQ protein intensities between p62 protein pulldown in wild type and unspecific IgG binding in 13/3, adjusted for false discovery rate (FDR) using Benjamini-Hochberg method					t_statistic_OE_P62_vs_IGG	Student's t-test t-statistic of change in average LFQ protein intensities between p62 protein pulldown in p62-overexpressing wild type and unspecific IgG binding
logFC_WT_P62_vs_5/4_IGG	Log2 fold change in average LFQ protein intensities between p62 protein pulldown in wild type and unspecific IgG binding in 5/4					p_value_OE_P62_vs_IGG	Student's t-test p-value of change in average LFQ protein intensities between p62 protein pulldown in p62-overexpressing wild type and unspecific IgG binding
t_statistic_WT_P62_vs_5/4_IGG	Student's t-test t-statistic of change in average LFQ protein intensities between p62 protein pulldown in wild type and unspecific IgG binding in 5/4					FDR_OE_P62_vs_IGG	Student's t-test p-value of change in average LFQ protein intensities between p62 protein pulldown p62-overexpressing wild type and unspecific IgG binding, adjusted for false discovery rate (FDR) using Benjamini-Hochberg method
p_value_WT_P62_vs_5/4_IGG	Student's t-test p-value of change in average LFQ protein intensities between p62 protein pulldown in wild type and unspecific IgG binding in 5/4					logFC_OE_P62_vs_GFP_IGG	Log2 fold change in average LFQ protein intensities between p62 protein pulldown in p62-overexpressing wild type and unspecific IgG binding in GFP control
FDR_WT_P62_vs_5/4_IGG	Student's t-test p-value of change in average LFQ protein intensities between p62 protein pulldown in wild type and unspecific IgG binding in 5/4, adjusted for false discovery rate (FDR) using Benjamini-Hochberg method					t_statistic_OE_P62_vs_GFP_IGG	Student's t-test t-statistic of change in average LFQ protein intensities between p62 protein pulldown in p62-overexpressing wild type and unspecific IgG binding in GFP control
logFC_13/3_P62_vs_IGG	Log2 fold change in average LFQ protein intensities between p62 protein pulldown in 13/3 and unspecific IgG binding					p_value_OE_P62_vs_GFP_IGG	Student's t-test p-value of change in average LFQ protein intensities between p62 protein in p62-overexpressing wild type and unspecific IgG binding in GFP control
t_statistic_13/3_P62_vs_IGG	Student's t-test t-statistic of change in average LFQ protein intensities between p62 protein pulldown in 13/3 and unspecific IgG binding					FDR_OE_P62_vs_GFP_IGG	Student's t-test p-value of change in average LFQ protein intensities between p62 protein pulldown in p62-overexpressing wild type and unspecific IgG binding in GFP control, adjusted for false discovery rate (FDR) using Benjamini-Hochberg method
p_value_13/3_P62_vs_IGG	Student's t-test p-value of change in average LFQ protein intensities between p62 protein pulldown in 13/3 and unspecific IgG binding					GFP_IGG_01_post_imputation	Replicate 1 of log2 LFQ protein intensities of IgG pulldown in EGFP HCT116 including imputed values
FDR_13/3_P62_vs_IGG	Student's t-test p-value of change in average LFQ protein intensities between p62 protein pulldown in 13/3 and unspecific IgG binding, adjusted for false discovery rate (FDR) using Benjamini-Hochberg method					GFP_IGG_02_post_imputation	Replicate 2 of log2 LFQ protein intensities of IgG pulldown in EGFP HCT116 including imputed values
logFC_13/3_P62_vs_WT_IGG	Log2 fold change in average LFQ protein intensities between p62 protein pulldown in 13/3 and unspecific IgG binding in WT					GFP_IGG_03_post_imputation	Replicate 3 of log2 LFQ protein intensities of IgG pulldown in EGFP HCT116 including imputed values
t_statistic_13/3_P62_vs_WT_IGG	Student's t-test t-statistic of change in average LFQ protein intensities between p62 protein pulldown in 13/3 and unspecific IgG binding in WT					GFP_IGG_04_post_imputation	Replicate 4 of log2 LFQ protein intensities of IgG pulldown in EGFP HCT116 including imputed values
p_value_13/3_P62_vs_WT_IGG	Student's t-test p-value of change in average LFQ protein intensities between p62 protein pulldown in 13/3 and unspecific IgG binding in WT					OE_IGG_01_post_imputation	Replicate 1 of log2 LFQ protein intensities of IgG pulldown in EGFP-p62 HCT116 including imputed values
FDR_value_13/3_P62_vs_WT_IGG	Student's t-test p-value of change in average LFQ protein intensities between p62 protein pulldown in 13/3 and unspecific IgG binding in WT, adjusted for false discovery rate (FDR) using Benjamini-Hochberg method					OE_IGG_02_post_imputation	Replicate 2 of log2 LFQ protein intensities of IgG pulldown in EGFP-p62 HCT116 including imputed values
logFC_13/3_P62_vs_5/4_IGG	Log2 fold change in average LFQ protein intensities between p62 protein pulldown in 13/3 and unspecific IgG binding in 5/4					OE_IGG_03_post_imputation	Replicate 3 of log2 LFQ protein intensities of IgG pulldown in EGFP-p62 HCT116 including imputed values
t_statistic_13/3_P62_vs_5/4_IGG	Student's t-test t-statistic of change in average LFQ protein intensities between p62 protein pulldown in 13/3 and unspecific IgG binding in 5/4					OE_IGG_04_post_imputation	Replicate 4 of log2 LFQ protein intensities of IgG pulldown in EGFP-p62 HCT116 including imputed values
p_value_13/3_P62_vs_5/4_IGG	Student's t-test p-value of change in average LFQ protein intensities between p62 protein pulldown in 13/3 and unspecific IgG binding in 5/4					GFP_P62_01_post_imputation	Replicate 1 of log2 LFQ protein intensities of p62 pulldown in EGFP HCT116 including imputed values
FDR_13/3_P62_vs_5/4_IGG	Student's t-test p-value of change in average LFQ protein intensities between p62 protein pulldown in 13/3 and unspecific IgG binding in 5/4, adjusted for false discovery rate (FDR) using Benjamini-Hochberg method					GFP_P62_02_post_imputation	Replicate 2 of log2 LFQ protein intensities of p62 pulldown in EGFP HCT116 including imputed values
logFC_5/4_P62_vs_IGG	Log2 fold change in average LFQ protein intensities between p62 protein pulldown in 5/4 and unspecific IgG binding					GFP_P62_03_post_imputation	Replicate 3 of log2 LFQ protein intensities of p62 pulldown in EGFP HCT116 including imputed values
t_statistic_5/4_P62_vs_IGG	Student's t-test t-statistic of change in average LFQ protein intensities between p62 protein pulldown in 5/4 and unspecific IgG binding					GFP_P62_04_post_imputation	Replicate 4 of log2 LFQ protein intensities of p62 pulldown in EGFP HCT116 including imputed values
p_value_5/4_P62_vs_IGG	Student's t-test p-value of change in average LFQ protein intensities between p62 protein pulldown in 5/4 and unspecific IgG binding					OE_P62_01_post_imputation	Replicate 1 of log2 LFQ protein intensities of p62 pulldown in EGFP-p62 HCT116 including imputed values
FDR_5/4_P62_vs_IGG	Student's t-test p-value of change in average LFQ protein intensities between p62 protein pulldown in 5/4 and unspecific IgG binding, adjusted for false discovery rate (FDR) using Benjamini-Hochberg method					OE_P62_02_post_imputation	Replicate 2 of log2 LFQ protein intensities of p62 pulldown in EGFP-p62 HCT116 including imputed values
logFC_5/4_P62_vs_WT_IGG	Log2 fold change in average LFQ protein intensities between p62 protein pulldown in 5/4 and unspecific IgG binding in WT					OE_P62_03_post_imputation	Replicate 3 of log2 LFQ protein intensities of p62 pulldown in EGFP-p62 HCT116 including imputed values
t_statistic_5/4_P62_vs_WT_IGG	Student's t-test t-statistic of change in average LFQ protein intensities between p62 protein pulldown in 5/4 and unspecific IgG binding in WT					OE_P62_04_post_imputation	Replicate 4 of log2 LFQ protein intensities of p62 pulldown in EGFP-p62 HCT116 including imputed values
p_value_5/4_P62_vs_WT_IGG	Student's t-test p-value of change in average LFQ protein intensities between p62 protein pulldown in 5/4 and unspecific IgG binding in WT					GFP_IGG_01	Replicate 1 of log2 LFQ protein intensities of IgG pulldown in EGFP HCT116 without imputed values
FDR_5/4_P62_vs_WT_IGG	Student's t-test p-value of change in average LFQ protein intensities between p62 protein pulldown in 5/4 and unspecific IgG binding in WT, adjusted for false discovery rate (FDR) using Benjamini-Hochberg method					GFP_IGG_02	Replicate 2 of log2 LFQ protein intensities of IgG pulldown in EGFP HCT116 without imputed values
logFC_5/4_P62_vs_13/3_IGG	Log2 fold change in average LFQ protein intensities between p62 protein pulldown in 5/4 and unspecific IgG binding in 13/3					GFP_IGG_03	Replicate 3 of log2 LFQ protein intensities of IgG pulldown in EGFP HCT116 without imputed values
t_statistic_5/4_P62_vs_13/3_IGG	Student's t-test t-statistic of change in average LFQ protein intensities between p62 protein pulldown in 5/4 and unspecific IgG binding in 13/3					GFP_IGG_04	Replicate 4 of log2 LFQ protein intensities of IgG pulldown in EGFP HCT116 without imputed values
p_value_5/4_P62_vs_13/3_IGG	Student's t-test p-value of change in average LFQ protein intensities between p62 protein pulldown in 5/4 and unspecific IgG binding in 13/3					OE_IGG_01	Replicate 1 of log2 LFQ protein intensities of IgG pulldown in EGFP-p62 HCT116 without imputed values
FDR_5/4_P62_vs_13/3_IGG	Student's t-test p-value of change in average LFQ protein intensities between p62 protein pulldown in 5/4 and unspecific IgG binding in 13/3, adjusted for false discovery rate (FDR) using Benjamini-Hochberg method					OE_IGG_02	Replicate 2 of log2 LFQ protein intensities of IgG pulldown in EGFP-p62 HCT116 without imputed values
WT_IGG_01_post_imputation	Replicate 1 of log2 LFQ protein intensities of IgG pulldown in wild type HCT116 including imputed values					OE_IGG_03	Replicate 3 of log2 LFQ protein intensities of IgG pulldown in EGFP-p62 HCT116 without imputed values
WT_IGG_02_post_imputation	Replicate 2 of log2 LFQ protein intensities of IgG pulldown in wild type HCT116 including imputed values					OE_IGG_04	Replicate 4 of log2 LFQ protein intensities of IgG pulldown in EGFP-p62 HCT116 without imputed values
WT_IGG_03_post_imputation	Replicate 3 of log2 LFQ protein intensities of IgG pulldown in wild type HCT116 including imputed values					GFP_P62_01	Replicate 1 of log2 LFQ protein intensities of p62 pulldown in EGFP HCT116 without imputed values
WT_IGG_04_post_imputation	Replicate 4 of log2 LFQ protein intensities of IgG pulldown in wild type HCT116 including imputed values					GFP_P62_02	Replicate 2 of log2 LFQ protein intensities of p62 pulldown in EGFP HCT116 without imputed values
13/3_IGG_01_post_imputation	Replicate 1 of log2 LFQ protein intensities of IgG pulldown in 13/3 HCT116 including imputed values					GFP_P62_03	Replicate 3 of log2 LFQ protein intensities of p62 pulldown in EGFP HCT116 without imputed values
13/3_IGG_02_post_imputation	Replicate 2 of log2 LFQ protein intensities of IgG pulldown in 13/3 HCT116 including imputed values					GFP_P62_04	Replicate 4 of log2 LFQ protein intensities of p62 pulldown in EGFP HCT116 without imputed values
13/3_IGG_03_post_imputation	Replicate 3 of log2 LFQ protein intensities of IgG pulldown in 13/3 HCT116 including imputed values					OE_P62_01	Replicate 1 of log2 LFQ protein intensities of p62 pulldown in EGFP-p62 HCT116 without imputed values
13/3_IGG_04_post_imputation	Replicate 4 of log2 LFQ protein intensities of IgG pulldown in 13/3 HCT116 including imputed values					OE_P62_02	Replicate 2 of log2 LFQ protein intensities of p62 pulldown in EGFP-p62 HCT116 without imputed values
5/4_IGG_01_post_imputation	Replicate 1 of log2 LFQ protein intensities of IgG pulldown in 5/4 HCT116 including imputed values					OE_P62_03	Replicate 3 of log2 LFQ protein intensities of p62 pulldown in EGFP-p62 HCT116 without imputed values
5/4_IGG_02_post_imputation	Replicate 2 of log2 LFQ protein intensities of IgG pulldown in 5/4 HCT116 including imputed values					OE_P62_04	Replicate 4 of log2 LFQ protein intensities of p62 pulldown in EGFP-p62 HCT116 without imputed values
5/4_IGG_03_post_imputation	Replicate 3 of log2 LFQ protein intensities of IgG pulldown in 5/4 HCT116 including imputed values
5/4_IGG_04_post_imputation	Replicate 4 of log2 LFQ protein intensities of IgG pulldown in 5/4 HCT116 including imputed values
WT_P62_01_post_imputation	Replicate 1 of log2 LFQ protein intensities of p62 pulldown in wild type HCT116 including imputed values
WT_P62_02_post_imputation	Replicate 2 of log2 LFQ protein intensities of p62 pulldown in wild type HCT116 including imputed values
WT_P62_03_post_imputation	Replicate 3 of log2 LFQ protein intensities of p62 pulldown in wild type HCT116 including imputed values
WT_P62_04_post_imputation	Replicate 4 of log2 LFQ protein intensities of p62 pulldown in wild type HCT116 including imputed values
13/3_P62_01_post_imputation	Replicate 1 of log2 LFQ protein intensities of p62 pulldown in 13/3 HCT116 including imputed values
13/3_P62_02_post_imputation	Replicate 2 of log2 LFQ protein intensities of p62 pulldown in 13/3 HCT116 including imputed values
13/3_P62_03_post_imputation	Replicate 3 of log2 LFQ protein intensities of p62 pulldown in 13/3 HCT116 including imputed values
13/3_P62_04_post_imputation	Replicate 4 of log2 LFQ protein intensities of p62 pulldown in 13/3 HCT116 including imputed values
5/4_P62_01_post_imputation	Replicate 1 of log2 LFQ protein intensities of p62 pulldown in 5/4 HCT116 including imputed values
5/4_P62_02_post_imputation	Replicate 2 of log2 LFQ protein intensities of p62 pulldown in 5/4 HCT116 including imputed values
5/4_P62_03_post_imputation	Replicate 3 of log2 LFQ protein intensities of p62 pulldown in 5/4 HCT116 including imputed values
5/4_P62_04_post_imputation	Replicate 4 of log2 LFQ protein intensities of p62 pulldown in 5/4 HCT116 including imputed values
WT_IGG_01	Replicate 1 of log2 LFQ protein intensities of IgG pulldown in wild type HCT116 without imputed values
WT_IGG_02	Replicate 2 of log2 LFQ protein intensities of IgG pulldown in wild type HCT116 without imputed values
WT_IGG_03	Replicate 3 of log2 LFQ protein intensities of IgG pulldown in wild type HCT116 without imputed values
WT_IGG_04	Replicate 4 of log2 LFQ protein intensities of IgG pulldown in wild type HCT116 without imputed values
13/3_IGG_01	Replicate 1 of log2 LFQ protein intensities of IgG pulldown in 13/3 HCT116 without imputed values
13/3_IGG_02	Replicate 2 of log2 LFQ protein intensities of IgG pulldown in 13/3 HCT116 without imputed values
13/3_IGG_03	Replicate 3 of log2 LFQ protein intensities of IgG pulldown in 13/3 HCT116 without imputed values
13/3_IGG_04	Replicate 4 of log2 LFQ protein intensities of IgG pulldown in 13/3 HCT116 without imputed values
5/4_IGG_01	Replicate 1 of log2 LFQ protein intensities of IgG pulldown in 5/4 HCT116 without imputed values
5/4_IGG_02	Replicate 2 of log2 LFQ protein intensities of IgG pulldown in 5/4 HCT116 without imputed values
5/4_IGG_03	Replicate 3 of log2 LFQ protein intensities of IgG pulldown in 5/4 HCT116 without imputed values
5/4_IGG_04	Replicate 4 of log2 LFQ protein intensities of IgG pulldown in 5/4 HCT116 without imputed values
WT_P62_01	Replicate 1 of log2 LFQ protein intensities of p62 pulldown in wild type HCT116 without imputed values
WT_P62_02	Replicate 2 of log2 LFQ protein intensities of p62 pulldown in wild type HCT116 without imputed values
WT_P62_03	Replicate 3 of log2 LFQ protein intensities of p62 pulldown in wild type HCT116 without imputed values
WT_P62_04	Replicate 4 of log2 LFQ protein intensities of p62 pulldown in wild type HCT116 without imputed values
13/3_P62_01	Replicate 1 of log2 LFQ protein intensities of p62 pulldown in 13/3 HCT116 without imputed values
13/3_P62_02	Replicate 2 of log2 LFQ protein intensities of p62 pulldown in 13/3 HCT116 without imputed values
13/3_P62_03	Replicate 3 of log2 LFQ protein intensities of p62 pulldown in 13/3 HCT116 without imputed values
13/3_P62_04	Replicate 4 of log2 LFQ protein intensities of p62 pulldown in 13/3 HCT116 without imputed values
5/4_P62_01	Replicate 1 of log2 LFQ protein intensities of p62 pulldown in 5/4 HCT116 without imputed values
5/4_P62_02	Replicate 2 of log2 LFQ protein intensities of p62 pulldown in 5/4 HCT116 without imputed values
5/4_P62_03	Replicate 3 of log2 LFQ protein intensities of p62 pulldown in 5/4 HCT116 without imputed values
5/4_P62_04	Replicate 4 of log2 LFQ protein intensities of p62 pulldown in 5/4 HCT116 without imputed values

## Sheet: p62_interactors_BafA1
UniProt_protein_ids	single_UniProt_protein_id	HGNC_gene_name	Ensembl_gene_ids	NCBI_gene_id	gene_chromosome_arm	MitoCarta3.0	MitoCarta3.0_localization	targetP2.0_MTS_prediction	ScaledHydrophobicity	corum_complex_forming	karyotype-independent_p62_interactor	additional_WT_p62_interactor	additional_13/3_p62_interactor	additional_5/4_p62_interactor	logFC_WT_P62_vs_IGG	t_statistic_WT_P62_vs_IGG	p_value_WT_P62_vs_IGG	FDR_WT_P62_vs_IGG	logFC_WT_P62_vs_13/3_IGG	t_statistic_WT_P62_vs_13/3_IGG	p_value_WT_P62_vs_13/3_IGG	FDR_WT_P62_vs_13/3_IGG	logFC_WT_P62_vs_5/4_IGG	t_statistic_WT_P62_vs_5/4_IGG	p_value_WT_P62_vs_5/4_IGG	FDR_WT_P62_vs_5/4_IGG	logFC_13/3_P62_vs_IGG	t_statistic_13/3_P62_vs_IGG	p_value_13/3_P62_vs_IGG	FDR_13/3_P62_vs_IGG	logFC_13/3_P62_vs_WT_IGG	t_statistic_13/3_P62_vs_WT_IGG	p_value_13/3_P62_vs_WT_IGG	FDR_value_13/3_P62_vs_WT_IGG	logFC_13/3_P62_vs_5/4_IGG	t_statistic_13/3_P62_vs_5/4_IGG	p_value_13/3_P62_vs_5/4_IGG	FDR_13/3_P62_vs_5/4_IGG	logFC_5/4_P62_vs_IGG	t_statistic_5/4_P62_vs_IGG	p_value_5/4_P62_vs_IGG	FDR_5/4_P62_vs_IGG	logFC_5/4_P62_vs_WT_IGG	t_statistic_5/4_P62_vs_WT_IGG	p_value_5/4_P62_vs_WT_IGG	FDR_5/4_P62_vs_WT_IGG	logFC_5/4_P62_vs_13/3_IGG	t_statistic_5/4_P62_vs_13/3_IGG	p_value_5/4_P62_vs_13/3_IGG
A0A0B4J1Y9;A0A0B4J1V6;A0A0B4J1V0;A0A0A0MS15	A0A0B4J1Y9	IGHV3-72	ENSG00000211943;ENSG00000211965;ENSG00000211976;ENSG00000225698		14q	FALSE		FALSE	0.664488	FALSE	TRUE	FALSE	FALSE	FALSE	3.75727	9.98924	0.000171832	0.00643251	3.75727	9.98924	0.000171832	0.00437392	3.75727	9.98924	0.000171832	0.00153518	4.76064	38.5983	2.01982e-08	5.25424e-06	4.76064	38.5983	2.01982e-08	6.02579e-06	4.76064	38.5983	2.01982e-08	2.16878e-06	3.75784	6.71351	0.000530766	0.00363631	3.75784	6.71351	0.000530766	0.00220652	3.75784	6.71351	0.000530766
B4DLN1;Q9UBX3;Q9UBX3-2;I3L1E8	B4DLN1	SLC25A10	ENSG00000183048;ENSG00000262660	1468	17q	TRUE	MIM	FALSE	0.670381	FALSE	TRUE	FALSE	FALSE	FALSE	3.42814	10.5094	0.00013464	0.00643251	5.83527	20.2561	9.40615e-07	0.000263372	5.83527	20.2561	9.40615e-07	0.000110589	5.29904	26.038	2.11646e-07	2.06472e-05	2.89191	13.1714	4.5049e-05	0.000806377	5.29904	26.038	2.11646e-07	1.39472e-05	5.81754	29.376	1.03144e-07	7.94735e-06	3.41041	16.0539	1.7081e-05	0.000171069	5.81754	29.376	1.03144e-07
B8ZZD4;Q86VP1-2;Q86VP1;Q86VP1-4;Q86VP1-3;H7C3L5;C9J7J4	B8ZZD4	TAX1BP1	ENSG00000106052	8887	7p	FALSE		FALSE	0.541393	FALSE	TRUE	FALSE	FALSE	FALSE	2.86951	14.9466	5.64706e-06	0.000968072	2.86951	14.9466	5.64706e-06	0.000592942	2.86951	14.9466	5.64706e-06	0.000211252	3.54592	26.6655	1.83664e-07	2.01571e-05	3.54592	26.6655	1.83664e-07	2.73965e-05	3.54592	26.6655	1.83664e-07	1.31473e-05	2.9638	17.0224	2.62911e-06	5.64383e-05	2.9638	17.0224	2.62911e-06	4.82735e-05	2.9638	17.0224	2.62911e-06
P16070;P16070-12;H0YD13;P16070-8;P16070-7;P16070-5;P16070-6;P16070-4;P16070-17;P16070-3;P16070-16;P16070-10;P16070-11;P16070-13;P16070-14;P16070-18;H0Y2P0;H0YCV9;H0Y5E4;H0YDW7;H0YE40;P16070-9;P16070-15;H0YDX6;E9PKC6;P16070-19;H0YD17;J3KN83;Q86UZ1	P16070	CD44	ENSG00000026508	960	11p	FALSE		FALSE	0.713202	TRUE	TRUE	FALSE	FALSE	FALSE	3.21986	10.6957	3.94211e-05	0.0030856	3.21986	10.6957	3.94211e-05	0.00183965	1.34428	3.79465	0.0126979	0.0346866	3.77108	19.7618	1.08884e-06	7.35383e-05	3.77108	19.7618	1.08884e-06	7.49621e-05	1.8955	8.51083	0.000368348	0.00141255	1.961	15.6657	1.92654e-05	0.000248395	3.83658	34.7674	3.77244e-08	4.98717e-06	3.83658	34.7674	3.77244e-08
K7EM91;O43291-2;O43291;K7ESI5;K7EQZ3;K7EKQ0;K7ES27	K7EM91	SPINT2	ENSG00000167642;ENSG00000267748	10653	19q	FALSE		FALSE	0.758048	FALSE	TRUE	FALSE	FALSE	FALSE	2.80468	12.6162	5.55725e-05	0.00368061	2.80468	12.6162	5.55725e-05	0.00211318	2.80468	12.6162	5.55725e-05	0.000743531	2.58659	14.4208	6.96513e-06	0.000203846	2.58659	14.4208	6.96513e-06	0.000194806	2.58659	14.4208	6.96513e-06	8.6228e-05	2.67621	21.2117	7.15727e-07	2.50391e-05	2.67621	21.2117	7.15727e-07	2.4415e-05	2.67621	21.2117	7.15727e-07
O75323;O75323-2;H7C333;C9K068;C9J7B1;F8WBI5	O75323	GBAS	ENSG00000146729	2631	7p	TRUE	Matrix	TRUE	0.545321	FALSE	TRUE	FALSE	FALSE	FALSE	5.19009	11.2724	2.91456e-05	0.00278826	4.59723	10.283	0.00014951	0.00418629	5.04052	15.59	1.97294e-05	0.000405932	5.47386	12.8542	5.07365e-05	0.0010865	6.06672	13.608	9.77606e-06	0.00025734	5.91714	20.1769	5.52928e-06	7.66073e-05	6.14957	17.5736	1.09408e-05	0.000163858	6.29914	13.286	1.12414e-05	0.000128113	5.70628	12.2274	6.47148e-05
P04406;E7EUT5;O14556	P04406	GAPDH	ENSG00000105679;ENSG00000111640	26330;2597	19q	FALSE		FALSE	0.604603	TRUE	TRUE	FALSE	FALSE	FALSE	2.15408	6.57696	0.000592689	0.0189002	1.70845	5.12857	0.00216002	0.0236279	1.48348	4.59038	0.00372954	0.0139519	1.94242	11.8166	2.21999e-05	0.000573281	2.38804	15.6387	4.32971e-06	0.000143522	1.71744	11.9984	2.03228e-05	0.000176336	2.07062	10.8998	3.53664e-05	0.000399578	2.74122	13.8955	8.65276e-06	0.000112147	2.29559	11.1196	3.153e-05
P19474;P19474-2;H0YDP8	P19474	TRIM21	ENSG00000132109	6737	11p	FALSE		FALSE	0.58681	FALSE	TRUE	FALSE	FALSE	FALSE	3.5599	14.2625	7.42973e-06	0.000968072	3.5599	14.2625	7.42973e-06	0.000693442	3.5599	14.2625	7.42973e-06	0.00023518	5.4507	40.2782	1.56557e-08	5.25424e-06	5.4507	40.2782	1.56557e-08	6.02579e-06	5.4507	40.2782	1.56557e-08	1.92118e-06	6.11092	39.2312	1.83265e-08	3.87423e-06	6.11092	39.2312	1.83265e-08	3.9765e-06	6.11092	39.2312	1.83265e-08
P62979;A0A2R8Y422	P62979	RPS27A	ENSG00000143947	6233	2p	FALSE		FALSE	0.561881	TRUE	TRUE	FALSE	FALSE	FALSE	2.07683	10.8572	3.61707e-05	0.0030856	1.48591	6.47558	0.000644049	0.010843	1.42868	9.79288	6.52539e-05	0.000813696	2.23549	10.077	5.54405e-05	0.00113202	2.82642	15.5236	4.5217e-06	0.000143599	2.17827	16.3067	3.38581e-06	5.81682e-05	1.33148	7.89079	0.000219573	0.00181288	1.97963	9.4613	7.93555e-05	0.000540763	1.38871	5.67684	0.00128705
Q13501;E7EMC7;E3W990;D6RBF1;C9J6J8	Q13501	SQSTM1	ENSG00000161011	8878	5q	FALSE		FALSE	0.584019	TRUE	TRUE	FALSE	FALSE	FALSE	8.16762	38.7758	1.96516e-08	1.69201e-05	9.82472	27.1034	1.6668e-07	7.00056e-05	6.60285	35.7963	3.16921e-08	1.30413e-05	10.3773	30.442	8.3389e-08	1.04594e-05	8.72023	51.0538	3.78891e-09	3.39107e-06	7.15546	52.1444	3.33846e-09	1.83197e-06	7.56895	49.2216	4.71576e-09	1.63568e-06	9.13371	49.5419	4.53614e-09	2.99839e-06	10.7908	31.0187	7.45542e-08
Q13772;Q13772-3;Q13772-4;B4DF87;B4DZ85;Q13772-2	Q13772	NCOA4	ENSG00000266412	8031	10q	FALSE		FALSE	0.579317	FALSE	TRUE	FALSE	FALSE	FALSE	3.38333	8.85332	0.000115478	0.00584863	3.38333	8.85332	0.000115478	0.00346435	3.38333	8.85332	0.000115478	0.00122396	2.40601	18.638	1.5395e-06	7.50934e-05	2.40601	18.638	1.5395e-06	8.58653e-05	2.40601	18.638	1.5395e-06	3.7302e-05	2.41374	15.9314	3.88277e-06	7.45985e-05	2.41374	15.9314	3.88277e-06	6.41627e-05	2.41374	15.9314	3.88277e-06
Q14145;K7EQX2;K7ESE0;K7EJ49;K7EJD8;K7EPZ3	Q14145	KEAP1	ENSG00000079999	9817	19p	FALSE		FALSE	0.617393	TRUE	TRUE	FALSE	FALSE	FALSE	3.8053	8.462	0.000148813	0.00643251	3.8053	8.462	0.000148813	0.00418629	3.8053	8.462	0.000148813	0.0014284	5.03445	34.4577	3.97959e-08	6.98816e-06	5.03445	34.4577	3.97959e-08	8.90433e-06	5.03445	34.4577	3.97959e-08	3.41847e-06	3.10542	15.4242	4.6956e-06	8.3999e-05	3.10542	15.4242	4.6956e-06	7.38998e-05	3.10542	15.4242	4.6956e-06
Q14596;Q14596-2;B7Z5R6	Q14596	NBR1	ENSG00000188554	4077	17q	TRUE	IMS	FALSE	0.663048	TRUE	TRUE	FALSE	FALSE	FALSE	4.02195	15.5874	4.41415e-06	0.000968072	4.02195	15.5874	4.41415e-06	0.000529698	4.02195	15.5874	4.41415e-06	0.000201825	5.16777	23.9924	3.44383e-07	2.7488e-05	5.16777	23.9924	3.44383e-07	3.27967e-05	5.16777	23.9924	3.44383e-07	1.83981e-05	4.09557	27.0342	1.6924e-07	9.08256e-06	4.09557	27.0342	1.6924e-07	1.01698e-05	4.09557	27.0342	1.6924e-07
Q14764;H3BQK6;H3BRL2;H3BUK7;H3BNF6;H3BP76;H3BPZ2;H3BNF2;H3BUP3;I3L155;H3BQE7	Q14764	MVP	ENSG00000013364	9961	16p	FALSE		FALSE	0.560895	FALSE	TRUE	FALSE	FALSE	FALSE	5.91808	18.7863	7.8705e-06	0.000968072	4.18114	18.5777	1.5693e-06	0.000320197	4.18114	18.5777	1.5693e-06	0.000120961	5.56396	50.0538	4.26535e-09	3.74498e-06	7.30089	34.1811	4.03088e-07	3.27967e-05	5.56396	50.0538	4.26535e-09	1.83197e-06	4.88942	32.8903	5.25526e-08	5.24018e-06	6.62636	27.2197	1.25206e-06	3.31044e-05	4.88942	32.8903	5.25526e-08
Q16891-2;Q16891;B9A067;Q16891-4;C9J406;Q16891-3;H7C463;A0A087WYS0;D6RAW4	Q16891-2	IMMT	ENSG00000132305	10989	2p	TRUE	MIM	TRUE	0.640448	TRUE	TRUE	FALSE	FALSE	FALSE	1.35978	6.88172	0.000464438	0.01538	1.97556	12.873	1.351e-05	0.000945699	0.922316	6.57032	0.000595904	0.00360679	2.52619	16.2106	3.50565e-06	0.000123118	1.91042	9.57888	7.39854e-05	0.00108103	1.47295	10.3029	4.88445e-05	0.000313115	2.08751	23.7392	3.66805e-07	1.57481e-05	2.52498	15.3466	4.83669e-06	7.43501e-05	3.14075	29.188	1.0717e-07
Q96EL3;B9A051	Q96EL3	MRPL53	ENSG00000204822	116540	2p	TRUE	Matrix	TRUE	0.587262	TRUE	TRUE	FALSE	FALSE	FALSE	2.61976	10.1341	5.3682e-05	0.00368061	2.61976	10.1341	5.3682e-05	0.00211318	2.61976	10.1341	5.3682e-05	0.000743531	2.00004	10.2173	0.00015419	0.00229455	2.00004	10.2173	0.00015419	0.00176923	2.00004	10.2173	0.00015419	0.000725641	2.74279	17.9435	1.92667e-06	4.77221e-05	2.74279	17.9435	1.92667e-06	4.39148e-05	2.74279	17.9435	1.92667e-06
Q9BPW8;H7C2U6;F8WCR5;C9JDV8	Q9BPW8	NIPSNAP1	ENSG00000184117	8508	22q	TRUE	Matrix	TRUE	0.52273	FALSE	TRUE	FALSE	FALSE	FALSE	5.91063	8.89099	0.000112751	0.00584863	2.66547	5.44272	0.00159828	0.0197435	6.51765	15.7638	4.13168e-06	0.000200022	2.98541	9.7262	6.78398e-05	0.00129485	6.23057	11.4458	2.66899e-05	0.000597187	6.83759	42.9672	1.06361e-08	1.92118e-06	7.05745	35.7293	3.20487e-08	4.12787e-06	6.45043	11.5851	2.48902e-05	0.000230921	3.20528	9.75751	6.6611e-05
Q9NX00	Q9NX00	TMEM160	ENSG00000130748	54958	19q	FALSE		TRUE	0.721238	FALSE	TRUE	FALSE	FALSE	FALSE	5.32439	17.4295	2.28712e-06	0.000968072	5.32439	17.4295	2.28712e-06	0.000320197	5.32439	17.4295	2.28712e-06	0.000156859	5.57408	32.6832	5.45725e-08	7.98577e-06	5.57408	32.6832	5.45725e-08	9.76847e-06	5.57408	32.6832	5.45725e-08	4.26161e-06	5.39704	37.4842	2.40635e-08	3.87423e-06	5.39704	37.4842	2.40635e-08	3.9765e-06	5.39704	37.4842	2.40635e-08
P10644;P10644-2;K7EPB2;K7EM13;K7EK41;K7EJ40;K7EID3;K7EIE5;K7EMZ6;K7EPR5;X6RAV4;K7EMU2;K7EQK3;H7BYW5;P31321;C9JSK5;K7EKR1	P10644	PRKAR1A	ENSG00000108946;ENSG00000188191	5573;5575	17q	FALSE		FALSE	0.566894	FALSE	FALSE	TRUE	TRUE	FALSE	2.33442	11.5534	2.52868e-05	0.00272149	2.33442	11.5534	2.52868e-05	0.00132756	2.33442	11.5534	2.52868e-05	0.000446542	3.03145	19.2013	1.29098e-06	7.50934e-05	3.03145	19.2013	1.29098e-06	8.25304e-05	3.03145	19.2013	1.29098e-06	3.57726e-05	#N/A	#N/A	#N/A	#N/A	#N/A	#N/A	#N/A	#N/A	#N/A	#N/A	#N/A
Q7Z7H8;Q7Z7H8-2	Q7Z7H8	MRPL10	ENSG00000159111	124995	17q	TRUE	Matrix	TRUE	0.628524	TRUE	FALSE	TRUE	TRUE	FALSE	2.93055	7.18268	0.000368117	0.0126779	2.93055	7.18268	0.000368117	0.00736234	2.93055	7.18268	0.000368117	0.00265817	1.98447	8.57275	0.000138365	0.00216937	1.98447	8.57275	0.000138365	0.00165116	1.98447	8.57275	0.000138365	0.000663998	#N/A	#N/A	#N/A	#N/A	#N/A	#N/A	#N/A	#N/A	#N/A	#N/A	#N/A
P01709;P01706	P01709	#N/A			#N/A	FALSE		FALSE	0.599643	FALSE	FALSE	TRUE	FALSE	FALSE	2.7795	7.20534	0.000802297	0.0246706	2.7795	7.20534	0.000802297	0.0120345	2.7795	7.20534	0.000802297	0.00443741	#N/A	#N/A	#N/A	#N/A	#N/A	#N/A	#N/A	#N/A	#N/A	#N/A	#N/A	#N/A	#N/A	#N/A	#N/A	#N/A	#N/A	#N/A	#N/A	#N/A	#N/A	#N/A	#N/A
Q01650	Q01650	SLC7A5	ENSG00000103257	8140	16q	FALSE		FALSE	0.784619	FALSE	FALSE	TRUE	FALSE	FALSE	1.47244	6.80784	0.00104173	0.0301776	1.47244	6.80784	0.00104173	0.0145035	1.47244	6.80784	0.00104173	0.00529227	#N/A	#N/A	#N/A	#N/A	#N/A	#N/A	#N/A	#N/A	#N/A	#N/A	#N/A	#N/A	#N/A	#N/A	#N/A	#N/A	#N/A	#N/A	#N/A	#N/A	#N/A	#N/A	#N/A
Q58FF8	Q58FF8	HSP90AB2P			#N/A	FALSE		FALSE	0.612619	FALSE	FALSE	TRUE	FALSE	FALSE	3.56019	10.0602	0.000166093	0.00643251	3.56019	10.0602	0.000166093	0.00435993	3.56019	10.0602	0.000166093	0.00152	#N/A	#N/A	#N/A	#N/A	#N/A	#N/A	#N/A	#N/A	#N/A	#N/A	#N/A	#N/A	#N/A	#N/A	#N/A	#N/A	#N/A	#N/A	#N/A	#N/A	#N/A	#N/A	#N/A
A0A2R8Y4F5;H0YFD6;P40939;A0A2R8YG21;A0A2R8Y688;P40939-2	A0A2R8Y4F5	HADHA	ENSG00000084754	3030	2p	TRUE	MIM	TRUE	0.65299	TRUE	FALSE	FALSE	TRUE	TRUE	0.831148	1.11103	0.317104	0.58969	-0.263785	-0.500752	0.634381	0.807394	-0.703989	-1.3212	0.234581	0.336272	2.31692	9.34314	8.52119e-05	0.00159183	3.41185	6.72714	0.00110017	0.0074034	1.87672	7.20125	0.00036297	0.00139817	1.70489	6.51561	0.000623182	0.00413741	3.24003	6.37881	0.00140134	0.00482165	2.14509	8.61183	0.000134882
E5RHG8;Q15369;R4GMY8;Q15369-2	E5RHG8	TCEB1	ENSG00000154582	6921	8q	FALSE		FALSE	0.578254	TRUE	FALSE	FALSE	TRUE	TRUE	#N/A	#N/A	#N/A	#N/A	#N/A	#N/A	#N/A	#N/A	#N/A	#N/A	#N/A	#N/A	2.17128	17.8382	1.99476e-06	8.04055e-05	2.17128	17.8382	1.99476e-06	8.58653e-05	2.17128	17.8382	1.99476e-06	4.12058e-05	1.89644	5.93525	0.0040399	0.0204858	1.89644	5.93525	0.0040399	0.0108995	1.89644	5.93525	0.0040399
P55084-2;P55084;B5MD38;F5GZQ3;C9JEY0;C9JE81;C9K0M0	P55084-2	HADHB	ENSG00000138029	3032	2p	TRUE	MIM	TRUE	0.618849	TRUE	FALSE	FALSE	TRUE	TRUE	0.57273	1.65669	0.14866	0.437619	-0.106466	-0.329417	0.753036	0.873688	-0.393743	-1.19449	0.277362	0.378555	1.25956	8.43522	0.000151473	0.00229299	1.93875	10.031	5.69073e-05	0.000948533	0.972279	5.97261	0.00098796	0.00295775	1.22579	7.18676	0.000366979	0.0027804	2.19226	10.9686	3.41098e-05	0.000285452	1.51307	9.59103	7.34548e-05
Q9BRX2	Q9BRX2	PELO	ENSG00000152684	53918	5q	FALSE		FALSE	0.640238	FALSE	FALSE	FALSE	TRUE	TRUE	#N/A	#N/A	#N/A	#N/A	#N/A	#N/A	#N/A	#N/A	#N/A	#N/A	#N/A	#N/A	1.01238	6.89506	0.000982658	0.0109212	1.01238	6.89506	0.000982658	0.00692503	1.01238	6.89506	0.000982658	0.00295775	1.29862	9.21826	0.000252233	0.00203048	1.29862	9.21826	0.000252233	0.00132322	1.29862	9.21826	0.000252233
Q9UBR2	Q9UBR2	CTSZ	ENSG00000101160	1522	20q	FALSE		FALSE	0.635476	FALSE	FALSE	FALSE	TRUE	TRUE	#N/A	#N/A	#N/A	#N/A	#N/A	#N/A	#N/A	#N/A	#N/A	#N/A	#N/A	#N/A	1.85531	7.9619	0.000208925	0.00277933	1.85531	7.9619	0.000208925	0.00219985	1.85531	7.9619	0.000208925	0.000888446	3.45044	27.5223	1.52123e-07	8.90614e-06	3.45044	27.5223	1.52123e-07	1.00554e-05	3.45044	27.5223	1.52123e-07
Q14517;A0A087WVP1;D6RCE4	Q14517	FAT1	ENSG00000083857	2195	4q	FALSE		FALSE	0.774476	FALSE	FALSE	FALSE	TRUE	FALSE	#N/A	#N/A	#N/A	#N/A	#N/A	#N/A	#N/A	#N/A	#N/A	#N/A	#N/A	#N/A	2.12715	15.9358	3.87638e-06	0.000130902	2.12715	15.9358	3.87638e-06	0.000133437	2.12715	15.9358	3.87638e-06	6.47295e-05	#N/A	#N/A	#N/A	#N/A	#N/A	#N/A	#N/A	#N/A	#N/A	#N/A	#N/A
E7EMV7;A0A0A0MRZ4;Q15025-7;Q15025-8;Q15025-5;Q15025-6;Q15025-4;Q15025-3;Q15025-2;Q15025;H0YC17;E7EW15	E7EMV7	TNIP1	ENSG00000145901	10318	5q	FALSE		FALSE	0.549143	TRUE	FALSE	FALSE	TRUE	FALSE	#N/A	#N/A	#N/A	#N/A	#N/A	#N/A	#N/A	#N/A	#N/A	#N/A	#N/A	#N/A	1.25719	8.5513	0.000360186	0.00465063	1.25719	8.5513	0.000360186	0.00319175	1.25719	8.5513	0.000360186	0.00139369	#N/A	#N/A	#N/A	#N/A	#N/A	#N/A	#N/A	#N/A	#N/A	#N/A	#N/A
A0A1B0GWJ2;A0A1B0GTJ8;A0A1B0GVK1;H0Y7H8;Q8NFD5-4;Q8NFD5;Q8NFD5-2;Q8NFD5-3;A0A1B0GV63;H0Y3S9;H0Y2R3	A0A1B0GWJ2	ARID1B	ENSG00000049618	57492	6q	FALSE		FALSE	0.670687	TRUE	FALSE	FALSE	TRUE	FALSE	#N/A	#N/A	#N/A	#N/A	#N/A	#N/A	#N/A	#N/A	#N/A	#N/A	#N/A	#N/A	1.39354	8.21926	0.000175065	0.00251979	1.39354	8.21926	0.000175065	0.00198334	1.39354	8.21926	0.000175065	0.000775161	#N/A	#N/A	#N/A	#N/A	#N/A	#N/A	#N/A	#N/A	#N/A	#N/A	#N/A
Q13557-8;E9PF82;Q13557-11;Q13557-6;Q13557;Q13557-10;Q13557-12;E9PBG7;D6R938;Q13557-4;Q13557-3;Q13557-5;Q13557-9;Q9UQM7-2;Q9UQM7;H0Y9J2;E9PBE8;E7EQE4;H0Y9C2;D6RFJ0;E7ETC9;E7ERS6;D6RHX9	Q13557-8	CAMK2D	ENSG00000058404;ENSG00000070808;ENSG00000145349	816;815;817	7p	FALSE		FALSE	0.608381	TRUE	FALSE	FALSE	TRUE	FALSE	#N/A	#N/A	#N/A	#N/A	#N/A	#N/A	#N/A	#N/A	#N/A	#N/A	#N/A	#N/A	0.648757	5.0597	0.00231136	0.0198958	0.648757	5.0597	0.00231136	0.0133462	0.648757	5.0597	0.00231136	0.00592673	#N/A	#N/A	#N/A	#N/A	#N/A	#N/A	#N/A	#N/A	#N/A	#N/A	#N/A
F8VQX7;Q9BZF1-3;Q9BZF1-2;Q9BZF1;F8VUA7;F8VVD3;F8VVE7;F8VZ43	F8VQX7	OSBPL8	ENSG00000091039	114882	12q	FALSE		FALSE	0.558778	FALSE	FALSE	FALSE	TRUE	FALSE	#N/A	#N/A	#N/A	#N/A	#N/A	#N/A	#N/A	#N/A	#N/A	#N/A	#N/A	#N/A	1.77926	11.5521	2.53028e-05	0.00063474	1.77926	11.5521	2.53028e-05	0.000580668	1.77926	11.5521	2.53028e-05	0.000201061	#N/A	#N/A	#N/A	#N/A	#N/A	#N/A	#N/A	#N/A	#N/A	#N/A	#N/A
F8WAS3;Q16718;C9IZN5;A0A087X1G1;H7BYD0;Q16718-2	F8WAS3	NDUFA5	ENSG00000128609	4698	7q	TRUE	MIM	FALSE	0.564583	TRUE	FALSE	FALSE	TRUE	FALSE	#N/A	#N/A	#N/A	#N/A	#N/A	#N/A	#N/A	#N/A	#N/A	#N/A	#N/A	#N/A	3.09609	10.8912	3.5528e-05	0.000820885	3.09609	10.8912	3.5528e-05	0.000722673	3.09609	10.8912	3.5528e-05	0.000250152	#N/A	#N/A	#N/A	#N/A	#N/A	#N/A	#N/A	#N/A	#N/A	#N/A	#N/A
H3BPJ9;O96000-2;O96000;H3BV16	H3BPJ9	NDUFB10	ENSG00000140990	4716	16p	TRUE	MIM	FALSE	0.593667	TRUE	FALSE	FALSE	TRUE	FALSE	#N/A	#N/A	#N/A	#N/A	#N/A	#N/A	#N/A	#N/A	#N/A	#N/A	#N/A	#N/A	0.90528	5.19757	0.00347407	0.0274233	0.90528	5.19757	0.00347407	0.0177336	0.90528	5.19757	0.00347407	0.00822101	#N/A	#N/A	#N/A	#N/A	#N/A	#N/A	#N/A	#N/A	#N/A	#N/A	#N/A
J3QRD1;P51648;P51648-2;J3QS00;I3L1M4;J3KTD9;I3L2W1	J3QRD1	ALDH3A2	ENSG00000072210	224	17p	TRUE	Membrane	FALSE	0.666038	FALSE	FALSE	FALSE	TRUE	FALSE	#N/A	#N/A	#N/A	#N/A	#N/A	#N/A	#N/A	#N/A	#N/A	#N/A	#N/A	#N/A	1.43585	5.23914	0.00335622	0.0270345	1.43585	5.23914	0.00335622	0.0175031	1.43585	5.23914	0.00335622	0.00798613	#N/A	#N/A	#N/A	#N/A	#N/A	#N/A	#N/A	#N/A	#N/A	#N/A	#N/A
O60488-2;O60488;D6RFW9;D6RDA8;D6RD96;D6RF95;H0Y9A0	O60488-2	ACSL4	ENSG00000068366	2182	Xq	FALSE		FALSE	0.7322	FALSE	FALSE	FALSE	TRUE	FALSE	#N/A	#N/A	#N/A	#N/A	#N/A	#N/A	#N/A	#N/A	#N/A	#N/A	#N/A	#N/A	1.29585	7.27977	0.00076505	0.00883834	1.29585	7.27977	0.00076505	0.00567813	1.29585	7.27977	0.00076505	0.00243399	#N/A	#N/A	#N/A	#N/A	#N/A	#N/A	#N/A	#N/A	#N/A	#N/A	#N/A
O75306-2;O75306	O75306-2	NDUFS2	ENSG00000158864	4720	1q	TRUE	MIM	TRUE	0.637476	TRUE	FALSE	FALSE	TRUE	FALSE	#N/A	#N/A	#N/A	#N/A	#N/A	#N/A	#N/A	#N/A	#N/A	#N/A	#N/A	#N/A	1.99758	9.76811	6.62008e-05	0.00129165	1.99758	9.76811	6.62008e-05	0.00102155	1.99758	9.76811	6.62008e-05	0.000386847	#N/A	#N/A	#N/A	#N/A	#N/A	#N/A	#N/A	#N/A	#N/A	#N/A	#N/A
O75380;D6RBT3	O75380	NDUFS6	ENSG00000145494	4726	5p	TRUE	MIM	TRUE	0.608929	TRUE	FALSE	FALSE	TRUE	FALSE	#N/A	#N/A	#N/A	#N/A	#N/A	#N/A	#N/A	#N/A	#N/A	#N/A	#N/A	#N/A	2.06308	10.5772	0.000130539	0.00208387	2.06308	10.5772	0.000130539	0.00157881	2.06308	10.5772	0.000130539	0.000640758	#N/A	#N/A	#N/A	#N/A	#N/A	#N/A	#N/A	#N/A	#N/A	#N/A	#N/A
P53597;H7C233	P53597	SUCLG1	ENSG00000163541	8802	2p	TRUE	Matrix	TRUE	0.658714	TRUE	FALSE	FALSE	TRUE	FALSE	#N/A	#N/A	#N/A	#N/A	#N/A	#N/A	#N/A	#N/A	#N/A	#N/A	#N/A	#N/A	3.40558	17.8082	2.01472e-06	8.04055e-05	3.40558	17.8082	2.01472e-06	8.58653e-05	3.40558	17.8082	2.01472e-06	4.12058e-05	#N/A	#N/A	#N/A	#N/A	#N/A	#N/A	#N/A	#N/A	#N/A	#N/A	#N/A
P82933	P82933	MRPS9	ENSG00000135972	64965	2q	TRUE	Matrix	TRUE	0.585714	TRUE	FALSE	FALSE	TRUE	FALSE	#N/A	#N/A	#N/A	#N/A	#N/A	#N/A	#N/A	#N/A	#N/A	#N/A	#N/A	#N/A	0.907258	8.13131	0.000185869	0.00263215	0.907258	8.13131	0.000185869	0.00207941	0.907258	8.13131	0.000185869	0.000818778	#N/A	#N/A	#N/A	#N/A	#N/A	#N/A	#N/A	#N/A	#N/A	#N/A	#N/A
Q14258	Q14258	TRIM25	ENSG00000121060	7706	17q	FALSE		FALSE	0.654571	TRUE	FALSE	FALSE	TRUE	FALSE	#N/A	#N/A	#N/A	#N/A	#N/A	#N/A	#N/A	#N/A	#N/A	#N/A	#N/A	#N/A	1.29457	4.8138	0.00295873	0.0245072	1.29457	4.8138	0.00295873	0.0159522	1.29457	4.8138	0.00295873	0.00717951	#N/A	#N/A	#N/A	#N/A	#N/A	#N/A	#N/A	#N/A	#N/A	#N/A	#N/A
Q8N5K1;A0A2R8Y540;I3L1N9;D6RCF4	Q8N5K1	CISD2	ENSG00000145354	493856	4q	FALSE		FALSE	0.640738	TRUE	FALSE	FALSE	TRUE	FALSE	#N/A	#N/A	#N/A	#N/A	#N/A	#N/A	#N/A	#N/A	#N/A	#N/A	#N/A	#N/A	1.85327	6.00684	0.000958784	0.0107925	1.85327	6.00684	0.000958784	0.00684249	1.85327	6.00684	0.000958784	0.00291023	#N/A	#N/A	#N/A	#N/A	#N/A	#N/A	#N/A	#N/A	#N/A	#N/A	#N/A
Q92504	Q92504	SLC39A7	ENSG00000112473;ENSG00000206288;ENSG00000224399;ENSG00000226614;ENSG00000227402;ENSG00000229802	7922	6p	FALSE		FALSE	0.750238	FALSE	FALSE	FALSE	TRUE	FALSE	#N/A	#N/A	#N/A	#N/A	#N/A	#N/A	#N/A	#N/A	#N/A	#N/A	#N/A	#N/A	1.54074	8.87851	0.000113646	0.00188267	1.54074	8.87851	0.000113646	0.00143259	1.54074	8.87851	0.000113646	0.000576889	#N/A	#N/A	#N/A	#N/A	#N/A	#N/A	#N/A	#N/A	#N/A	#N/A	#N/A
Q92616	Q92616	GCN1L1	ENSG00000089154	10985	12q	FALSE		FALSE	0.674571	TRUE	FALSE	FALSE	TRUE	FALSE	0.375953	1.87672	0.109653	0.387651	0.797521	3.0468	0.0226045	0.120941	0.866098	3.62744	0.0109988	0.031986	0.918511	4.34187	0.00486538	0.0355984	0.496944	3.88453	0.00812799	0.0340425	0.987088	5.41381	0.00164235	0.0044504	0.022551	0.0768493	0.941242	0.954582	-0.467593	-1.77711	0.125879	0.189535	-0.046026	-0.147312	0.887711
Q96K37;H7C1I0;Q96K37-2	Q96K37	SLC35E1	ENSG00000127526	79939	19p	FALSE		FALSE	0.723762	FALSE	FALSE	FALSE	TRUE	FALSE	#N/A	#N/A	#N/A	#N/A	#N/A	#N/A	#N/A	#N/A	#N/A	#N/A	#N/A	#N/A	1.67577	14.7569	6.08612e-06	0.000190843	1.67577	14.7569	6.08612e-06	0.000175712	1.67577	14.7569	6.08612e-06	8.29837e-05	#N/A	#N/A	#N/A	#N/A	#N/A	#N/A	#N/A	#N/A	#N/A	#N/A	#N/A
Q9NVV4;Q9NVV4-2;Q5T852;Q5T851	Q9NVV4	MTPAP	ENSG00000107951	55149	10p	TRUE	Matrix	TRUE	0.594873	FALSE	FALSE	FALSE	TRUE	FALSE	#N/A	#N/A	#N/A	#N/A	#N/A	#N/A	#N/A	#N/A	#N/A	#N/A	#N/A	#N/A	2.03367	17.1674	2.50089e-06	9.54688e-05	2.03367	17.1674	2.50089e-06	9.73173e-05	2.03367	17.1674	2.50089e-06	4.67014e-05	#N/A	#N/A	#N/A	#N/A	#N/A	#N/A	#N/A	#N/A	#N/A	#N/A	#N/A
Q9UHD2;F5GZI4;F5H206;F5H1A3	Q9UHD2	TBK1	ENSG00000183735	29110	12q	FALSE		FALSE	0.593	TRUE	FALSE	FALSE	TRUE	FALSE	#N/A	#N/A	#N/A	#N/A	#N/A	#N/A	#N/A	#N/A	#N/A	#N/A	#N/A	#N/A	2.06548	11.1368	0.000101788	0.00171865	2.06548	11.1368	0.000101788	0.00135971	2.06548	11.1368	0.000101788	0.000526723	#N/A	#N/A	#N/A	#N/A	#N/A	#N/A	#N/A	#N/A	#N/A	#N/A	#N/A
Q9UKK3	Q9UKK3	PARP4	ENSG00000102699	143	13q	FALSE		FALSE	0.686286	FALSE	FALSE	FALSE	TRUE	FALSE	0.325774	0.93233	0.387145	0.633711	0.325774	0.93233	0.387145	0.631461	0.325774	0.93233	0.387145	0.50019	3.07536	16.6695	2.97449e-06	0.000108817	3.07536	16.6695	2.97449e-06	0.000106487	3.07536	16.6695	2.97449e-06	5.21447e-05	0.399694	1.21668	0.278019	0.429363	0.399694	1.21668	0.278019	0.370505	0.399694	1.21668	0.278019
Q9ULC5-3;Q9ULC5;Q9ULC5-4;Q9UKU0-6;E7EPM6;E7ERD7;C9J8C7;P33121-3;Q9UKU0-1;Q9UKU0-8;H0Y9U7;B7Z3Z9;P33121;Q9UKU0-5;Q9UKU0-3;Q9UKU0;P33121-2;Q9UKU0-2;Q9UKU0-9	Q9ULC5-3	ACSL5	ENSG00000151726;ENSG00000164398;ENSG00000197142	2180;23305;51703	4q	TRUE	MOM	FALSE	0.673351	FALSE	FALSE	FALSE	TRUE	FALSE	0.39007	0.76103	0.475475	0.688041	-0.843562	-1.70067	0.139911	0.355151	1.78357	3.67272	0.0104205	0.0310726	1.09193	4.87226	0.00278798	0.0233128	2.32557	8.99079	0.000105881	0.00137338	3.71906	18.5897	1.5633e-06	3.7302e-05	#N/A	#N/A	#N/A	#N/A	#N/A	#N/A	#N/A	#N/A	#N/A	#N/A	#N/A
Q9Y277;Q9Y277-2;E5RJN6;E5RHZ6;E5RHE1;E5RK27;E5RFP6	Q9Y277	VDAC3	ENSG00000078668	7419	8p	TRUE	MOM	FALSE	0.559452	FALSE	FALSE	FALSE	TRUE	FALSE	#N/A	#N/A	#N/A	#N/A	#N/A	#N/A	#N/A	#N/A	#N/A	#N/A	#N/A	#N/A	1.25498	7.61659	0.000266932	0.003498	1.25498	7.61659	0.000266932	0.00259678	1.25498	7.61659	0.000266932	0.00110238	#N/A	#N/A	#N/A	#N/A	#N/A	#N/A	#N/A	#N/A	#N/A	#N/A	#N/A
A0A2R8YGD1;A0A2R8YD45;O14773-2;O14773;A0A2R8Y7U1;A0A2R8YDY1;A0A2R8Y7I4	A0A2R8YGD1	TPP1	ENSG00000166340	1200	11p	FALSE		FALSE	0.648457	FALSE	FALSE	FALSE	FALSE	TRUE	#N/A	#N/A	#N/A	#N/A	#N/A	#N/A	#N/A	#N/A	#N/A	#N/A	#N/A	#N/A	#N/A	#N/A	#N/A	#N/A	#N/A	#N/A	#N/A	#N/A	#N/A	#N/A	#N/A	#N/A	4.00202	27.2294	1.24985e-06	3.65866e-05	4.00202	27.2294	1.24985e-06	3.31044e-05	4.00202	27.2294	1.24985e-06
A2IDC7;Q4TT37;A2IDC6;Q13084	A2IDC7	MRPL28	ENSG00000086504	10573	16p	TRUE	Matrix	TRUE	0.561905	TRUE	FALSE	FALSE	FALSE	TRUE	#N/A	#N/A	#N/A	#N/A	#N/A	#N/A	#N/A	#N/A	#N/A	#N/A	#N/A	#N/A	#N/A	#N/A	#N/A	#N/A	#N/A	#N/A	#N/A	#N/A	#N/A	#N/A	#N/A	#N/A	2.57474	17.7069	1.05405e-05	0.000161621	2.57474	17.7069	1.05405e-05	0.000124808	2.57474	17.7069	1.05405e-05
E7ESL0;J3KQY1;Q9NWU5;Q9NWU5-2;Q9NWU5-3	E7ESL0	MRPL22	ENSG00000082515	29093	5q	TRUE	Matrix	TRUE	0.575635	TRUE	FALSE	FALSE	FALSE	TRUE	#N/A	#N/A	#N/A	#N/A	#N/A	#N/A	#N/A	#N/A	#N/A	#N/A	#N/A	#N/A	#N/A	#N/A	#N/A	#N/A	#N/A	#N/A	#N/A	#N/A	#N/A	#N/A	#N/A	#N/A	3.32495	9.73625	6.74424e-05	0.000658074	3.32495	9.73625	6.74424e-05	0.000469257	3.32495	9.73625	6.74424e-05
H0Y9G6;E7ETU7;P09001;D6RC14;E9PF06	H0Y9G6	MRPL3	ENSG00000114686	11222	3q	TRUE	Matrix	TRUE	0.584167	TRUE	FALSE	FALSE	FALSE	TRUE	#N/A	#N/A	#N/A	#N/A	#N/A	#N/A	#N/A	#N/A	#N/A	#N/A	#N/A	#N/A	#N/A	#N/A	#N/A	#N/A	#N/A	#N/A	#N/A	#N/A	#N/A	#N/A	#N/A	#N/A	2.5136	11.3823	2.75609e-05	0.000328689	2.5136	11.3823	2.75609e-05	0.000246185	2.5136	11.3823	2.75609e-05
F5H702;F5H8D0;Q96GC5-3;Q96GC5	F5H702	MRPL48	ENSG00000175581	51642	11q	TRUE	Matrix	FALSE	0.629762	TRUE	FALSE	FALSE	FALSE	TRUE	#N/A	#N/A	#N/A	#N/A	#N/A	#N/A	#N/A	#N/A	#N/A	#N/A	#N/A	#N/A	#N/A	#N/A	#N/A	#N/A	#N/A	#N/A	#N/A	#N/A	#N/A	#N/A	#N/A	#N/A	1.5819	6.94054	0.000443527	0.00317368	1.5819	6.94054	0.000443527	0.00192876	1.5819	6.94054	0.000443527
Q86XJ1;G3V1N3;H0YIT6	Q86XJ1	GAS2L3	ENSG00000139354	283431	12q	FALSE		FALSE	0.590175	FALSE	FALSE	FALSE	FALSE	TRUE	#N/A	#N/A	#N/A	#N/A	#N/A	#N/A	#N/A	#N/A	#N/A	#N/A	#N/A	#N/A	#N/A	#N/A	#N/A	#N/A	#N/A	#N/A	#N/A	#N/A	#N/A	#N/A	#N/A	#N/A	1.01981	5.2514	0.00191721	0.0108504	2.06345	16.3573	1.55779e-05	0.000162506	1.20466	7.689	0.000253369
J3KPS3;P04075;H3BQN4;P04075-2;H3BUH7;H3BPS8;H3BR04;H3BMQ8;H3BU78;H3BR68;P09972	J3KPS3	ALDOA	ENSG00000109107;ENSG00000149925	230;226	17q	FALSE		FALSE	0.594619	FALSE	FALSE	FALSE	FALSE	TRUE	0.657625	1.22844	0.265279	0.541429	1.16122	1.96307	0.0972801	0.286415	0.249562	0.909345	0.398223	0.51209	0.826115	1.46867	0.192306	0.389044	0.322516	0.64111	0.545146	0.683341	-0.0855468	-0.418411	0.69021	0.738386	2.54024	7.61595	0.000267056	0.00209736	2.94831	5.19155	0.00203143	0.00642476	3.4519	5.55715	0.00143656
Q14197;J3KS15;J3QRF8	Q14197	ICT1	ENSG00000167862	3396	17q	TRUE	Matrix	TRUE	0.566119	FALSE	FALSE	FALSE	FALSE	TRUE	#N/A	#N/A	#N/A	#N/A	#N/A	#N/A	#N/A	#N/A	#N/A	#N/A	#N/A	#N/A	#N/A	#N/A	#N/A	#N/A	#N/A	#N/A	#N/A	#N/A	#N/A	#N/A	#N/A	#N/A	3.16949	17.2991	2.39069e-06	5.49858e-05	3.16949	17.2991	2.39069e-06	4.75768e-05	3.16949	17.2991	2.39069e-06
K7EKI4;K7ELF1;K7ELQ0;K7ES61;X6RAY8;Q9BYD3-2;Q9BYD3	K7EKI4	MRPL4	ENSG00000105364	51073	19p	TRUE	Matrix	TRUE	0.591365	TRUE	FALSE	FALSE	FALSE	TRUE	#N/A	#N/A	#N/A	#N/A	#N/A	#N/A	#N/A	#N/A	#N/A	#N/A	#N/A	#N/A	#N/A	#N/A	#N/A	#N/A	#N/A	#N/A	#N/A	#N/A	#N/A	#N/A	#N/A	#N/A	2.72197	11.564	2.51532e-05	0.000305635	2.72197	11.564	2.51532e-05	0.000230921	2.72197	11.564	2.51532e-05
O75487;O75487-2	O75487	GPC4	ENSG00000076716	2239	Xq	FALSE		FALSE	0.716333	FALSE	FALSE	FALSE	FALSE	TRUE	#N/A	#N/A	#N/A	#N/A	#N/A	#N/A	#N/A	#N/A	#N/A	#N/A	#N/A	#N/A	#N/A	#N/A	#N/A	#N/A	#N/A	#N/A	#N/A	#N/A	#N/A	#N/A	#N/A	#N/A	2.04679	13.5453	1.00432e-05	0.000157752	2.04679	13.5453	1.00432e-05	0.000124808	2.04679	13.5453	1.00432e-05
P05023-4;P05023;P05023-3;P05023-2;M0R116;A0A2R8YEY8;A0A0A0MT26;P13637;P13637-2;P13637-3;Q5TC01;Q5TC02	P05023-4	ATP1A1	ENSG00000105409;ENSG00000163399	478;476	19q	FALSE		FALSE	0.755347	FALSE	FALSE	FALSE	FALSE	TRUE	0.116291	0.614726	0.561308	0.761081	-0.109832	-0.274088	0.793209	0.89077	-0.718968	-5.33156	0.00177549	0.00789854	0.877526	2.22023	0.0681763	0.2197	1.10365	6.22545	0.000794119	0.00577834	0.26839	2.28257	0.062579	0.0963358	1.194	7.63734	0.000262961	0.0020907	2.02926	9.8966	6.14546e-05	0.00043679	1.80313	4.41458	0.0044971
P07858;R4GMQ5;E9PR54;E9PJ67;E9PCB3;E9PKQ7;E9PNL5;E9PHZ5;E9PLY3;E9PSG5;E9PQM1;E9PS78	P07858	CTSB	ENSG00000164733	1508	8p	FALSE		FALSE	0.585123	FALSE	FALSE	FALSE	FALSE	TRUE	#N/A	#N/A	#N/A	#N/A	#N/A	#N/A	#N/A	#N/A	#N/A	#N/A	#N/A	#N/A	#N/A	#N/A	#N/A	#N/A	#N/A	#N/A	#N/A	#N/A	#N/A	#N/A	#N/A	#N/A	3.48338	24.3877	3.12489e-07	1.43745e-05	3.48338	24.3877	3.12489e-07	1.47539e-05	3.48338	24.3877	3.12489e-07
X6R5C5;X6R8A1;P10619-2;P10619	X6R5C5	CTSA	ENSG00000064601	5476	20q	FALSE		FALSE	0.737429	TRUE	FALSE	FALSE	FALSE	TRUE	#N/A	#N/A	#N/A	#N/A	#N/A	#N/A	#N/A	#N/A	#N/A	#N/A	#N/A	#N/A	#N/A	#N/A	#N/A	#N/A	#N/A	#N/A	#N/A	#N/A	#N/A	#N/A	#N/A	#N/A	2.72633	18.6592	8.13898e-06	0.000134398	2.72633	18.6592	8.13898e-06	0.000109793	2.72633	18.6592	8.13898e-06
P20585	P20585	MSH3	ENSG00000113318	4437	5q	FALSE		FALSE	0.664571	TRUE	FALSE	FALSE	FALSE	TRUE	#N/A	#N/A	#N/A	#N/A	#N/A	#N/A	#N/A	#N/A	#N/A	#N/A	#N/A	#N/A	#N/A	#N/A	#N/A	#N/A	#N/A	#N/A	#N/A	#N/A	#N/A	#N/A	#N/A	#N/A	0.465864	4.67104	0.00342773	0.0180939	3.27845	22.7883	4.67664e-07	1.93204e-05	3.27845	22.7883	4.67664e-07
P29317	P29317	EPHA2	ENSG00000142627	1969	1p	FALSE		FALSE	0.799619	TRUE	FALSE	FALSE	FALSE	TRUE	#N/A	#N/A	#N/A	#N/A	#N/A	#N/A	#N/A	#N/A	#N/A	#N/A	#N/A	#N/A	#N/A	#N/A	#N/A	#N/A	#N/A	#N/A	#N/A	#N/A	#N/A	#N/A	#N/A	#N/A	2.01826	8.92862	0.000293573	0.00225073	2.01826	8.92862	0.000293573	0.00147009	2.01826	8.92862	0.000293573
P60709;A0A2R8Y793;G5E9R0;E7EVS6;A0A2R8YGF8;C9JUM1;C9JZR7;C9JTX5;A0A2R8YFE2;A0A2R8YEA7;Q9BYX7;F8WCH0	P60709	ACTB	ENSG00000075624;ENSG00000163017	60;72	7p	FALSE		FALSE	0.58916	TRUE	FALSE	FALSE	FALSE	TRUE	1.93917	2.20343	0.0922987	0.364142	2.23564	3.06168	0.0280481	0.136979	4.60938	7.85986	0.000224399	0.0018468	0.125424	0.294175	0.783258	0.863946	-0.171053	-0.402178	0.714493	0.806019	2.49916	9.093	0.0002692	0.00110643	3.98401	26.7198	1.3729e-06	3.68446e-05	1.3138	5.65526	0.0109463	0.025062	1.61028	4.95462	0.00773568
P68133;P68032;P63267;P62736;A6NL76;P63267-2;C9JFL5;F6UVQ4;F6QUT6;F8WB63;B8ZZJ2	P68133	ACTA1	ENSG00000107796;ENSG00000143632;ENSG00000159251;ENSG00000163017	59;58;70;72	10q	FALSE		FALSE	0.627619	TRUE	FALSE	FALSE	FALSE	TRUE	0.406589	1.41301	0.207368	0.495511	0.250175	0.576538	0.585215	0.776754	-0.0921902	-0.371481	0.723044	0.782981	0.343079	0.841402	0.432372	0.601621	0.499493	2.02631	0.0891177	0.192367	0.000713955	0.00358986	0.997252	0.998414	0.928938	4.43498	0.00439951	0.0219635	1.42772	5.59642	0.00138543	0.00479459	1.2713	3.07815	0.0217143
Q13405;H0YDP7;E9PI78;E9PNF1	Q13405	MRPL49	ENSG00000149792	740	11q	TRUE	Matrix	TRUE	0.547635	TRUE	FALSE	FALSE	FALSE	TRUE	#N/A	#N/A	#N/A	#N/A	#N/A	#N/A	#N/A	#N/A	#N/A	#N/A	#N/A	#N/A	#N/A	#N/A	#N/A	#N/A	#N/A	#N/A	#N/A	#N/A	#N/A	#N/A	#N/A	#N/A	2.79187	17.977	1.90555e-06	4.77221e-05	2.79187	17.977	1.90555e-06	4.39148e-05	2.79187	17.977	1.90555e-06
Q7Z2W9-2;Q7Z2W9;H3BUY0;F5H7V8	Q7Z2W9-2	MRPL21	ENSG00000197345	219927	11q	TRUE	Matrix	TRUE	0.608746	TRUE	FALSE	FALSE	FALSE	TRUE	#N/A	#N/A	#N/A	#N/A	#N/A	#N/A	#N/A	#N/A	#N/A	#N/A	#N/A	#N/A	#N/A	#N/A	#N/A	#N/A	#N/A	#N/A	#N/A	#N/A	#N/A	#N/A	#N/A	#N/A	2.4777	20.2762	9.35108e-07	3.01105e-05	2.4777	20.2762	9.35108e-07	2.68742e-05	2.4777	20.2762	9.35108e-07
Q8N5N7-2;Q8N5N7	Q8N5N7-2	MRPL50	ENSG00000136897	54534	9q	TRUE	Matrix	TRUE	0.540238	TRUE	FALSE	FALSE	FALSE	TRUE	#N/A	#N/A	#N/A	#N/A	#N/A	#N/A	#N/A	#N/A	#N/A	#N/A	#N/A	#N/A	#N/A	#N/A	#N/A	#N/A	#N/A	#N/A	#N/A	#N/A	#N/A	#N/A	#N/A	#N/A	2.53034	16.9009	2.74243e-06	5.69717e-05	2.53034	16.9009	2.74243e-06	4.88801e-05	2.53034	16.9009	2.74243e-06
Q8N983-4;H0Y6Y8;B1AL05;Q8N983-3;Q8N983-2;Q8N983;Q8N983-6;Q8N983-7;H0YBU8;M0R051	Q8N983-4	MRPL43	ENSG00000055950	84545	10q	TRUE	Matrix	FALSE	0.591032	TRUE	FALSE	FALSE	FALSE	TRUE	#N/A	#N/A	#N/A	#N/A	#N/A	#N/A	#N/A	#N/A	#N/A	#N/A	#N/A	#N/A	#N/A	#N/A	#N/A	#N/A	#N/A	#N/A	#N/A	#N/A	#N/A	#N/A	#N/A	#N/A	2.70105	21.0988	7.3873e-07	2.50391e-05	2.70105	21.0988	7.3873e-07	2.4415e-05	2.70105	21.0988	7.3873e-07
Q96A35;X6RJ73;X6RHI2	Q96A35	MRPL24	ENSG00000143314	79590	1q	TRUE	Matrix	TRUE	0.555	TRUE	FALSE	FALSE	FALSE	TRUE	#N/A	#N/A	#N/A	#N/A	#N/A	#N/A	#N/A	#N/A	#N/A	#N/A	#N/A	#N/A	#N/A	#N/A	#N/A	#N/A	#N/A	#N/A	#N/A	#N/A	#N/A	#N/A	#N/A	#N/A	2.2872	21.5693	6.48153e-07	2.45535e-05	2.2872	21.5693	6.48153e-07	2.38016e-05	2.2872	21.5693	6.48153e-07
Q96BD5-2;Q96BD5;Q96BD5-3;E9PLV4;E9PQM3;H0YEK2;A0A1B0GX09;E9PLU5	Q96BD5-2	PHF21A	ENSG00000135365	51317	11p	FALSE		FALSE	0.522024	TRUE	FALSE	FALSE	FALSE	TRUE	#N/A	#N/A	#N/A	#N/A	#N/A	#N/A	#N/A	#N/A	#N/A	#N/A	#N/A	#N/A	#N/A	#N/A	#N/A	#N/A	#N/A	#N/A	#N/A	#N/A	#N/A	#N/A	#N/A	#N/A	1.06213	5.77861	0.00117378	0.00719919	1.06213	5.77861	0.00117378	0.00426302	1.06213	5.77861	0.00117378
Q96CS3	Q96CS3	FAF2	ENSG00000113194	23197	5q	FALSE		FALSE	0.634857	TRUE	FALSE	FALSE	FALSE	TRUE	#N/A	#N/A	#N/A	#N/A	#N/A	#N/A	#N/A	#N/A	#N/A	#N/A	#N/A	#N/A	#N/A	#N/A	#N/A	#N/A	#N/A	#N/A	#N/A	#N/A	#N/A	#N/A	#N/A	#N/A	2.07745	13.145	4.54924e-05	0.000488285	2.07745	13.145	4.54924e-05	0.000342566	2.07745	13.145	4.54924e-05
Q96DV4;Q96DV4-2	Q96DV4	MRPL38	ENSG00000204316	64978	17q	TRUE	Matrix	TRUE	0.579381	TRUE	FALSE	FALSE	FALSE	TRUE	#N/A	#N/A	#N/A	#N/A	#N/A	#N/A	#N/A	#N/A	#N/A	#N/A	#N/A	#N/A	#N/A	#N/A	#N/A	#N/A	#N/A	#N/A	#N/A	#N/A	#N/A	#N/A	#N/A	#N/A	2.93515	17.5913	2.16581e-06	5.16586e-05	2.93515	17.5913	2.16581e-06	4.63894e-05	2.93515	17.5913	2.16581e-06
Q99536-2;Q99536-3;Q99536;K7EJM4;K7ENX2;K7EM19;K7ER81;K7ESA3	Q99536-2	VAT1	ENSG00000108828	10493	17q	FALSE		FALSE	0.649181	FALSE	FALSE	FALSE	FALSE	TRUE	#N/A	#N/A	#N/A	#N/A	#N/A	#N/A	#N/A	#N/A	#N/A	#N/A	#N/A	#N/A	#N/A	#N/A	#N/A	#N/A	#N/A	#N/A	#N/A	#N/A	#N/A	#N/A	#N/A	#N/A	3.6808	18.5458	8.3877e-06	0.000135042	3.6808	18.5458	8.3877e-06	0.000110885	3.6808	18.5458	8.3877e-06
Q9BYC8	Q9BYC8	MRPL32	ENSG00000106591	64983	7p	TRUE	Matrix	TRUE	0.656095	TRUE	FALSE	FALSE	FALSE	TRUE	#N/A	#N/A	#N/A	#N/A	#N/A	#N/A	#N/A	#N/A	#N/A	#N/A	#N/A	#N/A	#N/A	#N/A	#N/A	#N/A	#N/A	#N/A	#N/A	#N/A	#N/A	#N/A	#N/A	#N/A	3.8091	32.4497	5.69585e-08	5.24018e-06	3.8091	32.4497	5.69585e-08	6.27492e-06	3.8091	32.4497	5.69585e-08
Q9BYD1;E5RJI7;H0YAX3;E5RFI2	Q9BYD1	MRPL13	ENSG00000172172	28998	8q	TRUE	Matrix	FALSE	0.549714	TRUE	FALSE	FALSE	FALSE	TRUE	#N/A	#N/A	#N/A	#N/A	#N/A	#N/A	#N/A	#N/A	#N/A	#N/A	#N/A	#N/A	#N/A	#N/A	#N/A	#N/A	#N/A	#N/A	#N/A	#N/A	#N/A	#N/A	#N/A	#N/A	3.48586	27.6481	1.48047e-07	8.90614e-06	3.48586	27.6481	1.48047e-07	1.00554e-05	3.48586	27.6481	1.48047e-07
Q9BYD2;Q5SZR1	Q9BYD2	MRPL9	ENSG00000143436	65005	1q	TRUE	Matrix	TRUE	0.586786	TRUE	FALSE	FALSE	FALSE	TRUE	#N/A	#N/A	#N/A	#N/A	#N/A	#N/A	#N/A	#N/A	#N/A	#N/A	#N/A	#N/A	#N/A	#N/A	#N/A	#N/A	#N/A	#N/A	#N/A	#N/A	#N/A	#N/A	#N/A	#N/A	2.42881	16.2728	1.59802e-05	0.000223723	2.42881	16.2728	1.59802e-05	0.000162506	2.42881	16.2728	1.59802e-05
Q9BYD6;H0Y8N7	Q9BYD6	MRPL1	ENSG00000169288	65008	4q	TRUE	Matrix	TRUE	0.596286	TRUE	FALSE	FALSE	FALSE	TRUE	#N/A	#N/A	#N/A	#N/A	#N/A	#N/A	#N/A	#N/A	#N/A	#N/A	#N/A	#N/A	#N/A	#N/A	#N/A	#N/A	#N/A	#N/A	#N/A	#N/A	#N/A	#N/A	#N/A	#N/A	2.35155	17.0385	2.61446e-06	5.64383e-05	2.35155	17.0385	2.61446e-06	4.82735e-05	2.35155	17.0385	2.61446e-06
Q9BZE1;S4R369;A6NHR2;H0Y4J2	Q9BZE1	MRPL37	ENSG00000116221	51253	1p	TRUE	Matrix	TRUE	0.611619	TRUE	FALSE	FALSE	FALSE	TRUE	#N/A	#N/A	#N/A	#N/A	#N/A	#N/A	#N/A	#N/A	#N/A	#N/A	#N/A	#N/A	#N/A	#N/A	#N/A	#N/A	#N/A	#N/A	#N/A	#N/A	#N/A	#N/A	#N/A	#N/A	3.14898	29.0138	1.11065e-07	7.94735e-06	3.14898	29.0138	1.11065e-07	9.17679e-06	3.14898	29.0138	1.11065e-07
Q9H2W6;A0A087WT90	Q9H2W6	MRPL46	ENSG00000259494	26589	15q	TRUE	Matrix	TRUE	0.589143	TRUE	FALSE	FALSE	FALSE	TRUE	#N/A	#N/A	#N/A	#N/A	#N/A	#N/A	#N/A	#N/A	#N/A	#N/A	#N/A	#N/A	#N/A	#N/A	#N/A	#N/A	#N/A	#N/A	#N/A	#N/A	#N/A	#N/A	#N/A	#N/A	2.53153	10.0274	5.70215e-05	0.000592287	2.53153	10.0274	5.70215e-05	0.000414189	2.53153	10.0274	5.70215e-05
Q9H9J2	Q9H9J2	MRPL44	ENSG00000135900	65080	2q	TRUE	Matrix	TRUE	0.637	TRUE	FALSE	FALSE	FALSE	TRUE	#N/A	#N/A	#N/A	#N/A	#N/A	#N/A	#N/A	#N/A	#N/A	#N/A	#N/A	#N/A	#N/A	#N/A	#N/A	#N/A	#N/A	#N/A	#N/A	#N/A	#N/A	#N/A	#N/A	#N/A	2.3093	13.9425	3.4116e-05	0.000392334	2.3093	13.9425	3.4116e-05	0.000285452	2.3093	13.9425	3.4116e-05
Q9HD33;Q9HD33-2;Q9HD33-3	Q9HD33	MRPL47			#N/A	TRUE	Matrix	TRUE	0.593048	TRUE	FALSE	FALSE	FALSE	TRUE	#N/A	#N/A	#N/A	#N/A	#N/A	#N/A	#N/A	#N/A	#N/A	#N/A	#N/A	#N/A	#N/A	#N/A	#N/A	#N/A	#N/A	#N/A	#N/A	#N/A	#N/A	#N/A	#N/A	#N/A	2.47243	13.7428	3.66104e-05	0.000406502	2.47243	13.7428	3.66104e-05	0.000298759	2.47243	13.7428	3.66104e-05
Q9NVS2;Q5QPA5;Q9NVS2-2;Q9NVS2-3	Q9NVS2	MRPS18A	ENSG00000096080	55168	6p	TRUE	Matrix	TRUE	0.623333	TRUE	FALSE	FALSE	FALSE	TRUE	#N/A	#N/A	#N/A	#N/A	#N/A	#N/A	#N/A	#N/A	#N/A	#N/A	#N/A	#N/A	#N/A	#N/A	#N/A	#N/A	#N/A	#N/A	#N/A	#N/A	#N/A	#N/A	#N/A	#N/A	2.82333	16.6712	2.97264e-06	5.98243e-05	2.82333	16.6712	2.97264e-06	5.03824e-05	2.82333	16.6712	2.97264e-06
Q9NX20;E9PI14	Q9NX20	MRPL16	ENSG00000166902	54948	11q	TRUE	Matrix	TRUE	0.568262	TRUE	FALSE	FALSE	FALSE	TRUE	#N/A	#N/A	#N/A	#N/A	#N/A	#N/A	#N/A	#N/A	#N/A	#N/A	#N/A	#N/A	#N/A	#N/A	#N/A	#N/A	#N/A	#N/A	#N/A	#N/A	#N/A	#N/A	#N/A	#N/A	2.14019	5.51968	0.00148736	0.00878771	2.14019	5.51968	0.00148736	0.00504177	2.14019	5.51968	0.00148736
Q9P015;E5RHF4;E5RIZ4	Q9P015	MRPL15	ENSG00000137547	29088	8q	TRUE	Matrix	FALSE	0.612143	TRUE	FALSE	FALSE	FALSE	TRUE	#N/A	#N/A	#N/A	#N/A	#N/A	#N/A	#N/A	#N/A	#N/A	#N/A	#N/A	#N/A	#N/A	#N/A	#N/A	#N/A	#N/A	#N/A	#N/A	#N/A	#N/A	#N/A	#N/A	#N/A	3.60496	25.6842	2.29607e-07	1.13744e-05	3.60496	25.6842	2.29607e-07	1.16746e-05	3.60496	25.6842	2.29607e-07
A0A024R0Y4;O75478;A0A087WWR4;A0A087WTV5;O75478-2;A0A087WU71;A0A087WZS1;A0A0J9YXZ4	A0A024R0Y4	TADA2L	ENSG00000276234	6871	17q	FALSE		FALSE	0.568619	TRUE	FALSE	FALSE	FALSE	FALSE	-0.498736	-1.55222	0.195561	0.485612	0.261053	0.306721	0.788044	0.887341	-0.765978	-2.91295	0.0618485	0.123248	#N/A	#N/A	#N/A	#N/A	#N/A	#N/A	#N/A	#N/A	#N/A	#N/A	#N/A	#N/A	#N/A	#N/A	#N/A	#N/A	#N/A	#N/A	#N/A	#N/A	#N/A	#N/A	#N/A
A0A024R4M0;P46781;B5MCT8;C9JM19;F2Z3C0;A8MXK4	A0A024R4M0	RPS9	ENSG00000170889;ENSG00000274005;ENSG00000274626;ENSG00000274646;ENSG00000274950;ENSG00000275323;ENSG00000277079;ENSG00000277359;ENSG00000278081;ENSG00000278270	6203	19q	FALSE		FALSE	0.54954	TRUE	FALSE	FALSE	FALSE	FALSE	0.201796	0.890054	0.407705	0.639253	0.409626	2.44238	0.0503085	0.195295	0.302067	1.59144	0.162615	0.255239	-0.0580479	-0.579378	0.583417	0.714557	-0.265877	-1.45671	0.195455	0.32944	-0.165606	-1.23655	0.262461	0.324394	-0.128908	-1.13238	0.30069	0.452672	-0.229179	-1.36146	0.222273	0.311154	-0.0213494	-0.300108	0.774221
P46379-3;P46379;P46379-2;A0A0G2JK23;A0A024RCR6;P46379-5;P46379-4;A0A0G2JL47;A0A0G2JJM1;X6REW1;F6S6P2;F6VEM6;F6U341;F6WML8;F6X9W3;A0A1B0GX79;A0A0G2JJR8;F6XTU0;F6U1F2;F6UR09;F6TC96;H0Y710;H0Y4L1	P46379-3	BAG6	ENSG00000096155;ENSG00000204463;ENSG00000227761;ENSG00000228760;ENSG00000229524;ENSG00000233348;ENSG00000234651	7917	6p	FALSE		FALSE	0.602983	TRUE	FALSE	FALSE	FALSE	FALSE	#N/A	#N/A	#N/A	#N/A	#N/A	#N/A	#N/A	#N/A	#N/A	#N/A	#N/A	#N/A	#N/A	#N/A	#N/A	#N/A	#N/A	#N/A	#N/A	#N/A	#N/A	#N/A	#N/A	#N/A	#N/A	#N/A	#N/A	#N/A	#N/A	#N/A	#N/A	#N/A	#N/A	#N/A	#N/A
H0YN88;A0A075B716;H3BNC9;P08708;H0YN73;A0A0J9YYC4	H0YN88	RPS17	ENSG00000182774;ENSG00000260836	6218	15q	FALSE		FALSE	0.622083	TRUE	FALSE	FALSE	FALSE	FALSE	0.438856	1.41625	0.206461	0.495511	0.952424	2.9265	0.0264069	0.135461	0.461044	1.49585	0.185325	0.283499	0.212919	1.04315	0.337075	0.517074	-0.300649	-1.68687	0.142601	0.263694	-0.278461	-1.58818	0.163345	0.216588	0.17272	1.45105	0.196961	0.328609	0.150532	1.22129	0.267782	0.359764	0.6641	4.19275	0.00573172
A0A075B730;P58107	A0A075B730	EPPK1	ENSG00000261150	83481	8q	FALSE		FALSE	0.651238	FALSE	FALSE	FALSE	FALSE	FALSE	0.680381	1.50885	0.182072	0.463798	8.3288	36.2688	2.93032e-08	2.46147e-05	8.3288	36.2688	2.93032e-08	1.30413e-05	#N/A	#N/A	#N/A	#N/A	#N/A	#N/A	#N/A	#N/A	#N/A	#N/A	#N/A	#N/A	#N/A	#N/A	#N/A	#N/A	#N/A	#N/A	#N/A	#N/A	#N/A	#N/A	#N/A
A0A087WT20;Q9NV06;B3KME9;E5RHM4;A0A087X1F8;Q9NV06-2	A0A087WT20	DCAF13	ENSG00000164934	25879	8q	FALSE		FALSE	0.600724	FALSE	FALSE	FALSE	FALSE	FALSE	-0.380534	-1.01323	0.350052	0.617612	-0.285447	-0.639737	0.54598	0.748161	2.08711	5.46037	0.00157203	0.00718769	-0.617087	-1.9282	0.102098	0.270029	-0.712174	-3.3806	0.0148468	0.0533777	1.75547	7.89582	0.0002188	0.000925858	-0.43633	-1.92341	0.102779	0.213154	-2.90398	-13.4797	1.03315e-05	0.000124808	-2.80889	-8.69114	0.000128122
A0A087WTA8;P08123	A0A087WTA8	COL1A2	ENSG00000164692	1278	7q	FALSE		FALSE	0.684048	FALSE	FALSE	FALSE	FALSE	FALSE	-1.78336	-2.07338	0.0928394	0.364142	-1.53313	-1.76618	0.137623	0.35475	-2.06725	-2.44925	0.0579898	0.118095	-1.30474	-1.83474	0.125998	0.303085	-1.55498	-2.21685	0.0774348	0.172398	-1.83887	-2.69781	0.0428962	0.0695242	-1.32183	-1.31359	0.25926	0.41124	-1.03794	-1.00974	0.369741	0.45682	-0.787703	-0.758442	0.490419
P11940;A0A087WTT1;P11940-2;E7EQV3;E7ERJ7;H0YAR2;Q9H361;H0YBN4;H0YAP2;E5RGH3;E5RJB9;Q4VXU2;H0YB75;E5RH24;H0YB86;H0YAS6;Q4VXU2-2;H0YAS7;H0YC10;E5RHG7;H0YCC8;Q96DU9-2;Q96DU9;H0YEQ8;H0YER0;E5RGC4;H0Y6X6;Q5JQF8;E5RFD8	P11940	PABPC1	ENSG00000070756;ENSG00000090621;ENSG00000101104;ENSG00000151846;ENSG00000174740;ENSG00000184388;ENSG00000186288	26986;8761;80336;5042;140886;645974;340529	8q	TRUE	Matrix	FALSE	0.590479	TRUE	FALSE	FALSE	FALSE	FALSE	-0.477231	-2.76661	0.0325679	0.261528	-0.0146395	-0.101812	0.922223	0.965919	0.0814016	0.601229	0.569689	0.667766	-0.172092	-1.43127	0.202312	0.394636	-0.634684	-4.13699	0.00609914	0.0272936	-0.0760511	-0.69101	0.515389	0.580997	-0.768887	-2.45429	0.0495018	0.127559	-1.32752	-4.01046	0.00703471	0.017481	-0.864928	-2.72846	0.0342561
A0A087WVR3;A0A087WTW0;Q96T88;Q96T88-2;A0A087WWG9	A0A087WVR3	UHRF1	ENSG00000276043	29128	19p	FALSE		FALSE	0.584667	TRUE	FALSE	FALSE	FALSE	FALSE	-0.306753	-2.47125	0.0483759	0.298121	1.56431	9.8565	6.28923e-05	0.00211318	2.29151	30.9475	7.55848e-08	2.07354e-05	0.601014	3.62851	0.0109848	0.0674448	-1.27005	-9.55846	7.48871e-05	0.00108103	1.32821	15.1072	5.30399e-06	7.46906e-05	0.487014	2.38739	0.0542191	0.136395	-2.11125	-9.29975	8.74871e-05	0.000584131	-0.240182	-0.96993	0.36954
E7ETK0;A0A2R8Y849;A0A087WUS0;A0A2R8YD14;P62847-2;P62847-3;P62847;P62847-4;A0A2R8Y8A0	E7ETK0	RPS24	ENSG00000138326	6229	10q	FALSE		FALSE	0.579943	TRUE	FALSE	FALSE	FALSE	FALSE	-0.145505	-0.752637	0.480144	0.689287	0.0286107	0.145589	0.889014	0.950018	-0.342655	-1.18155	0.290516	0.392602	0.0184867	0.097711	0.925344	0.964908	-0.155629	-0.837248	0.434528	0.583062	-0.352779	-1.24609	0.267932	0.328322	#N/A	#N/A	#N/A	#N/A	#N/A	#N/A	#N/A	#N/A	#N/A	#N/A	#N/A
A0A087WUT6;O60841	A0A087WUT6	EIF5B	ENSG00000158417	9669	2q	FALSE		FALSE	0.623238	FALSE	FALSE	FALSE	FALSE	FALSE	-1.30966	-1.89015	0.10763	0.386176	0.136603	0.238521	0.823198	0.912251	1.2557	4.27364	0.00524208	0.0180512	#N/A	#N/A	#N/A	#N/A	#N/A	#N/A	#N/A	#N/A	#N/A	#N/A	#N/A	#N/A	#N/A	#N/A	#N/A	#N/A	#N/A	#N/A	#N/A	#N/A	#N/A	#N/A	#N/A
A0A087WVQ6;Q00610-2;Q00610;J3KS13;A0A087WX41;P53675-2;P53675;K7EJJ5;J3QL20;J3KSQ2;J3KRF5	A0A087WVQ6	CLTC	ENSG00000070371;ENSG00000141367	8218;1213	22q	FALSE		FALSE	0.625707	TRUE	FALSE	FALSE	FALSE	FALSE	-0.209224	-1.20613	0.273165	0.547529	0.0317389	0.276378	0.791531	0.890075	-0.656443	-4.8811	0.00276314	0.0109858	0.236507	0.865291	0.420126	0.593994	-0.00445579	-0.0147215	0.988732	0.994878	-0.451674	-1.60085	0.160528	0.213871	-0.419474	-1.67719	0.144517	0.262576	0.0277446	0.10161	0.922377	0.936569	0.268708	1.11909	0.30589
A0A087WWP4;Q96T37-4;Q96T37-2;Q96T37-3;Q96T37	A0A087WWP4	RBM15	ENSG00000162775	64783	1p	FALSE		FALSE	0.608952	FALSE	FALSE	FALSE	FALSE	FALSE	-0.12778	#N/A	#N/A	#N/A	-0.340369	#N/A	#N/A	#N/A	#N/A	#N/A	#N/A	#N/A	#N/A	#N/A	#N/A	#N/A	#N/A	#N/A	#N/A	#N/A	#N/A	#N/A	#N/A	#N/A	#N/A	#N/A	#N/A	#N/A	#N/A	#N/A	#N/A	#N/A	#N/A	#N/A	#N/A
A0A087WXC5;E7ESZ7;O95299;O95299-2;H7C2W5;H7C1Y7;H7C2X4;Q8N1B9;C9J6X0	A0A087WXC5	NDUFA10	ENSG00000130414;ENSG00000281434	4705	2q	TRUE	MIM	TRUE	0.608905	TRUE	FALSE	FALSE	FALSE	FALSE	#N/A	#N/A	#N/A	#N/A	#N/A	#N/A	#N/A	#N/A	#N/A	#N/A	#N/A	#N/A	0.327974	1.55893	0.179755	0.37488	1.06397	5.16533	0.00208388	0.0125769	1.06397	5.16533	0.00208388	0.00542441	#N/A	#N/A	#N/A	#N/A	#N/A	#N/A	#N/A	#N/A	#N/A	#N/A	#N/A
A0A087WXM6;J3QQT2;J3KRX5;A0A0A6YYL6;P18621;P18621-3;J3QLC8;A0A0A0MRF8;P18621-2;J3KRB3;A0A087WWH0;J3QS96;A0A087WY81;J3KSJ0	A0A087WXM6	RPL17	ENSG00000177576;ENSG00000215472;ENSG00000265681	497661;100526842;6139	18q	FALSE		FALSE	0.518619	TRUE	FALSE	FALSE	FALSE	FALSE	-0.254717	-1.95952	0.0977596	0.369171	0.130204	0.710992	0.503778	0.720908	0.0841228	0.747069	0.483259	0.596249	0.367817	2.09696	0.0808162	0.23811	-0.0171032	-0.143894	0.890295	0.935228	0.321736	3.23195	0.0178666	0.032654	0.110388	1.38561	0.215174	0.349882	-0.228452	-2.22264	0.0679505	0.113137	0.156469	0.948666	0.379418
A0A087WYT3;Q15185-3;Q15185-4;Q15185;B4DDC6;Q15185-2	A0A087WYT3	PTGES3	ENSG00000110958	10728	12q	FALSE		FALSE	0.504921	TRUE	FALSE	FALSE	FALSE	FALSE	2.23876	#N/A	#N/A	#N/A	0.998996	2.39548	0.0536239	0.20109	0.0551403	0.130118	0.900726	0.930341	0.88707	5.70384	0.00125582	0.0132084	2.12683	#N/A	#N/A	#N/A	-0.0567855	-0.328664	0.753578	0.795238	-0.00987517	-0.0446063	0.966559	0.974122	2.17374	#N/A	#N/A	#N/A	0.93398	4.90448	0.00801817
A0A087WZ13;E9PAU2;Q8IY67-2;K7EQG2;K7EKR9;Q8IY67-3	A0A087WZ13	RAVER1	ENSG00000161847;ENSG00000267303	125950	19p	FALSE		FALSE	0.60469	FALSE	FALSE	FALSE	FALSE	FALSE	0.163323	0.412032	0.694632	0.835341	4.25141	11.7357	2.31001e-05	0.0012936	0.423699	0.805626	0.465623	0.578863	3.41909	18.0637	9.55248e-06	0.000270551	-0.668997	-2.49207	0.0550213	0.137435	-0.408621	-1.70221	0.18727	0.243735	0.360816	2.08958	0.10488	0.216484	0.100439	0.461141	0.66094	0.725717	4.18853	28.5294	1.22794e-07
A0A087WZ40;Q14244-5;Q14244-3;Q14244-6;Q14244;Q14244-7;Q14244-2;Q14244-4	A0A087WZ40	MAP7	ENSG00000135525	9053	6q	FALSE		FALSE	0.5865	FALSE	FALSE	FALSE	FALSE	FALSE	-0.07721	-0.245085	0.814558	0.900301	-0.201528	-0.619901	0.558115	0.758603	3.05018	10.7718	3.78491e-05	0.000576848	-0.44737	-2.22833	0.0674202	0.2197	-0.323052	-1.75548	0.129704	0.248044	2.80434	23.0514	4.36832e-07	1.87619e-05	#N/A	#N/A	#N/A	#N/A	#N/A	#N/A	#N/A	#N/A	#N/A	#N/A	#N/A
A0A087WZN1;O43837;A0A087X2E5;O43837-2;O43837-3;A0A0D9SG66	A0A087WZN1	IDH3B	ENSG00000101365	3420	20p	TRUE	Matrix	TRUE	0.628095	TRUE	FALSE	FALSE	FALSE	FALSE	#N/A	#N/A	#N/A	#N/A	#N/A	#N/A	#N/A	#N/A	#N/A	#N/A	#N/A	#N/A	1.46225	6.45934	0.00132385	0.0132084	0.454592	1.59246	0.186499	0.316729	1.46225	6.45934	0.00132385	0.00372137	#N/A	#N/A	#N/A	#N/A	#N/A	#N/A	#N/A	#N/A	#N/A	#N/A	#N/A
A0A087X0K9;G5E9E7;Q07157-2;G3V1L9;Q07157;H0YKB1;H0Y3R8;H0YLT6	A0A087X0K9	TJP1	ENSG00000104067;ENSG00000277401	7082	15q	FALSE		FALSE	0.603619	TRUE	FALSE	FALSE	FALSE	FALSE	-1.60163	-2.30963	0.0820658	0.355068	0.246109	0.664225	0.542878	0.746632	-1.05096	-2.18175	0.0945599	0.168448	#N/A	#N/A	#N/A	#N/A	#N/A	#N/A	#N/A	#N/A	#N/A	#N/A	#N/A	#N/A	-0.0826375	-0.248954	0.8133	0.867161	-0.633306	-1.2302	0.273341	0.365746	1.21443	5.36583	0.00302496
A0A087X271;B4DDF4;B4DUT8;Q99439;Q99439-2;K7ES69;A0A087X1X5;H3BVI6;U3KPS3;H3BQH0	A0A087X271	CNN2	ENSG00000064666	1265	19p	FALSE		FALSE	0.581601	FALSE	FALSE	FALSE	FALSE	FALSE	#N/A	#N/A	#N/A	#N/A	#N/A	#N/A	#N/A	#N/A	#N/A	#N/A	#N/A	#N/A	#N/A	#N/A	#N/A	#N/A	#N/A	#N/A	#N/A	#N/A	#N/A	#N/A	#N/A	#N/A	#N/A	#N/A	#N/A	#N/A	#N/A	#N/A	#N/A	#N/A	#N/A	#N/A	#N/A
A0A087X2B5;P35613-2;P35613;A0A087WUV8;P35613-3;P35613-4;I3L192;R4GMX5;R4GN83;A0A2R8YDZ0	A0A087X2B5	BSG	ENSG00000172270	682	19p	FALSE		FALSE	0.665844	TRUE	FALSE	FALSE	FALSE	FALSE	#N/A	#N/A	#N/A	#N/A	#N/A	#N/A	#N/A	#N/A	#N/A	#N/A	#N/A	#N/A	#N/A	#N/A	#N/A	#N/A	#N/A	#N/A	#N/A	#N/A	#N/A	#N/A	#N/A	#N/A	#N/A	#N/A	#N/A	#N/A	#N/A	#N/A	#N/A	#N/A	#N/A	#N/A	#N/A
A0A0A0MQS0;F8W9L8;A8MW92;A8MW92-2;A8MW92-4;E9PM57;A8MUE8;A8MXR8;A0A0D9SG14;E5RK91	A0A0A0MQS0	PHF20L1	ENSG00000129292	51105	8q	FALSE		FALSE	0.563268	FALSE	FALSE	FALSE	FALSE	FALSE	#N/A	#N/A	#N/A	#N/A	#N/A	#N/A	#N/A	#N/A	#N/A	#N/A	#N/A	#N/A	#N/A	#N/A	#N/A	#N/A	#N/A	#N/A	#N/A	#N/A	#N/A	#N/A	#N/A	#N/A	#N/A	#N/A	#N/A	#N/A	#N/A	#N/A	#N/A	#N/A	#N/A	#N/A	#N/A
A0A0A0MR02;P45880-2;P45880;P45880-1;Q5JSD2;Q5JSD1;A2A3S1	A0A0A0MR02	VDAC2	ENSG00000165637	7417	10q	TRUE	MOM	FALSE	0.573819	TRUE	FALSE	FALSE	FALSE	FALSE	-0.26305	-0.606957	0.566123	0.762586	-0.473194	-1.24677	0.258946	0.502488	-0.570803	-1.5897	0.163005	0.255239	0.38714	2.13348	0.0768391	0.231044	0.597284	2.15656	0.0744296	0.168644	0.289531	2.1697	0.0730919	0.110151	0.316228	2.18744	0.0713265	0.164639	0.623982	2.20887	0.0692511	0.114437	0.413838	2.18051	0.0720102
Q5T092;A0A0A0MR06;Q5T091;O15258;Q5T093	Q5T092	RER1	ENSG00000157916	11079	1p	FALSE		FALSE	0.703305	FALSE	FALSE	FALSE	FALSE	FALSE	0.392813	2.24417	0.0748225	0.344503	1.19768	6.51778	0.00127078	0.0164223	0.426809	1.91659	0.151144	0.242478	2.09208	8.09315	0.000466847	0.00579073	1.28721	5.10035	0.00376904	0.0189511	1.32121	3.68861	0.0345498	0.0575101	#N/A	#N/A	#N/A	#N/A	#N/A	#N/A	#N/A	#N/A	#N/A	#N/A	#N/A
A0A0A0MRA5;B7Z4B8;Q9BUJ2-4;Q9BUJ2-2;Q9BUJ2;M0R3F1;Q9BUJ2-3;M0QYZ0;M0QYI8;M0QYM5;Q9BUJ2-5;M0R203;M0QZV6;M0R0K8	A0A0A0MRA5	HNRNPUL1	ENSG00000105323	11100	19q	FALSE		FALSE	0.542071	TRUE	FALSE	FALSE	FALSE	FALSE	0.125861	0.430406	0.684821	0.831451	0.0155628	0.0456015	0.965814	0.99001	-0.504345	-1.69613	0.150627	0.242478	0.141783	0.759714	0.502671	0.654316	0.252081	1.45759	0.218692	0.357823	-0.378126	-2.0334	0.111779	0.157408	#N/A	#N/A	#N/A	#N/A	#N/A	#N/A	#N/A	#N/A	#N/A	#N/A	#N/A
A0A0A0MRJ3;Q8NEY1-5;Q8NEY1-7;Q8NEY1-4;Q8NEY1-2;Q8NEY1-3;Q8NEY1;H0Y6F6;Q8NEY1-6	A0A0A0MRJ3	NAV1	ENSG00000134369	89796	1q	FALSE		FALSE	0.611619	FALSE	FALSE	FALSE	FALSE	FALSE	#N/A	#N/A	#N/A	#N/A	#N/A	#N/A	#N/A	#N/A	#N/A	#N/A	#N/A	#N/A	0.106412	0.227083	0.827899	0.893527	0.227309	0.671408	0.52695	0.665191	-0.139591	-0.74508	0.484375	0.554771	0.087165	0.630621	0.551536	0.685693	0.454065	1.44585	0.198354	0.280754	0.333168	0.738378	0.488149
J3QSX6;F8W8M4;A0A0A0MRL6;O14639-4;O14639-3;O14639-5;O14639-2;O14639-6;O14639;H0Y7N6;F6XFR5	J3QSX6	ABLIM1	ENSG00000099204	3983	10q	FALSE		FALSE	0.572087	FALSE	FALSE	FALSE	FALSE	FALSE	-0.309125	#N/A	#N/A	#N/A	#N/A	#N/A	#N/A	#N/A	#N/A	#N/A	#N/A	#N/A	#N/A	#N/A	#N/A	#N/A	#N/A	#N/A	#N/A	#N/A	#N/A	#N/A	#N/A	#N/A	#N/A	#N/A	#N/A	#N/A	#N/A	#N/A	#N/A	#N/A	#N/A	#N/A	#N/A
A0A0A0MRM8;Q9UM54-6;E7EW20;Q9UM54-5;Q9UM54-2;Q9UM54-4;Q9UM54-1;Q9UM54;A0A0D9SGC1;Q5JVM0	A0A0A0MRM8	MYO6	ENSG00000196586	4646	6q	FALSE		FALSE	0.582771	FALSE	FALSE	FALSE	FALSE	FALSE	-0.632177	-1.64556	0.150956	0.437619	0.183078	0.431	0.681522	0.834644	-0.159279	-0.448903	0.66926	0.74132	0.943745	3.28932	0.016628	0.0901197	0.12849	0.577683	0.58449	0.71562	0.601388	3.60816	0.0112557	0.0219244	-0.316952	-0.809863	0.448937	0.593385	-0.78985	-1.88887	0.107821	0.168089	0.0254049	0.0557434	0.957356
A0A0A0MRR1;Q5VV50;Q5VV52-2;Q5VV52;Q5VV52-3;Q5VV51	A0A0A0MRR1	ZNF691	ENSG00000164011	51058	1p	FALSE		FALSE	0.563238	FALSE	FALSE	FALSE	FALSE	FALSE	-0.660704	-1.67532	0.14489	0.437619	-0.171397	-0.437378	0.677142	0.834644	1.42165	#N/A	#N/A	#N/A	0.358999	2.37632	0.0550441	0.198883	-0.130309	-0.827641	0.439544	0.584859	1.95205	#N/A	#N/A	#N/A	#N/A	#N/A	#N/A	#N/A	#N/A	#N/A	#N/A	#N/A	#N/A	#N/A	#N/A
P01857;A0A0A0MS08;A0A0A0MS07	P01857	IGHG1	ENSG00000211896		14q	FALSE		FALSE	0.643016	FALSE	FALSE	FALSE	FALSE	FALSE	0.509209	0.939463	0.400684	0.638868	#N/A	#N/A	#N/A	#N/A	-0.233919	-0.369268	0.736452	0.793819	#N/A	#N/A	#N/A	#N/A	-0.123816	-0.422132	0.694629	0.789953	-0.866943	-2.83533	0.0658995	0.100905	-0.785828	#N/A	#N/A	#N/A	-0.0427007	#N/A	#N/A	#N/A	#N/A	#N/A	#N/A
A0A0A0MS59;A0A0C4DFX4;Q6ZRS2-3;Q6ZRS2-2;Q6ZRS2;A0A087X0E3	A0A0A0MS59	SRCAP	ENSG00000080603	10847	16p	FALSE		FALSE	0.654476	TRUE	FALSE	FALSE	FALSE	FALSE	#N/A	#N/A	#N/A	#N/A	#N/A	#N/A	#N/A	#N/A	#N/A	#N/A	#N/A	#N/A	0.14656	0.715562	0.506277	0.654316	0.0176809	0.102162	0.921956	0.956143	1.07228	6.4223	0.000673077	0.00221522	#N/A	#N/A	#N/A	#N/A	#N/A	#N/A	#N/A	#N/A	#N/A	#N/A	#N/A
A0A0A0MSG0;A6NGB9	A0A0A0MSG0	WIPF3	ENSG00000122574	644150	7p	FALSE		FALSE	0.564952	FALSE	FALSE	FALSE	FALSE	FALSE	#N/A	#N/A	#N/A	#N/A	#N/A	#N/A	#N/A	#N/A	#N/A	#N/A	#N/A	#N/A	#N/A	#N/A	#N/A	#N/A	#N/A	#N/A	#N/A	#N/A	#N/A	#N/A	#N/A	#N/A	#N/A	#N/A	#N/A	#N/A	#N/A	#N/A	#N/A	#N/A	#N/A	#N/A	#N/A
B3KPJ4;A0A0A0MSI2;Q8IXK0-2;Q8IXK0-4;Q8IXK0;Q8IXK0-5;Q8IXK0-3	B3KPJ4	PHC2	ENSG00000134686	1912	1p	FALSE		FALSE	0.590651	TRUE	FALSE	FALSE	FALSE	FALSE	#N/A	#N/A	#N/A	#N/A	#N/A	#N/A	#N/A	#N/A	#N/A	#N/A	#N/A	#N/A	#N/A	#N/A	#N/A	#N/A	#N/A	#N/A	#N/A	#N/A	#N/A	#N/A	#N/A	#N/A	#N/A	#N/A	#N/A	#N/A	#N/A	#N/A	#N/A	#N/A	#N/A	#N/A	#N/A
A0A0A0MSK5;Q5JTV8;J3KN66;Q5JTV8-3;H0YD16;H0Y4R4;Q5JTV8-2;H0YDU3;Q8NFQ8	A0A0A0MSK5	TOR1AIP1	ENSG00000143337;ENSG00000169905	26092;163590	1q	FALSE		FALSE	0.632571	TRUE	FALSE	FALSE	FALSE	FALSE	0.415725	0.677666	0.546567	0.750922	-0.0102206	-0.0162105	0.988538	0.996868	#N/A	#N/A	#N/A	#N/A	#N/A	#N/A	#N/A	#N/A	#N/A	#N/A	#N/A	#N/A	#N/A	#N/A	#N/A	#N/A	#N/A	#N/A	#N/A	#N/A	0.79114	#N/A	#N/A	#N/A	0.365195	#N/A	#N/A
J3KR24;A0A0A0MSX9;P41252	J3KR24	IARS	ENSG00000196305	3376	9q	FALSE		FALSE	0.682476	TRUE	FALSE	FALSE	FALSE	FALSE	0.0905857	0.357175	0.735541	0.853505	0.121284	0.6844	0.531318	0.740839	-0.113811	-0.674203	0.53009	0.633184	#N/A	#N/A	#N/A	#N/A	#N/A	#N/A	#N/A	#N/A	#N/A	#N/A	#N/A	#N/A	#N/A	#N/A	#N/A	#N/A	#N/A	#N/A	#N/A	#N/A	#N/A	#N/A	#N/A
H0Y4D2;H7C0U5;F5H7B7;A0A0A0MT16;Q86UQ4-6;Q86UQ4-7;Q86UQ4-5;Q86UQ4-3;Q86UQ4;Q86UQ4-4	H0Y4D2	ABCA13	ENSG00000179869	154664	7p	FALSE		FALSE	0.767238	FALSE	FALSE	FALSE	FALSE	FALSE	#N/A	#N/A	#N/A	#N/A	#N/A	#N/A	#N/A	#N/A	#N/A	#N/A	#N/A	#N/A	#N/A	#N/A	#N/A	#N/A	#N/A	#N/A	#N/A	#N/A	#N/A	#N/A	#N/A	#N/A	2.30221	3.48482	0.0252412	0.0789094	4.34812	21.7705	6.13413e-07	2.38016e-05	4.34812	21.7705	6.13413e-07
A0A0A0MTB8;Q8NI36	A0A0A0MTB8	WDR36	ENSG00000134987	134430	5q	FALSE		FALSE	0.653476	FALSE	FALSE	FALSE	FALSE	FALSE	0.146842	0.533749	0.612701	0.793875	0.015723	0.0500547	0.961704	0.989989	1.96416	6.35461	0.000712143	0.00412742	-0.514525	-2.03147	0.0884829	0.249	-0.383407	-1.88966	0.107702	0.216217	1.43392	5.8049	0.0011464	0.00332462	-2.05388	-5.49338	0.00535135	0.0261081	-3.87121	-12.5516	0.000231843	0.00124592	-4.00233	-10.4448	0.000474756
A0A0A0MTS7;Q8WZ42-5;Q8WZ42-2;Q8WZ42;Q8WZ42-8;Q8WZ42-13;Q8WZ42-12;A0A0A0MRA3;Q8WZ42-3;Q8WZ42-10;Q8WZ42-9;Q8WZ42-11;Q8WZ42-4;Q8WZ42-7;Q8WZ42-6	A0A0A0MTS7	TTN	ENSG00000155657	7273	2q	FALSE		FALSE	0.674095	TRUE	FALSE	FALSE	FALSE	FALSE	#N/A	#N/A	#N/A	#N/A	#N/A	#N/A	#N/A	#N/A	#N/A	#N/A	#N/A	#N/A	#N/A	#N/A	#N/A	#N/A	#N/A	#N/A	#N/A	#N/A	#N/A	#N/A	#N/A	#N/A	-0.417045	-0.572912	0.587516	0.708086	0.736793	0.903544	0.401057	0.488211	0.440152	0.449155	0.672118
A0A0A6YYC7;Q96JP5-2;Q96JP5;H3BTR0	A0A0A6YYC7	ZFP91-CNTF	ENSG00000186660;ENSG00000255073	80829	11q	FALSE		FALSE	0.661857	TRUE	FALSE	FALSE	FALSE	FALSE	#N/A	#N/A	#N/A	#N/A	#N/A	#N/A	#N/A	#N/A	#N/A	#N/A	#N/A	#N/A	#N/A	#N/A	#N/A	#N/A	#N/A	#N/A	#N/A	#N/A	#N/A	#N/A	#N/A	#N/A	#N/A	#N/A	#N/A	#N/A	#N/A	#N/A	#N/A	#N/A	#N/A	#N/A	#N/A
A0A0A6YYI3;Q9NQ55-2;Q9NQ55;Q9NQ55-3;A0A0B4J1V8;A8MV53;H7C446;C9J3W3;C9JHF7	A0A0A6YYI3	PPAN-P2RY11	ENSG00000130810;ENSG00000243207	56342;692312	19p	FALSE		FALSE	0.650008	FALSE	FALSE	FALSE	FALSE	FALSE	0.167319	0.359364	0.731632	0.852415	-0.164213	-0.35279	0.736309	0.862039	2.47231	5.28732	0.00185218	0.00810057	-0.529451	-2.98371	0.0245187	0.118849	-0.19792	-1.11328	0.30819	0.458189	2.10708	11.5174	2.5747e-05	0.000201061	#N/A	#N/A	#N/A	#N/A	#N/A	#N/A	#N/A	#N/A	#N/A	#N/A	#N/A
A0A0B4J1Z1;C9JAB2;Q16629-3;Q16629-2;Q16629-4;Q16629;F8WEA1	A0A0B4J1Z1	SRSF7	ENSG00000115875	6432	2p	FALSE		FALSE	0.48356	TRUE	FALSE	FALSE	FALSE	FALSE	0.584769	1.07319	0.324441	0.598166	0.123583	0.228633	0.826748	0.914977	1.11003	2.57233	0.0422024	0.0905557	-0.624884	-1.66572	0.146821	0.336577	-0.163699	-0.429207	0.682756	0.784425	0.361567	1.93886	0.100601	0.144267	-0.779608	-2.64927	0.038066	0.105666	-1.30487	-2.9378	0.026022	0.0503421	-1.76606	-4.02466	0.00692207
A0A0B4J231;B9A064;P0CG04	A0A0B4J231	IGLL5	ENSG00000254709	100423062	22q	FALSE		FALSE	0.652714	FALSE	FALSE	FALSE	FALSE	FALSE	0.135606	0.455365	0.66486	0.82502	-0.276371	-0.623826	0.555701	0.756546	-0.851318	-7.18237	0.000368203	0.00265817	-0.217513	-0.489372	0.641953	0.764769	0.194464	0.648332	0.540773	0.67881	-0.79246	-6.39956	0.000685918	0.00224032	-0.588106	-3.33029	0.0158011	0.0580871	0.398818	1.22601	0.266126	0.358267	-0.0131588	-0.0284846	0.978199
A0A0B4J269;Q13509;Q13509-2;G3V2A3;G3V5W4;G3V2R8;G3V3R4;G3V2N6	A0A0B4J269	TUBB3	ENSG00000198211;ENSG00000258947	10381	16q	FALSE		FALSE	0.621259	TRUE	FALSE	FALSE	FALSE	FALSE	0.456658	1.54881	0.172399	0.458681	-0.153237	-0.514399	0.625364	0.804495	-0.653511	-2.29702	0.0613508	0.122851	0.397847	2.79814	0.0312402	0.137834	1.00774	7.42749	0.000306478	0.00285727	-0.102427	-0.919181	0.393453	0.461086	0.915254	6.8582	0.00047311	0.00334817	2.02542	13.1286	1.20494e-05	0.000132745	1.41553	8.84558	0.000116048
J3KPG2;E9PJF7;Q5W0H4;A0A0B4J2C3;P13693-2;P13693;H0YCX0;Q9HAU6;Q56UQ5	J3KPG2	TPT1	ENSG00000133112	7178	13q	FALSE		FALSE	0.541211	FALSE	FALSE	FALSE	FALSE	FALSE	#N/A	#N/A	#N/A	#N/A	#N/A	#N/A	#N/A	#N/A	#N/A	#N/A	#N/A	#N/A	#N/A	#N/A	#N/A	#N/A	#N/A	#N/A	#N/A	#N/A	#N/A	#N/A	#N/A	#N/A	#N/A	#N/A	#N/A	#N/A	#N/A	#N/A	#N/A	#N/A	#N/A	#N/A	#N/A
A0A0B4J2E5;A0A096LPI6;A0A0J9YX21	A0A0B4J2E5	#N/A	ENSG00000275464;ENSG00000276612	102724159	21p	FALSE		FALSE	0.604238	FALSE	FALSE	FALSE	FALSE	FALSE	0.0876921	0.303387	0.77184	0.874414	-0.1122	-0.425233	0.685495	0.834644	1.42939	5.74668	0.00120804	0.00598925	-0.458222	-1.96503	0.0970157	0.261577	-0.258331	-0.988445	0.361104	0.508958	1.08337	5.01722	0.00241069	0.00609054	-1.23539	-5.23246	0.00637298	0.0304015	-2.57708	-7.97128	0.00134212	0.00470577	-2.77698	-10.2652	0.00050781
A0A0C4DFL8;F5GX28;O94953;K7EQ54;O94953-2;K7ES23;O75164	A0A0C4DFL8	KDM4B	ENSG00000066135;ENSG00000127663	9682;23030	1p	FALSE		FALSE	0.600429	TRUE	FALSE	FALSE	FALSE	FALSE	-0.257678	-1.00513	0.360968	0.623521	0.70123	2.03019	0.112188	0.313083	2.10782	13.9208	3.43767e-05	0.000533812	0.57624	1.74009	0.142329	0.331107	-0.382669	-1.49379	0.185847	0.316223	1.98283	10.5901	4.17306e-05	0.000279737	2.00077	12.5641	0.000230945	0.00188264	-0.364735	-1.18877	0.300281	0.391491	0.594173	1.39346	0.257772
A0A0C4DG89;Q7L014;D6RJA6;H0Y9U3	A0A0C4DG89	DDX46	ENSG00000145833	9879	5q	FALSE		FALSE	0.65081	TRUE	FALSE	FALSE	FALSE	FALSE	-0.10062	-0.591984	0.575473	0.767888	0.300787	1.24049	0.2611	0.503721	-0.631122	-5.02885	0.00238304	0.00975743	-0.00732582	-0.0287024	0.978033	0.988598	-0.408733	-2.17731	0.0723292	0.165139	-0.939235	-6.31787	0.000734428	0.0023717	-0.113144	-0.580418	0.582759	0.704122	0.417358	1.84557	0.114491	0.17607	0.818765	2.87607	0.0282023
A0A0C4DGA6;Q14527;Q14527-2;H7C5K0	A0A0C4DGA6	HLTF	ENSG00000071794	6596	3q	FALSE		FALSE	0.668762	FALSE	FALSE	FALSE	FALSE	FALSE	-0.835414	-5.16139	0.00209189	0.0514605	-0.66933	-5.10557	0.00220928	0.0237923	-1.25522	-7.49891	0.000290798	0.0022578	-0.256197	-2.90948	0.0269987	0.124737	-0.422281	-3.26134	0.0172198	0.0590489	-0.842091	-6.17688	0.000827707	0.00255756	-0.778849	-4.56842	0.00381686	0.0195967	-0.359039	-2.1752	0.0725398	0.118392	-0.192955	-1.42897	0.202943
Q14839-2;Q14839;A0A0C4DGG9;A0A2R8Y521;A0A2R8Y212;F5GWX5;A0A2R8YFK9;A0A2R8Y5J0;A0A2R8Y425;A0A2R8YFD8;A0A2R8YDJ9;A0A2R8YD40;A0A2R8Y8C1;A0A2R8YDW2;A0A2R8Y4X2;A0A2R8YER1;A0A2R8Y5Z7;A0A2R8Y7I0;A0A2R8Y685;A0A2R8Y7M9;A0A2R8Y8B3;A0A2R8Y5M9;A0A2R8YE38;A0A2R8Y445;K7EMY3;F5H6N4;A0A2R8Y6G9;H7C0J3;H7C3H7;I3L229;K7EPV1;K7ESA5;A0A2R8Y7X1;A0A2R8Y795	Q14839-2	CHD4	ENSG00000111642;ENSG00000116254;ENSG00000170004	1108;26038;1107	12p	FALSE		FALSE	0.644356	TRUE	FALSE	FALSE	FALSE	FALSE	-0.336687	-2.05541	0.0855983	0.357895	0.363345	1.26137	0.253997	0.499623	2.27571	13.207	1.16389e-05	0.000318255	0.66185	2.43037	0.0511368	0.189443	-0.0381826	-0.284462	0.785619	0.852278	2.57421	17.8164	2.00921e-06	4.12058e-05	-0.638813	-2.55238	0.0433512	0.116326	-3.25121	-13.2972	1.1186e-05	0.000128113	-2.55118	-7.49293	0.000292075
P56556;A0A0C4DGS0;R4GN43	P56556	NDUFA6	ENSG00000184983;ENSG00000272765;ENSG00000273397;ENSG00000277365;ENSG00000281013	4700	22q	TRUE	MIM	FALSE	0.553524	TRUE	FALSE	FALSE	FALSE	FALSE	#N/A	#N/A	#N/A	#N/A	#N/A	#N/A	#N/A	#N/A	#N/A	#N/A	#N/A	#N/A	-0.0664161	-0.262643	0.805798	0.881059	0.759202	3.66068	0.0105708	0.0407798	1.948	10.1295	5.38194e-05	0.000335006	2.00212	12.2986	1.76119e-05	0.00023792	0.813316	4.50935	0.00406331	0.0109181	-0.0123017	-0.0612318	0.954112
A0A0C4DGS1;P39656;P39656-3;P39656-2;U3KQ84	A0A0C4DGS1	DDOST	ENSG00000244038	1650	1p	FALSE		FALSE	0.693429	TRUE	FALSE	FALSE	FALSE	FALSE	0.138591	0.369981	0.724105	0.849417	0.152555	0.410439	0.695738	0.838479	0.0582087	0.126841	0.903211	0.930341	0.455248	3.83767	0.00858221	0.0566555	0.441285	3.46294	0.0134191	0.0496283	0.360902	1.22695	0.265796	0.32617	0.0296999	0.0890166	0.932524	0.953315	0.110082	0.96836	0.377339	0.463609	0.124046	1.24734	0.267511
O00571-2;A0A2R8Y645;A0A0D9SF53;A0A0D9SFB3;A0A2R8Y4A4;A0A2R8YF78;A0A2R8YFS5;A0A2R8Y5G6;O00571;A0A2R8YFR4;A0A0D9SG12;A0A2R8YCW1;F6S8Q4;A0A2R8Y7T2;A0A2R8YDT5;A0A2R8YDH3;O15523;O15523-2;A0A0J9YVQ7;A0A087WVZ1;O15523-3;C9J081;A0A2R8YCU0;C9J8G5;A0A2R8Y650;A0A2R8YF89;D6RCM4;A0A087WX09;Q9NQI0;Q9NQI0-4;Q9NQI0-2;Q9NQI0-3;A0A2R8Y4D2;H0Y960	O00571-2	DDX3X	ENSG00000067048;ENSG00000152670;ENSG00000215301	8653;54514;1654	Yq	FALSE		FALSE	0.608341	TRUE	FALSE	FALSE	FALSE	FALSE	-0.327709	-1.98367	0.0945421	0.364142	-0.0229104	-0.105737	0.919237	0.965199	0.257928	2.43925	0.0505231	0.105001	-0.197984	-0.896488	0.404524	0.583205	-0.502783	-2.94648	0.0257301	0.0783279	0.0828547	0.726508	0.494882	0.563798	-0.815096	-2.99742	0.0240884	0.0768792	-1.40073	-4.66759	0.00344005	0.00976998	-1.09593	-3.30868	0.0162314
A0A0D9SF63;Q9BZK7;A0A1B0GVH3;C9JLJ1;C9JCK0;C9JBN1;A0A0D9SF25;A0A1B0GUU2;F8W9D8;C9IYU9;A0A2R8YFW3;Q9BQ87;O60907-2;O60907	A0A0D9SF63	TBL1XR1	ENSG00000092377;ENSG00000101849;ENSG00000177565	90665;6907;79718	Yp	FALSE		FALSE	0.593472	TRUE	FALSE	FALSE	FALSE	FALSE	#N/A	#N/A	#N/A	#N/A	#N/A	#N/A	#N/A	#N/A	#N/A	#N/A	#N/A	#N/A	#N/A	#N/A	#N/A	#N/A	#N/A	#N/A	#N/A	#N/A	#N/A	#N/A	#N/A	#N/A	#N/A	#N/A	#N/A	#N/A	#N/A	#N/A	#N/A	#N/A	#N/A	#N/A	#N/A
A0A0G2JIS2;Q96KQ7-2;Q96KQ7;A2ABF8;A0A0G2JIR1;A2ABF9;A0A0G2JK64;A0A0G2JRR0;A0A0G2JRN8;H0Y4K5;Q96KQ7-3	A0A0G2JIS2	EHMT2	ENSG00000204371;ENSG00000206376;ENSG00000227333;ENSG00000232045;ENSG00000236759;ENSG00000238134	10919	6p	FALSE		FALSE	0.632762	TRUE	FALSE	FALSE	FALSE	FALSE	-0.521394	-1.95167	0.0988305	0.369592	-0.139352	-0.437355	0.680099	0.834644	1.53606	5.42319	0.0016279	0.00740199	-0.104871	-0.860981	0.428595	0.598107	-0.486912	-5.00803	0.00243282	0.0136125	1.57054	11.6077	2.46117e-05	0.000199447	#N/A	#N/A	#N/A	#N/A	#N/A	#N/A	#N/A	#N/A	#N/A	#N/A	#N/A
A0A0G2JIW1;P0DMV9;P0DMV8;P0DMV8-2;V9GZ37	A0A0G2JIW1	HSPA1B	ENSG00000204388;ENSG00000204389;ENSG00000212866;ENSG00000215328;ENSG00000224501;ENSG00000231555;ENSG00000232804;ENSG00000234475;ENSG00000235941;ENSG00000237724	3304;3303	6p	FALSE		FALSE	0.650762	TRUE	FALSE	FALSE	FALSE	FALSE	-0.20093	-0.944305	0.381469	0.632147	1.52339	4.08362	0.00950603	0.0700444	0.0087299	0.0370613	0.971638	0.979029	0.448131	1.16891	0.295131	0.475459	-1.27619	-5.65914	0.001308	0.00860781	-1.06653	-4.31598	0.00500461	0.011023	-0.0329832	-0.175561	0.866414	0.904329	-0.242643	-1.53195	0.176418	0.254612	1.48168	4.44924	0.00670706
P43243;A8MXP9;A0A0R4J2E8;D6REM6;D6R991;P43243-2;B3KM87;H0Y8T4;Q68E03;D6RE02;D6RIA2;D6RBI2;D6RBK5;D6R8Z5;A0A1B0GX04;D6REK4;D6RCM3;D6RBS2;D6RAY2;D6RAM9;D6R9F3;D6RB45	P43243	MATR3	ENSG00000015479;ENSG00000280987	9782	5q	FALSE		FALSE	0.605981	TRUE	FALSE	FALSE	FALSE	FALSE	-0.132439	-0.502727	0.633072	0.807108	-0.738988	-2.43869	0.0505615	0.195295	-0.489844	-1.80893	0.120453	0.202313	-0.594204	-2.19929	0.0701711	0.221916	0.0123452	0.0548954	0.958004	0.979901	-0.34506	-1.47806	0.189867	0.246368	-1.99374	-11.0714	0.000378516	0.00281795	-1.63633	-10.6534	0.000439657	0.00192459	-2.24288	-8.24242	0.00118161
A0A0U1RRL5;P32519-2;P32519	A0A0U1RRL5	ELF1	ENSG00000120690	1997	13q	FALSE		FALSE	0.622286	FALSE	FALSE	FALSE	FALSE	FALSE	#N/A	#N/A	#N/A	#N/A	#N/A	#N/A	#N/A	#N/A	#N/A	#N/A	#N/A	#N/A	-0.157397	#N/A	#N/A	#N/A	0.181912	#N/A	#N/A	#N/A	#N/A	#N/A	#N/A	#N/A	#N/A	#N/A	#N/A	#N/A	#N/A	#N/A	#N/A	#N/A	#N/A	#N/A	#N/A
A6NLN1;A0A0U1RRM4;P26599;P26599-2;P26599-3;A0A0D9SF20;K7EK45;A0A087WUW5;K7ELW5;K7ES59;K7EKJ7;A0A087WU68	A6NLN1	PTBP1	ENSG00000011304	5725	19p	FALSE		FALSE	0.62168	TRUE	FALSE	FALSE	FALSE	FALSE	0.215269	1.3107	0.23789	0.527894	0.0797619	0.425081	0.685601	0.834644	0.679873	4.41342	0.0115698	0.0325605	0.0613901	0.297484	0.776128	0.858636	0.196897	1.06233	0.32896	0.476407	0.661501	3.29393	0.0301042	0.0513086	0.575606	1.00974	0.369741	0.524479	0.111002	0.276766	0.791247	0.832129	-0.0245049	-0.0595928	0.954415
A0A140T962;P10321;Q29963;A0A140T9U8;A0A140T9H5;A0A140T9B3;A0A140T9J9;A2AEA2;A0A1W2PR11;A0A140T921;O19617;A0A140T942;A0A140TA05;A0A140T9L3;A0A140T9E1;P30499;A0A140TA12;A0A140T9Z7;P01893;F8W9Z8;Q6DU44;P13747	A0A140T962	HLA-C	ENSG00000204525;ENSG00000204592;ENSG00000206493;ENSG00000228299;ENSG00000229252;ENSG00000230254;ENSG00000233904;ENSG00000237022	3107;3133	6p	FALSE		FALSE	0.769827	FALSE	FALSE	FALSE	FALSE	FALSE	#N/A	#N/A	#N/A	#N/A	#N/A	#N/A	#N/A	#N/A	#N/A	#N/A	#N/A	#N/A	2.41223	10.9406	3.46146e-05	0.000820885	0.0191885	0.039779	0.970176	0.990088	1.97871	#N/A	#N/A	#N/A	2.55537	#N/A	#N/A	#N/A	0.595855	1.49029	0.2104	0.296534	2.98889	23.4505	3.94474e-07
A0A1B0GW05;H7C3M5;Q2PZI1-2;Q2PZI1	A0A1B0GW05	#N/A	ENSG00000173852	23333	7p	FALSE		FALSE	0.769857	FALSE	FALSE	FALSE	FALSE	FALSE	#N/A	#N/A	#N/A	#N/A	#N/A	#N/A	#N/A	#N/A	#N/A	#N/A	#N/A	#N/A	0.377348	#N/A	#N/A	#N/A	#N/A	#N/A	#N/A	#N/A	#N/A	#N/A	#N/A	#N/A	#N/A	#N/A	#N/A	#N/A	#N/A	#N/A	#N/A	#N/A	#N/A	#N/A	#N/A
A0A1C7CYX1;A0A0A0MSU2;Q6PJG2;H7C1L3	A0A1C7CYX1	ELMSAN1	ENSG00000156030	91748	14q	FALSE		FALSE	0.601571	TRUE	FALSE	FALSE	FALSE	FALSE	0.541403	#N/A	#N/A	#N/A	#N/A	#N/A	#N/A	#N/A	#N/A	#N/A	#N/A	#N/A	#N/A	#N/A	#N/A	#N/A	#N/A	#N/A	#N/A	#N/A	#N/A	#N/A	#N/A	#N/A	#N/A	#N/A	#N/A	#N/A	#N/A	#N/A	#N/A	#N/A	#N/A	#N/A	#N/A
A0A1W2PNZ9;Q15652-2;Q15652-3;Q15652;H7BXU7	A0A1W2PNZ9	JMJD1C	ENSG00000171988	221037	10q	FALSE		FALSE	0.648143	FALSE	FALSE	FALSE	FALSE	FALSE	-1.12069	-3.30197	0.0163675	0.193273	1.29707	6.28541	0.000754786	0.0117411	0.220863	0.895291	0.405114	0.519329	-0.520798	-2.07686	0.106401	0.27721	-2.93856	-6.17794	0.00348727	0.0177336	-1.59701	-4.95222	0.00774891	0.0160008	#N/A	#N/A	#N/A	#N/A	#N/A	#N/A	#N/A	#N/A	#N/A	#N/A	#N/A
A0A1X7SBZ2;A0A1W2PQ51;Q92841;Q92841-1;Q92841-3;Q92841-2;A0A0U1RQJ0	A0A1X7SBZ2	DDX17	ENSG00000100201	10521	22q	FALSE		FALSE	0.637524	TRUE	FALSE	FALSE	FALSE	FALSE	-0.864633	-1.49259	0.186149	0.471395	-1.52094	-2.45832	0.0492316	0.195295	-1.12607	-1.97129	0.096178	0.17096	-0.265512	-0.991423	0.359762	0.538111	0.390796	2.49619	0.0467687	0.123475	0.12936	1.04749	0.335223	0.401053	-0.467235	-8.42685	0.000152317	0.0013079	-0.2058	-1.85313	0.113298	0.17516	-0.862108	-3.53296	0.0123235
A0A286YES1;P01860	A0A286YES1	IGHG3			#N/A	FALSE		FALSE	0.600524	FALSE	FALSE	FALSE	FALSE	FALSE	#N/A	#N/A	#N/A	#N/A	#N/A	#N/A	#N/A	#N/A	#N/A	#N/A	#N/A	#N/A	#N/A	#N/A	#N/A	#N/A	#N/A	#N/A	#N/A	#N/A	#N/A	#N/A	#N/A	#N/A	#N/A	#N/A	#N/A	#N/A	#N/A	#N/A	#N/A	#N/A	#N/A	#N/A	#N/A
A0A286YEY1;P01876	A0A286YEY1	IGHA1	ENSG00000211895		14q	FALSE		FALSE	0.66	FALSE	FALSE	FALSE	FALSE	FALSE	#N/A	#N/A	#N/A	#N/A	#N/A	#N/A	#N/A	#N/A	#N/A	#N/A	#N/A	#N/A	-1.42094	#N/A	#N/A	#N/A	#N/A	#N/A	#N/A	#N/A	#N/A	#N/A	#N/A	#N/A	#N/A	#N/A	#N/A	#N/A	#N/A	#N/A	#N/A	#N/A	#N/A	#N/A	#N/A
A0A286YF22;A0A2C9F2M7;O43175;A0A286YFA2;A0A286YFL2;A0A286YFM8;A0A286YF78;A0A286YER3;A0A286YFC8;A0A286YFB2;A0A286YF34;A0A286YFE1;A0A286YFF3;A0A286YFK5	A0A286YF22	PHGDH	ENSG00000092621	26227	1p	FALSE		FALSE	0.604516	FALSE	FALSE	FALSE	FALSE	FALSE	0.412626	1.54545	0.173194	0.458681	0.669151	2.88753	0.0277829	0.136477	-0.964125	-4.00548	0.00707472	0.0227441	0.482385	2.36994	0.0555252	0.1998	0.22586	0.929745	0.388379	0.538914	-1.15089	-5.38573	0.00168649	0.00454136	0.482299	2.74517	0.0335054	0.0971101	1.85905	8.841	0.000116386	0.000761696	2.11557	12.9636	1.297e-05
P51532;P51532-5;Q9HBD4;A0A2R8Y4P4;P51532-3;P51532-2;P51532-4;A0A2R8Y7S2;A0A2R8YGG3;A0A0A0MT49;A0A2R8Y440;A0A2R8Y4C5;A0A2R8YG32;A0A2R8Y7F3;A0A2R8Y6N0;A0A2R8YDA1;A0A2R8YGP5;A0A2R8Y526;A0A2R8YF80;A0A2R8YF58;A0A2R8Y6V2;A0A2R8Y7Y7;A0A2R8Y523;A0A2R8YCY3;A0A2R8YFV8;A0A2R8Y5K3;A0A2R8Y4R6;K7EQF0;A0A2R8YFK5;K7EP28;A0A2R8Y7R0;A0A0U1RRF5;A0A2R8Y583;A0A2R8YF38	P51532	SMARCA4	ENSG00000127616	6597	19p	FALSE		FALSE	0.591949	TRUE	FALSE	FALSE	FALSE	FALSE	-0.161774	-3.2599	0.017251	0.193835	0.134442	1.18862	0.279496	0.524056	4.3539	20.4098	5.22398e-06	0.000211252	0.42596	2.97578	0.0247715	0.118849	0.129744	1.28724	0.245434	0.387948	4.64542	19.5812	6.41274e-06	8.4556e-05	0.41773	1.04492	0.355044	0.510376	-4.09794	-15.5096	2.02373e-05	0.000196719	-3.80173	-13.0958	4.63332e-05
P49711;A0A2R8YFL0;A0A2R8Y595;P49711-2;Q8NI51-2;Q8NI51-7;Q8NI51-3;V9GY73;Q8NI51;Q8NI51-10;Q8NI51-5;Q8NI51-6;Q8NI51-11;Q8NI51-8;A0A2R8Y6C1;F5H2V8;A0A2R8Y6Z6	P49711	CTCF	ENSG00000102974;ENSG00000124092	10664;140690	16q	FALSE		FALSE	0.610196	TRUE	FALSE	FALSE	FALSE	FALSE	0.0496277	0.271958	0.79477	0.89336	0.0343036	0.155119	0.881815	0.946008	0.844639	6.27398	0.000762111	0.00435568	0.923236	3.60057	0.0113588	0.0687793	0.93856	4.19136	0.00574059	0.0260804	1.73357	9.27063	8.90535e-05	0.000475136	-1.3452	-5.31387	0.00315597	0.0169397	-2.14021	-7.32663	0.000742651	0.0028876	-2.15554	-6.58422	0.00121345
E7EQB9;A0A2R8YEZ4;A0A2R8Y5D3;O15160-2;O15160;D6RDJ3;A0A2R8YEY5;H0Y723;A0A2R8Y8D6	E7EQB9	POLR1C	ENSG00000171453	9533	6p	FALSE		FALSE	0.61481	TRUE	FALSE	FALSE	FALSE	FALSE	0.227239	2.27281	0.0721846	0.343376	0.232848	1.20963	0.280486	0.52474	2.94399	25.9688	2.15028e-07	4.4242e-05	#N/A	#N/A	#N/A	#N/A	#N/A	#N/A	#N/A	#N/A	#N/A	#N/A	#N/A	#N/A	#N/A	#N/A	#N/A	#N/A	#N/A	#N/A	#N/A	#N/A	#N/A	#N/A	#N/A
A0A2R8Y6J3;P46777;Q5T7N0;A0A2R8Y4A2	A0A2R8Y6J3	RPL5	ENSG00000122406	6125	1p	FALSE		FALSE	0.630238	TRUE	FALSE	FALSE	FALSE	FALSE	0.164159	1.15021	0.293826	0.56723	-0.171557	-0.849316	0.428286	0.657697	0.0264756	0.172517	0.868704	0.906138	-0.238881	-1.11108	0.309064	0.488934	0.0968342	0.602952	0.568615	0.700979	-0.0408492	-0.239976	0.818337	0.851972	-0.563345	-2.54213	0.0439545	0.116488	-0.425662	-1.98628	0.0942009	0.148608	-0.761377	-2.95566	0.0254255
A0A2R8Y7P6;F8VQP2;V9GY86;Q99700-5;Q99700-4;Q99700	A0A2R8Y7P6	ATXN2	ENSG00000204842	6311	12q	FALSE		FALSE	0.61769	FALSE	FALSE	FALSE	FALSE	FALSE	#N/A	#N/A	#N/A	#N/A	#N/A	#N/A	#N/A	#N/A	#N/A	#N/A	#N/A	#N/A	#N/A	#N/A	#N/A	#N/A	#N/A	#N/A	#N/A	#N/A	#N/A	#N/A	#N/A	#N/A	-0.621168	-3.68922	0.0102182	0.0430101	0.591861	2.38488	0.054405	0.0936503	-0.281498	#N/A	#N/A
P62263;A0A2R8Y811;E5RH77	P62263	RPS14	ENSG00000164587	6208	5q	FALSE		FALSE	0.611619	TRUE	FALSE	FALSE	FALSE	FALSE	-0.223672	-1.74549	0.131508	0.417227	0.0507301	0.324128	0.756843	0.876688	0.205606	1.48349	0.188471	0.287244	0.137305	1.31474	0.236613	0.421392	-0.137097	-2.57662	0.0419599	0.114146	0.292181	3.89766	0.00800558	0.0164517	0.638706	7.03456	0.000412311	0.00301736	0.209428	2.83544	0.0297444	0.0561744	0.48383	4.15936	0.00594863
A0A2R8Y851;P62273;P62273-2;A0A2R8Y6P7;A0A087WTT6	A0A2R8Y851	RPS29	ENSG00000213741	6235	14q	FALSE		FALSE	0.529429	TRUE	FALSE	FALSE	FALSE	FALSE	-0.62501	-1.01488	0.384896	0.633643	0.457062	0.886689	0.425341	0.657541	0.187408	0.41494	0.699476	0.764622	0.576642	1.56747	0.168049	0.366955	-0.50543	-1.18011	0.291036	0.443027	0.306988	0.93455	0.386088	0.453693	1.08359	5.53242	0.00146986	0.00876473	0.271167	0.924282	0.397754	0.485084	1.35324	5.27576	0.00187283
Q969G3;A0A2R8Y855;Q969G3-2;A0A2R8Y4T4;A0A2R8Y765;A0A2R8Y7U4;A0A2R8Y7I9;Q969G3-4;Q969G3-6;Q969G3-3;Q969G3-5;B4DGM3;A0A2R8YES3;J3QKS7;J3QR61;K7EMQ8;H7C048;J3KT85;A0A2R8YD78;J3QKX6;A0A2R8YFC8;A0A2R8YEB8;J3QL66;A0A2R8YDQ4	Q969G3	SMARCE1	ENSG00000073584	6605	17q	FALSE		FALSE	0.559235	TRUE	FALSE	FALSE	FALSE	FALSE	-0.15101	-0.862776	0.421403	0.648465	0.396391	1.02019	0.346999	0.586307	2.23811	12.3513	1.71799e-05	0.00037208	0.638197	1.53855	0.174834	0.369818	0.090796	0.399215	0.703556	0.796519	2.47991	10.679	3.97759e-05	0.000269035	-0.54843	-2.01508	0.114136	0.228983	-2.93755	-11.1731	0.000365266	0.00171234	-2.39015	-4.09982	0.0148553
P08237-3;P08237;A0A2R8Y891;P08237-2;F8VZI0;F8VP00;F8VX13;F8VZQ1;F8VNX2;F8VSL1;F8W1J8;F8VVE3;H0YHB8;F8VTQ3;F8VUB8;F8VW30;F8VSF7;F8VYK8	P08237-3	PFKM	ENSG00000152556	5213	12q	FALSE		FALSE	0.641495	FALSE	FALSE	FALSE	FALSE	FALSE	-0.540877	-1.11644	0.30694	0.575175	-0.120344	-0.24221	0.816684	0.908808	0.696514	1.39734	0.2118	0.312042	0.800612	2.92365	0.0265049	0.123129	0.380079	1.51632	0.180226	0.310794	1.61747	5.8449	0.00110612	0.00323183	0.455057	2.05918	0.0851531	0.190412	-0.782335	-4.17662	0.00583536	0.0146661	-0.361801	-1.66455	0.147057
A0A2R8YD50;P51659;E7EWE5;P51659-3;P51659-2;E7ER27;A0A2R8Y7L2;G5E9S2;E7ET17;E7EPL9;A0A2R8YDT8;A0A2R8YF45;A0A2R8YEG2;A0A2R8Y7W2	A0A2R8YD50	HSD17B4	ENSG00000133835	3295	5q	TRUE	unknown	FALSE	0.636302	FALSE	FALSE	FALSE	FALSE	FALSE	-0.189564	-0.699989	0.51015	0.718218	-0.202845	-0.548014	0.60725	0.797015	-1.01902	-2.78027	0.0319857	0.0728562	0.389033	1.59294	0.172052	0.367128	0.402314	2.99214	0.024253	0.0751087	-0.427144	-1.51897	0.179574	0.234786	0.15368	0.373295	0.724232	0.806325	0.983138	3.39042	0.0194524	0.0393212	0.969857	2.358	0.0778325
H7BXF5;A0A2R8YDB8;Q9H0E3-3;Q9H0E3;Q9H0E3-2;C9J683;C9JTJ5	H7BXF5	SAP130	ENSG00000136715	79595	2q	FALSE		FALSE	0.629476	TRUE	FALSE	FALSE	FALSE	FALSE	-1.27232	-1.8632	0.12147	0.404323	2.0034	3.42162	0.0188052	0.108379	-0.977545	-1.66211	0.15738	0.249664	2.72225	14.1626	3.15979e-05	0.000770639	-0.553466	-1.38181	0.225581	0.366342	-0.25869	-1.29303	0.252519	0.313913	0.125985	0.717383	0.500101	0.633222	-0.168792	-0.493795	0.639005	0.707508	3.10692	18.3584	1.68333e-06
A0A2R8YH03;Q5VWN6;Q5VWN6-2;J3KPH3	A0A2R8YH03	FAM208B	ENSG00000108021	54906	10p	FALSE		FALSE	0.638048	FALSE	FALSE	FALSE	FALSE	FALSE	#N/A	#N/A	#N/A	#N/A	#N/A	#N/A	#N/A	#N/A	#N/A	#N/A	#N/A	#N/A	#N/A	#N/A	#N/A	#N/A	#N/A	#N/A	#N/A	#N/A	#N/A	#N/A	#N/A	#N/A	#N/A	#N/A	#N/A	#N/A	#N/A	#N/A	#N/A	#N/A	#N/A	#N/A	#N/A
A1X283	A1X283	SH3PXD2B	ENSG00000174705	285590	5q	FALSE		FALSE	0.571476	FALSE	FALSE	FALSE	FALSE	FALSE	1.07511	1.80157	0.169414	0.456578	-0.12723	-0.217533	0.841749	0.926696	-0.688597	-2.80656	0.0484863	0.102319	0.17739	0.45473	0.668365	0.785633	1.37973	3.47026	0.0178444	0.0596927	-0.383976	-2.11926	0.0783633	0.116598	-0.323162	-1.85442	0.113096	0.227605	1.44054	3.66332	0.0145444	0.0310498	0.238204	0.617648	0.563849
A2A2V2;P42696;P42696-2;Q5TCT4;H7C5M1	A2A2V2	RBM34	ENSG00000188739	23029	1q	FALSE		FALSE	0.576413	FALSE	FALSE	FALSE	FALSE	FALSE	-0.461287	-0.996356	0.375468	0.629617	-0.949982	-1.26891	0.332166	0.57242	#N/A	#N/A	#N/A	#N/A	#N/A	#N/A	#N/A	#N/A	#N/A	#N/A	#N/A	#N/A	#N/A	#N/A	#N/A	#N/A	#N/A	#N/A	#N/A	#N/A	#N/A	#N/A	#N/A	#N/A	#N/A	#N/A	#N/A
A6NEM2;P51610-4;P51610-3;Q9Y5Z7	A6NEM2	HCFC1	ENSG00000111727;ENSG00000172534	29915;3054	12q	FALSE		TRUE	0.646968	TRUE	FALSE	FALSE	FALSE	FALSE	-0.497711	-1.69507	0.140997	0.430489	0.855464	1.95358	0.0985684	0.286496	-0.239307	-1.06547	0.327648	0.434074	-0.00909481	-0.0230694	0.982343	0.991376	-1.36227	-6.0993	0.000884783	0.00638613	-1.10387	-9.29103	8.79528e-05	0.000475136	-0.219359	-1.7746	0.126317	0.245343	-0.477763	-2.11457	0.0788731	0.126235	0.875412	2.21226	0.0689285
A6NHB5;Q14202;A6NHN7;A6NL54;Q14202-3	A6NHB5	ZMYM3	ENSG00000147130	9203	Xq	FALSE		FALSE	0.64975	TRUE	FALSE	FALSE	FALSE	FALSE	0.417113	0.919706	0.409771	0.639253	-0.283106	-0.688761	0.528842	0.739147	0.360877	0.532433	0.647657	0.727638	-0.151071	-1.19981	0.275435	0.458213	0.549149	3.06117	0.0221916	0.0706025	0.492912	2.49617	0.0670403	0.102287	#N/A	#N/A	#N/A	#N/A	#N/A	#N/A	#N/A	#N/A	#N/A	#N/A	#N/A
A6NHR9;A6NHR9-2;J3KTL8;A6NHR9-3;A0A2R8YCU7;A0A2R8YE92;J3QSH1;J3KTK7	A6NHR9	SMCHD1	ENSG00000101596	23347	18p	FALSE		FALSE	0.615905	FALSE	FALSE	FALSE	FALSE	FALSE	-0.742847	-2.13461	0.0859008	0.357895	-1.3744	-2.55189	0.0511486	0.195295	-0.412842	-1.11092	0.317147	0.42372	-0.901682	-2.41745	0.0520435	0.190461	-0.270126	-1.98979	0.0937429	0.198815	0.0598795	0.342473	0.743673	0.785751	#N/A	#N/A	#N/A	#N/A	#N/A	#N/A	#N/A	#N/A	#N/A	#N/A	#N/A
P62308;A8MWD9;Q49AN9;F5H013;C9JVQ0	P62308	SNRPG	ENSG00000143977	6637	2p	FALSE		FALSE	0.591238	TRUE	FALSE	FALSE	FALSE	FALSE	1.50709	#N/A	#N/A	#N/A	#N/A	#N/A	#N/A	#N/A	#N/A	#N/A	#N/A	#N/A	#N/A	#N/A	#N/A	#N/A	0.133707	#N/A	#N/A	#N/A	#N/A	#N/A	#N/A	#N/A	#N/A	#N/A	#N/A	#N/A	#N/A	#N/A	#N/A	#N/A	#N/A	#N/A	#N/A
A9Z1X7;Q8IYB3-2;Q8IYB3;E9PCT1;M0R088;M0R1E7;M0QXG5	A9Z1X7	SRRM1	ENSG00000133226	10250	1p	FALSE		FALSE	0.615643	TRUE	FALSE	FALSE	FALSE	FALSE	-0.257801	-0.924909	0.390696	0.635896	-0.778786	-2.454	0.049521	0.195295	0.347294	1.31574	0.236297	0.337626	-0.513984	-2.62927	0.0390979	0.158253	0.00700143	0.0568037	0.956546	0.979901	0.612096	7.22734	0.00035588	0.00138373	#N/A	#N/A	#N/A	#N/A	#N/A	#N/A	#N/A	#N/A	#N/A	#N/A	#N/A
B0QYK0;Q01844-6;Q01844-3;Q01844;Q01844-5;A0A0D9SFL3;C9JGE3;Q01844-2;H7BY36;Q01844-4	B0QYK0	EWSR1	ENSG00000182944	2130	22q	FALSE		FALSE	0.544952	TRUE	FALSE	FALSE	FALSE	FALSE	0.0773058	0.221979	0.831693	0.908105	0.565065	1.48031	0.198868	0.431651	0.297587	0.505067	0.631523	0.716299	0.0227547	0.0924338	0.929943	0.967405	-0.465005	-1.89066	0.107554	0.216217	-0.244724	-0.457315	0.663536	0.715154	#N/A	#N/A	#N/A	#N/A	#N/A	#N/A	#N/A	#N/A	#N/A	#N/A	#N/A
B1AKL4;Q9NRA8-2;Q9NRA8;Q9NRA8-3	B1AKL4	EIF4ENIF1	ENSG00000184708	56478	22q	FALSE		FALSE	0.577143	TRUE	FALSE	FALSE	FALSE	FALSE	#N/A	#N/A	#N/A	#N/A	#N/A	#N/A	#N/A	#N/A	#N/A	#N/A	#N/A	#N/A	#N/A	#N/A	#N/A	#N/A	#N/A	#N/A	#N/A	#N/A	#N/A	#N/A	#N/A	#N/A	#N/A	#N/A	#N/A	#N/A	#N/A	#N/A	#N/A	#N/A	#N/A	#N/A	#N/A
B1AQP1;P22415;E9PME6;P22415-2;H0YD59;M0R1C6	B1AQP1	USF1	ENSG00000105698;ENSG00000158773	7392;7391	19q	FALSE		FALSE	0.560869	TRUE	FALSE	FALSE	FALSE	FALSE	-0.263946	-0.768212	0.471505	0.684596	-0.400145	-1.24224	0.269235	0.509363	0.979069	3.36504	0.015135	0.0396551	0.161646	1.04519	0.343808	0.524068	0.297845	1.20572	0.273312	0.424101	1.54086	9.27069	8.90503e-05	0.000475136	#N/A	#N/A	#N/A	#N/A	#N/A	#N/A	#N/A	#N/A	#N/A	#N/A	#N/A
G3V4C1;B2R5W2;P07910-2;B4DY08;G3V4W0;P07910;G3V2Q1;G3V576;P07910-4;P07910-3;G3V575;G3V555;G3V2D6;G3V251;G3V3K6;G3V5X6;A0A0G2JPF8;A0A0G2JNQ3;P0DMR1;O60812;B2RXH8;B7ZW38;G3V5V7;B4DSU6;G3V4M8;G3V2H6;B3KT61;E5RG71;Q86SE5-3;Q86SE5	G3V4C1	HNRNPC	ENSG00000092199;ENSG00000179172;ENSG00000179412;ENSG00000184672;ENSG00000275774	3183;343069;101060301;138046;440563	14q	FALSE		FALSE	0.584872	TRUE	FALSE	FALSE	FALSE	FALSE	0.531445	1.5543	0.171108	0.457529	-0.375323	-1.00016	0.355844	0.596625	0.572154	1.65135	0.149758	0.241668	-1.01143	-4.09856	0.00636768	0.0443716	-0.104666	-0.544228	0.605902	0.727965	-0.0639571	-0.319288	0.760332	0.800399	-1.21312	-4.24024	0.00543833	0.0261364	-1.25383	-4.46903	0.00424185	0.0112605	-2.1606	-6.74442	0.000517801
H0YMJ0;B3KTM8;Q9UBU8-2;H0YLJ3;Q9UBU8;H0YNE0;H0YMT8;H0YM21;Q9UBU8-3;H0YLV1;H0YNX3;H0YNI8	H0YMJ0	MORF4L1	ENSG00000185787	10933	15q	FALSE		FALSE	0.534259	TRUE	FALSE	FALSE	FALSE	FALSE	-0.385187	-1.51223	0.181232	0.463798	-0.810063	#N/A	#N/A	#N/A	-0.336501	-2.27353	0.0633599	0.125651	-0.710329	#N/A	#N/A	#N/A	-0.285453	-1.10076	0.313191	0.464852	-0.236767	-1.51961	0.179418	0.234786	-0.274368	-1.4339	0.224904	0.363915	-0.323054	-0.884826	0.426234	0.512255	-0.74793	#N/A	#N/A
B4DLR8;P15559-3;P15559-2;P15559;H3BNV2;H3BRK3	B4DLR8	NQO1	ENSG00000181019	1728	16q	FALSE		FALSE	0.633583	FALSE	FALSE	FALSE	FALSE	FALSE	#N/A	#N/A	#N/A	#N/A	#N/A	#N/A	#N/A	#N/A	#N/A	#N/A	#N/A	#N/A	#N/A	#N/A	#N/A	#N/A	#N/A	#N/A	#N/A	#N/A	#N/A	#N/A	#N/A	#N/A	-0.436203	-1.21528	0.269907	0.421894	2.24273	4.63101	0.0097998	0.0228087	3.47761	10.246	5.04171e-05
B4DR61;P61619;H7C1Q9;C9JXC6;H7C069;A6NK38;F2Z2C7;A6NIF9;C9JJV4;F8W776;Q8TC24;P61619-3;Q9H9S3-2;Q9H9S3-3;Q9H9S3	B4DR61	SEC61A1	ENSG00000058262;ENSG00000065665	29927;55176	3q	FALSE		FALSE	0.770038	FALSE	FALSE	FALSE	FALSE	FALSE	#N/A	#N/A	#N/A	#N/A	#N/A	#N/A	#N/A	#N/A	#N/A	#N/A	#N/A	#N/A	1.02237	7.70311	0.000588286	0.00697993	0.33335	2.57524	0.049718	0.128606	1.86283	#N/A	#N/A	#N/A	#N/A	#N/A	#N/A	#N/A	#N/A	#N/A	#N/A	#N/A	#N/A	#N/A	#N/A
B4DY09;Q12905;X6R6Z1;A0A0A0MRL0	B4DY09	ILF2	ENSG00000143621	3608	1q	FALSE		FALSE	0.694726	TRUE	FALSE	FALSE	FALSE	FALSE	0.816207	1.9293	0.101943	0.377159	0.271309	0.592149	0.57537	0.774536	1.32734	2.23466	0.0891483	0.162555	0.0382821	0.130085	0.900751	0.948273	0.58318	2.47197	0.0483283	0.126104	1.09431	3.98695	0.0163064	0.0299391	0.0921239	0.232221	0.831307	0.874774	-0.419009	-1.34437	0.236596	0.328551	-0.963907	-2.57185	0.0499231
B5MCF9;O00541;O00541-2;B3KXD6;H7C267;H7BYY8	B5MCF9	PES1	ENSG00000100029	23481	22q	FALSE		FALSE	0.609262	TRUE	FALSE	FALSE	FALSE	FALSE	-0.118621	-0.338065	0.746829	0.85831	-0.32561	-0.730238	0.49276	0.713652	0.98151	2.87454	0.0282589	0.065884	-0.418248	-1.32833	0.232357	0.416358	-0.211258	-1.37998	0.21681	0.355393	0.888872	6.83633	0.000481345	0.00169457	-0.918646	-3.39813	0.0145293	0.0552373	-2.01878	-7.15478	0.000376009	0.00173806	-2.22577	-5.64766	0.00132179
Q15019-2;Q15019-3;Q15019;B5MCX3;C9J2Q4;H7C2Y0;C9J938;C9JB25;H7C310;C9JQJ4;C9IZU3;C9IY94;B5MD47;C9JFT1;C9JZI2;F8WB65;A0A1B0GXJ2	Q15019-2	SEPT2	ENSG00000168385	4735	2q	FALSE		FALSE	0.607259	FALSE	FALSE	FALSE	FALSE	FALSE	#N/A	#N/A	#N/A	#N/A	#N/A	#N/A	#N/A	#N/A	#N/A	#N/A	#N/A	#N/A	0.112514	0.284594	0.787366	0.866667	0.730134	2.39022	0.0540098	0.136166	2.06577	6.56044	0.000600727	0.00203159	#N/A	#N/A	#N/A	#N/A	#N/A	#N/A	#N/A	#N/A	#N/A	#N/A	#N/A
B5MDF5;P62826;J3KQE5;F5H018;H0YFC6;B4DV51;A0A087X0W0	B5MDF5	RAN	ENSG00000132341	5901	12q	FALSE		FALSE	0.61846	TRUE	FALSE	FALSE	FALSE	FALSE	0.0223617	0.106476	0.918676	0.957603	0.924233	5.00685	0.00243568	0.0247761	1.44925	13.1402	1.19878e-05	0.000318255	0.305628	1.92381	0.102722	0.270029	-0.596243	-3.1748	0.0192018	0.0627213	0.830647	14.3991	7.02673e-06	8.6228e-05	0.15946	0.930806	0.387873	0.53603	-1.26743	-5.11947	0.00217937	0.00673161	-0.365559	-1.61463	0.157518
B7Z6D5;Q96GQ7;A0A087X059;A0A087WYH5	B7Z6D5	DDX27	ENSG00000124228	55661	20q	FALSE		FALSE	0.594238	TRUE	FALSE	FALSE	FALSE	FALSE	-0.139378	-0.455605	0.664697	0.82502	-0.639269	-2.07961	0.0827795	0.265549	1.49099	4.61973	0.00361639	0.0137791	-0.497017	-2.38785	0.0541851	0.196589	0.0028735	0.0139522	0.989321	0.994878	1.63324	7.09474	0.000393658	0.00147023	-1.13462	-2.31468	0.059884	0.145538	-2.76499	-5.76912	0.00118385	0.00427609	-3.26488	-6.79872	0.000495897
B7Z9I1;Q5T4U5;P11310;P11310-2;E9PJM9;H0YDT5;E9PRX4	B7Z9I1	ACADM	ENSG00000117054	34	1p	TRUE	Matrix	TRUE	0.58373	FALSE	FALSE	FALSE	FALSE	FALSE	0.54133	1.24503	0.281078	0.547529	0.150165	0.500548	0.642977	0.810962	0.685234	2.53294	0.126872	0.210942	1.02617	4.65663	0.00347956	0.0274233	1.41733	4.65813	0.00347412	0.0177336	1.56123	7.22401	0.0019476	0.00514765	0.740153	3.45611	0.0259096	0.0806077	0.59625	1.96358	0.0972111	0.152924	0.205085	0.934264	0.386224
B7ZAR1;E9PCA1;P48643;E7ENZ3;P48643-2	B7ZAR1	CCT5	ENSG00000150753	22948	5p	FALSE		FALSE	0.59606	TRUE	FALSE	FALSE	FALSE	FALSE	0.442097	1.34372	0.227623	0.522622	0.670401	2.06971	0.093274	0.280825	-0.0484443	-0.185627	0.858854	0.899284	0.55888	2.29824	0.0699262	0.221916	0.330576	1.20273	0.274384	0.424533	-0.159966	-0.850121	0.427872	0.496008	-0.161919	-1.71522	0.137128	0.255524	0.328622	1.48382	0.188387	0.270117	0.556926	3.75126	0.0132765
B7ZLQ5;P28370	B7ZLQ5	SMARCA1	ENSG00000102038	6594	Xq	FALSE		FALSE	0.670381	TRUE	FALSE	FALSE	FALSE	FALSE	-0.360002	-0.995527	0.375825	0.629617	-1.10326	-2.81447	0.0480978	0.195179	-0.377407	-1.07685	0.360429	0.469357	-0.200513	-0.833956	0.436242	0.606045	0.542746	2.48677	0.0473692	0.124114	0.525341	2.73442	0.0410635	0.0671876	#N/A	#N/A	#N/A	#N/A	#N/A	#N/A	#N/A	#N/A	#N/A	#N/A	#N/A
B8ZZQ6;P06454-2;P06454;B8ZZA1;B8ZZW7;H7C2N1	B8ZZQ6	PTMA	ENSG00000187514	5757	2q	FALSE		FALSE	0.474762	TRUE	FALSE	FALSE	FALSE	FALSE	0.330034	0.831989	0.437268	0.664188	-0.0897018	-0.151234	0.887112	0.949266	-0.736683	-1.45367	0.196262	0.295831	-0.61443	-1.20946	0.29308	0.473151	-0.194694	-0.572379	0.587854	0.717776	-1.26141	-2.71939	0.034671	0.0575101	-1.22115	-2.5701	0.0500294	0.128362	-0.154435	-0.525072	0.621975	0.694468	-0.57417	-1.27547	0.291947
B9ZVT1;Q8IXT5	B9ZVT1	RBM12B	ENSG00000183808	389677	8q	FALSE		FALSE	0.648143	FALSE	FALSE	FALSE	FALSE	FALSE	#N/A	#N/A	#N/A	#N/A	#N/A	#N/A	#N/A	#N/A	#N/A	#N/A	#N/A	#N/A	-0.599784	-1.79178	0.171083	0.367128	1.44868	10.2339	0.000152991	0.00176923	1.44868	10.2339	0.000152991	0.000725641	#N/A	#N/A	#N/A	#N/A	#N/A	#N/A	#N/A	#N/A	#N/A	#N/A	#N/A
C9JE98;C9J0Q5;C9JFD3;Q9Y618-5;Q9Y618-4;Q9Y618-3;Q9Y618;C9J7T7;C9JQE8;Q9Y618-2;H7C1J7;H7C184;H7C0P3;C9J330	C9JE98	NCOR2	ENSG00000196498	9612	12q	FALSE		FALSE	0.583667	TRUE	FALSE	FALSE	FALSE	FALSE	#N/A	#N/A	#N/A	#N/A	#N/A	#N/A	#N/A	#N/A	#N/A	#N/A	#N/A	#N/A	#N/A	#N/A	#N/A	#N/A	#N/A	#N/A	#N/A	#N/A	#N/A	#N/A	#N/A	#N/A	#N/A	#N/A	#N/A	#N/A	#N/A	#N/A	#N/A	#N/A	#N/A	#N/A	#N/A
C9J2Y9;P30876;C9J4M6;A0A1W2PPT5	C9J2Y9	POLR2B	ENSG00000047315	5431	4q	FALSE		FALSE	0.65081	TRUE	FALSE	FALSE	FALSE	FALSE	0.291327	1.27113	0.250736	0.53853	-0.124493	-0.322058	0.758334	0.876688	-0.0331293	-0.107264	0.918076	0.942116	0.0865132	0.203054	0.847097	0.907014	0.502333	2.34544	0.0659329	0.153273	0.177877	0.546646	0.608122	0.670574	#N/A	#N/A	#N/A	#N/A	#N/A	#N/A	#N/A	#N/A	#N/A	#N/A	#N/A
C9J384;Q9BQ75-2;Q9BQ75;H7C515	C9J384	CMSS1	ENSG00000184220	84319	3q	FALSE		FALSE	0.666095	FALSE	FALSE	FALSE	FALSE	FALSE	0.0899727	0.253066	0.810293	0.897885	-0.121968	-0.257032	0.807396	0.903079	1.84713	4.96514	0.00422941	0.0152667	-0.0844082	-0.31203	0.765577	0.855186	0.127533	2.48898	0.0472272	0.124114	1.88469	17.8135	2.01119e-06	4.12058e-05	#N/A	#N/A	#N/A	#N/A	#N/A	#N/A	#N/A	#N/A	#N/A	#N/A	#N/A
C9JA28;Q9UNL2;Q9UNL2-2	C9JA28	SSR3	ENSG00000114850	6747	3q	FALSE		FALSE	0.733333	FALSE	FALSE	FALSE	FALSE	FALSE	#N/A	#N/A	#N/A	#N/A	-0.0220059	-0.0560688	0.957976	0.989791	0.469633	0.72903	0.518743	0.623249	#N/A	#N/A	#N/A	#N/A	#N/A	#N/A	#N/A	#N/A	#N/A	#N/A	#N/A	#N/A	#N/A	#N/A	#N/A	#N/A	#N/A	#N/A	#N/A	#N/A	#N/A	#N/A	#N/A
C9JEJ2;P49585;C9J050;H7C1T3;C9JVS0;C9JPY0;F8WAZ5;H7BZN1;C9J2E1;Q9Y5K3-2;Q9Y5K3-4;Q9Y5K3-3;Q9Y5K3;F8WBU2	C9JEJ2	PCYT1A	ENSG00000102230;ENSG00000161217	9468;5130	Xp	FALSE		FALSE	0.572056	FALSE	FALSE	FALSE	FALSE	FALSE	#N/A	#N/A	#N/A	#N/A	#N/A	#N/A	#N/A	#N/A	#N/A	#N/A	#N/A	#N/A	0.753574	3.54978	0.0163914	0.0897399	1.99438	12.5207	5.76661e-05	0.000948533	0.686165	2.36858	0.0986304	0.141915	#N/A	#N/A	#N/A	#N/A	#N/A	#N/A	#N/A	#N/A	#N/A	#N/A	#N/A
C9JFK9;O95817	C9JFK9	BAG3	ENSG00000151929	9531	10q	FALSE		FALSE	0.519595	TRUE	FALSE	FALSE	FALSE	FALSE	#N/A	#N/A	#N/A	#N/A	#N/A	#N/A	#N/A	#N/A	#N/A	#N/A	#N/A	#N/A	#N/A	#N/A	#N/A	#N/A	#N/A	#N/A	#N/A	#N/A	#N/A	#N/A	#N/A	#N/A	#N/A	#N/A	#N/A	#N/A	#N/A	#N/A	#N/A	#N/A	#N/A	#N/A	#N/A
C9JJT5;G3V325;P56134-4;P56134-2;C9JU26	C9JJT5	ATP5J2-PTCD1	ENSG00000241468;ENSG00000248919	9551;100526740	7q	TRUE	MIM	FALSE	0.622619	TRUE	FALSE	FALSE	FALSE	FALSE	0.372058	0.58923	0.581322	0.770091	0.0902291	0.145397	0.890077	0.950018	0.778899	0.719251	0.523951	0.627674	0.485883	1.57694	0.165883	0.363205	0.767712	2.37317	0.0552813	0.137435	1.17455	1.88981	0.131779	0.180539	0.446827	0.639527	0.567967	0.699001	0.0399864	0.119921	0.909216	0.927456	-0.241843	-0.774186	0.473819
C9JLU1;P52434;P52434-4;P52434-3;P52434-2	C9JLU1	POLR2H	ENSG00000163882	5437	3q	FALSE		FALSE	0.582571	TRUE	FALSE	FALSE	FALSE	FALSE	0.602299	1.01741	0.355634	0.621097	1.85236	3.64981	0.0107087	0.0737323	1.85236	3.64981	0.0107087	0.031476	#N/A	#N/A	#N/A	#N/A	#N/A	#N/A	#N/A	#N/A	#N/A	#N/A	#N/A	#N/A	#N/A	#N/A	#N/A	#N/A	#N/A	#N/A	#N/A	#N/A	#N/A	#N/A	#N/A
C9JXB8;C9JNW5;P83731	C9JXB8	RPL24	ENSG00000114391	6152	3q	FALSE		FALSE	0.54181	TRUE	FALSE	FALSE	FALSE	FALSE	0.130265	0.527119	0.617023	0.797683	0.122336	0.511438	0.627315	0.804495	0.0120688	0.0451944	0.965419	0.978228	0.144835	0.643828	0.543497	0.684635	0.152764	0.654601	0.536995	0.675874	0.0345671	0.135897	0.896348	0.915532	-0.363755	-1.3912	0.21356	0.348335	-0.245559	-1.01851	0.347731	0.439485	-0.253488	-1.0881	0.318316
C9JRZ6;Q9NX63;F8WAR4;A0A286YEX5	C9JRZ6	CHCHD3	ENSG00000106554	54927	7q	TRUE	MIM	FALSE	0.565397	TRUE	FALSE	FALSE	FALSE	FALSE	1.24038	4.40775	0.00453033	0.0928718	2.4241	#N/A	#N/A	#N/A	1.17549	3.58565	0.0157803	0.0407122	2.62278	#N/A	#N/A	#N/A	1.43906	9.64817	7.1018e-05	0.00105935	1.37417	8.24896	0.000426822	0.00157356	2.21678	15.5994	1.9671e-05	0.000248395	2.28168	17.5778	2.1756e-06	4.63894e-05	3.46539	10.383	4.67276e-05
C9JYQ9;H0Y8C2;Q6P5R6	C9JYQ9	RPL22L1	ENSG00000163584	200916	3q	FALSE		FALSE	0.499524	FALSE	FALSE	FALSE	FALSE	FALSE	-0.358694	-1.22648	0.27462	0.547529	0.172812	0.305913	0.771999	0.878698	-0.0220851	-0.110093	0.916618	0.941793	0.00912468	0.0176178	0.986515	0.991493	-0.522381	-1.64051	0.152008	0.277717	-0.185773	-0.706993	0.506087	0.573521	-0.756357	-3.744	0.0200513	0.0665621	-1.09297	-3.24281	0.0315898	0.0586541	-0.56146	-0.802898	0.46703
O60716;O60716-17;O60716-18;O60716-5;O60716-2;O60716-3;O60716-13;O60716-9;O60716-10;O60716-21;O60716-19;O60716-11;C9JZR2;O60716-8;O60716-15;O60716-6;O60716-4;O60716-12;O60716-14;O60716-7;O60716-24;O60716-23;O60716-22;O60716-20;O60716-16;O60716-29;O60716-27;O60716-26;O60716-25;O60716-32;O60716-31;O60716-30;O60716-28;E9PKY0;E9PRE2;H0YC95	O60716	CTNND1	ENSG00000198561	1500	11q	FALSE		FALSE	0.572119	TRUE	FALSE	FALSE	FALSE	FALSE	0.128959	0.348783	0.741459	0.85503	-0.812593	-1.83633	0.12574	0.336375	-0.169104	-0.651671	0.543376	0.644378	0.459167	0.963361	0.37257	0.549775	1.40072	3.25699	0.017314	0.0591451	1.10266	2.99655	0.0241154	0.0422757	-0.239596	-0.74363	0.490546	0.629306	0.0584661	0.140492	0.893756	0.915706	-0.883086	-1.83226	0.1264
C9K0J5;Q70E73;C9J164;Q70E73-5;Q70E73-2;Q70E73-8;Q70E73-7;Q70E73-4;Q70E73-3;Q70E73-9;Q70E73-6	C9K0J5	RAPH1	ENSG00000173166	65059	2q	FALSE		FALSE	0.615381	FALSE	FALSE	FALSE	FALSE	FALSE	-0.324499	-1.33954	0.251439	0.53853	1.83647	10.9501	0.000395106	0.00737531	-1.47846	-21.4545	2.79134e-05	0.000460452	#N/A	#N/A	#N/A	#N/A	#N/A	#N/A	#N/A	#N/A	#N/A	#N/A	#N/A	#N/A	-0.303571	-5.22151	0.00197332	0.0109779	0.850389	5.14197	0.00213191	0.00661592	3.01136	25.6616	2.3081e-07
D3DRR9;Q86WR7;Q86WR7-2	D3DRR9	C10orf47	ENSG00000148426	254427	10p	FALSE		FALSE	0.560333	FALSE	FALSE	FALSE	FALSE	FALSE	-0.134392	-0.441012	0.674651	0.829821	2.94835	9.8719	6.23356e-05	0.00211318	-0.0554725	-0.160357	0.877863	0.913377	#N/A	#N/A	#N/A	#N/A	#N/A	#N/A	#N/A	#N/A	#N/A	#N/A	#N/A	#N/A	0.269191	1.1119	0.308736	0.461314	0.190271	1.06685	0.327072	0.41656	3.27302	19.5106	1.17449e-06
D3DTX6;Q96SB3	D3DTX6	PPP1R9B	ENSG00000108819	84687	17q	FALSE		FALSE	0.639238	FALSE	FALSE	FALSE	FALSE	FALSE	#N/A	#N/A	#N/A	#N/A	#N/A	#N/A	#N/A	#N/A	#N/A	#N/A	#N/A	#N/A	0.415109	1.91364	0.19578	0.390671	0.793146	2.6692	0.116364	0.227393	#N/A	#N/A	#N/A	#N/A	#N/A	#N/A	#N/A	#N/A	#N/A	#N/A	#N/A	#N/A	#N/A	#N/A	#N/A
D3YTB1;F8W727;P62910;D3YTI8	D3YTB1	RPL32	ENSG00000144713	6161	3p	FALSE		FALSE	0.544476	TRUE	FALSE	FALSE	FALSE	FALSE	-0.719939	-2.0739	0.0834355	0.355633	-0.245746	-0.714037	0.502023	0.720854	-0.310756	-0.913194	0.396351	0.510481	0.289638	4.47094	0.00423318	0.031792	-0.184555	-2.33345	0.0583646	0.14193	0.224628	5.70711	0.0012521	0.00354969	-0.232731	-3.97104	0.00735822	0.0337065	-0.641914	-7.11438	0.000387782	0.00174879	-0.167721	-2.15055	0.0750489
D6R9P3;D6RD18;D6RBZ0;Q99729-3;Q99729-2;Q99729-4;Q99729	D6R9P3	HNRNPAB	ENSG00000197451	3182	5q	FALSE		FALSE	0.539643	TRUE	FALSE	FALSE	FALSE	FALSE	#N/A	#N/A	#N/A	#N/A	#N/A	#N/A	#N/A	#N/A	#N/A	#N/A	#N/A	#N/A	#N/A	#N/A	#N/A	#N/A	#N/A	#N/A	#N/A	#N/A	#N/A	#N/A	#N/A	#N/A	#N/A	#N/A	#N/A	#N/A	#N/A	#N/A	#N/A	#N/A	#N/A	#N/A	#N/A
D6RDA2	D6RDA2	DEK	ENSG00000124795	7913	6p	FALSE		#N/A	0.542333	FALSE	FALSE	FALSE	FALSE	FALSE	-0.301496	-0.46732	0.65676	0.822006	0.725403	0.913161	0.396367	0.636612	1.23131	1.76102	0.13854	0.226228	0.161568	0.225659	0.828956	0.893527	-0.865331	-1.58567	0.163909	0.291069	0.667475	1.17427	0.293164	0.355689	0.43041	1.76482	0.152358	0.272551	-1.1024	-2.99506	0.0302707	0.0568435	-0.0754964	-0.114307	0.913443
D6RIF6;H0Y9L2;D6REM5	D6RIF6	SLAIN2	ENSG00000109171	57606	4p	FALSE		#N/A	0.509143	FALSE	FALSE	FALSE	FALSE	FALSE	-0.353388	-0.831752	0.437392	0.664188	-0.110922	-0.200072	0.848033	0.926839	-0.574008	-1.60022	0.160667	0.252828	-0.341109	-0.741801	0.48622	0.642923	-0.583575	-2.00639	0.0916121	0.196215	-0.804195	-4.44366	0.0043587	0.0098271	0.118552	0.905075	0.400307	0.546182	0.339172	1.29117	0.244156	0.335524	0.581638	1.31427	0.236762
Q9NQB0-7;E2GH26;A0A0D9SGH8;Q9NQB0-13;Q9NQB0-3;Q9NQB0-4;Q9NQB0-5;Q9NQB0;Q9NQB0-2;C6ZRK5;Q5VVR7;C6ZRJ7;Q9NQB0-8;Q9NQB0-12;Q9NQB0-16;C6ZRJ6;Q9NQB0-17;Q5JRY3;Q5JRY5;P36402-3;Q9UJU2;H0YBC8;P36402-7;P36402-11;B7WNT5;Q9HCS4;H0YAR8;Q9UJU2-6;P36402-10;Q5VVR5;P36402-14;P36402-16;P36402-8;P36402-6;P36402-2;Q9UJU2-3;Q9UJU2-7;P36402-9;P36402-13;P36402-15;Q9UJU2-5;P36402-12;P36402-4;P36402;P36402-5;H0YEE5;H0YB…	Q9NQB0-7	TCF7L2	ENSG00000081059;ENSG00000138795;ENSG00000148737;ENSG00000152284	6932;51176;6934;83439	5q	FALSE		FALSE	0.562161	TRUE	FALSE	FALSE	FALSE	FALSE	0.443489	1.36665	0.22073	0.513646	0.328142	0.914176	0.395874	0.636612	4.92482	14.605	6.46622e-06	0.000221994	0.31926	1.87779	0.109489	0.279645	0.434607	5.93177	0.0010241	0.00705054	4.91594	41.8983	1.23662e-08	1.92118e-06	#N/A	#N/A	#N/A	#N/A	#N/A	#N/A	#N/A	#N/A	#N/A	#N/A	#N/A
E5RJR5;P63208;E7ERH2;F8W8N3;P63208-2;E5RGM3	E5RJR5	SKP1	ENSG00000113558	6500	5q	FALSE		FALSE	0.599686	TRUE	FALSE	FALSE	FALSE	FALSE	0.278217	0.655423	0.541148	0.747609	0.56087	1.30787	0.247818	0.493287	0.446508	0.913133	0.412832	0.527579	0.413969	2.20572	0.0695519	0.221916	0.131316	0.727656	0.494228	0.638289	0.299606	1.65479	0.158873	0.212573	#N/A	#N/A	#N/A	#N/A	#N/A	#N/A	#N/A	#N/A	#N/A	#N/A	#N/A
G3V1Q4;E7ES33;E7EPK1;Q16181-2;Q16181;Q5JXL7;A0A0U1RRM2;A0A0U1RRE1;A0A0U1RRH9	G3V1Q4	SEPT7	ENSG00000122545	989	7p	FALSE		FALSE	0.567869	TRUE	FALSE	FALSE	FALSE	FALSE	#N/A	#N/A	#N/A	#N/A	#N/A	#N/A	#N/A	#N/A	#N/A	#N/A	#N/A	#N/A	0.187224	0.436954	0.680371	0.794369	0.269503	0.742127	0.486036	0.628616	2.41792	6.62359	0.000570657	0.00193753	2.04392	8.29075	0.000166814	0.00141353	-0.104494	-0.428759	0.683065	0.742608	-0.186772	-0.651773	0.543315
E7EQR4;P15311;A0A2R8Y7M3;A0A2R8Y5S7;P35241;P35241-5;P26038;P35241-4;E9PQ82;E9PNV3;P35241-3;V9GZ54;A0A2R8Y5P0;E9PNP4	E7EQR4	EZR	ENSG00000092820;ENSG00000137710;ENSG00000147065	7430;5962;4478	6q	FALSE		FALSE	0.569533	TRUE	FALSE	FALSE	FALSE	FALSE	-0.00125611	-0.00901232	0.993101	0.995394	0.373529	3.95089	0.00752996	0.0608189	0.264914	2.22811	0.0674408	0.131838	-0.24512	-1.26135	0.254003	0.438143	-0.619906	-2.82207	0.0302716	0.0905449	-0.353736	-1.70661	0.138768	0.189208	-0.527436	-2.15948	0.0741304	0.169778	-0.793606	-3.11412	0.0207396	0.0416682	-0.41882	-1.79475	0.122843
E7ES08;E7EQU1;O15347;E9PES6	E7ES08	HMGB3	ENSG00000029993	3149	Xq	FALSE		FALSE	0.526429	FALSE	FALSE	FALSE	FALSE	FALSE	0.549261	0.524122	0.618983	0.797821	-0.195473	-0.160696	0.877607	0.942698	1.15578	0.798729	0.469185	0.581536	-0.359244	-0.464814	0.658454	0.778092	0.38549	0.829618	0.438509	0.584859	0.992007	3.00957	0.039567	0.0648726	#N/A	#N/A	#N/A	#N/A	#N/A	#N/A	#N/A	#N/A	#N/A	#N/A	#N/A
E7ET15;O15042-2;O15042;O15042-3;E7EW00;H0Y8D9;H7C4V2;C9J5L1;C9JDJ7;U3KPT1	E7ET15	U2SURP	ENSG00000163714	23350	3q	FALSE		FALSE	0.55819	TRUE	FALSE	FALSE	FALSE	FALSE	-0.0964356	-0.385154	0.713407	0.843266	-0.101954	-0.412959	0.693989	0.837572	0.00121579	0.00531457	0.995932	0.996602	-0.2094	-1.29063	0.244332	0.429046	-0.203882	-1.21708	0.269269	0.419853	-0.106231	-0.79837	0.455086	0.52402	-0.816614	-2.58595	0.0414367	0.112596	-0.914266	-2.75561	0.0330452	0.0606747	-0.919784	-2.7944	0.031395
E7EVA0;P27816;P27816-2;P27816-4;B5MEG9;H7C456;A0A0J9YVV8;A0A0J9YW37;P27816-7;P27816-3	E7EVA0	MAP4	ENSG00000047849	4134	3p	FALSE		FALSE	0.572484	FALSE	FALSE	FALSE	FALSE	FALSE	3.56233	20.1578	5.55522e-06	0.000968072	-1.40944	-6.14208	0.00166215	0.0201053	3.56233	20.1578	5.55522e-06	0.000211252	-0.518238	-2.28763	0.0621455	0.213976	4.45354	23.4674	3.9279e-07	3.27967e-05	4.45354	23.4674	3.9279e-07	1.83981e-05	#N/A	#N/A	#N/A	#N/A	#N/A	#N/A	#N/A	#N/A	#N/A	#N/A	#N/A
E9PGZ1;E7EX44;Q05682-5;Q05682-4;Q05682-3;Q05682-6;Q05682-2;Q05682;C9J813	E9PGZ1	CALD1	ENSG00000122786	800	7q	FALSE		FALSE	0.549583	FALSE	FALSE	FALSE	FALSE	FALSE	#N/A	#N/A	#N/A	#N/A	#N/A	#N/A	#N/A	#N/A	#N/A	#N/A	#N/A	#N/A	#N/A	#N/A	#N/A	#N/A	#N/A	#N/A	#N/A	#N/A	#N/A	#N/A	#N/A	#N/A	#N/A	#N/A	#N/A	#N/A	#N/A	#N/A	#N/A	#N/A	#N/A	#N/A	#N/A
E9PBS1;P22234;P22234-2;D6RF62	E9PBS1	PAICS	ENSG00000128050	10606	4q	TRUE	Matrix	FALSE	0.651333	FALSE	FALSE	FALSE	FALSE	FALSE	#N/A	#N/A	#N/A	#N/A	#N/A	#N/A	#N/A	#N/A	#N/A	#N/A	#N/A	#N/A	#N/A	#N/A	#N/A	#N/A	#N/A	#N/A	#N/A	#N/A	#N/A	#N/A	#N/A	#N/A	#N/A	#N/A	#N/A	#N/A	#N/A	#N/A	#N/A	#N/A	#N/A	#N/A	#N/A
E9PC15;Q53H12;E9PG39;A0A0G2JLG5;A0A0G2JLD0	E9PC15	AGK	ENSG00000006530;ENSG00000262327	55750	7q	TRUE	MIM	FALSE	0.592229	TRUE	FALSE	FALSE	FALSE	FALSE	#N/A	#N/A	#N/A	#N/A	#N/A	#N/A	#N/A	#N/A	#N/A	#N/A	#N/A	#N/A	0.375879	2.64642	0.0571952	0.204136	1.27778	10.107	5.4507e-05	0.000938149	1.27778	10.107	5.4507e-05	0.000336845	#N/A	#N/A	#N/A	#N/A	#N/A	#N/A	#N/A	#N/A	#N/A	#N/A	#N/A
Q7KZI7;E9PC69;Q7KZI7-12;Q7KZI7-8;Q7KZI7-11;Q7KZI7-6;Q7KZI7-3;Q7KZI7-14;Q7KZI7-10;Q7KZI7-9;Q7KZI7-13;Q7KZI7-4;Q7KZI7-16;Q7KZI7-5;Q7KZI7-15;Q7KZI7-2;Q7KZI7-7;E7ETY4	Q7KZI7	MARK2	ENSG00000072518	2011	11q	FALSE		FALSE	0.63019	TRUE	FALSE	FALSE	FALSE	FALSE	-0.935502	-2.5981	0.0407659	0.290455	-1.28686	-2.40871	0.0526663	0.199278	-0.395529	-0.539864	0.612457	0.702022	0.0341155	0.0767668	0.941305	0.968538	0.385477	1.88725	0.108064	0.216217	0.92545	1.4389	0.20971	0.269125	1.08182	1.72109	0.145858	0.262896	0.541843	3.2121	0.0183186	0.0371429	0.190482	0.443783	0.672756
E9PD53;Q9NTJ3;Q9NTJ3-2;C9JR83;C9JVD8;C9J578;C9J9E4	E9PD53	SMC4	ENSG00000113810	10051	3q	FALSE		FALSE	0.59546	TRUE	FALSE	FALSE	FALSE	FALSE	0.0990328	0.494916	0.641638	0.814653	1.06106	5.45858	0.00280659	0.0274132	-0.00814124	-0.0427828	0.967531	0.978228	#N/A	#N/A	#N/A	#N/A	#N/A	#N/A	#N/A	#N/A	#N/A	#N/A	#N/A	#N/A	0.344866	1.64607	0.175094	0.3015	0.45204	2.02063	0.113417	0.17516	1.41406	6.563	0.00278832
E9PDI4;O00515;A0A0J9YYF6;A0A0J9YW63;H0Y901;A0A0J9YVY2	E9PDI4	LAD1	ENSG00000159166	3898	1q	FALSE		FALSE	0.520095	FALSE	FALSE	FALSE	FALSE	FALSE	0.118527	0.329852	0.752724	0.858404	0.198146	0.361094	0.732785	0.859691	1.6544	4.59798	0.00369986	0.013904	0.228005	0.601159	0.573947	0.709754	0.148386	1.14511	0.295776	0.444907	1.68426	12.8676	1.35432e-05	0.00013372	#N/A	#N/A	#N/A	#N/A	#N/A	#N/A	#N/A	#N/A	#N/A	#N/A	#N/A
E9PF17;P13611-4;P13611-3;P13611-2;P13611;P13611-5;Q86W61;D6RGZ6	E9PF17	VCAN	ENSG00000038427	1462	5q	FALSE		FALSE	0.646131	FALSE	FALSE	FALSE	FALSE	FALSE	#N/A	#N/A	#N/A	#N/A	#N/A	#N/A	#N/A	#N/A	#N/A	#N/A	#N/A	#N/A	#N/A	#N/A	#N/A	#N/A	#N/A	#N/A	#N/A	#N/A	#N/A	#N/A	#N/A	#N/A	#N/A	#N/A	#N/A	#N/A	#N/A	#N/A	#N/A	#N/A	#N/A	#N/A	#N/A
E9PFQ4;Q86SQ0-2;Q86SQ0-3;Q86SQ0;E9PDY7;G5E9V3;A0A1W2PQ63;A0A1W2PRT1	E9PFQ4	PHLDB2	ENSG00000144824	90102	3q	FALSE		FALSE	0.613724	FALSE	FALSE	FALSE	FALSE	FALSE	#N/A	#N/A	#N/A	#N/A	#N/A	#N/A	#N/A	#N/A	#N/A	#N/A	#N/A	#N/A	-1.39708	-3.09445	0.0212665	0.108558	-0.288514	-1.04523	0.336185	0.482963	-0.376565	#N/A	#N/A	#N/A	0.0710003	#N/A	#N/A	#N/A	0.159051	0.330443	0.757649	0.803861	-0.949519	-1.31818	0.257861
Q5T6K7;E9PI99;Q5T6K5;Q13952-6;Q13952-7;Q13952-2;Q13952-5;Q13952-3;Q13952;A0A0A0MT00;Q13952-4;E9PJA8;E9PQR2;E9PL11	Q5T6K7	NFYC	ENSG00000066136	4802	1p	FALSE		FALSE	0.599923	TRUE	FALSE	FALSE	FALSE	FALSE	#N/A	#N/A	#N/A	#N/A	#N/A	#N/A	#N/A	#N/A	#N/A	#N/A	#N/A	#N/A	#N/A	#N/A	#N/A	#N/A	#N/A	#N/A	#N/A	#N/A	#N/A	#N/A	#N/A	#N/A	#N/A	#N/A	#N/A	#N/A	#N/A	#N/A	#N/A	#N/A	#N/A	#N/A	#N/A
P29692;E9PK01;P29692-2;E9PRY8;A0A087X1X7;P29692-3;E9PI39;E9PPR1;E9PQ49;E9PL12;P29692-4;E9PMW7;E9PL71;E9PQZ1;H0YCK7;E9PIZ1;E9PK06;E9PN91;E9PQC9;H0YE72;H0YE58;E9PK72;E9PJD0;E9PKK3;E9PNW6	P29692	EEF1D	ENSG00000104529;ENSG00000273594	1936	8q	FALSE		FALSE	0.552002	FALSE	FALSE	FALSE	FALSE	FALSE	-0.0746445	-0.225911	0.830215	0.908105	0.220804	0.861337	0.437624	0.670353	-0.244359	-1.02857	0.36181	0.469669	0.0197805	0.0817348	0.940005	0.968538	-0.275668	-0.733976	0.503666	0.645498	-0.445383	-2.14509	0.121268	0.169106	-0.216694	-0.84985	0.434205	0.579202	-0.04698	-0.151469	0.88457	0.910749	0.248469	0.929174	0.395446
E9PLV1;Q9NQV6-2;Q9NQV6-4;Q9NQV6-6;E9PRS0;Q9NQV6-1;Q9NQV6-5;Q9NQV6;Q9NQV6-7	E9PLV1	PRDM10	ENSG00000170325	56980	11q	FALSE		FALSE	0.601476	FALSE	FALSE	FALSE	FALSE	FALSE	#N/A	#N/A	#N/A	#N/A	#N/A	#N/A	#N/A	#N/A	#N/A	#N/A	#N/A	#N/A	#N/A	#N/A	#N/A	#N/A	#N/A	#N/A	#N/A	#N/A	#N/A	#N/A	#N/A	#N/A	#N/A	#N/A	#N/A	#N/A	#N/A	#N/A	#N/A	#N/A	#N/A	#N/A	#N/A
E9PN17;O75964	E9PN17	ATP5L	ENSG00000167283	10632	11q	TRUE	MIM	TRUE	0.611667	TRUE	FALSE	FALSE	FALSE	FALSE	0.414546	1.22039	0.268099	0.541861	-0.336059	-0.913451	0.396226	0.636612	-0.168471	-0.515945	0.624348	0.711278	0.602431	2.86678	0.0285473	0.129199	1.35304	8.69896	0.000127476	0.00156289	0.77002	6.19896	0.00081224	0.00254122	0.630169	3.44005	0.0138001	0.0533071	1.21319	5.89733	0.00105575	0.00392052	0.46258	1.85348	0.113242
E9PR30;P62861	E9PR30	FAU	ENSG00000149806	2197	11q	FALSE		#N/A	0.501405	TRUE	FALSE	FALSE	FALSE	FALSE	0.0156127	0.04703	0.96431	0.979093	0.0484897	0.143531	0.892811	0.950779	-0.297673	-0.675459	0.547788	0.648304	0.023142	0.0689627	0.947692	0.971443	-0.00973494	-0.0304681	0.976682	0.991348	-0.32302	-0.753709	0.49296	0.562354	0.0179863	#N/A	#N/A	#N/A	0.331272	#N/A	#N/A	#N/A	0.364149	#N/A	#N/A
E9PRF4;Q15047-3;Q15047;E9PQM8;Q15047-2;X6RHV1;B0QZE6;E9PS59;X6R732;E9PAP1	E9PRF4	SETDB1	ENSG00000143379	9869	1q	FALSE		FALSE	0.594827	TRUE	FALSE	FALSE	FALSE	FALSE	#N/A	#N/A	#N/A	#N/A	#N/A	#N/A	#N/A	#N/A	#N/A	#N/A	#N/A	#N/A	#N/A	#N/A	#N/A	#N/A	#N/A	#N/A	#N/A	#N/A	#N/A	#N/A	#N/A	#N/A	#N/A	#N/A	#N/A	#N/A	#N/A	#N/A	#N/A	#N/A	#N/A	#N/A	#N/A
F1DAL7;F1DAL9;P10589;P10588	F1DAL7	NR2F1	ENSG00000160113;ENSG00000175745	2063;7025	19p	FALSE		FALSE	0.65494	FALSE	FALSE	FALSE	FALSE	FALSE	#N/A	#N/A	#N/A	#N/A	#N/A	#N/A	#N/A	#N/A	#N/A	#N/A	#N/A	#N/A	#N/A	#N/A	#N/A	#N/A	#N/A	#N/A	#N/A	#N/A	#N/A	#N/A	#N/A	#N/A	#N/A	#N/A	#N/A	#N/A	#N/A	#N/A	#N/A	#N/A	#N/A	#N/A	#N/A
F5GX11;P25786;P25786-2;B4DEV8	F5GX11	PSMA1	ENSG00000129084;ENSG00000256206	5682	11p	FALSE		FALSE	0.624825	TRUE	FALSE	FALSE	FALSE	FALSE	#N/A	#N/A	#N/A	#N/A	#N/A	#N/A	#N/A	#N/A	#N/A	#N/A	#N/A	#N/A	#N/A	#N/A	#N/A	#N/A	#N/A	#N/A	#N/A	#N/A	#N/A	#N/A	#N/A	#N/A	#N/A	#N/A	#N/A	#N/A	#N/A	#N/A	#N/A	#N/A	#N/A	#N/A	#N/A
P11586;F5H2F4;V9GYY3	P11586	MTHFD1	ENSG00000100714	4522	14q	FALSE		FALSE	0.673254	FALSE	FALSE	FALSE	FALSE	FALSE	0.471461	2.47455	0.0686111	0.33792	0.543649	2.31799	0.0813157	0.264158	-0.431141	-2.21038	0.0780673	0.1477	#N/A	#N/A	#N/A	#N/A	#N/A	#N/A	#N/A	#N/A	#N/A	#N/A	#N/A	#N/A	#N/A	#N/A	#N/A	#N/A	#N/A	#N/A	#N/A	#N/A	#N/A	#N/A	#N/A
F5H5D3;Q9BQE3;A0A1W2PQM2;F8VVB9;F8VRZ4;F8VS66;F8VWV9;F8VX09;A6NHL2-2;A6NHL2;F8VRK0;F8VXZ7;F8W0F6	F5H5D3	TUBA1C	ENSG00000123416;ENSG00000167552;ENSG00000167553;ENSG00000178462	10376;7846;84790;79861	12q	FALSE		FALSE	0.575444	TRUE	FALSE	FALSE	FALSE	FALSE	0.909512	1.6241	0.155479	0.442738	0.885128	1.95739	0.0980491	0.286415	0.590575	1.31137	0.237678	0.338424	0.956414	3.87517	0.00821655	0.0550697	0.980799	2.37851	0.0548799	0.137435	0.661861	2.71919	0.0346801	0.0575101	#N/A	#N/A	#N/A	#N/A	#N/A	#N/A	#N/A	#N/A	#N/A	#N/A	#N/A
F5H8D7;M0QYS5;M0R1U8;M0QZ96	F5H8D7	XRCC1	ENSG00000073050	7515	19q	FALSE		#N/A	0.580714	FALSE	FALSE	FALSE	FALSE	FALSE	-0.414131	-5.90191	0.00105149	0.0301776	0.614336	5.03515	0.0023682	0.0245591	0.00867315	0.0463866	0.964507	0.978228	0.254783	1.99333	0.0932846	0.260012	-0.773685	-9.69023	6.92839e-05	0.001051	-0.35088	-1.83884	0.115564	0.162204	-0.529176	-2.53309	0.0444937	0.1166	-0.95198	-8.16156	0.000182069	0.00107453	0.0764871	0.498227	0.636057
F5H8F7;Q9UBL3-3;Q9UBL3;Q9UBL3-2;H0YBF6;H0YAQ0;E5RFH5	F5H8F7	ASH2L	ENSG00000129691	9070	8p	FALSE		FALSE	0.578873	TRUE	FALSE	FALSE	FALSE	FALSE	-0.745057	-2.34815	0.0572026	0.319998	0.985247	2.3633	0.0560308	0.207709	-0.7064	-3.45397	0.0135669	0.036324	0.025208	0.0655493	0.949866	0.972008	-1.7051	-6.23589	0.000787109	0.00577429	-1.66644	-13.2086	1.16307e-05	0.000118937	0.121987	1.13176	0.300929	0.452672	0.08333	0.313915	0.764213	0.809527	1.81363	4.78615	0.00304359
F8VPD4;P27708;H7C2E4;H7C3Z5;H7BZB3	F8VPD4	CAD	ENSG00000084774	790	2p	FALSE		FALSE	0.646571	FALSE	FALSE	FALSE	FALSE	FALSE	1.05633	2.4069	0.0527961	0.310668	2.64913	10.1983	5.17788e-05	0.00211318	2.64913	10.1983	5.17788e-05	0.000743375	2.17517	18.7031	1.50811e-06	7.50934e-05	0.582374	1.56395	0.168861	0.298088	2.17517	18.7031	1.50811e-06	3.7302e-05	2.10765	10.1768	5.24055e-05	0.000553265	0.51485	1.256	0.255806	0.348635	2.10765	10.1768	5.24055e-05
F8VQR7;Q16527;F8VW96	F8VQR7	CSRP2	ENSG00000175183	1466	12q	FALSE		FALSE	0.56719	FALSE	FALSE	FALSE	FALSE	FALSE	#N/A	#N/A	#N/A	#N/A	#N/A	#N/A	#N/A	#N/A	#N/A	#N/A	#N/A	#N/A	#N/A	#N/A	#N/A	#N/A	#N/A	#N/A	#N/A	#N/A	#N/A	#N/A	#N/A	#N/A	#N/A	#N/A	#N/A	#N/A	#N/A	#N/A	#N/A	#N/A	#N/A	#N/A	#N/A
J3KPG5;F8VU39;Q9UIF9-2;Q9UIF9-3;Q9UIF9;A0A0C4DGI9;H0YII3;H0YHL2;H0YHQ7	J3KPG5	BAZ2A	ENSG00000076108	11176	12q	FALSE		FALSE	0.655952	TRUE	FALSE	FALSE	FALSE	FALSE	-0.323582	-0.828307	0.439195	0.664683	-0.449444	-0.884284	0.426494	0.657541	0.987548	2.84037	0.0295525	0.0683194	-0.453813	-1.32183	0.27798	0.458213	-0.327952	-1.02472	0.352489	0.499965	0.983179	4.08224	0.00951891	0.0189716	#N/A	#N/A	#N/A	#N/A	#N/A	#N/A	#N/A	#N/A	#N/A	#N/A	#N/A
Q15366-2;Q15366-7;Q15366-8;Q15366-5;H3BRU6;Q15366-4;Q15366-6;Q15366-3;Q15366;F8VZX2;F8W0G4;F8VXH9;F8W1G6;J3QT27;P57721;P57721-4;E9PFP8;P57721-5;P57721-3;P57721-2;F8VRH0;H3BSS4;H3BND9	Q15366-2	PCBP2	ENSG00000183570;ENSG00000197111	54039;5094	21q	FALSE		FALSE	0.642423	TRUE	FALSE	FALSE	FALSE	FALSE	0.308457	1.70293	0.149311	0.437619	0.830496	3.90038	0.0114049	0.0764555	1.00991	4.90982	0.00798748	0.0251866	0.680338	3.42839	0.0139987	0.0824892	0.158298	0.907453	0.399145	0.551289	0.859756	4.33085	0.00749334	0.0155103	#N/A	#N/A	#N/A	#N/A	#N/A	#N/A	#N/A	#N/A	#N/A	#N/A	#N/A
F8W130;Q12815;F8W1E3;F8W052;F8VXF3;B7Z5Q9;F8VVS4;F8W1U0;Q12815-3;Q12815-2;F8VXV6;F8VR46;F8VVX4;F8VVT5	F8W130	TROAP	ENSG00000135451	10024	12q	FALSE		FALSE	0.541345	FALSE	FALSE	FALSE	FALSE	FALSE	-0.342256	-1.03769	0.339415	0.609661	2.04636	10.1984	5.17766e-05	0.00211318	0.430145	1.49385	0.209516	0.309573	#N/A	#N/A	#N/A	#N/A	#N/A	#N/A	#N/A	#N/A	#N/A	#N/A	#N/A	#N/A	-0.0748576	-0.302243	0.791002	0.851848	-0.847259	-1.97058	0.120089	0.181646	1.54136	8.79939	0.000920118
F8W1R7;G3V1V0;P60660-2;P60660;J3KND3;G8JLA2;B7Z6Z4;G3V1Y7;F8VPF3;F8VZU9;F8W180;H0YI43;F8W1I5;P14649;F8VXL3	F8W1R7	MYL6	ENSG00000092841;ENSG00000196465	4637;140465	12q	FALSE		FALSE	0.544249	TRUE	FALSE	FALSE	FALSE	FALSE	-0.745343	-2.57951	0.0417971	0.29258	0.769781	2.027	0.0890335	0.275327	-1.53345	-5.29568	0.00183741	0.00808655	0.441935	1.43474	0.201363	0.394635	-1.07319	-5.80752	0.00114371	0.00758235	-1.86129	-10.02	5.72631e-05	0.00035135	0.0603574	0.278316	0.790112	0.851848	0.84846	3.92731	0.00773662	0.0189352	2.36358	7.21209	0.000360004
F8W6I7;P09651-2;P09651;P09651-3;F8VZ49;Q32P51;F8VTQ5;A0A2R8Y4L2;H0YH80;F8W646;F8VYN5	F8W6I7	HNRNPA1	ENSG00000135486;ENSG00000139675	3178;144983	12q	FALSE		FALSE	0.538545	TRUE	FALSE	FALSE	FALSE	FALSE	0.617665	0.984614	0.362837	0.623521	0.681926	1.13427	0.299955	0.545373	1.63039	3.45235	0.0135939	0.036324	-0.307223	-0.78556	0.46201	0.624069	-0.371483	-0.863601	0.420983	0.571414	0.641241	5.31923	0.0017965	0.00477768	-0.490699	-5.2495	0.00192072	0.0108504	-1.50342	-3.55111	0.0120558	0.026574	-1.43916	-3.75165	0.00949129
F8W930;Q9Y6M1-1;Q9Y6M1;Q9Y6M1-5;Q9Y6M1-6;Q9Y6M1-3;Q9Y6M1-4	F8W930	IGF2BP2	ENSG00000073792	10644	3q	FALSE		FALSE	0.66081	FALSE	FALSE	FALSE	FALSE	FALSE	#N/A	#N/A	#N/A	#N/A	#N/A	#N/A	#N/A	#N/A	#N/A	#N/A	#N/A	#N/A	#N/A	#N/A	#N/A	#N/A	#N/A	#N/A	#N/A	#N/A	#N/A	#N/A	#N/A	#N/A	#N/A	#N/A	#N/A	#N/A	#N/A	#N/A	#N/A	#N/A	#N/A	#N/A	#N/A
F8WJN3;Q16630-3;Q16630;Q16630-2;F8W084	F8WJN3	CPSF6	ENSG00000111605	11052	12q	FALSE		FALSE	0.569698	TRUE	FALSE	FALSE	FALSE	FALSE	0.326126	1.84418	0.114712	0.393494	0.212854	1.02094	0.346672	0.586307	-0.644667	-3.59454	0.0114413	0.032358	0.696962	4.22611	0.00552383	0.0394303	0.810233	6.61494	0.000574671	0.0045516	-0.160559	-1.27351	0.249945	0.311164	0.0660383	0.456357	0.664186	0.770695	1.03683	7.32276	0.000331268	0.00163409	0.92356	5.14335	0.00212903
G3V167;Q9UGN5-2;Q9UGN5;H0YH02;E9PJ27	G3V167	PARP2	ENSG00000129484	10038	14q	FALSE		FALSE	0.573032	FALSE	FALSE	FALSE	FALSE	FALSE	-0.849159	-2.6883	0.0361345	0.268365	0.151199	0.456633	0.663999	0.823977	-0.382682	-1.23059	0.264526	0.364666	-0.0423284	-0.303191	0.771982	0.857405	-1.04269	-10.6267	4.0913e-05	0.000783178	-0.57621	-7.11606	0.000387282	0.00146549	-0.640951	-3.8764	0.00820481	0.0359449	-1.10743	-6.35045	0.000714628	0.00281172	-0.10707	-0.533525	0.612846
G3V5S9;G3V1S4;Q9Y324;G3V2M5	G3V5S9	FCF1	ENSG00000119616	51077	14q	FALSE		FALSE	0.620667	FALSE	FALSE	FALSE	FALSE	FALSE	#N/A	#N/A	#N/A	#N/A	#N/A	#N/A	#N/A	#N/A	#N/A	#N/A	#N/A	#N/A	-0.617018	#N/A	#N/A	#N/A	-0.534744	#N/A	#N/A	#N/A	#N/A	#N/A	#N/A	#N/A	#N/A	#N/A	#N/A	#N/A	#N/A	#N/A	#N/A	#N/A	#N/A	#N/A	#N/A
G3V529;Q9GZR7;Q9GZR7-2;A0A087WXU8;F5GYL3;A0A1W2PRR2	G3V529	DDX24	ENSG00000089737;ENSG00000273761	57062	14q	FALSE		FALSE	0.632219	FALSE	FALSE	FALSE	FALSE	FALSE	-0.409932	-1.22818	0.26537	0.541429	-0.121683	-0.336859	0.747693	0.872065	0.43213	1.51635	0.180218	0.277233	-0.636385	-2.65391	0.0378302	0.15521	-0.924634	-4.71737	0.00326688	0.0173009	-0.0825719	-0.910306	0.397755	0.464859	-0.158333	-0.66277	0.532098	0.662807	-1.0004	-3.38656	0.014738	0.0313242	-0.712146	-2.18381	0.0716842
G3XAC6;Q14498-2;Q14498;A0A0U1RQH7;Q14498-3;H0Y4X3;A0A0U1RQW2;Q5QP23;Q5QP22;A0A087X122;Q86U06-3;Q86U06-4;Q86U06-5;Q86U06-2;Q86U06	G3XAC6	RBM39	ENSG00000100461;ENSG00000131051	55147;9584	14q	FALSE		FALSE	0.627687	TRUE	FALSE	FALSE	FALSE	FALSE	0.231811	0.935189	0.385784	0.633711	-0.354222	-1.1694	0.28659	0.53205	0.245563	1.29558	0.24273	0.343832	-0.70309	-2.1842	0.0716455	0.222748	-0.117057	-0.432337	0.680603	0.782955	-0.103304	-0.472549	0.653234	0.70671	-0.118044	-1.52473	0.202013	0.335299	-0.131797	-0.523404	0.62835	0.699225	-0.71783	-1.97871	0.118977
G3XAG1;Q96ME7-3;Q96ME7;Q96ME7-2	G3XAG1	ZNF512	ENSG00000243943	84450	2p	FALSE		FALSE	0.578381	FALSE	FALSE	FALSE	FALSE	FALSE	-0.186681	-0.683847	0.519594	0.723886	-0.704104	-2.13808	0.076352	0.252503	0.437179	1.37685	0.217725	0.318839	0.0503053	0.216509	0.835765	0.899267	0.567728	4.00853	0.00705021	0.0304828	1.19159	5.53438	0.00146719	0.00407868	-0.718338	-1.30574	0.248487	0.396103	-1.3422	-2.60322	0.048062	0.0844919	-1.85962	-3.32217	0.0209582
G3XAI9;Q5BKY9;Q5BKY9-2;Q8N9E0;C9JUX2	G3XAI9	FAM133B	ENSG00000179083;ENSG00000234545	286499;257415	Xq	FALSE		FALSE	0.481357	FALSE	FALSE	FALSE	FALSE	FALSE	0.165387	0.298684	0.775256	0.875978	0.430982	0.746663	0.483487	0.706311	-0.0267371	-0.0523362	0.95996	0.975806	-0.475459	-1.41832	0.205886	0.394636	-0.741054	-2.5298	0.0446915	0.119757	-0.933178	-4.65462	0.00348686	0.00822861	-0.453562	-2.53232	0.0445399	0.1166	-0.261439	-0.937943	0.384477	0.469758	0.004157	0.012874	0.990146
G5E975;Q12824-2;Q12824;A0A0G2JRV3;C9JTA6;A0A0G2JSE9;B5MCL5;A0A2R8YEE8;A0A2R8Y5N5;A0A0U1RQQ2;A0A0U1RRB8;A0A2R8YDN6	G5E975	SMARCB1	ENSG00000099956;ENSG00000275837	6598	22q	FALSE		FALSE	0.623476	TRUE	FALSE	FALSE	FALSE	FALSE	-0.021409	-0.0744778	0.943051	0.966627	0.498482	1.52507	0.178085	0.399655	3.44158	12.1139	1.92266e-05	0.000405731	0.48066	2.22358	0.0678631	0.2197	-0.0392306	-0.261415	0.802515	0.865362	3.42376	23.8512	3.56682e-07	1.83981e-05	#N/A	#N/A	#N/A	#N/A	#N/A	#N/A	#N/A	#N/A	#N/A	#N/A	#N/A
G5EA36;P30260;P30260-2;I3L328;I3L394;I3L2Z8;I3L3H6;F6QPS0	G5EA36	CDC27	ENSG00000004897	996	17q	FALSE		FALSE	0.614667	TRUE	FALSE	FALSE	FALSE	FALSE	0.328931	1.22509	0.287749	0.557999	0.287768	0.765141	0.499872	0.719896	-0.131852	-0.460052	0.690651	0.756865	0.0369795	0.107834	0.91932	0.959766	0.0781421	0.300173	0.776125	0.847112	-0.38264	-1.20888	0.313295	0.376392	#N/A	#N/A	#N/A	#N/A	#N/A	#N/A	#N/A	#N/A	#N/A	#N/A	#N/A
P31943;G8JLB6;E9PCY7;D6RBM0;D6RIU0;D6RFM3;D6RIT2;D6RAM1;E7EQJ0;D6RIH9;D6RJ04;D6RDU3;D6R9T0;E7EN40;E5RGV0;H0YB39;D6RDL0;H0YBG7;H0YBD7;E5RGH4;D6RF17;D6R9D3;H0YAQ2;E5RJ94	P31943	HNRNPH1	ENSG00000169045	3187	5q	FALSE		FALSE	0.586362	TRUE	FALSE	FALSE	FALSE	FALSE	0.00458204	0.0321884	0.975366	0.985907	-0.123851	-0.782157	0.463862	0.693607	-0.00544724	-0.0351757	0.973081	0.979029	0.193361	1.17335	0.285121	0.463586	0.321794	2.15259	0.0748382	0.169142	0.311764	1.93107	0.101693	0.145349	-0.350613	-3.34921	0.0154345	0.0574555	-0.340584	-4.00225	0.00710075	0.017579	-0.469016	-4.27242	0.00524908
Q2L6G8;G8JLG2;Q15517	Q2L6G8	CDSN	ENSG00000137197;ENSG00000204539;ENSG00000237114;ENSG00000237123;ENSG00000237165	1041	6p	FALSE		FALSE	0.671952	FALSE	FALSE	FALSE	FALSE	FALSE	#N/A	#N/A	#N/A	#N/A	#N/A	#N/A	#N/A	#N/A	#N/A	#N/A	#N/A	#N/A	#N/A	#N/A	#N/A	#N/A	#N/A	#N/A	#N/A	#N/A	#N/A	#N/A	#N/A	#N/A	#N/A	#N/A	#N/A	#N/A	#N/A	#N/A	#N/A	#N/A	#N/A	#N/A	#N/A
Q5QPK2;H0Y368;O60762;Q5QPJ9	Q5QPK2	DPM1	ENSG00000000419	8813	20q	FALSE		FALSE	0.639714	TRUE	FALSE	FALSE	FALSE	FALSE	0.157534	0.374184	0.721134	0.84822	-0.254196	-0.517231	0.632281	0.807167	2.35419	6.84136	0.000479438	0.00308264	-0.567182	-2.55923	0.0626895	0.214169	-0.155452	-0.513261	0.626113	0.742214	2.04121	11.2541	2.94199e-05	0.000218402	#N/A	#N/A	#N/A	#N/A	#N/A	#N/A	#N/A	#N/A	#N/A	#N/A	#N/A
H0Y3K4;H7C0H2;H7BXM6;C9J7M3	H0Y3K4	RBM33	ENSG00000184863	155435	7q	FALSE		#N/A	0.527143	FALSE	FALSE	FALSE	FALSE	FALSE	#N/A	#N/A	#N/A	#N/A	#N/A	#N/A	#N/A	#N/A	#N/A	#N/A	#N/A	#N/A	-1.60113	#N/A	#N/A	#N/A	3.43238	17.7443	5.92625e-05	0.000948533	-0.751518	#N/A	#N/A	#N/A	0.743145	#N/A	#N/A	#N/A	4.92705	23.9459	3.48374e-07	1.53517e-05	-0.106467	#N/A	#N/A
H0Y4V9;H0Y641;Q92615;A0A087X183	H0Y4V9	LARP4B	ENSG00000107929	23185	10p	FALSE		FALSE	0.568762	FALSE	FALSE	FALSE	FALSE	FALSE	#N/A	#N/A	#N/A	#N/A	#N/A	#N/A	#N/A	#N/A	#N/A	#N/A	#N/A	#N/A	#N/A	#N/A	#N/A	#N/A	#N/A	#N/A	#N/A	#N/A	#N/A	#N/A	#N/A	#N/A	#N/A	#N/A	#N/A	#N/A	#N/A	#N/A	#N/A	#N/A	#N/A	#N/A	#N/A
H0Y5B4;H7BZ11;J3KQN4;P83881;H7BY91;H0Y3V9	H0Y5B4	RPL36A	ENSG00000241343;ENSG00000257529	6173;100529097	Xq	FALSE		FALSE	0.487214	TRUE	FALSE	FALSE	FALSE	FALSE	-0.295475	-1.059	0.349312	0.617612	3.94304	22.776	2.20131e-05	0.0012936	3.94304	22.776	2.20131e-05	0.000431352	4.19501	37.5171	2.39373e-08	5.25424e-06	-0.0435107	-0.236732	0.82074	0.878431	4.19501	37.5171	2.39373e-08	2.28469e-06	4.54638	21.6079	3.93843e-06	7.45985e-05	0.307863	1.13127	0.309264	0.400046	4.54638	21.6079	3.93843e-06
H0Y6K5;H0Y7L6;Q02447-4;Q02447-3;Q02447-5;Q02447-6;Q02447-2;Q02447	H0Y6K5	SP3	ENSG00000172845	6670	2q	FALSE		FALSE	0.63019	TRUE	FALSE	FALSE	FALSE	FALSE	0.24568	0.572079	0.588045	0.775355	0.297085	0.660172	0.533652	0.740839	0.808929	1.3209	0.257033	0.357235	-0.0619442	-0.253868	0.808073	0.881352	-0.113349	-0.55671	0.597861	0.725048	0.4499	1.94778	0.123271	0.17079	0.241681	1.54494	0.262374	0.41414	-0.321569	-1.45124	0.220339	0.309223	-0.270164	-0.901637	0.418232
H0Y714;Q96G21;E7ENR5;B8ZZ47;B9A008;F8WCN0	H0Y714	IMP4	ENSG00000136718	92856	2q	FALSE		FALSE	0.608324	TRUE	FALSE	FALSE	FALSE	FALSE	0.168801	0.505161	0.63146	0.807108	-0.00254246	-0.00613236	0.995306	0.997715	3.03382	6.60795	0.000577937	0.00354957	-0.374953	-1.20805	0.272478	0.456556	-0.203609	-1.07161	0.325095	0.473794	2.66141	#N/A	#N/A	#N/A	1.06159	#N/A	#N/A	#N/A	-1.80343	-7.1172	0.00205975	0.00648331	-1.97478	-4.41869	0.0115226
P0DP25;P0DP24;P0DP23;H0Y7A7;E7ETZ0;E7EMB3;G3V361;Q96HY3;G3V226;F8WBR5;M0QZ52;G3V479	P0DP25	CALM2	ENSG00000143933;ENSG00000160014;ENSG00000198668	805;808;801	2p	FALSE		FALSE	0.517929	TRUE	FALSE	FALSE	FALSE	FALSE	0.362995	1.45595	0.195656	0.485612	0.400319	2.68199	0.0364392	0.165454	-0.36195	-2.03504	0.0880466	0.162108	0.334846	5.0844	0.00225575	0.0196094	0.297522	1.41489	0.206843	0.342189	-0.427423	-3.65282	0.0106704	0.0209746	0.419713	2.42843	0.0512714	0.130509	1.14466	4.65767	0.00347579	0.00981835	1.18198	8.25199	0.000171231
H0Y9X1;Q96EY4;D6RA57;D6RE67;D6RC31	H0Y9X1	TMA16	ENSG00000198498	55319	4q	FALSE		FALSE	0.496524	FALSE	FALSE	FALSE	FALSE	FALSE	1.0073	1.43765	0.223909	0.516851	-0.0339673	-0.0466401	0.967038	0.99001	2.5548	5.8809	0.00417809	0.0151479	-0.878093	-3.01199	0.0394732	0.158253	0.163179	0.398634	0.703962	0.796519	1.71067	9.38125	8.32705e-05	0.000464202	#N/A	#N/A	#N/A	#N/A	#N/A	#N/A	#N/A	#N/A	#N/A	#N/A	#N/A
H0YL43;Q14257;Q14257-2;A8MXP8	H0YL43	RCN2	ENSG00000117906	5955	15q	FALSE		FALSE	0.656095	FALSE	FALSE	FALSE	FALSE	FALSE	0.36825	0.395292	0.712802	0.843266	0.185227	0.180867	0.865266	0.935423	-0.249071	#N/A	#N/A	#N/A	1.01983	1.88631	0.15572	0.35057	1.20286	7.72142	0.00451605	0.0218479	0.585535	#N/A	#N/A	#N/A	#N/A	#N/A	#N/A	#N/A	#N/A	#N/A	#N/A	#N/A	#N/A	#N/A	#N/A
H0YM23;O75179-4;O75179-6;O75179-7;O75179-2;O75179	H0YM23	ANKRD17	ENSG00000132466	26057	4q	FALSE		FALSE	0.680429	FALSE	FALSE	FALSE	FALSE	FALSE	#N/A	#N/A	#N/A	#N/A	#N/A	#N/A	#N/A	#N/A	#N/A	#N/A	#N/A	#N/A	#N/A	#N/A	#N/A	#N/A	#N/A	#N/A	#N/A	#N/A	#N/A	#N/A	#N/A	#N/A	#N/A	#N/A	#N/A	#N/A	#N/A	#N/A	#N/A	#N/A	#N/A	#N/A	#N/A
H0YMV8;Q71UM5;C9JLI6;C9J1C5	H0YMV8	RPS27L	ENSG00000185088	51065	15q	FALSE		FALSE	0.66919	FALSE	FALSE	FALSE	FALSE	FALSE	-0.334277	-0.592667	0.59511	0.778167	-0.397338	-1.38106	0.239401	0.483405	-0.234561	-0.830498	0.452952	0.568261	0.0559755	0.530844	0.614592	0.739195	0.119037	0.380885	0.718935	0.806066	0.218753	2.21163	0.0689884	0.105073	-0.126983	-0.524275	0.618883	0.732648	-0.226699	-0.556233	0.602025	0.674472	-0.28976	-1.18295	0.281575
H3BV80;H3BMM9;H3BTC0;Q15287;Q15287-3;Q15287-2;H3BMS0;H3BRK4;H3BTV0;H3BNI3;H3BP82;H3BTR6;H3BUG0;H3BTY0;H3BNU7;H3BUL0	H3BV80	RNPS1	ENSG00000205937	10921	16p	FALSE		FALSE	0.473361	TRUE	FALSE	FALSE	FALSE	FALSE	-0.630539	-1.4107	0.217413	0.511454	-1.42873	-3.10487	0.0267056	0.135956	-0.322765	-0.792097	0.464209	0.577979	-0.492708	-2.33472	0.0582629	0.204609	0.305482	1.61024	0.158471	0.285375	0.613256	5.62411	0.00135061	0.00377907	#N/A	#N/A	#N/A	#N/A	#N/A	#N/A	#N/A	#N/A	#N/A	#N/A	#N/A
H3BQF7;H3BMU1;H3BUI0;P53990-2;P53990-3;P53990;P53990-4;P53990-5;J3KR23;F5GXM3;H3BRE2;H3BPP6;P53990-6	H3BQF7	IST1	ENSG00000182149	9798	16q	FALSE		FALSE	0.625506	TRUE	FALSE	FALSE	FALSE	FALSE	-0.321477	-0.750316	0.50755	0.716394	#N/A	#N/A	#N/A	#N/A	#N/A	#N/A	#N/A	#N/A	#N/A	#N/A	#N/A	#N/A	#N/A	#N/A	#N/A	#N/A	#N/A	#N/A	#N/A	#N/A	#N/A	#N/A	#N/A	#N/A	-0.19186	-2.13005	0.123005	0.185631	#N/A	#N/A	#N/A
H3BQZ9;P07741;H3BSW3;H3BQF1;H3BQB1;P07741-2	H3BQZ9	APRT	ENSG00000198931	353	16q	FALSE		FALSE	0.610869	FALSE	FALSE	FALSE	FALSE	FALSE	#N/A	#N/A	#N/A	#N/A	#N/A	#N/A	#N/A	#N/A	#N/A	#N/A	#N/A	#N/A	#N/A	#N/A	#N/A	#N/A	#N/A	#N/A	#N/A	#N/A	#N/A	#N/A	#N/A	#N/A	#N/A	#N/A	#N/A	#N/A	#N/A	#N/A	#N/A	#N/A	#N/A	#N/A	#N/A
H7BXI1;A0FGR8-2;A0FGR8-6;A0A087WXU3;A0FGR8;A0FGR8-4;A0FGR8-5	H7BXI1	ESYT2	ENSG00000117868	57488	7q	FALSE		FALSE	0.717476	TRUE	FALSE	FALSE	FALSE	FALSE	-0.0104106	-0.0388871	0.970242	0.983956	0.330584	1.13065	0.309502	0.550809	-0.142799	-0.503533	0.632538	0.716299	0.778629	4.32981	0.00750068	0.0510512	0.437635	2.38372	0.0544906	0.136992	0.305247	1.48134	0.189023	0.245644	0.409307	1.99002	0.0937141	0.202523	0.541695	2.95741	0.0253679	0.0494637	0.88269	4.92523	0.00437765
H7BXY3;Q7L2E3-3;Q7L2E3;Q7L2E3-2	H7BXY3	DHX30	ENSG00000132153	22907	3p	TRUE	Matrix	FALSE	0.753429	TRUE	FALSE	FALSE	FALSE	FALSE	-0.328358	-0.646597	0.541821	0.747609	0.229636	0.466544	0.657284	0.82274	1.98434	4.05546	0.00668475	0.0218315	0.0603846	0.292889	0.781373	0.86295	-0.497609	-1.9613	0.10711	0.216217	1.81509	9.2487	0.000248304	0.00104556	#N/A	#N/A	#N/A	#N/A	#N/A	#N/A	#N/A	#N/A	#N/A	#N/A	#N/A
H7C2Q8;Q99848	H7C2Q8	EBNA1BP2	ENSG00000117395	10969	1p	FALSE		FALSE	0.548095	TRUE	FALSE	FALSE	FALSE	FALSE	-0.234036	-0.855196	0.425269	0.652685	-0.581803	-1.5944	0.161958	0.384306	0.546862	2.13046	0.0771606	0.146659	-0.535641	-1.84479	0.114615	0.284783	-0.187873	-1.16422	0.288528	0.441423	0.593024	4.54324	0.0039198	0.00905136	-0.695351	-8.89445	0.000112505	0.00102047	-1.47625	-12.0076	2.02332e-05	0.000196719	-1.82402	-6.73352	0.000522333
I3L072;Q9BSJ5-2;Q9BSJ5-3;Q9BSJ5;J3KTJ7;J3KT60	I3L072	C17orf80	ENSG00000141219	55028	17q	FALSE		FALSE	0.58469	FALSE	FALSE	FALSE	FALSE	FALSE	#N/A	#N/A	#N/A	#N/A	#N/A	#N/A	#N/A	#N/A	#N/A	#N/A	#N/A	#N/A	0.231367	0.75039	0.494749	0.650284	-0.106863	-0.438829	0.676147	0.779834	1.88131	10.5254	4.32223e-05	0.0002856	#N/A	#N/A	#N/A	#N/A	#N/A	#N/A	#N/A	#N/A	#N/A	#N/A	#N/A
Q6PK04;I3L0U5;I3L4F6	Q6PK04	CCDC137	ENSG00000185298	339230	17q	FALSE		FALSE	0.563429	FALSE	FALSE	FALSE	FALSE	FALSE	-0.200462	-1.33548	0.252647	0.539775	-0.0122633	-0.0628967	0.952866	0.9871	4.21834	24.7209	1.58917e-05	0.000361347	-0.240344	-1.32592	0.24221	0.426173	-0.428543	-2.81213	0.037454	0.105565	3.99026	24.141	2.2729e-06	4.38266e-05	#N/A	#N/A	#N/A	#N/A	#N/A	#N/A	#N/A	#N/A	#N/A	#N/A	#N/A
I3L1P8;Q02978;Q02978-2	I3L1P8	SLC25A11	ENSG00000108528	8402	17p	TRUE	MIM	FALSE	0.657667	FALSE	FALSE	FALSE	FALSE	FALSE	0.268464	0.893544	0.405977	0.639253	0.0998827	0.305075	0.770615	0.878698	0.175123	0.48518	0.652923	0.730101	0.844191	3.43098	0.0139544	0.0824892	1.01277	4.84937	0.00285349	0.0156313	0.919432	5.779	0.00445312	0.0100137	0.696787	3.23667	0.0479719	0.125077	0.790128	3.10443	0.0267187	0.0513403	0.621546	2.08964	0.0909414
I3L1Q2;Q8WUZ0;Q8WUZ0-2;F8WE18;F8WDZ4;I3L4D5;Q9BQE9-3;Q4VC05;Q4VC05-2	I3L1Q2	BCL7C	ENSG00000099385;ENSG00000106635;ENSG00000110987;ENSG00000281529	9274;9275;605	16p	FALSE		FALSE	0.521349	TRUE	FALSE	FALSE	FALSE	FALSE	#N/A	#N/A	#N/A	#N/A	#N/A	#N/A	#N/A	#N/A	#N/A	#N/A	#N/A	#N/A	#N/A	#N/A	#N/A	#N/A	#N/A	#N/A	#N/A	#N/A	#N/A	#N/A	#N/A	#N/A	#N/A	#N/A	#N/A	#N/A	#N/A	#N/A	#N/A	#N/A	#N/A	#N/A	#N/A
I3L2J8;Q9UPN4-3;Q9UPN4-2;Q9UPN4;I3L316;I3L4M5;I3L2X7	I3L2J8	CEP131	ENSG00000141577	22994	17q	FALSE		FALSE	0.533873	TRUE	FALSE	FALSE	FALSE	FALSE	0.259384	0.770353	0.470326	0.684319	1.89521	7.28142	0.000341682	0.00717533	1.62689	#N/A	#N/A	#N/A	1.37512	8.03612	0.0013014	0.0132084	-0.260706	-0.717729	0.512609	0.65261	1.1068	#N/A	#N/A	#N/A	1.54722	#N/A	#N/A	#N/A	0.179706	0.732397	0.491534	0.574035	1.81554	15.0366	5.4518e-06
I3L3P7;P62244;I3L246;H3BV27;H3BT37;I3L303;H3BVC7	I3L3P7	RPS15A	ENSG00000134419	6210	16p	FALSE		FALSE	0.615563	TRUE	FALSE	FALSE	FALSE	FALSE	0.260482	0.770002	0.470519	0.684319	-0.00553914	-0.0173928	0.986687	0.996868	0.0386195	0.128099	0.902257	0.930341	-0.0463804	-0.35342	0.73586	0.836401	0.21964	1.26314	0.253403	0.398418	-0.00222181	-0.0271659	0.979208	0.98379	-0.122832	-0.721375	0.497813	0.63263	0.0990304	0.432039	0.680808	0.741374	-0.166991	-0.839938	0.433131
I3L3R1;P17481;I3L383;P31273;P28356;H0YIA6;P31270;P31277;Q9UD57;A6NHT5;A0A0A0MSX5;D6RAR5;V9GYH0;H0YHX3;P14651-2;C9K088;A0A087WVU3;F8VXG1;A0A0A0MTF4;A0A2R8Y4R9;Q9NP08;Q14549;P52952;Q9GZZ0;Q07687;P78367;P49639;O43248;P13378-3;A6NMT0;Q6ZNG2;P28358;Q9NYD6;A6NCS4;P52951;Q00056;Q8TAU0;P31260-2;Q00444;Q99801-5;P50219-2;Q99801-2;Q99801-4;Q99801-3;P09630-2;P14651-3;P17509;P14653;P13378-2;Q9BZM3;P31249;P146…	I3L3R1	HOXB8	ENSG00000005073;ENSG00000037965;ENSG00000064195;ENSG00000078399;ENSG00000105991;ENSG00000105997;ENSG00000106004;ENSG00000106006;ENSG00000108511;ENSG00000109705;ENSG00000109851;ENSG00000115844;ENSG00000119919;ENSG00000120068;ENSG00000120075;ENSG00000120093;ENSG00000120094;ENSG00000122592;ENSG00000123388;ENSG00000123407;ENSG00000128645;ENSG00000128652;ENSG00000128709;ENSG00000128710;ENSG00000128713…	3207;3224;1747;3205;3198;3200;3202;3203;3216;579;120237;1746;159296;3218;3215;3213;3211;3204;3227;3228;3231;3232;3235;3236;3237;3110;3651;2636;4824;2637;219409;3233;3238;3222;3234;137814;170825;3226;1482;440097;340784;3201;3223;3166;390010;54729;3206	7p	FALSE		FALSE	0.56418	TRUE	FALSE	FALSE	FALSE	FALSE	#N/A	#N/A	#N/A	#N/A	#N/A	#N/A	#N/A	#N/A	#N/A	#N/A	#N/A	#N/A	#N/A	#N/A	#N/A	#N/A	#N/A	#N/A	#N/A	#N/A	#N/A	#N/A	#N/A	#N/A	#N/A	#N/A	#N/A	#N/A	#N/A	#N/A	#N/A	#N/A	#N/A	#N/A	#N/A
I3VM54;Q9Y2K7;Q9Y2K7-5;Q9Y2K7-2;Q9Y2K7-4;Q9Y2K7-3	I3VM54	KDM2A	ENSG00000173120	22992	11q	FALSE		FALSE	0.633286	FALSE	FALSE	FALSE	FALSE	FALSE	-0.154068	-0.264135	0.802218	0.894701	1.8298	3.89745	0.0114386	0.0764555	1.8298	3.89745	0.0114386	0.032358	#N/A	#N/A	#N/A	#N/A	#N/A	#N/A	#N/A	#N/A	#N/A	#N/A	#N/A	#N/A	#N/A	#N/A	#N/A	#N/A	#N/A	#N/A	#N/A	#N/A	#N/A	#N/A	#N/A
J3QL05;J3KP15;Q01130-2;Q01130	J3QL05	SRSF2	ENSG00000161547	6427	17q	FALSE		FALSE	0.489952	TRUE	FALSE	FALSE	FALSE	FALSE	0.448497	0.925881	0.390229	0.635896	0.236712	0.692337	0.519557	0.733095	0.485895	1.87187	0.110392	0.188838	0.0166609	0.0443651	0.966331	0.980854	0.228446	0.455182	0.664985	0.773942	0.265843	0.913894	0.396011	0.463452	-0.30054	-2.01787	0.0901656	0.197506	-0.337937	-0.776413	0.466999	0.552212	-0.549722	-2.37395	0.0636399
J3KPX7;Q99623;F5GY37;Q99623-2;F5GWA7;F5H3X6;F5H0C5;F5H2D2;U3KPZ5	J3KPX7	PHB2	ENSG00000215021	11331	12p	TRUE	MIM	FALSE	0.628667	TRUE	FALSE	FALSE	FALSE	FALSE	0.078333	0.21179	0.839282	0.912401	0.397509	1.66576	0.146814	0.363786	0.239116	1.06051	0.329725	0.434878	0.504072	2.56537	0.0425997	0.166975	0.184895	0.537206	0.610453	0.730422	0.345678	1.91749	0.103626	0.147865	0.353737	1.89926	0.106278	0.218552	0.192955	0.555512	0.59863	0.671808	0.512131	2.53548	0.0443504
J3KRP6;J3QS72;X6R3J2;J3QQM2;J3KT74;J3QQW2;Q15532-2;Q15532;F5GWN1;J3QSB3;J3QSG1;J3QQW6;J3QLJ7;J3QQX5;J3KT22;B4DLD3	J3KRP6	SS18	ENSG00000141380	6760	18q	FALSE		FALSE	0.533025	TRUE	FALSE	FALSE	FALSE	FALSE	-0.526102	#N/A	#N/A	#N/A	-0.0584308	#N/A	#N/A	#N/A	#N/A	#N/A	#N/A	#N/A	#N/A	#N/A	#N/A	#N/A	#N/A	#N/A	#N/A	#N/A	#N/A	#N/A	#N/A	#N/A	#N/A	#N/A	#N/A	#N/A	#N/A	#N/A	#N/A	#N/A	#N/A	#N/A	#N/A
J3KS05;P83916;B5MD17;K7ELA4;C9JWS9	J3KS05	CBX1	ENSG00000108468	10951	17q	FALSE		FALSE	0.532019	FALSE	FALSE	FALSE	FALSE	FALSE	-0.496462	-2.83054	0.0366514	0.269717	-0.668301	-2.43768	0.0713868	0.241794	2.08393	10.8108	0.000117488	0.00122396	-0.371723	-1.94928	0.108771	0.279596	-0.199884	-1.96296	0.0972953	0.203933	2.38051	19.4782	1.18608e-06	3.39615e-05	#N/A	#N/A	#N/A	#N/A	#N/A	#N/A	#N/A	#N/A	#N/A	#N/A	#N/A
J3QR09;J3KTE4;P84098	J3QR09	RPL19	ENSG00000108298	6143	17q	FALSE		FALSE	0.502143	TRUE	FALSE	FALSE	FALSE	FALSE	-0.313184	-1.30069	0.241085	0.530881	0.0118363	0.0679019	0.94807	0.984399	-0.0686023	-0.38043	0.71673	0.777217	0.158361	2.28308	0.0625345	0.214169	-0.166659	-0.925853	0.390243	0.539826	0.0779226	0.935135	0.38581	0.453693	0.193084	1.99493	0.0930779	0.202278	-0.0514975	-0.275951	0.791844	0.832129	0.273523	3.21557	0.0182385
J3KTH2;Q92750;Q92750-2	J3KTH2	TAF4B	ENSG00000141384	6875	18q	FALSE		FALSE	0.643905	TRUE	FALSE	FALSE	FALSE	FALSE	-0.564713	-1.95949	0.121626	0.404323	#N/A	#N/A	#N/A	#N/A	#N/A	#N/A	#N/A	#N/A	#N/A	#N/A	#N/A	#N/A	#N/A	#N/A	#N/A	#N/A	#N/A	#N/A	#N/A	#N/A	#N/A	#N/A	#N/A	#N/A	#N/A	#N/A	#N/A	#N/A	#N/A	#N/A	#N/A
J3KTL2;Q07955;Q07955-3;Q07955-2;J3KSR8;J3QQV5;J3KSW7	J3KTL2	SRSF1	ENSG00000136450	6426	17q	FALSE		FALSE	0.503857	TRUE	FALSE	FALSE	FALSE	FALSE	-0.254166	-0.40939	0.696467	0.836344	-0.739333	-1.23483	0.263053	0.503721	0.396874	0.733463	0.49093	0.59857	-0.486876	-1.526	0.177859	0.37359	-0.00170925	-0.00476334	0.996354	0.997468	0.649331	3.41742	0.0141887	0.0268225	-1.71163	-5.31051	0.00181152	0.0105101	-2.36267	-5.32936	0.00177923	0.00585109	-2.84784	-6.91563	0.000452246
J3QK89;Q8IWX8	J3QK89	CHERP	ENSG00000085872	10523	19p	FALSE		FALSE	0.66881	TRUE	FALSE	FALSE	FALSE	FALSE	-0.429547	-1.39035	0.236786	0.526802	-0.416024	-0.918108	0.426269	0.657541	-0.205086	-0.507868	0.63827	0.720571	-0.288801	-1.23327	0.272288	0.456556	-0.302323	-2.13812	0.0763482	0.171688	-0.0778625	-0.348052	0.739687	0.782502	-0.0969209	-0.367147	0.728536	0.808927	-0.321382	-1.93402	0.110917	0.172104	-0.307859	-1.10372	0.331646
J3QLE5;P14678-2;P63162;P14678;P63162-2;P14678-3;J3KRY3;S4R3P3	J3QLE5	SNRPN	ENSG00000125835;ENSG00000128739	6628;6638	20p	FALSE		FALSE	0.58361	TRUE	FALSE	FALSE	FALSE	FALSE	0.366001	1.43961	0.20004	0.491653	0.207945	0.869382	0.418054	0.65516	0.314007	1.09609	0.315075	0.421636	-0.060854	-0.334736	0.749216	0.844963	0.0972014	0.483143	0.646118	0.756905	0.0452083	0.187862	0.857177	0.884995	-0.097072	-0.41964	0.689359	0.78436	-0.0450789	-0.237341	0.820289	0.856573	-0.203134	-1.20012	0.275322
J3QQ67;Q07020;G3V203;H0YHA7;Q07020-2;F8VYV2;A0A075B7A0;F8VUA6;F8VXR6	J3QQ67	RPL18	ENSG00000063177	6141	19q	FALSE		FALSE	0.554159	TRUE	FALSE	FALSE	FALSE	FALSE	0.00433457	0.0232693	0.98219	0.990241	0.0641692	0.352046	0.736838	0.862039	0.239914	1.33379	0.230668	0.332184	0.133768	1.22334	0.267064	0.451105	0.0739336	0.63792	0.547084	0.684387	0.309513	2.93944	0.0259665	0.0450758	-0.173738	-1.68314	0.143337	0.262576	-0.409318	-3.58996	0.0115044	0.0258653	-0.349483	-3.2555	0.0173463
J3QQW9;Q15022	J3QQW9	SUZ12	ENSG00000178691	23512	17q	FALSE		FALSE	0.601476	TRUE	FALSE	FALSE	FALSE	FALSE	0.114775	#N/A	#N/A	#N/A	0.100461	#N/A	#N/A	#N/A	#N/A	#N/A	#N/A	#N/A	#N/A	#N/A	#N/A	#N/A	#N/A	#N/A	#N/A	#N/A	#N/A	#N/A	#N/A	#N/A	#N/A	#N/A	#N/A	#N/A	#N/A	#N/A	#N/A	#N/A	#N/A	#N/A	#N/A
J3QRS3;P19105;O14950;P24844;J3KTJ1;P24844-2	J3QRS3	MYL12A	ENSG00000101335;ENSG00000101608;ENSG00000118680	10398;10627;103910	20q	FALSE		FALSE	0.567629	TRUE	FALSE	FALSE	FALSE	FALSE	0.189177	0.623333	0.566847	0.762586	2.03116	#N/A	#N/A	#N/A	-0.77562	-5.05739	0.00719371	0.0230367	#N/A	#N/A	#N/A	#N/A	#N/A	#N/A	#N/A	#N/A	#N/A	#N/A	#N/A	#N/A	-0.18002	-1.3284	0.232338	0.374064	0.784777	3.55077	0.0120608	0.026574	2.62676	#N/A	#N/A
J3QS80;Q8N9M1-3;Q8N9M1-2;Q8N9M1;A0A2R8Y6U9	J3QS80	C19orf47	ENSG00000160392	126526	19q	FALSE		FALSE	0.621762	FALSE	FALSE	FALSE	FALSE	FALSE	#N/A	#N/A	#N/A	#N/A	#N/A	#N/A	#N/A	#N/A	#N/A	#N/A	#N/A	#N/A	#N/A	#N/A	#N/A	#N/A	#N/A	#N/A	#N/A	#N/A	#N/A	#N/A	#N/A	#N/A	#N/A	#N/A	#N/A	#N/A	1.49507	3.46427	0.0257175	0.0499979	#N/A	#N/A	#N/A
Q14119;J3QSH4;J9JIC7	Q14119	VEZF1	ENSG00000136451	7716	17q	FALSE		FALSE	0.60319	FALSE	FALSE	FALSE	FALSE	FALSE	0.0664322	0.155628	0.882414	0.937368	-0.55903	-1.48055	0.212837	0.454802	1.71759	#N/A	#N/A	#N/A	-0.247027	-1.38264	0.225342	0.412189	0.378435	1.32422	0.233637	0.37407	2.02959	#N/A	#N/A	#N/A	#N/A	#N/A	#N/A	#N/A	#N/A	#N/A	#N/A	#N/A	#N/A	#N/A	#N/A
J3QT28;O43684-2;O43684;J3QSX4	J3QT28	BUB3	ENSG00000154473	9184	10q	FALSE		FALSE	0.561016	TRUE	FALSE	FALSE	FALSE	FALSE	-0.625112	-2.33445	0.0582847	0.319998	0.218	0.751949	0.480529	0.70444	0.136744	0.470223	0.654801	0.730219	0.0508737	0.266072	0.799091	0.875907	-0.792238	-5.0913	0.00224048	0.0131061	-0.0303822	-0.157785	0.879803	0.904008	0.261664	1.55637	0.180347	0.308892	-0.500192	-4.93912	0.00432537	0.0113455	0.34292	2.06641	0.093666
J9JIE6;Q9UM00-2;Q9UM00;J3QQY2;J3KS45;J3KTQ7	J9JIE6	TMCO1	ENSG00000143183	54499	1q	FALSE		FALSE	0.711648	TRUE	FALSE	FALSE	FALSE	FALSE	#N/A	#N/A	#N/A	#N/A	#N/A	#N/A	#N/A	#N/A	#N/A	#N/A	#N/A	#N/A	#N/A	#N/A	#N/A	#N/A	#N/A	#N/A	#N/A	#N/A	#N/A	#N/A	#N/A	#N/A	#N/A	#N/A	#N/A	#N/A	#N/A	#N/A	#N/A	#N/A	#N/A	#N/A	#N/A
K7EIE8;O95983-2;O95983;A0A0A0MTS6;A0A087WT34;A0A087X1H1;A0A087WZ12	K7EIE8	MBD3	ENSG00000071655	53615	19p	FALSE		FALSE	0.56996	TRUE	FALSE	FALSE	FALSE	FALSE	-0.485934	-1.27611	0.25798	0.541429	1.18461	4.02294	0.0100914	0.0719956	1.18461	4.02294	0.0100914	0.0303109	1.45499	9.18126	9.40667e-05	0.00165181	-0.215556	-0.834303	0.436061	0.583431	1.45499	9.18126	9.40667e-05	0.000495726	#N/A	#N/A	#N/A	#N/A	#N/A	#N/A	#N/A	#N/A	#N/A	#N/A	#N/A
K7EK07;P84243;K7EMV3;B4DEB1;K7ES00;Q6NXT2;K7EP01;A0A2R8Y7G9	K7EK07	H3F3B	ENSG00000132475;ENSG00000163041;ENSG00000188375	3021;3020;440093	17q	FALSE		FALSE	0.569	TRUE	FALSE	FALSE	FALSE	FALSE	1.80928	2.33545	0.0797745	0.354051	-0.494786	-1.29823	0.250862	0.496106	-0.329151	-0.802037	0.467474	0.580288	-0.605212	-2.04316	0.0964797	0.261577	1.69885	2.38418	0.0756448	0.170534	-0.439576	-1.5946	0.186029	0.242487	-1.63231	-2.17864	0.161221	0.282906	0.506116	0.386736	0.736222	0.787481	-1.79795	-2.81414	0.0670628
O60437;K7EKI8;K7EQ71	O60437	PPL	ENSG00000118898	5493	16p	FALSE		FALSE	0.622889	FALSE	FALSE	FALSE	FALSE	FALSE	-1.23998	-2.17206	0.0955896	0.364142	-0.864485	-0.843723	0.446327	0.679193	-0.100049	-0.231053	0.828611	0.875413	0.328284	0.513651	0.625856	0.750686	-0.0472116	-0.160311	0.877897	0.926554	1.09272	6.8809	0.000464737	0.00167108	0.0212588	0.132222	0.901193	0.93157	-1.11867	-2.76025	0.0508366	0.0884289	-0.743177	-0.788577	0.474468
K7ERI7;P35268;K7ELC4;K7EMH1;K7EJT5;K7EP65;K7EKS7	K7ERI7	RPL22	ENSG00000116251	6146	1p	FALSE		FALSE	0.524429	TRUE	FALSE	FALSE	FALSE	FALSE	0.213132	0.509303	0.628723	0.805552	-0.118292	-0.264145	0.800507	0.897765	0.194496	0.342799	0.743441	0.796682	-0.0160736	-0.0404676	0.969033	0.982461	0.315351	0.866871	0.419325	0.571414	0.296715	0.561612	0.59472	0.656638	0.467139	1.08656	0.318942	0.47546	0.485774	2.49066	0.0471202	0.0830572	0.15435	0.612673	0.562579
M0QXA7;O95785-3;B9EGQ5;O95785-4;A0A2R8YFV2;O95785;O95785-2	M0QXA7	WIZ	ENSG00000011451	58525	19p	FALSE		FALSE	0.608238	TRUE	FALSE	FALSE	FALSE	FALSE	0.119527	0.393886	0.707282	0.842282	1.01585	3.29893	0.0164297	0.0992876	2.60309	8.67583	0.000129395	0.00131472	0.399944	2.78907	0.0316163	0.138795	-0.496382	-3.7179	0.00987684	0.0394633	1.98718	15.8278	4.03445e-06	6.47295e-05	#N/A	#N/A	#N/A	#N/A	#N/A	#N/A	#N/A	#N/A	#N/A	#N/A	#N/A
M0QYH2;Q96T60;A0A0D9SFL2;M0R3C8;Q96T60-2;M0QYI1;A0A0D9SEV0;M0R000;A0A0D9SFD6;A0A1B0GU66;M0QX49	M0QYH2	PNKP	ENSG00000039650	11284	19q	FALSE		FALSE	0.587788	TRUE	FALSE	FALSE	FALSE	FALSE	-0.494243	-2.08863	0.0817525	0.355068	0.213532	0.59722	0.572193	0.772737	-0.761037	-2.46389	0.0488608	0.102738	0.335902	0.919036	0.393523	0.571196	-0.371872	-1.49656	0.185146	0.31563	-0.638667	-2.0081	0.0913953	0.132169	0.14092	0.417201	0.691047	0.784893	0.407715	1.49191	0.186322	0.267737	1.11549	2.91413	0.0268355
M0R0F0;P46782;M0R0R2;M0QZN2	M0R0F0	RPS5	ENSG00000083845	6193	19q	FALSE		FALSE	0.608143	TRUE	FALSE	FALSE	FALSE	FALSE	0.130346	0.896543	0.404497	0.639253	0.429768	2.58153	0.0416836	0.17913	0.755271	5.9728	0.000987791	0.0050693	-0.106794	-0.80683	0.450554	0.614265	-0.406216	-3.88328	0.00813976	0.0340425	0.218709	2.87301	0.0283154	0.0487433	-0.0779746	-0.852211	0.426799	0.571431	-0.7029	-6.04532	0.000927159	0.0035425	-0.403478	-2.84616	0.0293289
O00139-2;O00139-1;O00139-5;O00139;O00139-4;D6R9M0;H0Y8H2	O00139-2	KIF2A	ENSG00000068796	3796	5q	FALSE		FALSE	0.549778	TRUE	FALSE	FALSE	FALSE	FALSE	#N/A	#N/A	#N/A	#N/A	#N/A	#N/A	#N/A	#N/A	#N/A	#N/A	#N/A	#N/A	#N/A	#N/A	#N/A	#N/A	#N/A	#N/A	#N/A	#N/A	#N/A	#N/A	#N/A	#N/A	#N/A	#N/A	#N/A	#N/A	#N/A	#N/A	#N/A	#N/A	#N/A	#N/A	#N/A
O00148;O00148-2;O00148-3;K7EQN7;H0Y400;K7EPJ3;F6R6M7;A0A0G2JJL7;F6QYI9;K7ENP6;A0A0G2JHN7;F6S2B7;K7EN69;F6U6E2;K7EIL8;K7EL56;F6SXL5	O00148	DDX39A	ENSG00000123136;ENSG00000198563	10212;7919	19p	FALSE		FALSE	0.621593	TRUE	FALSE	FALSE	FALSE	FALSE	0.243968	0.937734	0.384576	0.633643	0.450271	1.30057	0.25012	0.496106	0.353876	1.29237	0.243766	0.344707	-0.530528	-2.76949	0.039389	0.158253	-0.736831	-8.09588	0.000190437	0.00209761	-0.626923	-5.02376	0.00239509	0.00606898	-0.176094	-1.0718	0.332795	0.489142	-0.286002	-2.20731	0.078369	0.126235	-0.0796998	-0.32581	0.7609
O00159-3;F5H6E2;O00159;I3L501	O00159-3	MYO1C	ENSG00000197879	4641	17p	FALSE		FALSE	0.615857	TRUE	FALSE	FALSE	FALSE	FALSE	0.103459	0.448213	0.66973	0.827029	0.513655	2.93479	0.026124	0.135461	-0.555412	-4.465	0.00426016	0.0153105	0.93397	5.39381	0.00167365	0.0163274	0.523773	2.28311	0.0625322	0.148059	-0.135097	-1.10961	0.309648	0.372531	0.213239	1.8841	0.108537	0.221284	0.872109	3.87639	0.00820489	0.0196501	1.28231	7.6675	0.000257311
O00268;A0A0G2JRY5;V9GY14;V9GY03	O00268	TAF4	ENSG00000130699	6874	20q	FALSE		FALSE	0.600048	TRUE	FALSE	FALSE	FALSE	FALSE	#N/A	#N/A	#N/A	#N/A	#N/A	#N/A	#N/A	#N/A	#N/A	#N/A	#N/A	#N/A	#N/A	#N/A	#N/A	#N/A	#N/A	#N/A	#N/A	#N/A	#N/A	#N/A	#N/A	#N/A	#N/A	#N/A	#N/A	#N/A	#N/A	#N/A	#N/A	#N/A	#N/A	#N/A	#N/A
O00299	O00299	CLIC1	ENSG00000206394;ENSG00000213719;ENSG00000223639;ENSG00000226248;ENSG00000226417;ENSG00000226651;ENSG00000230685	1192	6p	FALSE		FALSE	0.6	FALSE	FALSE	FALSE	FALSE	FALSE	0.786828	3.17182	0.0192743	0.204373	0.786828	3.17182	0.0192743	0.109394	-0.848927	-2.31591	0.0597833	0.120889	#N/A	#N/A	#N/A	#N/A	#N/A	#N/A	#N/A	#N/A	#N/A	#N/A	#N/A	#N/A	#N/A	#N/A	#N/A	#N/A	#N/A	#N/A	#N/A	#N/A	#N/A	#N/A	#N/A
O00401	O00401	WASL	ENSG00000106299	8976	7q	FALSE		FALSE	0.614333	TRUE	FALSE	FALSE	FALSE	FALSE	-1.05871	-2.46166	0.0490089	0.298121	3.19599	13.4641	1.04018e-05	0.000809678	-2.39142	-9.90796	6.10542e-05	0.00077304	1.03892	5.26887	0.00188527	0.0174239	-3.21578	-7.85735	0.000224796	0.00231256	-4.54849	-22.5209	5.01629e-07	2.0519e-05	0.015052	0.104667	0.920051	0.946506	1.34776	3.51055	0.012663	0.0275337	5.60246	40.8926	1.43004e-08
O00425;O00425-2;Q9NZI8-2;Q9NZI8;F8WD15	O00425	IGF2BP3	ENSG00000136231;ENSG00000159217	10643;10642	7p	FALSE		FALSE	0.605492	TRUE	FALSE	FALSE	FALSE	FALSE	0.0913586	0.186735	0.859209	0.928205	0.707392	1.7164	0.136903	0.35475	0.707392	1.7164	0.136903	0.224445	1.08419	6.89305	0.000460324	0.00579073	0.468156	2.46075	0.057176	0.140249	1.08419	6.89305	0.000460324	0.00166843	#N/A	#N/A	#N/A	#N/A	#N/A	#N/A	#N/A	#N/A	#N/A	#N/A	#N/A
O00479	O00479	HMGN4	ENSG00000182952	10473	6p	FALSE		FALSE	0.359762	FALSE	FALSE	FALSE	FALSE	FALSE	0.117951	0.193687	0.854044	0.924945	-1.02369	-1.70839	0.148264	0.364158	0.147396	0.2794	0.791126	0.842299	-0.193789	-0.646375	0.541956	0.684325	0.947848	3.02299	0.0233072	0.0726828	0.977293	5.44577	0.0015937	0.00434599	-0.330289	-1.16791	0.295498	0.448823	-0.359734	-0.866073	0.426047	0.512255	-1.50137	-3.74491	0.0133637
O00483	O00483	NDUFA4	ENSG00000189043	4697	7p	TRUE	MIM	FALSE	0.682	TRUE	FALSE	FALSE	FALSE	FALSE	0.868041	2.00097	0.0923019	0.364142	0.153928	0.304941	0.770712	0.878698	0.136148	0.349709	0.738505	0.793819	0.817995	2.3965	0.05355	0.195091	1.53211	6.85915	0.000472758	0.00388182	0.800214	6.94646	0.000441485	0.00161377	0.876945	4.71264	0.00328289	0.0174726	1.60884	6.02729	0.000941831	0.00357787	0.894725	2.40972	0.0525939
O00566;U3KQ48	O00566	MPHOSPH10	ENSG00000124383	10199	2p	FALSE		FALSE	0.649452	TRUE	FALSE	FALSE	FALSE	FALSE	-0.28963	-1.38911	0.214161	0.506573	-0.362808	-1.22508	0.266452	0.50638	1.27359	3.34657	0.015485	0.0403296	-0.452588	-1.87312	0.110202	0.279645	-0.379409	-3.18971	0.0188431	0.0617751	1.18381	3.48321	0.0130913	0.0251362	#N/A	#N/A	#N/A	#N/A	#N/A	#N/A	#N/A	#N/A	#N/A	#N/A	#N/A
O00567;Q5JXT2;H0YDU4;H0Y653	O00567	NOP56	ENSG00000101361	10528	20p	FALSE		FALSE	0.652381	TRUE	FALSE	FALSE	FALSE	FALSE	-0.249728	-1.04664	0.335587	0.607388	-0.663938	-2.69982	0.0355843	0.16245	0.438124	1.66306	0.147361	0.238737	-0.234609	-1.4767	0.190219	0.386603	0.179601	1.21936	0.268463	0.419327	0.867453	4.69283	0.003351	0.00798613	-0.38724	-1.86949	0.110757	0.224629	-1.07509	-6.16282	0.000837731	0.00321942	-1.4893	-8.07945	0.0001926
O00767	O00767	SCD	ENSG00000099194	6319	10q	FALSE		FALSE	0.700476	FALSE	FALSE	FALSE	FALSE	FALSE	0.906382	2.64447	0.0383105	0.279537	0.466696	1.01086	0.35847	0.598746	0.0127852	0.0398843	0.969479	0.978996	0.832651	2.81196	0.0374615	0.154419	1.27234	7.62349	0.000265605	0.00259678	0.378739	3.30448	0.0163164	0.0299391	1.19842	9.02072	0.000279609	0.00216949	2.09202	10.696	0.000123699	0.000793838	1.65233	4.68852	0.00938803
O14497;O14497-2;H0Y488;A0A1B0GTU5;O14497-3;A0A087WUV6;H0YCU6;H0YEW5	O14497	ARID1A	ENSG00000117713	8289	1p	FALSE		FALSE	0.641667	TRUE	FALSE	FALSE	FALSE	FALSE	-1.02394	-3.88045	0.00816646	0.135218	-0.547841	-2.09554	0.0809759	0.264158	3.97842	15.9245	3.8926e-06	0.000200022	0.0699971	0.334942	0.749069	0.844963	-0.406098	-1.91533	0.103937	0.213358	4.59626	23.6587	3.74284e-07	1.83981e-05	#N/A	#N/A	#N/A	#N/A	#N/A	#N/A	#N/A	#N/A	#N/A	#N/A	#N/A
O14519-2;O14519;F5GZF0;O75956;E9PKR4	O14519-2	CDK2AP1	ENSG00000111328;ENSG00000167797	8099;10263	12q	FALSE		FALSE	0.527238	TRUE	FALSE	FALSE	FALSE	FALSE	-0.472299	-1.27037	0.259856	0.541429	0.769415	1.49749	0.231188	0.477144	3.29032	9.33327	0.000237765	0.00191844	0.447651	0.808569	0.477936	0.636421	-0.794063	-2.00994	0.100654	0.207569	2.96855	7.87388	0.000530995	0.0018245	#N/A	#N/A	#N/A	#N/A	#N/A	#N/A	#N/A	#N/A	#N/A	#N/A	#N/A
O14646-2;O14646;H0Y8V4;A0A087WVF4	O14646-2	CHD1	ENSG00000153922	1105	5q	FALSE		FALSE	0.563214	FALSE	FALSE	FALSE	FALSE	FALSE	-0.598118	-2.46179	0.0571027	0.319998	-0.842851	-1.4499	0.206774	0.445067	1.00285	4.43761	0.00677993	0.021968	-0.59463	-1.24778	0.2586	0.443458	-0.349896	-2.09528	0.0810043	0.179453	1.25107	8.39636	0.000155434	0.000725641	#N/A	#N/A	#N/A	#N/A	#N/A	#N/A	#N/A	#N/A	#N/A	#N/A	#N/A
O14647;O14647-2;A0A1B0GTU9;B7Z3I4;O14647-3;A0A0D9SGK0;A0A1B0GTM9;A0A0D9SFA3;A0A0D9SFV8;A0A0D9SF92;A0A1B0GU59	O14647	CHD2	ENSG00000173575	1106	15q	FALSE		FALSE	0.549849	FALSE	FALSE	FALSE	FALSE	FALSE	-0.493355	-1.87538	0.109857	0.387651	-1.15262	-3.70319	0.0100503	0.0719956	1.17464	#N/A	#N/A	#N/A	-0.341983	-1.46673	0.192815	0.389176	0.317282	1.942	0.100164	0.207128	1.98528	#N/A	#N/A	#N/A	#N/A	#N/A	#N/A	#N/A	#N/A	#N/A	#N/A	#N/A	#N/A	#N/A	#N/A
O14818;O14818-2;H0Y586;A0A087WYS6;O14818-4;Q8TAA3-2;Q8TAA3-5;Q8TAA3	O14818	PSMA7	ENSG00000101182;ENSG00000154611	5688;143471	20q	FALSE		FALSE	0.648683	TRUE	FALSE	FALSE	FALSE	FALSE	0.56141	#N/A	#N/A	#N/A	#N/A	#N/A	#N/A	#N/A	#N/A	#N/A	#N/A	#N/A	#N/A	#N/A	#N/A	#N/A	#N/A	#N/A	#N/A	#N/A	#N/A	#N/A	#N/A	#N/A	#N/A	#N/A	#N/A	#N/A	#N/A	#N/A	#N/A	#N/A	#N/A	#N/A	#N/A
O14908;K7ELJ2;K7ESN1;O14908-2;K7EIT0;K7EM11	O14908	GIPC1	ENSG00000123159	10755	19p	FALSE		FALSE	0.567771	TRUE	FALSE	FALSE	FALSE	FALSE	-0.627814	-1.7116	0.147652	0.437619	-0.987753	-2.11499	0.0880631	0.274678	-0.510759	-1.28054	0.25654	0.357235	0.000976602	0.00244291	0.99813	0.99813	0.360916	1.14062	0.297503	0.446006	0.47797	1.39344	0.212915	0.272164	0.288351	0.560754	0.604888	0.720051	0.171296	0.361151	0.736253	0.787481	-0.188643	-0.314721	0.768707
O14949	O14949	UQCRQ	ENSG00000164405	27089	5q	TRUE	MIM	FALSE	0.596333	FALSE	FALSE	FALSE	FALSE	FALSE	0.761339	4.80858	0.00297453	0.0673966	-0.136055	-0.682906	0.520149	0.733095	-0.0886587	-0.437555	0.67702	0.7469	0.405949	1.53903	0.174719	0.369818	1.30334	5.56002	0.00143274	0.0093599	0.453345	1.70212	0.13963	0.189782	0.372594	1.74708	0.131219	0.248544	1.22259	7.11886	0.000386457	0.00174879	0.325198	1.54823	0.172535
O15047;A0A0A0MQV9;Q9UPS6-2;Q9UPS6	O15047	SETD1A	ENSG00000099381;ENSG00000139718	9739;23067	16p	FALSE		FALSE	0.640889	TRUE	FALSE	FALSE	FALSE	FALSE	-1.02423	-2.47255	0.0482906	0.298121	0.964626	1.82363	0.118026	0.323993	-0.646696	-2.17447	0.0726124	0.139071	-0.0878291	-0.191702	0.854298	0.910284	-2.07669	-6.51189	0.000625087	0.00486481	-1.69915	-12.4741	1.62217e-05	0.00015025	0.139201	1.18985	0.279047	0.42992	-0.238335	-0.765903	0.472778	0.557053	1.75052	3.86591	0.00830516
O15213;H0Y6G3	O15213	WDR46	ENSG00000204221;ENSG00000206284;ENSG00000226916;ENSG00000227057;ENSG00000236222	9277	6p	FALSE		FALSE	0.6135	FALSE	FALSE	FALSE	FALSE	FALSE	0.0917572	0.234399	0.822469	0.902097	0.15238	0.31158	0.765902	0.878698	2.93385	7.17055	0.000820446	0.00447072	-0.334553	-0.925	0.390652	0.56881	-0.395176	-1.86545	0.111379	0.22054	2.44692	19.5298	6.49674e-06	8.4556e-05	#N/A	#N/A	#N/A	#N/A	#N/A	#N/A	#N/A	#N/A	#N/A	#N/A	#N/A
O15226;O15226-2	O15226	NKRF	ENSG00000186416	55922	Xq	FALSE		FALSE	0.575238	FALSE	FALSE	FALSE	FALSE	FALSE	-0.224177	-0.604554	0.578092	0.768113	-0.197022	-0.627268	0.564509	0.764819	1.10361	3.55563	0.0236787	0.0573163	0.0588374	0.375791	0.72	0.825274	0.0316823	0.155002	0.881903	0.929686	1.35947	8.87128	0.000114169	0.000576889	#N/A	#N/A	#N/A	#N/A	#N/A	#N/A	#N/A	#N/A	#N/A	#N/A	#N/A
O15235	O15235	MRPS12	ENSG00000128626	6183	19q	TRUE	Matrix	TRUE	0.600476	TRUE	FALSE	FALSE	FALSE	FALSE	-0.378551	-0.73186	0.491839	0.699955	-0.78889	-1.54565	0.173147	0.395226	-0.353659	-0.874101	0.415675	0.530121	-0.48411	-1.34255	0.227981	0.413658	-0.0737708	-0.19926	0.84864	0.899921	-0.0488784	-0.26817	0.79755	0.83345	0.325911	1.07426	0.323998	0.480771	0.301019	0.680132	0.521784	0.601918	-0.10932	-0.251563	0.809773
O15294;O15294-2;O15294-4;C9JZL3	O15294	OGT	ENSG00000147162	8473	Xq	FALSE		FALSE	0.627262	TRUE	FALSE	FALSE	FALSE	FALSE	-0.790603	-2.1741	0.0726495	0.343688	3.10646	7.70111	0.00025118	0.00570247	0.305539	1.21329	0.27061	0.37151	1.74674	5.13533	0.0021458	0.0192246	-2.15032	-7.36599	0.000320766	0.00289985	-1.05418	-8.23199	0.000173562	0.000772485	0.163526	1.40287	0.210227	0.346255	-0.932616	-3.24875	0.0174938	0.0356896	2.96444	8.82318	0.000117715
O15294-3	O15294-3	OGT	ENSG00000147162	8473	Xq	FALSE		FALSE	0.632238	TRUE	FALSE	FALSE	FALSE	FALSE	0.191234	#N/A	#N/A	#N/A	#N/A	#N/A	#N/A	#N/A	#N/A	#N/A	#N/A	#N/A	#N/A	#N/A	#N/A	#N/A	#N/A	#N/A	#N/A	#N/A	#N/A	#N/A	#N/A	#N/A	#N/A	#N/A	#N/A	#N/A	#N/A	#N/A	#N/A	#N/A	#N/A	#N/A	#N/A
O15297;O15297-2;K7EJH1	O15297	PPM1D	ENSG00000170836	8493	17q	FALSE		FALSE	0.633476	TRUE	FALSE	FALSE	FALSE	FALSE	#N/A	#N/A	#N/A	#N/A	#N/A	#N/A	#N/A	#N/A	#N/A	#N/A	#N/A	#N/A	#N/A	#N/A	#N/A	#N/A	#N/A	#N/A	#N/A	#N/A	#N/A	#N/A	#N/A	#N/A	#N/A	#N/A	#N/A	#N/A	#N/A	#N/A	#N/A	#N/A	#N/A	#N/A	#N/A
O15391	O15391	YY2	ENSG00000230797	404281	Xp	FALSE		FALSE	0.54119	FALSE	FALSE	FALSE	FALSE	FALSE	#N/A	#N/A	#N/A	#N/A	#N/A	#N/A	#N/A	#N/A	#N/A	#N/A	#N/A	#N/A	#N/A	#N/A	#N/A	#N/A	#N/A	#N/A	#N/A	#N/A	#N/A	#N/A	#N/A	#N/A	#N/A	#N/A	#N/A	#N/A	#N/A	#N/A	#N/A	#N/A	#N/A	#N/A	#N/A
O15417-2;H9KVB4;O15417;H7C3U5	O15417-2	TNRC18	ENSG00000182095	84629	7p	FALSE		FALSE	0.593667	FALSE	FALSE	FALSE	FALSE	FALSE	#N/A	#N/A	#N/A	#N/A	#N/A	#N/A	#N/A	#N/A	#N/A	#N/A	#N/A	#N/A	#N/A	#N/A	#N/A	#N/A	#N/A	#N/A	#N/A	#N/A	#N/A	#N/A	#N/A	#N/A	#N/A	#N/A	#N/A	#N/A	#N/A	#N/A	#N/A	#N/A	#N/A	#N/A	#N/A
O15446;O15446-2	O15446	CD3EAP	ENSG00000117877	10849	19q	FALSE		FALSE	0.562429	TRUE	FALSE	FALSE	FALSE	FALSE	0.57691	2.21549	0.077567	0.349716	0.448469	1.60345	0.207168	0.445067	2.37975	11.5805	8.42515e-05	0.000988352	#N/A	#N/A	#N/A	#N/A	#N/A	#N/A	#N/A	#N/A	#N/A	#N/A	#N/A	#N/A	#N/A	#N/A	#N/A	#N/A	#N/A	#N/A	#N/A	#N/A	#N/A	#N/A	#N/A
O15479	O15479	MAGEB2	ENSG00000099399	4113	Xp	FALSE		FALSE	0.591476	FALSE	FALSE	FALSE	FALSE	FALSE	0.0649526	0.177947	0.865749	0.932929	1.72684	#N/A	#N/A	#N/A	-0.518025	-1.6618	0.157443	0.249664	1.84741	#N/A	#N/A	#N/A	0.185527	0.819243	0.443964	0.586924	-0.39745	-2.48754	0.0473195	0.0756936	0.0404755	0.444435	0.672309	0.775927	0.623453	3.37864	0.0148828	0.0314918	2.28534	#N/A	#N/A
O15525;I3L2F8	O15525	MAFG	ENSG00000197063	4097	17q	FALSE		FALSE	0.564048	FALSE	FALSE	FALSE	FALSE	FALSE	-0.0224211	-0.0837265	0.936523	0.961971	0.149669	0.595281	0.583699	0.776754	0.797091	4.04885	0.00673492	0.0219084	#N/A	#N/A	#N/A	#N/A	#N/A	#N/A	#N/A	#N/A	#N/A	#N/A	#N/A	#N/A	#N/A	#N/A	#N/A	#N/A	#N/A	#N/A	#N/A	#N/A	#N/A	#N/A	#N/A
O43143	O43143	DHX15	ENSG00000109606	1665	4p	FALSE		FALSE	0.672	TRUE	FALSE	FALSE	FALSE	FALSE	0.186965	1.33873	0.229148	0.523332	-0.0931525	-0.361816	0.72989	0.859691	0.505618	4.06681	0.00659957	0.0217258	-0.515695	-1.85023	0.113754	0.284548	-0.235577	-1.34006	0.228743	0.369204	0.0830752	0.50692	0.630297	0.687961	-0.836566	-9.84525	6.33024e-05	0.000641	-1.15522	-10.8832	3.56773e-05	0.000294784	-1.43534	-5.95747	0.00100118
O43181;D6REP1;D6R916;H0Y9M8;D6RI09	O43181	NDUFS4	ENSG00000164258	4724	5q	TRUE	MIM	TRUE	0.602124	TRUE	FALSE	FALSE	FALSE	FALSE	#N/A	#N/A	#N/A	#N/A	#N/A	#N/A	#N/A	#N/A	#N/A	#N/A	#N/A	#N/A	#N/A	#N/A	#N/A	#N/A	#N/A	#N/A	#N/A	#N/A	#N/A	#N/A	#N/A	#N/A	#N/A	#N/A	#N/A	#N/A	#N/A	#N/A	#N/A	#N/A	#N/A	#N/A	#N/A
O43242;O43242-2	O43242	PSMD3	ENSG00000108344	5709	17q	FALSE		FALSE	0.648095	TRUE	FALSE	FALSE	FALSE	FALSE	#N/A	#N/A	#N/A	#N/A	#N/A	#N/A	#N/A	#N/A	#N/A	#N/A	#N/A	#N/A	#N/A	#N/A	#N/A	#N/A	#N/A	#N/A	#N/A	#N/A	#N/A	#N/A	#N/A	#N/A	#N/A	#N/A	#N/A	#N/A	#N/A	#N/A	#N/A	#N/A	#N/A	#N/A	#N/A
O43290;E9PQI8	O43290	SART1	ENSG00000175467	9092	11q	FALSE		FALSE	0.556595	TRUE	FALSE	FALSE	FALSE	FALSE	-0.989739	-3.59485	0.011437	0.161351	-0.278224	-0.641273	0.54958	0.751869	1.04991	5.35372	0.00173845	0.00779676	-1.09731	-1.80371	0.16905	0.366988	-1.80882	-5.26904	0.0062162	0.0274396	0.230829	1.25503	0.277791	0.338953	#N/A	#N/A	#N/A	#N/A	#N/A	#N/A	#N/A	#N/A	#N/A	#N/A	#N/A
O43390;O43390-2;O43390-3;O43390-4;B4DT28;A0A286YEZ8	O43390	HNRNPR	ENSG00000125944	10236	1p	FALSE		FALSE	0.587333	TRUE	FALSE	FALSE	FALSE	FALSE	0.0155554	0.0621352	0.952473	0.971295	-0.00950193	-0.0423203	0.967617	0.99001	0.216895	0.692963	0.514247	0.620565	#N/A	#N/A	#N/A	#N/A	#N/A	#N/A	#N/A	#N/A	#N/A	#N/A	#N/A	#N/A	-0.528114	-1.30365	0.262321	0.41414	-0.729453	-2.5064	0.0663114	0.111531	-0.754511	-3.15724	0.0342748
O43795-2;E9PDF6;O43795;E7EQD9;H7C2Y7;C9JYW1;C9JUP5;A0A0U1RRI3;C9K0I9	O43795-2	MYO1B	ENSG00000128641	4430	2q	FALSE		FALSE	0.618262	FALSE	FALSE	FALSE	FALSE	FALSE	0.42729	1.71219	0.137703	0.423436	1.28547	2.58364	0.0415654	0.17913	0.434239	1.87901	0.109305	0.188275	1.29682	2.6706	0.0369972	0.153224	0.438639	1.95132	0.0988777	0.205804	0.445589	2.18313	0.0717508	0.108894	-0.191157	-0.674359	0.525199	0.655481	-0.198107	-0.66322	0.531829	0.608195	0.660076	1.25988	0.2545
O43809;H3BND3;H3BV41	O43809	NUDT21	ENSG00000167005	11051	16q	FALSE		FALSE	0.59619	TRUE	FALSE	FALSE	FALSE	FALSE	-0.519732	-1.29693	0.242294	0.532181	-0.28933	-0.717083	0.500273	0.719896	-1.43941	-3.60381	0.0113147	0.032358	0.474242	3.01061	0.0236819	0.116251	0.24384	1.62163	0.156009	0.283222	-0.675839	-4.60401	0.0036765	0.00858184	-0.457367	-1.71599	0.136981	0.255524	0.462313	1.72173	0.1359	0.202319	0.692715	2.54125	0.0440069
O43818	O43818	RRP9	ENSG00000114767	9136	3p	FALSE		FALSE	0.623857	FALSE	FALSE	FALSE	FALSE	FALSE	-0.549117	-2.28572	0.0623088	0.332617	-0.572539	-1.78287	0.12488	0.335141	0.649207	2.45203	0.0496539	0.103719	-0.289708	-1.04713	0.335379	0.517074	-0.266285	-1.50916	0.181994	0.312039	0.932038	4.46783	0.00424728	0.00967748	-0.753187	-2.77205	0.0323347	0.0946524	-1.95151	-7.87312	0.000222315	0.00121447	-1.97493	-6.04172	0.000930069
O43913;O43913-2;G3V0H0	O43913	ORC5	ENSG00000164815	5001	7q	FALSE		FALSE	0.603357	TRUE	FALSE	FALSE	FALSE	FALSE	-0.133836	-0.486942	0.651778	0.818048	0.233672	#N/A	#N/A	#N/A	#N/A	#N/A	#N/A	#N/A	#N/A	#N/A	#N/A	#N/A	#N/A	#N/A	#N/A	#N/A	#N/A	#N/A	#N/A	#N/A	#N/A	#N/A	#N/A	#N/A	#N/A	#N/A	#N/A	#N/A	#N/A	#N/A	#N/A
O43920	O43920	NDUFS5	ENSG00000168653	4725	1p	TRUE	MIM	FALSE	0.491476	TRUE	FALSE	FALSE	FALSE	FALSE	0.136183	0.443318	0.680458	0.831451	0.701647	3.40282	0.0191921	0.109394	0.701647	3.40282	0.0191921	0.0478641	1.27027	9.83491	6.36823e-05	0.00127075	0.704801	3.25467	0.0225787	0.070905	1.27027	9.83491	6.36823e-05	0.000377263	#N/A	#N/A	#N/A	#N/A	#N/A	#N/A	#N/A	#N/A	#N/A	#N/A	#N/A
O60216;E5RFV8;E5RIN7;E5RJW1;E5RJK5;E5RFZ5;E5RI01;E5RG18;Q9H4I0;A0A140T8W2;Q9H4I0-2	O60216	RAD21	ENSG00000164754;ENSG00000244588	5885;642636	8q	FALSE		FALSE	0.589095	TRUE	FALSE	FALSE	FALSE	FALSE	-0.71779	-4.17164	0.0140127	0.176963	-1.16	-6.68851	0.0216307	0.117985	#N/A	#N/A	#N/A	#N/A	-1.00948	#N/A	#N/A	#N/A	-0.567266	#N/A	#N/A	#N/A	#N/A	#N/A	#N/A	#N/A	#N/A	#N/A	#N/A	#N/A	#N/A	#N/A	#N/A	#N/A	#N/A	#N/A	#N/A
O60264	O60264	SMARCA5	ENSG00000153147	8467	4q	FALSE		FALSE	0.632286	TRUE	FALSE	FALSE	FALSE	FALSE	-0.0208933	-0.150981	0.884939	0.937368	0.0470431	0.21621	0.835988	0.922772	1.15601	5.83456	0.00111638	0.0056023	-0.243495	-1.1543	0.292271	0.473151	-0.311432	-2.43884	0.0505516	0.130385	0.865468	4.53551	0.00395199	0.00910123	-0.712374	-1.84146	0.115144	0.230289	-1.88927	-5.24902	0.00192161	0.00616593	-1.82134	-4.58584	0.0037474
O60287	O60287	URB1	ENSG00000142207	9875	21q	FALSE		FALSE	0.675619	FALSE	FALSE	FALSE	FALSE	FALSE	-0.00353537	-0.00759015	0.994238	0.995394	-0.832579	-1.74823	0.178743	0.399655	0.615956	2.06375	0.0939842	0.16815	#N/A	#N/A	#N/A	#N/A	#N/A	#N/A	#N/A	#N/A	#N/A	#N/A	#N/A	#N/A	#N/A	#N/A	#N/A	#N/A	#N/A	#N/A	#N/A	#N/A	#N/A	#N/A	#N/A
O60306;H0YH15	O60306	AQR	ENSG00000021776	9716	15q	FALSE		FALSE	0.657738	TRUE	FALSE	FALSE	FALSE	FALSE	#N/A	#N/A	#N/A	#N/A	#N/A	#N/A	#N/A	#N/A	#N/A	#N/A	#N/A	#N/A	#N/A	#N/A	#N/A	#N/A	#N/A	#N/A	#N/A	#N/A	#N/A	#N/A	#N/A	#N/A	#N/A	#N/A	#N/A	#N/A	#N/A	#N/A	#N/A	#N/A	#N/A	#N/A	#N/A
O60341;R4GMQ1;O60341-2;R4GMP9	O60341	KDM1A	ENSG00000004487	23028	1p	FALSE		FALSE	0.654476	TRUE	FALSE	FALSE	FALSE	FALSE	-0.489826	-2.3527	0.0568484	0.319998	-0.509125	-2.23438	0.0668621	0.232083	-0.609948	-2.36119	0.0561927	0.115041	0.0901157	0.67914	0.52237	0.664697	0.109415	1.15122	0.293442	0.443455	-0.0107069	-0.0594672	0.954511	0.965754	-0.165463	-0.938023	0.384439	0.533575	-0.0453412	-0.515669	0.624529	0.696144	-0.0646401	-0.506222	0.630758
O60506-2;O60506;O60506-4;O60506-3;B7Z645;O60506-5;F6UXX1	O60506-2	SYNCRIP	ENSG00000135316	10492	6q	FALSE		FALSE	0.57027	TRUE	FALSE	FALSE	FALSE	FALSE	0.760858	1.71294	0.13756	0.423436	0.411242	0.863363	0.427402	0.657541	1.98229	#N/A	#N/A	#N/A	#N/A	#N/A	#N/A	#N/A	#N/A	#N/A	#N/A	#N/A	#N/A	#N/A	#N/A	#N/A	#N/A	#N/A	#N/A	#N/A	#N/A	#N/A	#N/A	#N/A	#N/A	#N/A	#N/A
O60675	O60675	MAFK	ENSG00000198517	7975	7p	FALSE		FALSE	0.600571	FALSE	FALSE	FALSE	FALSE	FALSE	0.0161564	0.0733395	0.944379	0.966838	0.467867	3.27201	0.0467061	0.19358	2.33725	16.2533	1.60748e-05	0.000361347	#N/A	#N/A	#N/A	#N/A	#N/A	#N/A	#N/A	#N/A	#N/A	#N/A	#N/A	#N/A	#N/A	#N/A	#N/A	#N/A	#N/A	#N/A	#N/A	#N/A	#N/A	#N/A	#N/A
O60832;O60832-2;C9IYT0;H7C0M1;H7C2Q9;H7C2Q2;H7BZF2	O60832	DKC1	ENSG00000130826	1736	Xq	FALSE		FALSE	0.616413	TRUE	FALSE	FALSE	FALSE	FALSE	-0.399856	-1.2363	0.262544	0.541429	-0.773809	-2.1472	0.0753974	0.251325	0.40132	1.1506	0.29368	0.396228	-0.0612193	-0.30935	0.767517	0.856064	0.312734	2.65311	0.0378712	0.10595	1.11391	6.33216	0.000725668	0.00236117	-0.719102	-3.37743	0.0149049	0.0561333	-1.52028	-9.0401	0.000102665	0.000678617	-1.89423	-8.18566	0.000179105
O60884;I3L320;A0A087WT48	O60884	DNAJA2	ENSG00000069345	10294	16q	FALSE		FALSE	0.54573	FALSE	FALSE	FALSE	FALSE	FALSE	0.379694	2.68785	0.036156	0.268365	0.441105	2.15293	0.0748031	0.250337	0.678205	4.63484	0.00355961	0.0136259	0.385937	2.09166	0.0814108	0.238262	0.324526	2.95982	0.0252888	0.0775912	0.623037	5.36658	0.00171736	0.00461003	0.491723	3.2334	0.0178342	0.0610917	0.193213	1.3125	0.237322	0.328867	0.254623	1.21812	0.268902
O60942-2;O60942;O60942-3;O60942-4	O60942-2	RNGTT	ENSG00000111880	8732	6q	FALSE		FALSE	0.636	FALSE	FALSE	FALSE	FALSE	FALSE	#N/A	#N/A	#N/A	#N/A	#N/A	#N/A	#N/A	#N/A	#N/A	#N/A	#N/A	#N/A	0.259362	#N/A	#N/A	#N/A	#N/A	#N/A	#N/A	#N/A	#N/A	#N/A	#N/A	#N/A	#N/A	#N/A	#N/A	#N/A	#N/A	#N/A	#N/A	#N/A	#N/A	#N/A	#N/A
O75152;E9PQ61;E9PBY7;A0A1B0GTU1;A0A1B0GUI2;A0A1W2PPR9	O75152	ZC3H11A	ENSG00000058673	9877	1q	FALSE		FALSE	0.579016	FALSE	FALSE	FALSE	FALSE	FALSE	-0.597602	-1.98565	0.0942832	0.364142	-1.00668	-2.52632	0.0449024	0.189538	-1.04936	-7.29062	0.000339331	0.00255555	0.0503318	0.130328	0.900567	0.948273	0.459406	1.61478	0.157485	0.284745	0.00764742	0.0726534	0.944443	0.956694	-0.307706	-1.60288	0.160081	0.281672	0.144052	0.440972	0.674679	0.735912	-0.265022	-0.63367	0.549673
O75182-2;O75182;M0QYC5;O75182-3	O75182-2	SIN3B	ENSG00000127511	23309	19p	FALSE		FALSE	0.585143	TRUE	FALSE	FALSE	FALSE	FALSE	-0.702761	-1.5593	0.17967	0.463798	-0.291092	-0.70738	0.505863	0.722662	-1.36743	-3.34088	0.0155947	0.0404666	0.0424072	0.191922	0.855354	0.910304	-0.369262	-2.53326	0.0644411	0.150587	-1.03393	-4.80554	0.00485986	0.0108151	-0.720088	-3.5865	0.0115524	0.0467907	-0.0554163	-0.350357	0.740348	0.789306	0.356253	1.73586	0.133271
O75190;O75190-3;A0A0J9YX62;C9J2C4;O75190-4;O75190-2;E9PH18;C9JN01;C9J2P2;C9JB42;C9JDX6;F8WCZ4;C9JDR7;Q8NHS0;P25686-2;C9JRD2;P25686;C9JXB9	O75190	DNAJB6	ENSG00000105993;ENSG00000135924;ENSG00000179407	10049;3300;165721	7q	FALSE		FALSE	0.521929	TRUE	FALSE	FALSE	FALSE	FALSE	#N/A	#N/A	#N/A	#N/A	#N/A	#N/A	#N/A	#N/A	#N/A	#N/A	#N/A	#N/A	0.104517	0.658173	0.557426	0.694213	0.719025	4.86396	0.00461715	0.0222169	-0.142681	-0.722677	0.509873	0.576291	0.181293	0.921008	0.399305	0.545971	1.043	6.76141	0.000510829	0.00213708	0.428491	2.27611	0.0851517
O75362;Q9BZ31	O75362	ZNF217	ENSG00000171940	7764	20q	FALSE		FALSE	0.591762	TRUE	FALSE	FALSE	FALSE	FALSE	0.238242	0.957757	0.37517	0.629617	0.719762	1.60204	0.160266	0.38417	-0.982629	-3.48753	0.0130224	0.0352547	0.181297	0.360792	0.730617	0.833094	-0.300223	-0.894977	0.405269	0.557168	-1.52109	-4.21813	0.00557275	0.0120579	0.571932	1.62708	0.154845	0.274712	1.7928	5.50527	0.00150745	0.00508379	2.27432	4.58525	0.00374972
O75367-3;O75367;O75367-2;B4DJC3;D6RCF2	O75367-3	H2AFY	ENSG00000113648	9555	5q	FALSE		FALSE	0.644317	TRUE	FALSE	FALSE	FALSE	FALSE	0.024092	0.111745	0.91467	0.95578	-1.01687	-3.25558	0.0173446	0.102602	0.414283	1.92888	0.102003	0.179761	-0.499987	-1.68146	0.143669	0.331107	0.540973	2.79952	0.0311837	0.0924151	0.931164	4.84165	0.00287595	0.00705839	-0.508796	-1.69909	0.140216	0.259481	-0.898987	-2.99622	0.0241257	0.0473208	-1.93995	-5.16444	0.00208569
O75369-2;O75369-9;O75369;O75369-8;O75369-6;O75369-3;E7EN95;O75369-7;O75369-5;O75369-4;A0A0A0MT44;H7C5L4;A0A0C4DGA1	O75369-2	FLNB	ENSG00000136068	2317	3p	FALSE		FALSE	0.637869	FALSE	FALSE	FALSE	FALSE	FALSE	-1.19885	-1.51336	0.180954	0.463798	0.327017	0.30359	0.771692	0.878698	3.08189	4.19741	0.00570216	0.0193921	0.726359	0.885199	0.410118	0.584552	-0.799503	-2.13239	0.0769551	0.172187	3.48123	15.246	5.02691e-06	7.22832e-05	#N/A	#N/A	#N/A	#N/A	#N/A	#N/A	#N/A	#N/A	#N/A	#N/A	#N/A
O75396;A0A087X1A9	O75396	SEC22B	ENSG00000265808	9554	1p	FALSE		FALSE	0.645762	FALSE	FALSE	FALSE	FALSE	FALSE	#N/A	#N/A	#N/A	#N/A	#N/A	#N/A	#N/A	#N/A	#N/A	#N/A	#N/A	#N/A	#N/A	#N/A	#N/A	#N/A	#N/A	#N/A	#N/A	#N/A	#N/A	#N/A	#N/A	#N/A	#N/A	#N/A	#N/A	#N/A	#N/A	#N/A	#N/A	#N/A	#N/A	#N/A	#N/A
O75400-3;O75400-2;O75400;F5H578;H0YG38;F8VU11;Q6NWY9-2;Q6NWY9-3;Q6NWY9;H7C2N3	O75400-3	PRPF40A	ENSG00000110844;ENSG00000196504	25766;55660	12q	FALSE		FALSE	0.646198	TRUE	FALSE	FALSE	FALSE	FALSE	0.0781381	0.486505	0.643868	0.814653	-0.817773	-3.67581	0.0103822	0.0726756	-0.726735	-4.50846	0.00406716	0.014821	-0.331921	-1.55854	0.170119	0.366988	0.56399	3.83238	0.00863522	0.0354519	-0.240883	-1.62979	0.154268	0.20738	0.122868	1.4779	0.189909	0.319324	0.927741	11.3137	2.85374e-05	0.0002482	0.0318296	0.182486	0.861211
O75475;O75475-3;O75475-2;H3BPQ6;A0A024R216;Q9Y3E1	O75475	PSIP1	ENSG00000164985;ENSG00000166503	11168;50810	9p	FALSE		FALSE	0.525893	TRUE	FALSE	FALSE	FALSE	FALSE	-0.239169	-1.31711	0.235865	0.526802	-0.170187	-0.851665	0.427079	0.657541	0.14686	0.790565	0.459296	0.574469	0.259211	1.40838	0.208669	0.394636	0.190229	1.15949	0.290309	0.443027	0.576258	3.41634	0.0142075	0.0268225	0.0871039	0.409339	0.696503	0.788984	-0.298925	-1.42922	0.202873	0.286536	-0.229943	-1.02119	0.346562
O75477;B0QZ43	O75477	ERLIN1	ENSG00000107566	10613	10q	FALSE		FALSE	0.748762	TRUE	FALSE	FALSE	FALSE	FALSE	0.242661	1.31722	0.244896	0.535238	1.6804	#N/A	#N/A	#N/A	1.88836	#N/A	#N/A	#N/A	1.76632	#N/A	#N/A	#N/A	0.32859	2.37783	0.0633347	0.148778	1.97429	#N/A	#N/A	#N/A	1.61095	#N/A	#N/A	#N/A	-0.0347442	-0.147325	0.887701	0.912551	1.40299	#N/A	#N/A
O75489;E9PS48;O75489-2;G3V194	O75489	NDUFS3	ENSG00000213619	4722	11p	TRUE	MIM	TRUE	0.618524	TRUE	FALSE	FALSE	FALSE	FALSE	#N/A	#N/A	#N/A	#N/A	#N/A	#N/A	#N/A	#N/A	#N/A	#N/A	#N/A	#N/A	1.61148	#N/A	#N/A	#N/A	1.85989	9.59101	0.000208777	0.00219985	1.85989	9.59101	0.000208777	0.000888446	#N/A	#N/A	#N/A	#N/A	#N/A	#N/A	#N/A	#N/A	#N/A	#N/A	#N/A
Q5JRI1;O75494-5;O75494-4;O75494-6;O75494-3;O75494-2;O75494;Q8WXF0;Q6IQ42;R4GMP8	Q5JRI1	SRSF10	ENSG00000154548;ENSG00000188529	135295;10772	6q	FALSE		FALSE	0.503229	FALSE	FALSE	FALSE	FALSE	FALSE	-0.670933	#N/A	#N/A	#N/A	-1.11957	#N/A	#N/A	#N/A	-0.0552161	#N/A	#N/A	#N/A	-0.661791	-1.2523	0.278685	0.458213	-0.213154	-0.552538	0.610001	0.730422	0.402563	#N/A	#N/A	#N/A	#N/A	#N/A	#N/A	#N/A	#N/A	#N/A	#N/A	#N/A	#N/A	#N/A	#N/A
O75528;O75528-2;C9JMS0	O75528	TADA3	ENSG00000171148	10474	3p	FALSE		FALSE	0.5555	TRUE	FALSE	FALSE	FALSE	FALSE	-0.440028	#N/A	#N/A	#N/A	-0.0556941	#N/A	#N/A	#N/A	-0.306882	#N/A	#N/A	#N/A	#N/A	#N/A	#N/A	#N/A	#N/A	#N/A	#N/A	#N/A	#N/A	#N/A	#N/A	#N/A	-0.0468089	#N/A	#N/A	#N/A	-0.179955	#N/A	#N/A	#N/A	0.204379	#N/A	#N/A
O75530-3;O75530;O75530-2;E9PJK2;E9PMU3;H0YEL4	O75530-3	EED	ENSG00000074266	8726	11q	FALSE		FALSE	0.606889	TRUE	FALSE	FALSE	FALSE	FALSE	0.158009	#N/A	#N/A	#N/A	-0.557188	#N/A	#N/A	#N/A	#N/A	#N/A	#N/A	#N/A	#N/A	#N/A	#N/A	#N/A	#N/A	#N/A	#N/A	#N/A	#N/A	#N/A	#N/A	#N/A	#N/A	#N/A	#N/A	#N/A	#N/A	#N/A	#N/A	#N/A	#N/A	#N/A	#N/A
O75531	O75531	BANF1	ENSG00000175334	8815	11q	FALSE		FALSE	0.568857	TRUE	FALSE	FALSE	FALSE	FALSE	0.279905	0.879022	0.413204	0.641024	-0.367284	-1.52806	0.177359	0.399655	0.843349	3.7962	0.00900772	0.0280809	0.0602459	0.383948	0.714254	0.823453	0.707435	2.70803	0.0351983	0.10216	1.27088	9.98442	5.84369e-05	0.000356009	-0.280576	-6.77096	0.000506959	0.00354872	-0.84402	-3.64019	0.0108324	0.0249485	-1.49121	-14.8113	5.95623e-06
O75533;H7C341;B4DGZ4;O75533-2;F8WC19	O75533	SF3B1	ENSG00000115524	23451	2q	FALSE		FALSE	0.567238	TRUE	FALSE	FALSE	FALSE	FALSE	-0.475198	-2.87301	0.0283152	0.243794	-0.619106	-3.44863	0.0136558	0.0869006	-0.257345	-1.61131	0.158237	0.24996	-0.52619	-4.63671	0.00355266	0.0276039	-0.382283	-4.272	0.00525155	0.0244799	-0.16443	-2.09536	0.0809959	0.11934	-0.436075	-2.98577	0.0244536	0.077577	-0.653928	-4.29504	0.0051205	0.0130179	-0.797836	-4.76361	0.00311481
O75607	O75607	NPM3	ENSG00000107833	10360	10q	FALSE		FALSE	0.592095	TRUE	FALSE	FALSE	FALSE	FALSE	0.540683	2.17263	0.0818704	0.355068	0.416241	0.748426	0.487893	0.710277	0.742163	2.28602	0.106344	0.184644	0.415481	0.861782	0.421908	0.594599	0.539923	2.2869	0.0622083	0.147683	0.741403	2.38017	0.0759756	0.114296	#N/A	#N/A	#N/A	#N/A	#N/A	#N/A	#N/A	#N/A	#N/A	#N/A	#N/A
O75643;O75643-2;B4E0P5	O75643	SNRNP200	ENSG00000144028	23020	2q	FALSE		FALSE	0.676238	TRUE	FALSE	FALSE	FALSE	FALSE	-0.177438	-0.576634	0.585154	0.773913	-0.855051	-2.48874	0.0472427	0.19358	0.806388	1.6799	0.143979	0.23418	-0.794908	-2.92638	0.0264111	0.123129	-0.117295	-0.522296	0.620179	0.738112	0.86653	2.00831	0.0913684	0.132169	-1.26015	-2.27565	0.0631757	0.15181	-2.24397	-5.42796	0.0016206	0.00543766	-2.92159	-6.62869	0.000568302
O75683	O75683	SURF6	ENSG00000148296;ENSG00000281309	6838	9q	FALSE		FALSE	0.535952	FALSE	FALSE	FALSE	FALSE	FALSE	-0.378694	-0.998461	0.356605	0.621532	-0.805111	-2.09775	0.0900098	0.275942	1.60541	5.25257	0.00191505	0.00829521	-1.02258	-3.97211	0.0106139	0.0665641	-0.596163	-2.03317	0.0882752	0.191299	1.38794	7.362	0.000321717	0.00127353	#N/A	#N/A	#N/A	#N/A	#N/A	#N/A	#N/A	#N/A	#N/A	#N/A	#N/A
O75691	O75691	UTP20	ENSG00000120800	27340	12q	FALSE		FALSE	0.682524	FALSE	FALSE	FALSE	FALSE	FALSE	-0.147527	-0.341993	0.744017	0.856415	-0.171323	-0.205904	0.843675	0.926762	0.850072	#N/A	#N/A	#N/A	-0.563763	-0.704492	0.507535	0.654356	-0.539967	-1.47423	0.190858	0.323518	0.457632	#N/A	#N/A	#N/A	#N/A	#N/A	#N/A	#N/A	#N/A	#N/A	#N/A	#N/A	#N/A	#N/A	#N/A
O75874;C9J4N6	O75874	IDH1	ENSG00000138413	3417	2q	FALSE		FALSE	0.616476	TRUE	FALSE	FALSE	FALSE	FALSE	#N/A	#N/A	#N/A	#N/A	#N/A	#N/A	#N/A	#N/A	#N/A	#N/A	#N/A	#N/A	#N/A	#N/A	#N/A	#N/A	#N/A	#N/A	#N/A	#N/A	#N/A	#N/A	#N/A	#N/A	#N/A	#N/A	#N/A	#N/A	#N/A	#N/A	#N/A	#N/A	#N/A	#N/A	#N/A
O75947;O75947-2;F5H608	O75947	ATP5H	ENSG00000167863	10476	17q	TRUE	MIM	FALSE	0.575667	TRUE	FALSE	FALSE	FALSE	FALSE	-0.152764	-1.17135	0.362121	0.623521	1.65215	9.7536	0.000618948	0.0108316	1.32759	#N/A	#N/A	#N/A	#N/A	#N/A	#N/A	#N/A	#N/A	#N/A	#N/A	#N/A	#N/A	#N/A	#N/A	#N/A	2.0021	#N/A	#N/A	#N/A	0.521752	2.34934	0.0785723	0.126235	2.32666	13.0395	1.25369e-05
O76021;J3QSV6;I3L3U9;O76021-2;I3L3C4;I3L234;I3L1A3;J3KPU7;I3L2F2;I3L4T8;I3L1Y4	O76021	RSL1D1	ENSG00000171490	26156	16p	FALSE		FALSE	0.566392	TRUE	FALSE	FALSE	FALSE	FALSE	0.0378899	0.159799	0.878283	0.937368	-0.189188	-0.565122	0.592477	0.782517	1.66157	6.98478	0.000428512	0.0028672	-0.374654	-1.4055	0.209482	0.394636	-0.147576	-1.19687	0.276499	0.4252	1.4761	11.8292	2.20642e-05	0.000186603	-0.583704	-2.70756	0.0352203	0.099875	-2.20738	-10.2799	4.94738e-05	0.000363358	-2.43446	-7.62406	0.000265495
O76031;H0YM48;H0YK07	O76031	CLPX	ENSG00000166855	10845	15q	TRUE	Matrix	FALSE	0.610429	TRUE	FALSE	FALSE	FALSE	FALSE	0.392074	0.713747	0.507306	0.716394	0.163572	0.320031	0.759796	0.876688	1.05212	2.29878	0.0612025	0.122851	0.304196	0.904699	0.400491	0.579293	0.532697	1.73473	0.143316	0.26447	1.19274	4.81765	0.00294714	0.00717164	0.913253	6.0106	0.00183162	0.0105318	0.253211	1.1923	0.299039	0.391069	0.0247091	0.0799343	0.93939
O94776;O94776-2	O94776	MTA2	ENSG00000149480	9219	11q	FALSE		FALSE	0.627	TRUE	FALSE	FALSE	FALSE	FALSE	-0.792409	-2.91177	0.0269183	0.234107	0.853272	2.20545	0.0695777	0.238088	2.53768	4.63996	0.00563289	0.019236	0.89433	2.51998	0.0452883	0.173638	-0.751351	-3.34926	0.0154335	0.0543618	2.57874	5.00098	0.00410128	0.00939466	-0.34095	-0.446349	0.685597	0.784065	-3.67104	-12.9985	0.000202133	0.00113229	-2.02536	-4.05138	0.0154581
O94808;E5RJP4	O94808	GFPT2	ENSG00000131459	9945	5q	FALSE		FALSE	0.680333	FALSE	FALSE	FALSE	FALSE	FALSE	#N/A	#N/A	#N/A	#N/A	#N/A	#N/A	#N/A	#N/A	#N/A	#N/A	#N/A	#N/A	#N/A	#N/A	#N/A	#N/A	#N/A	#N/A	#N/A	#N/A	#N/A	#N/A	#N/A	#N/A	0.535983	2.77392	0.0322548	0.0946524	2.76173	15.1007	5.31742e-06	7.8107e-05	2.76173	15.1007	5.31742e-06
O94832;J3QRN6;K7EIG7;J3KRL0;J3QRR2	O94832	MYO1D	ENSG00000176658	4642	17q	FALSE		FALSE	0.609762	FALSE	FALSE	FALSE	FALSE	FALSE	-0.683931	-1.18189	0.281965	0.548018	0.207336	0.242889	0.817741	0.908808	-1.54017	-2.6675	0.0371501	0.0815321	1.40052	2.60935	0.0477073	0.180547	0.509253	3.58701	0.0115453	0.0439705	-0.34699	-2.54015	0.0440718	0.0712951	-0.133847	-0.885616	0.409911	0.551112	0.722396	4.6306	0.00357545	0.00995107	1.61366	2.97637	0.030929
O94901-9;E9PHI4;O94901-8;O94901-5;O94901;H0Y742;O94901-6;H0Y6N5;H7C2K3;O94901-3;O94901-7;O94901-2;H7C3X3;C9JK55;H7C019;C9JS54;C9K051;C9JJU6;O94901-4;C9JR15	O94901-9	SUN1	ENSG00000164828	23353	7p	FALSE		FALSE	0.624222	FALSE	FALSE	FALSE	FALSE	FALSE	-0.797482	-1.32453	0.233542	0.525013	-1.28595	-2.04435	0.0869187	0.273452	-0.225317	-0.391946	0.708641	0.771444	-0.357738	-1.13904	0.298112	0.479381	0.130734	0.510912	0.627661	0.742495	0.702899	3.84385	0.00852065	0.0172624	-0.44339	-0.946201	0.380576	0.533575	-1.01555	-2.02455	0.0893359	0.141609	-1.50403	-2.81835	0.0304199
O94906;O94906-2	O94906	PRPF6	ENSG00000101161	24148	20q	FALSE		FALSE	0.627476	TRUE	FALSE	FALSE	FALSE	FALSE	-0.237566	-0.799181	0.45465	0.67639	-0.667776	-1.97811	0.095273	0.284802	0.784486	1.66914	0.155959	0.248268	-0.463879	-2.0733	0.0835058	0.241178	-0.0336694	-0.215271	0.836687	0.889352	0.988383	2.72632	0.0414616	0.06771	#N/A	#N/A	#N/A	#N/A	#N/A	#N/A	#N/A	#N/A	#N/A	#N/A	#N/A
O94916-2;O94916;O94916-5;J3KRL6	O94916-2	NFAT5	ENSG00000102908	10725	16q	FALSE		FALSE	0.596333	TRUE	FALSE	FALSE	FALSE	FALSE	#N/A	#N/A	#N/A	#N/A	#N/A	#N/A	#N/A	#N/A	#N/A	#N/A	#N/A	#N/A	-0.323582	-1.1951	0.277138	0.458213	0.681933	2.50684	0.0460998	0.122796	0.421839	1.3707	0.219533	0.279376	#N/A	#N/A	#N/A	#N/A	#N/A	#N/A	#N/A	#N/A	#N/A	#N/A	#N/A
O95168-2;O95168;F2Z3P9;C9JXQ9	O95168-2	NDUFB4	ENSG00000065518	4710	3q	TRUE	MIM	FALSE	0.511111	TRUE	FALSE	FALSE	FALSE	FALSE	#N/A	#N/A	#N/A	#N/A	#N/A	#N/A	#N/A	#N/A	#N/A	#N/A	#N/A	#N/A	0.166109	0.485809	0.652514	0.774199	0.851562	5.01478	0.00405314	0.0202657	2.21845	14.2432	7.48898e-06	8.81238e-05	#N/A	#N/A	#N/A	#N/A	#N/A	#N/A	#N/A	#N/A	#N/A	#N/A	#N/A
O95182;M0R0N0;M0R1K9	O95182	NDUFA7	ENSG00000167774;ENSG00000267855	4701	19p	TRUE	MIM	FALSE	0.51746	TRUE	FALSE	FALSE	FALSE	FALSE	-1.23532	-2.17944	0.0721169	0.343376	-1.12823	-1.61112	0.15828	0.382054	-1.08614	-1.87022	0.110645	0.188838	0.656216	1.39532	0.212378	0.395899	0.549121	2.40654	0.052822	0.133926	0.698299	2.67639	0.0367122	0.0606457	0.577672	2.54551	0.0437546	0.116488	0.428495	2.27447	0.0632782	0.106974	0.535589	1.18405	0.281169
O95232;J3KPP4;D6RDI2;C9JL41;H0YA81;O95232-2;D6RHH0;U3KQT3;E7EN55;H7C5U7	O95232	LUC7L3	ENSG00000108848	51747	17q	FALSE		FALSE	0.550831	TRUE	FALSE	FALSE	FALSE	FALSE	-0.533181	-1.80419	0.121246	0.404323	-0.928427	-3.06478	0.0220892	0.119454	-0.760771	-3.20226	0.0185471	0.0466798	-0.311152	-1.31025	0.238035	0.422211	0.0840948	0.368924	0.724853	0.809193	-0.143495	-0.988644	0.361015	0.428331	-0.313217	-2.03233	0.0883783	0.195586	-0.0856273	-0.3663	0.726711	0.781066	-0.480874	-1.97838	0.0952375
O95235-2;O95235;D6R9E4;D6RBN1	O95235-2	KIF20A	ENSG00000112984	10112	5q	FALSE		FALSE	0.590794	TRUE	FALSE	FALSE	FALSE	FALSE	0.0306804	#N/A	#N/A	#N/A	0.397019	#N/A	#N/A	#N/A	#N/A	#N/A	#N/A	#N/A	#N/A	#N/A	#N/A	#N/A	#N/A	#N/A	#N/A	#N/A	#N/A	#N/A	#N/A	#N/A	#N/A	#N/A	#N/A	#N/A	#N/A	#N/A	#N/A	#N/A	#N/A	#N/A	#N/A
O95239;O95239-2;Q2VIQ3;Q5JRK0;H0Y718;J3KPF9;A0A087X011;E9PES4;Q9Y496;Q6ZMV9-3;Q6ZMV9	O95239	KIF4A	ENSG00000090889;ENSG00000131437;ENSG00000164627;ENSG00000226650	24137;11127;221458;285643	Xq	FALSE		FALSE	0.609107	TRUE	FALSE	FALSE	FALSE	FALSE	-0.593905	-2.22067	0.0681353	0.33792	3.51933	6.03397	0.00093636	0.013422	4.46986	7.86182	0.00022409	0.0018468	-0.65345	-1.13159	0.300998	0.481378	-4.76668	-18.7243	1.49804e-06	8.58653e-05	0.29708	0.528037	0.616424	0.675393	-0.646414	-0.747478	0.496322	0.63263	-5.71018	-13.4038	0.00017918	0.00106701	-1.59694	-1.80131	0.146016
O95251-4;O95251;O95251-2;E7EUP3;O95251-3;O95251-5;D6RFZ5;H3BMX5	O95251-4	KAT7	ENSG00000103510;ENSG00000136504	84148;11143	16p	FALSE		FALSE	0.561381	TRUE	FALSE	FALSE	FALSE	FALSE	-0.762063	-2.52741	0.0648432	0.336325	-1.06884	-2.70984	0.0535463	0.20109	0.54757	1.6204	0.20359	0.302991	-0.48988	-1.88163	0.108909	0.279596	-0.183105	-0.92667	0.389851	0.539826	1.12653	5.24944	0.00332776	0.00796251	0.0691043	0.226719	0.835212	0.87745	-1.24053	-4.48384	0.0109575	0.025062	-1.5473	-4.11767	0.0146403
O95347;O95347-2;Q5T821;A0A0C4DGE5	O95347	SMC2	ENSG00000136824	10592	9q	FALSE		FALSE	0.612127	TRUE	FALSE	FALSE	FALSE	FALSE	#N/A	#N/A	#N/A	#N/A	#N/A	#N/A	#N/A	#N/A	#N/A	#N/A	#N/A	#N/A	#N/A	#N/A	#N/A	#N/A	#N/A	#N/A	#N/A	#N/A	#N/A	#N/A	#N/A	#N/A	1.7707	10.5334	4.30349e-05	0.000469737	0.464095	2.7579	0.0329456	0.0606603	1.7707	10.5334	4.30349e-05
O95365	O95365	ZBTB7A	ENSG00000178951	51341	19p	FALSE		FALSE	0.649143	FALSE	FALSE	FALSE	FALSE	FALSE	0.0540155	#N/A	#N/A	#N/A	0.298657	#N/A	#N/A	#N/A	#N/A	#N/A	#N/A	#N/A	0.0161188	#N/A	#N/A	#N/A	-0.228523	#N/A	#N/A	#N/A	#N/A	#N/A	#N/A	#N/A	#N/A	#N/A	#N/A	#N/A	#N/A	#N/A	#N/A	#N/A	#N/A	#N/A	#N/A
O95470;H0Y3V8;H7BXL7	O95470	SGPL1	ENSG00000166224	8879	10q	FALSE		FALSE	0.667762	FALSE	FALSE	FALSE	FALSE	FALSE	0.200888	1.38727	0.299725	0.572709	0.336167	0.835811	0.464599	0.693607	-0.638108	-2.22179	0.0904319	0.163572	0.450912	1.73275	0.143681	0.331107	0.315634	3.64361	0.0218947	0.0704885	-0.523363	-2.73937	0.0337638	0.0565363	0.112887	0.600991	0.569838	0.699001	0.951883	13.7952	0.000160019	0.000979378	1.08716	4.23137	0.0082374
O95478;A0A0A0MQZ6;H0YAI9	O95478	NSA2	ENSG00000164346	10412	5q	FALSE		FALSE	0.555357	FALSE	FALSE	FALSE	FALSE	FALSE	-0.39026	-0.956255	0.375869	0.629617	-0.587974	-1.1685	0.286927	0.53205	-0.143326	-0.243613	0.819515	0.870272	-0.757945	#N/A	#N/A	#N/A	-0.560231	#N/A	#N/A	#N/A	-0.313297	#N/A	#N/A	#N/A	#N/A	#N/A	#N/A	#N/A	#N/A	#N/A	#N/A	#N/A	#N/A	#N/A	#N/A
O95573;C9JC11;F5H062;F5GWH2	O95573	ACSL3	ENSG00000123983	2181	2q	FALSE		FALSE	0.687381	FALSE	FALSE	FALSE	FALSE	FALSE	0.356545	2.47401	0.0481953	0.298121	1.23073	7.49319	0.000292019	0.00645515	0.77316	5.47686	0.00154796	0.00711714	1.11552	5.75574	0.0011982	0.0128295	0.241335	1.36291	0.221842	0.361654	0.657951	3.76654	0.0093265	0.0186747	0.817839	8.24154	0.000172444	0.00144226	0.401223	3.8809	0.0081622	0.019619	1.27541	9.81208	6.45305e-05
O95644-5;O95644;O95644-6;O95644-4;O95644-8;O95644-11;O95644-3;O95644-10;O95644-2;F5H4S8;O95644-17;K7ER53;Q14934;Q14934-10;Q14934-8;Q14934-9;Q14934-13;Q14934-11;Q14934-7;Q14934-21;Q14934-6;Q14934-12;Q14934-5;Q14934-4;Q14934-3;Q14934-14;Q14934-15;Q14934-16;Q14934-17;Q14934-18;Q14934-19;Q14934-20;Q14934-2	O95644-5	NFATC1	ENSG00000100968;ENSG00000131196	4776;4772	14q	FALSE		FALSE	0.598405	FALSE	FALSE	FALSE	FALSE	FALSE	-0.538375	-1.92535	0.102503	0.377159	0.0074603	0.0267509	0.979526	0.996049	2.01499	7.22565	0.000356334	0.00264201	0.217042	1.69901	0.140231	0.330088	-0.328793	-2.54163	0.043984	0.118215	2.22457	17.4182	2.29592e-06	4.38266e-05	2.09417	15.2076	5.10192e-06	8.88009e-05	-0.459193	-3.29797	0.0164495	0.0341922	0.086642	0.629054	0.552495
O95696;O95696-2;J3KQ61;H0Y7B4;F6XDC4;E9PSF3;E9PI60;Q9ULD4-3;Q9ULD4-2;Q9ULD4	O95696	BRD1	ENSG00000096070;ENSG00000100425	27154;23774	6p	FALSE		FALSE	0.660587	TRUE	FALSE	FALSE	FALSE	FALSE	#N/A	#N/A	#N/A	#N/A	#N/A	#N/A	#N/A	#N/A	#N/A	#N/A	#N/A	#N/A	#N/A	#N/A	#N/A	#N/A	#N/A	#N/A	#N/A	#N/A	#N/A	#N/A	#N/A	#N/A	#N/A	#N/A	#N/A	#N/A	#N/A	#N/A	#N/A	#N/A	#N/A	#N/A	#N/A
O95793;O95793-3;O95793-2;Q5JW30;A0A087X1A5;Q5JW28;E7EVI1;E9PH62;E7EVJ4;A0A0A0MTC6;E7EPX0;A0A0A0MTD1;A0A0A0MTC4;F6UDC6;F8VPI7;G5EA18;Q9NUL3-8;Q9NUL3-3;Q9NUL3-6;Q9NUL3-7;Q9NUL3-4;Q9NUL3-2;Q9NUL3;E5RJN7	O95793	STAU1	ENSG00000040341;ENSG00000124214	27067;6780	8q	FALSE		FALSE	0.58872	TRUE	FALSE	FALSE	FALSE	FALSE	-0.188363	-0.61339	0.566445	0.762586	-0.36616	-1.1472	0.294978	0.541007	1.14558	#N/A	#N/A	#N/A	-0.0970254	-0.316871	0.764144	0.854674	0.0807721	0.317045	0.767068	0.839763	1.41471	#N/A	#N/A	#N/A	#N/A	#N/A	#N/A	#N/A	#N/A	#N/A	#N/A	#N/A	#N/A	#N/A	#N/A
O95816;O95816-2	O95816	BAG2	ENSG00000112208	9532	6p	FALSE		FALSE	0.530714	TRUE	FALSE	FALSE	FALSE	FALSE	0.0220267	0.0884455	0.935096	0.961971	-0.162943	-0.584798	0.617868	0.801745	0.205713	0.382152	0.739134	0.793819	0.920593	2.6385	0.0576706	0.204609	1.10556	3.82181	0.0123503	0.0464434	1.28925	2.87362	0.0453029	0.0727387	#N/A	#N/A	#N/A	#N/A	#N/A	#N/A	#N/A	#N/A	#N/A	#N/A	#N/A
O96011;O96011-2;H7C3V6	O96011	PEX11B	ENSG00000131779	8799	1q	TRUE	Membrane	FALSE	0.720143	FALSE	FALSE	FALSE	FALSE	FALSE	#N/A	#N/A	#N/A	#N/A	#N/A	#N/A	#N/A	#N/A	#N/A	#N/A	#N/A	#N/A	-0.0212739	-0.0955941	0.926956	0.965442	1.17758	5.81562	0.0021219	0.0125769	1.72074	11.2325	2.97474e-05	0.000218402	1.56269	9.55183	7.51826e-05	0.000712023	1.01953	4.77352	0.00499921	0.012832	-0.179326	-0.780246	0.464904
O96019;O96019-2;H7C5S0;C9JQT2;O94805	O96019	ACTL6A	ENSG00000077080;ENSG00000136518	51412;86	7q	FALSE		FALSE	0.563127	TRUE	FALSE	FALSE	FALSE	FALSE	-0.363088	-1.66081	0.147819	0.437619	-0.563118	-2.43021	0.0511478	0.195295	1.87238	8.19996	0.000177372	0.0015366	0.118939	0.690539	0.515665	0.659992	0.318969	2.06887	0.0840192	0.184307	2.55444	15.2347	5.04889e-06	7.22832e-05	0.18576	1.82791	0.117327	0.233928	-2.04971	-26.4977	1.90702e-07	1.05045e-05	-2.24974	-20.6402	8.41529e-07
O96028;O96028-5;O96028-3;O96028-6;H0Y9L4;D6R9V2;O96028-7;O96028-4;O96028-2;D6RIS1;H0Y9U6	O96028	WHSC1	ENSG00000109685	7468	4p	FALSE		FALSE	0.567869	FALSE	FALSE	FALSE	FALSE	FALSE	-0.387489	#N/A	#N/A	#N/A	-0.455329	#N/A	#N/A	#N/A	#N/A	#N/A	#N/A	#N/A	#N/A	#N/A	#N/A	#N/A	#N/A	#N/A	#N/A	#N/A	#N/A	#N/A	#N/A	#N/A	#N/A	#N/A	#N/A	#N/A	#N/A	#N/A	#N/A	#N/A	#N/A	#N/A	#N/A
P00338-3;P00338;P00338-2;P00338-5;P00338-4;F5GXY2;F5GYU2;F5GXH2;F5GZQ4;F5H6W8;F5H5J4;F5GXU1;F5GWW2;P07864;F5H155;Q6ZMR3;F5H5G7;F5GXC7;A0A087WUM2;G3XAP5;F5H245;F5H8H6	P00338-3	LDHA	ENSG00000134333;ENSG00000166796;ENSG00000166800	3939;3948;160287	11p	FALSE		FALSE	0.703389	FALSE	FALSE	FALSE	FALSE	FALSE	-0.476037	-0.889854	0.407804	0.639253	2.1919	7.02624	0.000414969	0.0075777	-0.0345077	-0.0896683	0.931469	0.953481	#N/A	#N/A	#N/A	#N/A	#N/A	#N/A	#N/A	#N/A	#N/A	#N/A	#N/A	#N/A	0.718011	1.55346	0.171304	0.296559	0.276482	0.4662	0.657517	0.724365	2.94442	7.29639	0.000337867
P00367;P00367-3;P00367-2;P49448	P00367	GLUD1	ENSG00000148672;ENSG00000182890	2746;2747	10q	TRUE	Matrix	TRUE	0.608571	FALSE	FALSE	FALSE	FALSE	FALSE	-0.723109	-2.00204	0.0921654	0.364142	-2.42538	-6.43082	0.000668334	0.0110079	-1.89301	-4.94294	0.00259625	0.010423	-0.472768	-1.80427	0.121234	0.294857	1.2295	5.15557	0.00210378	0.0125769	0.0596038	0.220477	0.832811	0.865036	-0.867681	-3.26359	0.0171715	0.0601001	0.302216	1.29486	0.24296	0.334576	-1.40005	-5.43901	0.00160385
P01040;C9J0E4	P01040	CSTA	ENSG00000121552	1475	3q	FALSE		FALSE	0.49769	FALSE	FALSE	FALSE	FALSE	FALSE	#N/A	#N/A	#N/A	#N/A	-1.27295	-3.91933	0.0593618	0.213094	-0.729738	-3.25828	0.0311313	0.0717676	#N/A	#N/A	#N/A	#N/A	#N/A	#N/A	#N/A	#N/A	#N/A	#N/A	#N/A	#N/A	#N/A	#N/A	#N/A	#N/A	#N/A	#N/A	#N/A	#N/A	#N/A	#N/A	#N/A
P01591;D6RD17;D6RHJ6;C9JA05	P01591	IGJ	ENSG00000132465	3512	4q	FALSE		FALSE	0.620143	FALSE	FALSE	FALSE	FALSE	FALSE	#N/A	#N/A	#N/A	#N/A	#N/A	#N/A	#N/A	#N/A	#N/A	#N/A	#N/A	#N/A	#N/A	#N/A	#N/A	#N/A	#N/A	#N/A	#N/A	#N/A	#N/A	#N/A	#N/A	#N/A	#N/A	#N/A	#N/A	#N/A	#N/A	#N/A	#N/A	#N/A	#N/A	#N/A	#N/A
P01834	P01834	IGKC			#N/A	FALSE		FALSE	0.571429	FALSE	FALSE	FALSE	FALSE	FALSE	-0.686352	-2.52916	0.0447306	0.296374	-0.764504	-1.57153	0.167117	0.391027	-1.343	-6.72148	0.000527389	0.00331329	-0.329681	-0.640079	0.545772	0.684766	-0.25153	-0.786487	0.461506	0.603871	-0.908175	-3.46846	0.0133288	0.0254431	-0.0727192	-0.604147	0.567871	0.699001	0.583926	2.65943	0.0375527	0.0681933	0.505774	1.1005	0.313295
P02452;P02458-1;P02458	P02452	COL1A1	ENSG00000108821;ENSG00000139219	1277;1280	17q	FALSE		FALSE	0.694881	TRUE	FALSE	FALSE	FALSE	FALSE	-2.5988	#N/A	#N/A	#N/A	-2.47214	#N/A	#N/A	#N/A	-3.05381	#N/A	#N/A	#N/A	-0.740783	#N/A	#N/A	#N/A	-0.867439	#N/A	#N/A	#N/A	-1.32245	#N/A	#N/A	#N/A	-2.36163	#N/A	#N/A	#N/A	-1.90662	#N/A	#N/A	#N/A	-1.77996	#N/A	#N/A
P02545;P02545-6;P02545-5;P02545-4;H0YAB0;REV__Q5VX52	P02545	LMNA	ENSG00000160789	4000	1q	FALSE		FALSE	0.54631	TRUE	FALSE	FALSE	FALSE	FALSE	-0.35902	-1.68826	0.142328	0.433019	-0.426652	-2.05881	0.0851961	0.269262	0.242056	1.18942	0.279204	0.380438	0.527714	4.4702	0.00423652	0.031792	0.595346	4.67544	0.00341206	0.017652	1.19642	10.7414	3.84677e-05	0.00026435	0.494389	3.61767	0.0111282	0.0456338	-0.106687	-0.711506	0.503481	0.584278	-0.17432	-1.22634	0.266012
P02545-2;Q3BDU5;Q5TCI8	P02545-2	LMNA	ENSG00000160789	4000	1q	FALSE		FALSE	0.563175	TRUE	FALSE	FALSE	FALSE	FALSE	0.498127	3.52555	0.0168193	0.193273	-0.00448697	-0.0338359	0.974629	0.993554	0.493522	2.74739	0.0515125	0.106788	0.630918	4.21514	0.00836675	0.0556516	1.13353	7.73614	0.000244967	0.00249143	1.12893	6.24473	0.00154259	0.00422001	0.311111	#N/A	#N/A	#N/A	0.315716	#N/A	#N/A	#N/A	-0.186898	#N/A	#N/A
P03928	P03928	MT-ATP8	ENSG00000228253	4509	MTNA	TRUE	MIM	FALSE	0.642714	TRUE	FALSE	FALSE	FALSE	FALSE	1.53121	3.1135	0.0264458	0.234107	1.53121	3.1135	0.0264458	0.135461	-1.32387	#N/A	#N/A	#N/A	3.39409	17.991	1.89681e-06	8.04055e-05	3.39409	17.991	1.89681e-06	8.58653e-05	0.539012	#N/A	#N/A	#N/A	1.2257	#N/A	#N/A	#N/A	4.08077	25.6691	1.36813e-05	0.00014586	4.08077	25.6691	1.36813e-05
P04040	P04040	CAT	ENSG00000121691	847	11p	TRUE	IMS	FALSE	0.602048	FALSE	FALSE	FALSE	FALSE	FALSE	0.156312	#N/A	#N/A	#N/A	0.196765	#N/A	#N/A	#N/A	0.116803	#N/A	#N/A	#N/A	#N/A	#N/A	#N/A	#N/A	#N/A	#N/A	#N/A	#N/A	#N/A	#N/A	#N/A	#N/A	#N/A	#N/A	#N/A	#N/A	#N/A	#N/A	#N/A	#N/A	#N/A	#N/A	#N/A
P04080;A0A1W2PS52;A0A1W2PQG6	P04080	CSTB	ENSG00000160213	1476	21q	FALSE		FALSE	0.583143	FALSE	FALSE	FALSE	FALSE	FALSE	#N/A	#N/A	#N/A	#N/A	#N/A	#N/A	#N/A	#N/A	#N/A	#N/A	#N/A	#N/A	#N/A	#N/A	#N/A	#N/A	#N/A	#N/A	#N/A	#N/A	#N/A	#N/A	#N/A	#N/A	#N/A	#N/A	#N/A	#N/A	#N/A	#N/A	#N/A	#N/A	#N/A	#N/A	#N/A
P04083;Q5T3N1;Q5T3N0	P04083	ANXA1	ENSG00000135046	301	9q	FALSE		FALSE	0.610619	FALSE	FALSE	FALSE	FALSE	FALSE	#N/A	#N/A	#N/A	#N/A	#N/A	#N/A	#N/A	#N/A	#N/A	#N/A	#N/A	#N/A	0.316252	#N/A	#N/A	#N/A	0.469327	0.485507	0.660566	0.77131	#N/A	#N/A	#N/A	#N/A	#N/A	#N/A	#N/A	#N/A	#N/A	#N/A	#N/A	#N/A	#N/A	#N/A	#N/A
P04181;P04181-2	P04181	OAT	ENSG00000065154	4942	10q	TRUE	Matrix	TRUE	0.654048	FALSE	FALSE	FALSE	FALSE	FALSE	1.44032	3.58174	0.0116188	0.161351	0.64145	1.10175	0.332406	0.57242	0.284118	0.707448	0.505824	0.613097	0.840707	3.82893	0.0186352	0.0991621	1.63957	9.09738	9.90708e-05	0.00134346	0.483375	2.69943	0.0356029	0.0589266	0.564152	3.53387	0.0123099	0.0486354	1.72035	10.6893	3.95562e-05	0.00031127	0.921484	5.04161	0.00727381
P04183;K7ERV3;K7ES52;K7ERJ1;K7ENW5	P04183	TK1	ENSG00000167900	7083	17q	FALSE		FALSE	0.64521	FALSE	FALSE	FALSE	FALSE	FALSE	0.0952656	0.388751	0.710881	0.843266	2.55115	13.4199	1.06029e-05	0.000809678	2.55115	13.4199	1.06029e-05	0.000300904	1.5779	7.08477	0.00209537	0.0189663	-0.877979	-2.73027	0.0524286	0.133685	1.5779	7.08477	0.00209537	0.00543782	#N/A	#N/A	#N/A	#N/A	#N/A	#N/A	#N/A	#N/A	#N/A	#N/A	#N/A
P04259	P04259	KRT6B	ENSG00000185479	3854	12q	FALSE		FALSE	0.611857	TRUE	FALSE	FALSE	FALSE	FALSE	-0.840135	-1.30748	0.238914	0.528804	-1.09442	-1.68044	0.14387	0.35993	-0.468144	-1.00654	0.353008	0.461152	-0.710175	-0.737355	0.488727	0.643332	-0.455894	-0.476242	0.650748	0.761333	-0.083904	-0.0988949	0.924443	0.941989	0.0722785	0.148165	0.887066	0.922893	-0.299712	-0.454664	0.665337	0.728125	-0.553993	-0.829725	0.438452
P04279;P04279-2	P04279	SEMG1	ENSG00000124233	6406	20q	FALSE		FALSE	0.669286	FALSE	FALSE	FALSE	FALSE	FALSE	#N/A	#N/A	#N/A	#N/A	#N/A	#N/A	#N/A	#N/A	#N/A	#N/A	#N/A	#N/A	#N/A	#N/A	#N/A	#N/A	#N/A	#N/A	#N/A	#N/A	#N/A	#N/A	#N/A	#N/A	#N/A	#N/A	#N/A	#N/A	#N/A	#N/A	#N/A	#N/A	#N/A	#N/A	#N/A
P04350;M0QY85;M0R278;M0R0X0;M0QY37;M0QX14;M0QZL7;M0R1I1	P04350	TUBB4A	ENSG00000104833	10382	19p	FALSE		FALSE	0.560929	FALSE	FALSE	FALSE	FALSE	FALSE	2.61024	11.4016	0.000337546	0.0121095	-0.161864	-0.609351	0.58534	0.776754	-0.232082	#N/A	#N/A	#N/A	0.41648	2.98275	0.0307027	0.136146	3.18859	25.1674	2.59135e-07	3.18516e-05	0.346262	#N/A	#N/A	#N/A	0.832707	#N/A	#N/A	#N/A	3.67503	29.1318	1.08409e-07	9.17679e-06	0.902925	6.4987	0.00128782
P04745;P04746;P19961;P19961-2;Q5T085;P04746-2;H7BZQ8;C9J2Z5;Q5T084;CON__Q3MHH8;C9JWK7	P04745	AMY1A	ENSG00000174876;ENSG00000187733;ENSG00000237763;ENSG00000240038;ENSG00000243480	128966570;128966568;124905668;124905666;277;278;276;280;279	1p	FALSE		FALSE	0.595163	FALSE	FALSE	FALSE	FALSE	FALSE	#N/A	#N/A	#N/A	#N/A	#N/A	#N/A	#N/A	#N/A	#N/A	#N/A	#N/A	#N/A	#N/A	#N/A	#N/A	#N/A	#N/A	#N/A	#N/A	#N/A	#N/A	#N/A	#N/A	#N/A	#N/A	#N/A	#N/A	#N/A	#N/A	#N/A	#N/A	#N/A	#N/A	#N/A	#N/A
P04792;F8WE04;C9J3N8	P04792	HSPB1	ENSG00000106211	3315	7q	FALSE		FALSE	0.554254	TRUE	FALSE	FALSE	FALSE	FALSE	0.718627	3.4413	0.0137789	0.176963	0.647382	2.87242	0.0283371	0.13759	0.119039	0.631639	0.550914	0.650505	1.53017	10.1664	5.27133e-05	0.00110196	1.60141	12.877	1.34859e-05	0.000326213	1.00183	11.6651	2.39202e-05	0.00019569	1.08787	5.98325	0.000978787	0.00617979	1.68746	8.31871	0.00016371	0.000992776	1.61621	7.35126	0.0003243
P04843;B7Z4L4;F8WF32	P04843	RPN1	ENSG00000163902	6184	3q	FALSE		FALSE	0.717286	TRUE	FALSE	FALSE	FALSE	FALSE	0.162645	0.682438	0.520425	0.723886	0.472342	1.63922	0.15228	0.371845	0.659983	2.77153	0.0323571	0.073335	0.304186	1.19917	0.275666	0.458213	-0.00551115	-0.0282289	0.978395	0.991348	0.491827	2.52236	0.0451431	0.0726179	0.247923	1.6823	0.143503	0.262576	-0.249415	-1.68872	0.142237	0.210804	0.0602819	0.275024	0.792523
P04844-2;P04844;Q5JYR7;Q5JYR4;F2Z3K5;Q5JYR3;H0Y5M1	P04844-2	RPN2	ENSG00000118705	6185	20q	FALSE		FALSE	0.64939	TRUE	FALSE	FALSE	FALSE	FALSE	0.170465	0.74403	0.484965	0.694767	-0.0482317	-0.169962	0.870626	0.937597	0.507017	1.77698	0.125902	0.209751	0.127717	0.604544	0.567624	0.704913	0.346413	2.68936	0.0360832	0.103177	0.682965	3.20143	0.0185666	0.0337182	0.743713	2.90749	0.0270689	0.0830114	0.407161	2.13086	0.0771182	0.125246	0.188464	0.741786	0.486228
P04899-4;P04899;P04899-6;P04899-5;P04899-2;P04899-3;P08754;H0Y7F4;A0A087WZE5;Q5JWE9;H3BTM2;A0A1W2PP38;A2A2R6;Q5JWD1;H0Y7E8;A8MTJ3;P19087;P11488;P38405	P04899-4	GNAI2	ENSG00000065135;ENSG00000087258;ENSG00000087460;ENSG00000114349;ENSG00000114353;ENSG00000134183;ENSG00000141404;ENSG00000214415	2773;2775;2778;2779;2771;2780;2774;346562	1p	FALSE		FALSE	0.651199	TRUE	FALSE	FALSE	FALSE	FALSE	#N/A	#N/A	#N/A	#N/A	#N/A	#N/A	#N/A	#N/A	#N/A	#N/A	#N/A	#N/A	1.13315	#N/A	#N/A	#N/A	0.441593	1.52066	0.202984	0.337679	-0.561054	-1.98416	0.104023	0.148185	-0.168873	-0.541363	0.611498	0.726576	0.833773	2.489	0.067557	0.112766	1.52533	#N/A	#N/A
P05089-2;P05089;P05089-3	P05089-2	ARG1	ENSG00000118520	383	6q	FALSE		FALSE	0.611714	FALSE	FALSE	FALSE	FALSE	FALSE	0.310659	0.410768	0.70882	0.842948	-0.278227	-0.352375	0.742339	0.867267	-0.294812	-0.507404	0.646821	0.727638	-0.908018	-1.4365	0.210353	0.394636	-0.319132	-0.532023	0.622887	0.739368	-0.924604	-1.97493	0.119493	0.166902	#N/A	#N/A	#N/A	#N/A	#N/A	#N/A	#N/A	#N/A	#N/A	#N/A	#N/A
P05109	P05109	S100A8	ENSG00000143546	6279	1q	FALSE		FALSE	0.620143	TRUE	FALSE	FALSE	FALSE	FALSE	#N/A	#N/A	#N/A	#N/A	#N/A	#N/A	#N/A	#N/A	#N/A	#N/A	#N/A	#N/A	#N/A	#N/A	#N/A	#N/A	#N/A	#N/A	#N/A	#N/A	#N/A	#N/A	#N/A	#N/A	#N/A	#N/A	#N/A	#N/A	#N/A	#N/A	#N/A	#N/A	#N/A	#N/A	#N/A
P05114;A6NEL0;A6NL93;F2Z2W6;F2Z2Y5;H7BXJ5	P05114	HMGN1	ENSG00000205581	3150	21q	FALSE		FALSE	0.432238	FALSE	FALSE	FALSE	FALSE	FALSE	0.153775	0.299301	0.774807	0.875978	-0.0962277	-0.190938	0.854871	0.930171	0.6311	1.25979	0.254529	0.35565	0.316421	1.23854	0.261772	0.447152	0.566424	2.06484	0.0844888	0.184433	1.04375	4.18379	0.00578907	0.0123702	0.0923243	0.238368	0.819528	0.869611	-0.385001	-0.953521	0.377145	0.463609	-0.635004	-1.62317	0.15568
P05141	P05141	SLC25A5	ENSG00000005022	292	Xq	TRUE	MIM	FALSE	0.636524	TRUE	FALSE	FALSE	FALSE	FALSE	0.265636	1.82198	0.118295	0.402578	-0.234766	-1.74778	0.131093	0.345198	0.408125	3.6529	0.0106693	0.0314726	0.530109	5.66206	0.00130451	0.0132084	1.03051	9.41536	8.15757e-05	0.00115889	1.173	20.717	8.23209e-07	2.69166e-05	0.60003	3.5529	0.0120298	0.0480147	0.45754	2.3692	0.0555813	0.0946888	-0.0428614	-0.23217	0.824122
P05198;G3V4T5;H0YJS4	P05198	EIF2S1	ENSG00000134001	1965	14q	FALSE		FALSE	0.610667	TRUE	FALSE	FALSE	FALSE	FALSE	0.576207	0.799919	0.460057	0.680882	1.15041	1.22082	0.276578	0.520042	1.24614	1.69078	0.151669	0.242848	-0.15224	-0.174358	0.868424	0.918646	-0.726444	-1.15837	0.299031	0.446799	-0.0565105	-0.0874464	0.933711	0.946939	#N/A	#N/A	#N/A	#N/A	#N/A	#N/A	#N/A	#N/A	#N/A	#N/A	#N/A
P05204	P05204	HMGN2	ENSG00000198830	3151	1p	FALSE		FALSE	0.358714	FALSE	FALSE	FALSE	FALSE	FALSE	0.525941	0.922646	0.391783	0.636463	0.345942	0.584666	0.580076	0.776305	0.951027	1.73886	0.13272	0.21802	0.379704	0.934757	0.38599	0.563892	0.559702	1.4967	0.185111	0.31563	0.984788	2.91628	0.0267606	0.0463455	0.288421	0.824274	0.441312	0.58599	-0.136665	-0.354945	0.734774	0.787481	-0.316663	-0.760437	0.475804
P05386	P05386	RPLP1	ENSG00000137818	6176	15q	FALSE		FALSE	0.63181	TRUE	FALSE	FALSE	FALSE	FALSE	4.12282	11.9201	7.32335e-05	0.00450386	1.50617	2.97852	0.0586663	0.21234	0.87069	1.71555	0.184751	0.283147	1.9569	#N/A	#N/A	#N/A	4.57354	#N/A	#N/A	#N/A	1.32141	#N/A	#N/A	#N/A	-0.335117	-0.87247	0.447162	0.592535	2.91701	10.7664	0.000119848	0.000776661	0.300368	0.787013	0.488721
P05387;H0YDD8;P05386-2	P05387	RPLP2	ENSG00000137818;ENSG00000177600	6176;6181	15q	FALSE		FALSE	0.63581	TRUE	FALSE	FALSE	FALSE	FALSE	0.0469712	0.156935	0.880444	0.937368	0.154187	0.536379	0.61099	0.799427	0.118888	0.317167	0.761863	0.813247	0.619058	3.03186	0.0230427	0.115608	0.511841	2.32079	0.059385	0.142875	0.583758	1.85002	0.113787	0.159972	0.229415	0.739018	0.487788	0.628271	0.157498	0.73883	0.487894	0.570793	0.264714	1.34924	0.225947
P05388;F8VU65;F8VWS0;P05388-2;F8VPE8;G3V210;F8VQY6;F8VRK7;F8VW21;Q8NHW5;F8VWV4;F8VS58;F8VZS0;F8W1K8	P05388	RPLP0	ENSG00000089157	6175	12q	FALSE		FALSE	0.634432	TRUE	FALSE	FALSE	FALSE	FALSE	-0.0332957	-0.0844938	0.935413	0.961971	0.274879	0.694851	0.513144	0.730578	0.280699	0.698184	0.5112	0.617794	0.258109	1.4588	0.194902	0.390671	-0.0500658	-0.288605	0.782595	0.85106	0.263929	1.38246	0.216089	0.275401	0.24563	1.14603	0.295423	0.448823	-0.0683642	-0.343614	0.742857	0.789435	0.239811	1.18731	0.279975
P05783;F8VZY9;CON__H-INV:HIT000015463	P05783	KRT18	ENSG00000111057	3875	12q	FALSE		FALSE	0.607571	FALSE	FALSE	FALSE	FALSE	FALSE	-0.545032	-1.18895	0.279375	0.547529	0.895616	1.99931	0.0925147	0.280825	-2.15595	-5.37983	0.00169593	0.00766897	-0.108467	-0.383372	0.71466	0.823453	-1.54911	-5.1775	0.00205933	0.0125769	-3.16003	-15.8048	4.06914e-06	6.47295e-05	-0.173618	-0.835729	0.435318	0.579225	1.4373	4.72065	0.00325583	0.00943904	2.87795	9.9757	5.8729e-05
P06400;A0A2R8YFL6	P06400	RB1	ENSG00000139687	5925	13q	FALSE		FALSE	0.624333	TRUE	FALSE	FALSE	FALSE	FALSE	-0.678769	-3.29957	0.0299454	0.252774	-0.752609	-2.83803	0.065753	0.230136	1.59208	7.88771	0.00139697	0.00656976	-0.0731256	-0.27889	0.791496	0.868667	0.000713685	0.00329837	0.997475	0.997475	2.27157	10.5778	4.20094e-05	0.000279737	#N/A	#N/A	#N/A	#N/A	#N/A	#N/A	#N/A	#N/A	#N/A	#N/A	#N/A
P06493;A0A024QZP7;A0A087WZZ9;P06493-2;E5RIU6	P06493	CDK1	ENSG00000170312	983	10q	FALSE		FALSE	0.600476	TRUE	FALSE	FALSE	FALSE	FALSE	0.427206	1.43549	0.201158	0.491653	0.141353	0.369495	0.726891	0.859691	0.748032	2.00489	0.101305	0.178914	-0.209476	-0.827954	0.445403	0.612854	0.0763768	0.442779	0.673442	0.778722	0.397203	1.66563	0.156668	0.20995	0.314546	1.05627	0.350416	0.504849	-0.00628081	-0.0290139	0.977976	0.980944	-0.292134	-0.929017	0.405467
P06576;H0YH81;F8W079;F8W0P7;H0YI37	P06576	ATP5B	ENSG00000110955	506	12q	TRUE	MIM	TRUE	0.639226	TRUE	FALSE	FALSE	FALSE	FALSE	0.752164	2.52539	0.0449587	0.296374	0.292482	0.870838	0.417319	0.65516	-0.475867	-1.22652	0.265949	0.366013	0.0854119	0.379836	0.717148	0.824453	0.545093	3.35041	0.0154116	0.0543618	-0.682937	-2.29839	0.0612351	0.0946357	0.092197	0.309936	0.767092	0.8373	1.32023	8.08446	0.000191937	0.00109371	0.860546	3.81945	0.00876638
P06702	P06702	S100A9	ENSG00000163220	6280	1q	FALSE		FALSE	0.529	TRUE	FALSE	FALSE	FALSE	FALSE	#N/A	#N/A	#N/A	#N/A	#N/A	#N/A	#N/A	#N/A	#N/A	#N/A	#N/A	#N/A	#N/A	#N/A	#N/A	#N/A	#N/A	#N/A	#N/A	#N/A	#N/A	#N/A	#N/A	#N/A	0.0397462	#N/A	#N/A	#N/A	-0.573567	#N/A	#N/A	#N/A	0.404635	#N/A	#N/A
R4GN98;P06703	R4GN98	S100A6	ENSG00000197956	6277	1q	FALSE		FALSE	0.598429	TRUE	FALSE	FALSE	FALSE	FALSE	1.35741	3.92908	0.0110805	0.159006	0.275678	0.932993	0.403641	0.644597	-0.214184	-0.988449	0.368322	0.477368	-0.0344064	-0.121805	0.908928	0.950046	1.04733	3.10064	0.0268336	0.0811355	-0.524268	-2.56761	0.0501808	0.0793835	0.270784	#N/A	#N/A	#N/A	1.84238	#N/A	#N/A	#N/A	0.760646	#N/A	#N/A
P06733;A0A2R8Y6G6;P06733-2;K7EM90;A0A2R8Y879;A0A2R8YEM5;A0A2R8Y798;K7ERS8;A0A2R8YEG5;A0A2R8Y6I8;F5H1C3;F5H0C8;P09104-2;P09104	P06733	ENO1	ENSG00000074800;ENSG00000111674	2023;2026	1p	FALSE		FALSE	0.611155	FALSE	FALSE	FALSE	FALSE	FALSE	0.438399	0.91441	0.395761	0.638386	-0.17679	-0.424276	0.689001	0.835152	-0.330295	-0.787645	0.460878	0.574975	-0.466101	-1.01587	0.367141	0.543591	0.149088	0.274245	0.794866	0.860223	-0.619606	-1.32124	0.243652	0.304211	0.000174073	0.000287875	0.999781	0.999781	0.768868	1.15747	0.299366	0.391069	0.153679	0.237504	0.823935
P06748-2;P06748;P06748-3;E5RI98;E5RGW4	P06748-2	NPM1	ENSG00000181163	4869	5q	FALSE		FALSE	0.578127	TRUE	FALSE	FALSE	FALSE	FALSE	-0.0947718	-0.457141	0.663654	0.82502	-0.222313	-1.0755	0.323485	0.564922	-0.0299778	-0.182796	0.860978	0.900362	-0.357601	-2.2595	0.0645928	0.217779	-0.23006	-1.44639	0.198211	0.333456	-0.165266	-1.7216	0.135923	0.185624	-1.05155	-11.3226	2.84093e-05	0.000332647	-1.11634	-7.10171	0.00039156	0.00174879	-1.24388	-7.95366	0.000210127
P06753-2;A0A087WWU8;Q5HYB6;P06753-3;P06753-5;P06753-6;P06753-4;Q5VU61;D6R904;D6RFM2	P06753-2	TPM3	ENSG00000143549	7170	1q	FALSE		FALSE	0.500627	FALSE	FALSE	FALSE	FALSE	FALSE	-1.26111	-4.80223	0.00487408	0.0975486	1.07786	4.02071	0.0101137	0.0719956	-1.83634	-6.90594	0.000975566	0.00504963	#N/A	#N/A	#N/A	#N/A	#N/A	#N/A	#N/A	#N/A	#N/A	#N/A	#N/A	#N/A	-0.0601691	-0.289317	0.782076	0.851848	0.515052	2.51299	0.0457181	0.0808012	2.85403	13.5938	9.83595e-06
P07195;A8MW50;F5H793;C9J7H8	P07195	LDHB	ENSG00000111716	3945	12p	TRUE	unknown	FALSE	0.672619	FALSE	FALSE	FALSE	FALSE	FALSE	-1.03315	-1.46693	0.202311	0.491653	-0.136774	-0.158175	0.884366	0.947535	-0.0618026	-0.0664564	0.951195	0.968854	0.0970669	0.456793	0.678865	0.794369	-0.799313	-1.78301	0.134672	0.25375	0.172038	0.427032	0.69815	0.745909	0.911992	1.70032	0.164292	0.287512	-0.0593584	-0.125778	0.904016	0.923578	0.837021	1.8326	0.140802
P07199	P07199	CENPB	ENSG00000125817	1059	20p	FALSE		FALSE	0.642333	TRUE	FALSE	FALSE	FALSE	FALSE	-0.225204	-0.563111	0.603426	0.786006	-0.467074	-1.39826	0.220894	0.460718	-0.0779116	#N/A	#N/A	#N/A	-0.22662	-0.658988	0.534361	0.677012	0.0152505	0.0374375	0.971585	0.990397	0.162542	#N/A	#N/A	#N/A	0.714434	#N/A	#N/A	#N/A	0.567142	1.72275	0.160034	0.235073	0.325272	1.18389	0.289668
P07305;P07305-2	P07305	H1F0	ENSG00000189060	3005	22q	FALSE		FALSE	0.539762	FALSE	FALSE	FALSE	FALSE	FALSE	-0.238791	-0.623758	0.555743	0.757112	-1.01669	-2.92533	0.0264472	0.135461	-0.754868	-2.32095	0.0593718	0.120352	-0.417243	-2.61516	0.0398438	0.159013	0.360658	1.59355	0.162146	0.290242	-0.155418	-1.52051	0.179197	0.234786	-0.255675	-0.938937	0.384006	0.533575	0.260402	0.768138	0.471546	0.556592	-0.517499	-1.73314	0.133773
P07355;P07355-2;H0YN42;H0YMU9;H0YMD0;A6NMY6;H0YKS4;H0YM50;H0YNP5;H0YN28;H0YL33;H0YMM1;H0YKX9;H0YMT9;H0YLV6;H0YKZ7;H0YNA0;H0YMW4;H0YKL9;H0YN52;H0YKV8;H0YMD9;H0YNB8;H0YKN4;H0YLE2	P07355	ANXA2	ENSG00000182718	302	15q	FALSE		FALSE	0.592948	TRUE	FALSE	FALSE	FALSE	FALSE	-0.388138	-1.35614	0.223866	0.516851	-0.772486	-3.5421	0.0121879	0.0799832	-0.329953	-0.542839	0.606801	0.697566	-0.251774	-0.805209	0.45142	0.614491	0.132575	0.364732	0.727822	0.809193	0.19076	0.294466	0.778324	0.815342	0.156088	0.226074	0.828648	0.873403	0.097904	0.22511	0.829365	0.864684	-0.286445	-0.728043	0.494008
Q5JP53;P07437;Q5ST81;A6NNZ2	Q5JP53	TUBB	ENSG00000183311;ENSG00000196230;ENSG00000224156;ENSG00000227739;ENSG00000229684;ENSG00000232421;ENSG00000232575;ENSG00000235067	203068	6p	FALSE		FALSE	0.607857	TRUE	FALSE	FALSE	FALSE	FALSE	0.71111	1.46171	0.194132	0.485612	0.720319	1.64904	0.150235	0.367923	0.286783	0.656804	0.535671	0.637179	0.523826	2.8984	0.0273916	0.124737	0.514618	1.83638	0.115958	0.227096	0.0902901	0.500784	0.63436	0.69064	0.348232	1.93393	0.101291	0.21248	0.77256	2.7583	0.0329278	0.0606603	0.781768	4.3312	0.00492225
P07737;K7EJ44;I3L3D5;CON__P02584	P07737	PFN1	ENSG00000108518	5216	17p	FALSE		FALSE	0.591794	TRUE	FALSE	FALSE	FALSE	FALSE	0.402449	0.802679	0.458599	0.680782	0.71177	#N/A	#N/A	#N/A	-0.538932	-1.16498	0.288243	0.390814	#N/A	#N/A	#N/A	#N/A	#N/A	#N/A	#N/A	#N/A	#N/A	#N/A	#N/A	#N/A	0.0590597	#N/A	#N/A	#N/A	1.00044	#N/A	#N/A	#N/A	1.30976	#N/A	#N/A
P07814;V9GYZ6	P07814	EPRS	ENSG00000136628	2058	1q	FALSE		FALSE	0.660095	TRUE	FALSE	FALSE	FALSE	FALSE	-0.661421	-2.39004	0.0540233	0.314284	0.220827	1.15	0.293906	0.540221	-0.135712	-0.674187	0.525301	0.628376	0.118413	0.645521	0.542472	0.684325	-0.763835	-2.8201	0.0303502	0.0905449	-0.238126	-1.23302	0.263684	0.324971	0.266563	0.944001	0.381612	0.533575	-0.259146	-0.761534	0.475195	0.557911	0.623102	2.25892	0.0646439
P07900;P07900-2;G3V2J8;Q14568;Q58FG0	P07900	HSP90AA1	ENSG00000080824	3320	14q	FALSE		FALSE	0.613762	TRUE	FALSE	FALSE	FALSE	FALSE	-0.398821	-1.01338	0.349987	0.617612	0.513118	2.43245	0.0509923	0.195295	-0.315107	-1.1875	0.279907	0.380767	0.133963	0.878208	0.413612	0.586674	-0.777976	-2.128	0.0774229	0.172398	-0.694262	-3.13052	0.0203112	0.0362731	-0.025832	-0.0769347	0.941177	0.954582	-0.109546	-0.246678	0.813381	0.852052	0.802393	2.72312	0.0344995
P08047-3;P08047;P08047-2;H3BUU5;H3BVI2	P08047-3	SP1	ENSG00000185591	6667	12q	FALSE		FALSE	0.584825	TRUE	FALSE	FALSE	FALSE	FALSE	0.896774	2.1274	0.086689	0.357895	1.06255	2.12177	0.10114	0.289958	2.35096	6.41037	0.00137036	0.00654541	0.553971	1.90704	0.114821	0.284783	0.388198	1.5615	0.169429	0.298182	1.84238	10.4718	4.4504e-05	0.000291824	#N/A	#N/A	#N/A	#N/A	#N/A	#N/A	#N/A	#N/A	#N/A	#N/A	#N/A
P08238;Q58FF7;Q58FF6	P08238	HSP90AB1	ENSG00000096384	3326	6p	FALSE		FALSE	0.649222	TRUE	FALSE	FALSE	FALSE	FALSE	0.0449651	0.149312	0.8862	0.937368	0.963152	4.1239	0.00618915	0.052514	0.289499	1.20072	0.275106	0.3761	0.218667	1.01538	0.349108	0.530306	-0.699521	-2.43512	0.0508077	0.130669	-0.454987	-2.03554	0.0879857	0.128319	-0.502834	-1.95474	0.0984101	0.210035	-0.747368	-2.37853	0.0548778	0.0941345	0.170819	0.682796	0.520213
P08240-2;P08240	P08240-2	SRPR	ENSG00000182934	6734	11q	FALSE		FALSE	0.655524	FALSE	FALSE	FALSE	FALSE	FALSE	#N/A	#N/A	#N/A	#N/A	#N/A	#N/A	#N/A	#N/A	#N/A	#N/A	#N/A	#N/A	0.356102	1.17429	0.29316	0.473151	1.67701	#N/A	#N/A	#N/A	1.91039	7.09715	0.000392931	0.00147023	#N/A	#N/A	#N/A	#N/A	#N/A	#N/A	#N/A	#N/A	#N/A	#N/A	#N/A
P08243-2;P08243;P08243-3;F8WEJ5;C9J057;C9JT45;C9JLN6;C9JM09	P08243-2	ASNS	ENSG00000070669	440	7q	FALSE		FALSE	0.625397	FALSE	FALSE	FALSE	FALSE	FALSE	#N/A	#N/A	#N/A	#N/A	#N/A	#N/A	#N/A	#N/A	#N/A	#N/A	#N/A	#N/A	#N/A	#N/A	#N/A	#N/A	#N/A	#N/A	#N/A	#N/A	#N/A	#N/A	#N/A	#N/A	#N/A	#N/A	#N/A	#N/A	#N/A	#N/A	#N/A	#N/A	#N/A	#N/A	#N/A
P08254	P08254	MMP3	ENSG00000149968	4314	11q	FALSE		FALSE	0.704762	FALSE	FALSE	FALSE	FALSE	FALSE	#N/A	#N/A	#N/A	#N/A	#N/A	#N/A	#N/A	#N/A	#N/A	#N/A	#N/A	#N/A	12.4931	28.4723	1.00108e-06	7.32459e-05	1.26746	1.20755	0.293736	0.443455	-0.955948	#N/A	#N/A	#N/A	-1.08734	#N/A	#N/A	#N/A	1.13607	#N/A	#N/A	#N/A	12.3617	#N/A	#N/A
P08574	P08574	CYC1	ENSG00000179091	1537	8q	TRUE	MIM	TRUE	0.680429	FALSE	FALSE	FALSE	FALSE	FALSE	#N/A	#N/A	#N/A	#N/A	#N/A	#N/A	#N/A	#N/A	#N/A	#N/A	#N/A	#N/A	0.712077	#N/A	#N/A	#N/A	0.918559	3.70676	0.0100079	0.0398091	0.918559	3.70676	0.0100079	0.019854	#N/A	#N/A	#N/A	#N/A	#N/A	#N/A	#N/A	#N/A	#N/A	#N/A	#N/A
P08579	P08579	SNRPB2	ENSG00000125870	6629	20p	FALSE		FALSE	0.613762	TRUE	FALSE	FALSE	FALSE	FALSE	0.362432	1.26269	0.253553	0.540369	-0.00312985	-0.0105519	0.991923	0.997715	0.49271	1.6056	0.159485	0.251448	-0.371215	-1.68197	0.143567	0.331107	-0.00565284	-0.0272239	0.979164	0.991348	0.124625	0.531897	0.613906	0.675218	0.084889	0.349582	0.740895	0.818416	-0.045389	-0.220244	0.834391	0.86719	-0.410951	-1.8323	0.126394
P08621;P08621-2;P08621-3;M0QYR1;P08621-4;M0QX04	P08621	SNRNP70	ENSG00000104852	6625	19q	FALSE		FALSE	0.444206	TRUE	FALSE	FALSE	FALSE	FALSE	-0.523615	-1.13337	0.300304	0.572709	-0.721331	-1.73963	0.132577	0.348015	-0.516591	-1.00272	0.354706	0.462635	-0.00168004	-0.0170157	0.986976	0.991493	0.196037	0.865875	0.419829	0.571414	0.20306	0.63198	0.550705	0.615157	0.236773	0.377553	0.724941	0.806325	0.22975	0.437059	0.684628	0.743086	0.032033	0.0748946	0.943895
P08651-4;P08651-3;P08651-2	P08651-4	NFIC	ENSG00000141905	4782	19p	FALSE		FALSE	0.611667	FALSE	FALSE	FALSE	FALSE	FALSE	-0.274582	-1.03633	0.339997	0.609661	0.39311	1.4583	0.195033	0.427749	1.71304	5.96832	0.000991686	0.0050693	0.426276	2.21613	0.0685624	0.2197	-0.241417	-1.2991	0.241595	0.383382	1.74621	8.07922	0.000192631	0.000839948	0.606518	1.97751	0.0953531	0.205376	-1.38111	-4.82628	0.00292131	0.00858217	-0.713415	-2.45633	0.0493644
P09211;A8MX94;A0A087X2E9;A0A2R8Y5E5;A0A087X243	P09211	GSTP1	ENSG00000084207	2950	11q	FALSE		FALSE	0.602202	FALSE	FALSE	FALSE	FALSE	FALSE	#N/A	#N/A	#N/A	#N/A	#N/A	#N/A	#N/A	#N/A	#N/A	#N/A	#N/A	#N/A	#N/A	#N/A	#N/A	#N/A	#N/A	#N/A	#N/A	#N/A	#N/A	#N/A	#N/A	#N/A	#N/A	#N/A	#N/A	#N/A	#N/A	#N/A	#N/A	#N/A	#N/A	#N/A	#N/A
P09382;F8WEI7	P09382	LGALS1	ENSG00000100097	3956	22q	FALSE		FALSE	0.553714	TRUE	FALSE	FALSE	FALSE	FALSE	#N/A	#N/A	#N/A	#N/A	#N/A	#N/A	#N/A	#N/A	#N/A	#N/A	#N/A	#N/A	#N/A	#N/A	#N/A	#N/A	#N/A	#N/A	#N/A	#N/A	#N/A	#N/A	#N/A	#N/A	-0.169106	#N/A	#N/A	#N/A	2.03303	#N/A	#N/A	#N/A	#N/A	#N/A	#N/A
P09429;Q5T7C4;B2RPK0	P09429	HMGB1	ENSG00000189403	3146	13q	FALSE		FALSE	0.492238	TRUE	FALSE	FALSE	FALSE	FALSE	0.117035	0.761857	0.475017	0.688041	-0.169967	-0.87334	0.416058	0.65516	0.169829	0.589871	0.5768	0.674299	0.256027	0.825843	0.440487	0.610765	0.543029	1.89826	0.106427	0.216161	0.595823	1.58603	0.163827	0.216837	-0.443408	-0.785123	0.462247	0.602606	-0.496201	-0.97376	0.367782	0.455932	-0.783204	-1.49639	0.185188
P09543-2;P09543;C9K0L8;K7ERZ0;K7ERC4;K7EN66	P09543-2	CNP	ENSG00000173786	1267	17q	FALSE		FALSE	0.600333	FALSE	FALSE	FALSE	FALSE	FALSE	0.934162	3.48413	0.0175806	0.194063	0.361131	1.32906	0.25457	0.499623	-0.278041	-1.52636	0.187446	0.286212	0.651066	1.62459	0.179575	0.37488	1.2241	3.45013	0.0182351	0.0606705	0.0118946	0.0402858	0.969424	0.976243	0.140065	0.714718	0.506755	0.639903	1.35227	4.86974	0.00459392	0.011958	0.779236	2.71748	0.0531249
P09661;H0YMA0;H0YLR3;H0YKK0	P09661	SNRPA1	ENSG00000131876	6627	15q	FALSE		FALSE	0.569774	TRUE	FALSE	FALSE	FALSE	FALSE	-0.50265	-1.53993	0.174505	0.458681	-0.63215	-1.88253	0.108772	0.306606	-0.303212	-0.873236	0.41611	0.530121	-0.505317	-2.7119	0.0350173	0.14838	-0.375817	-2.22598	0.0676386	0.156022	-0.176379	-0.855288	0.425222	0.49427	#N/A	#N/A	#N/A	#N/A	#N/A	#N/A	#N/A	#N/A	#N/A	#N/A	#N/A
P09874;Q5VX84;Q5VX85	P09874	PARP1	ENSG00000143799	142	1q	FALSE		FALSE	0.557476	TRUE	FALSE	FALSE	FALSE	FALSE	-0.191469	-0.491449	0.640567	0.814653	0.131627	0.31008	0.766988	0.878698	0.744244	2.29332	0.0616627	0.123176	0.351405	1.04226	0.337453	0.517074	0.0283082	0.096944	0.925928	0.95915	0.964021	4.89432	0.00272648	0.00674941	-0.437095	-2.09091	0.0814959	0.183508	-1.37281	-4.57167	0.00380376	0.0103469	-1.04971	-3.04838	0.0225589
Q71UI9;P0C0S5;Q71UI9-4;C9J0D1;Q71UI9-3;Q71UI9-2;C9J386	Q71UI9	H2AFV	ENSG00000105968;ENSG00000164032	94239;3015	7p	FALSE		FALSE	0.615369	TRUE	FALSE	FALSE	FALSE	FALSE	0.497155	1.44502	0.198579	0.489905	-0.310117	-0.932908	0.38687	0.631461	0.433763	1.41217	0.207604	0.307853	-0.351323	-1.38553	0.215198	0.400305	0.455949	1.69731	0.14056	0.260998	0.392557	1.78915	0.123799	0.17097	-1.25933	-12.284	1.77332e-05	0.00023792	-1.19594	-6.4358	0.00066558	0.00263442	-2.00321	-12.2675	1.78725e-05
P0C7P0	P0C7P0	CISD3	ENSG00000274768;ENSG00000277972	284106	17q	TRUE	Matrix	FALSE	0.551429	FALSE	FALSE	FALSE	FALSE	FALSE	-0.10156	-0.406652	0.705082	0.841991	1.53719	6.93215	0.00227357	0.0238725	0.97477	#N/A	#N/A	#N/A	1.89291	10.6305	4.08296e-05	0.000919189	0.254159	1.31117	0.23774	0.377935	1.33049	#N/A	#N/A	#N/A	2.29672	#N/A	#N/A	#N/A	1.22039	4.09576	0.00939366	0.0220185	2.85914	10.0729	0.000165096
P0CG12	P0CG12	CHTF8	ENSG00000168802	54921	16q	FALSE		FALSE	0.602619	FALSE	FALSE	FALSE	FALSE	FALSE	-1.2816	-2.33678	0.0580991	0.319998	0.755925	0.995005	0.365418	0.604234	-0.103975	-0.174813	0.868085	0.906138	#N/A	#N/A	#N/A	#N/A	#N/A	#N/A	#N/A	#N/A	#N/A	#N/A	#N/A	#N/A	-0.605832	-1.61418	0.167408	0.290595	-1.78345	-4.62458	0.00359804	0.00995107	0.254068	0.420954	0.691271
P0DN76;Q01081;Q01081-2;Q01081-4;Q8WU68-3;Q8WU68;A0A1B0GW87;M0QYK5;M0R2N4;Q01081-3;Q8WU68-2;K7EJH3;K7EJM7	P0DN76	U2AF1	ENSG00000160201;ENSG00000161265;ENSG00000267120;ENSG00000275895	102724594;7307;199746	21q	FALSE		FALSE	0.508804	TRUE	FALSE	FALSE	FALSE	FALSE	0.456247	2.70879	0.0351624	0.268189	0.157805	1.31403	0.236835	0.479966	0.288034	1.39683	0.211946	0.312042	-0.0173436	-0.123452	0.905781	0.950046	0.281099	1.5316	0.176503	0.306265	0.112886	0.516133	0.624223	0.682198	-0.473971	-0.913642	0.402812	0.547141	-0.305758	-0.61236	0.567075	0.641843	-0.6042	-1.26043	0.263134
P0DOY2;P0DOY3;P0CF74	P0DOY2	#N/A			#N/A	FALSE		FALSE	0.618222	FALSE	FALSE	FALSE	FALSE	FALSE	0.431834	0.910329	0.397744	0.638386	-0.274554	-0.420593	0.6887	0.835152	-0.906731	-2.02343	0.0894746	0.162555	-0.293772	-0.559549	0.596041	0.724825	0.412616	1.5112	0.181489	0.311772	-0.92595	-4.12735	0.0061653	0.0129804	-0.915793	-2.02694	0.0984947	0.210035	0.422772	0.866524	0.425822	0.512255	-0.283616	-0.393468	0.710192
P10155-3;P10155-5;P10155-4;P10155;H0Y9N5;P10155-2;D6RE09;G5E9R9	P10155-3	TROVE2	ENSG00000116747	6738	1q	FALSE		FALSE	0.621702	TRUE	FALSE	FALSE	FALSE	FALSE	#N/A	#N/A	#N/A	#N/A	#N/A	#N/A	#N/A	#N/A	#N/A	#N/A	#N/A	#N/A	#N/A	#N/A	#N/A	#N/A	#N/A	#N/A	#N/A	#N/A	#N/A	#N/A	#N/A	#N/A	#N/A	#N/A	#N/A	#N/A	#N/A	#N/A	#N/A	#N/A	#N/A	#N/A	#N/A
P10412;P16402	P10412	HIST1H1E	ENSG00000124575;ENSG00000168298	3007;3008	6p	FALSE		FALSE	0.555571	TRUE	FALSE	FALSE	FALSE	FALSE	-0.177878	-0.263548	0.800946	0.894701	-0.209977	-0.332287	0.750974	0.872501	0.389198	0.656662	0.535757	0.637179	0.136835	0.539952	0.608671	0.734084	0.168933	0.486768	0.643692	0.755052	0.73601	5.78475	0.00116732	0.00334243	0.554258	1.89735	0.106561	0.218552	-0.0128183	-0.0294388	0.977469	0.980944	-0.0449172	-0.122994	0.906128
P10599;P10599-2	P10599	TXN	ENSG00000136810	7295	9q	FALSE		FALSE	0.609571	TRUE	FALSE	FALSE	FALSE	FALSE	-0.172697	#N/A	#N/A	#N/A	-0.984498	#N/A	#N/A	#N/A	-0.504152	#N/A	#N/A	#N/A	-1.19513	-1.31171	0.28097	0.460245	-0.383325	-0.437882	0.684079	0.784569	-0.71478	-0.869526	0.448541	0.517872	#N/A	#N/A	#N/A	#N/A	#N/A	#N/A	#N/A	#N/A	#N/A	#N/A	#N/A
P10636-4;I3L170;P10636-3;P10636-2;P10636-5	P10636-4	MAPT	ENSG00000186868;ENSG00000276155;ENSG00000277956	4137	17q	FALSE		FALSE	0.577976	TRUE	FALSE	FALSE	FALSE	FALSE	#N/A	#N/A	#N/A	#N/A	#N/A	#N/A	#N/A	#N/A	#N/A	#N/A	#N/A	#N/A	3.58106	24.7724	2.84707e-07	2.49973e-05	3.58106	24.7724	2.84707e-07	3.18516e-05	-0.584331	-1.3604	0.22259	0.282848	0.266478	0.581372	0.582156	0.704122	4.43187	20.5531	8.62893e-07	2.5926e-05	4.43187	20.5531	8.62893e-07
P10636-7	P10636-7	MAPT	ENSG00000186868;ENSG00000276155;ENSG00000277956	4137	17q	FALSE		FALSE	0.580905	TRUE	FALSE	FALSE	FALSE	FALSE	-0.457418	-2.58443	0.0491674	0.298121	-0.865602	-1.75319	0.139946	0.355151	-2.24334	-19.5438	6.47369e-06	0.000221994	0.465006	1.09777	0.314395	0.49307	0.87319	5.24795	0.00192359	0.0119556	-0.912732	-7.52285	0.00028575	0.00116331	0.143468	0.913226	0.396336	0.545971	1.92939	9.9442	5.97973e-05	0.00042963	1.52121	3.4955	0.0128967
P10809;E7EXB4;E7ESH4;P10809-2;C9JL25;C9JL19;C9JCQ4;C9J0S9	P10809	HSPD1	ENSG00000144381	3329	2q	TRUE	Matrix	TRUE	0.63198	TRUE	FALSE	FALSE	FALSE	FALSE	-0.0507922	-0.111697	0.914707	0.95578	-0.072859	-0.191249	0.854638	0.930171	-0.595093	-1.91326	0.104235	0.182135	-0.100376	-0.403087	0.700854	0.811808	-0.0783096	-0.22269	0.831164	0.884533	-0.62261	-5.33488	0.00176989	0.00472155	-0.875373	-3.77449	0.00923991	0.0394073	-0.331073	-0.81796	0.444641	0.53052	-0.353139	-1.10477	0.311582
P11021	P11021	HSPA5	ENSG00000044574	3309	9q	FALSE		FALSE	0.673571	TRUE	FALSE	FALSE	FALSE	FALSE	0.632738	3.85362	0.00842446	0.136858	1.12171	7.09541	0.000393457	0.00737531	0.699978	3.54106	0.0122032	0.0337021	0.331693	3.29766	0.0164557	0.0897399	-0.157282	-1.43077	0.202448	0.337647	-0.090041	-0.578805	0.583779	0.646219	0.603018	3.25422	0.0173742	0.0604809	0.535777	3.59417	0.0114464	0.0258228	1.02475	7.20042	0.000363199
P11137-3;P11137;P11137-2;E7EV03	P11137-3	MAP2	ENSG00000078018	4133	2q	FALSE		FALSE	0.615381	FALSE	FALSE	FALSE	FALSE	FALSE	-0.875123	-2.28495	0.0623749	0.332617	-2.45836	-3.92277	0.00777715	0.0618738	0.116643	0.402965	0.70094	0.765084	-0.737534	-1.23152	0.264203	0.449555	0.845698	2.52022	0.0452736	0.120955	1.83746	8.24164	0.000172433	0.000771457	0.314588	2.31463	0.0598876	0.145538	-0.677178	-2.37395	0.0552224	0.0943204	-2.26041	-3.95032	0.00753486
P11137-4	P11137-4	MAP2	ENSG00000078018	4133	2q	FALSE		FALSE	0.615381	FALSE	FALSE	FALSE	FALSE	FALSE	-0.655399	-1.40706	0.232156	0.524635	-2.23229	-1.91507	0.127996	0.340243	1.43737	9.01227	0.000839424	0.00448601	-0.361269	-0.389265	0.713107	0.823453	1.21562	3.12931	0.0259777	0.0788136	3.30839	18.5727	8.32785e-06	9.29042e-05	#N/A	#N/A	#N/A	#N/A	#N/A	#N/A	#N/A	#N/A	#N/A	#N/A	#N/A
P11142;E9PKE3;P11142-2;E9PNE6;E9PN89;E9PLF4;E9PQQ4;E9PQK7;E9PK54;P54652;E9PPY6;E9PN25;E9PI65	P11142	HSPA8	ENSG00000109971;ENSG00000126803	3312;3306	11q	FALSE		FALSE	0.613123	TRUE	FALSE	FALSE	FALSE	FALSE	0.111584	0.754681	0.479004	0.689287	0.840235	5.39268	0.00167544	0.0201053	-0.0333041	-0.233541	0.823105	0.870714	0.242216	1.89211	0.107337	0.278001	-0.486435	-4.11526	0.0062494	0.0274396	-0.631322	-5.65877	0.00130844	0.00369721	0.022991	0.277364	0.790809	0.851848	0.167879	1.83214	0.116642	0.17806	0.89653	8.6222	0.000133975
P11166	P11166	SLC2A1	ENSG00000117394	6513	1p	FALSE		FALSE	0.780952	TRUE	FALSE	FALSE	FALSE	FALSE	0.795184	1.71018	0.147923	0.437619	1.36752	2.49433	0.0671724	0.232201	0.84139	1.54043	0.198301	0.29727	0.985874	5.08257	0.0038261	0.0294676	0.413542	2.34823	0.0571964	0.140249	0.459748	2.42116	0.0600316	0.0932498	0.949452	#N/A	#N/A	#N/A	0.903246	#N/A	#N/A	#N/A	1.47558	#N/A	#N/A
P11182;Q5VVL7	P11182	DBT	ENSG00000137992	1629	1p	TRUE	Matrix	TRUE	0.629595	FALSE	FALSE	FALSE	FALSE	FALSE	#N/A	#N/A	#N/A	#N/A	#N/A	#N/A	#N/A	#N/A	#N/A	#N/A	#N/A	#N/A	0.0889815	0.79139	0.458849	0.621713	0.174391	0.741677	0.499467	0.643199	1.7054	14.6486	6.35451e-06	8.4556e-05	#N/A	#N/A	#N/A	#N/A	#N/A	#N/A	#N/A	#N/A	#N/A	#N/A	#N/A
P11387;Q969P6;H0YBR3;H0YAR3;H0YC03;E5RGE7;E5RGR4;E5RFE3;E5RGR2	P11387	TOP1	ENSG00000184428;ENSG00000198900	116447;7150	8q	TRUE	Matrix	TRUE	0.550252	TRUE	FALSE	FALSE	FALSE	FALSE	-0.0825471	-0.889378	0.408041	0.639253	0.655758	6.25323	0.000775617	0.0118458	1.77308	24.5351	3.01485e-07	4.96244e-05	0.239722	1.98213	0.0947437	0.261577	-0.498583	-4.50579	0.00407873	0.0202804	1.35704	14.4233	6.95796e-06	8.6228e-05	0.208701	1.76751	0.127563	0.246039	-1.64692	-12.509	1.59606e-05	0.000162506	-0.908618	-6.4709	0.000646541
P11388;P11388-2;P11388-3;P11388-4;J3KTB7;J3QR57	P11388	TOP2A	ENSG00000131747	7153	17q	FALSE		FALSE	0.539556	TRUE	FALSE	FALSE	FALSE	FALSE	-0.161002	-1.00135	0.355317	0.621097	0.711148	3.42443	0.0140671	0.0881552	0.803189	4.81799	0.00294612	0.0116012	-0.53764	-2.97722	0.0247254	0.118849	-1.40979	-11.384	2.75362e-05	0.000601096	-0.445599	-3.39024	0.0146712	0.0273375	-1.45609	-5.73234	0.00122381	0.00736571	-2.42028	-9.67466	6.99201e-05	0.000481429	-1.54813	-5.47833	0.00154583
P11474-2;P11474;H0YGT3;F5GWT5;E7EWD9;A0A2R8Y491;O95718;O95718-2;O95718-1	P11474-2	ESRRA	ENSG00000119715;ENSG00000173153	2103;2101	14q	FALSE		FALSE	0.629095	FALSE	FALSE	FALSE	FALSE	FALSE	0.405887	#N/A	#N/A	#N/A	0.87515	3.98327	0.0072561	0.0597561	0.87515	3.98327	0.0072561	0.0231464	#N/A	#N/A	#N/A	#N/A	#N/A	#N/A	#N/A	#N/A	#N/A	#N/A	#N/A	#N/A	#N/A	#N/A	#N/A	#N/A	#N/A	#N/A	#N/A	#N/A	#N/A	#N/A	#N/A
P12004	P12004	PCNA	ENSG00000132646	5111	20p	FALSE		FALSE	0.596238	TRUE	FALSE	FALSE	FALSE	FALSE	-0.17573	-0.263204	0.801199	0.894701	-0.0112068	-0.0173153	0.986747	0.996868	-0.45773	-0.706141	0.50658	0.613111	0.154734	1.0575	0.33099	0.513444	-0.00978982	-0.0445528	0.96591	0.98686	-0.291789	-1.93686	0.10088	0.144427	0.281092	1.577	0.165868	0.289483	0.563091	2.35114	0.0569695	0.0968042	0.727615	4.16733	0.00589601
P12074	P12074	COX6A1	ENSG00000111775	1337	12q	TRUE	MIM	TRUE	0.65981	TRUE	FALSE	FALSE	FALSE	FALSE	#N/A	#N/A	#N/A	#N/A	#N/A	#N/A	#N/A	#N/A	#N/A	#N/A	#N/A	#N/A	3.91004	4.97645	0.00418848	0.031792	2.44023	2.796	0.0381732	0.106433	3.91004	4.97645	0.00418848	0.0095689	4.81464	#N/A	#N/A	#N/A	3.34483	#N/A	#N/A	#N/A	4.81464	#N/A	#N/A
P12235;V9GYG0	P12235	SLC25A4	ENSG00000151729	291	4q	TRUE	MIM	FALSE	0.647929	FALSE	FALSE	FALSE	FALSE	FALSE	#N/A	#N/A	#N/A	#N/A	#N/A	#N/A	#N/A	#N/A	#N/A	#N/A	#N/A	#N/A	2.13491	11.2613	9.6461e-05	0.00166064	0.996342	4.47045	0.0208562	0.0676562	2.13491	11.2613	9.6461e-05	0.000505244	#N/A	#N/A	#N/A	#N/A	#N/A	#N/A	#N/A	#N/A	#N/A	#N/A	#N/A
P12236	P12236	SLC25A6	ENSG00000169100	293	Xp	TRUE	MIM	FALSE	0.663048	FALSE	FALSE	FALSE	FALSE	FALSE	0.850466	3.66899	0.0104669	0.155256	0.597373	3.32724	0.0158611	0.0965456	0.896042	5.15541	0.00210412	0.00892623	0.568594	6.56593	0.000598044	0.0070011	0.821688	4.82553	0.00292355	0.015858	0.867264	11.723	2.32453e-05	0.000191997	1.02747	8.67449	0.000129508	0.00114261	0.981895	5.06698	0.00229481	0.00699017	0.728802	5.75164	0.00120265
P12268	P12268	IMPDH2	ENSG00000178035	3615	3p	FALSE		FALSE	0.662952	FALSE	FALSE	FALSE	FALSE	FALSE	-0.507092	-2.53772	0.0442168	0.296374	2.41824	11.8385	2.19636e-05	0.0012936	1.00005	4.59951	0.00369391	0.013904	0.0366799	0.214127	0.837539	0.899517	-2.88865	-17.4044	2.30667e-06	9.38394e-05	-1.38151	-7.39592	0.000313719	0.00125342	0.248095	1.66705	0.146552	0.262896	-1.25905	-10.3481	4.76368e-05	0.000353797	1.66628	12.9328	1.31507e-05
P12956;B1AHC9;P12956-2	P12956	XRCC6	ENSG00000196419	2547	22q	FALSE		FALSE	0.636476	TRUE	FALSE	FALSE	FALSE	FALSE	0.281366	2.15669	0.0744161	0.344474	-1.10383	-7.79011	0.000235738	0.0055317	0.193056	0.817157	0.445066	0.561793	-0.788748	-5.35368	0.00173851	0.0164131	0.596445	4.3677	0.0047308	0.0225216	0.508135	2.12012	0.0782707	0.116598	-1.68273	-4.26678	0.0052817	0.025965	-1.59442	-4.66652	0.00344388	0.00976998	-2.97962	-8.60868	0.00013516
P13010;C9JZ81;H7C0H9	P13010	XRCC5	ENSG00000079246	7520	2q	FALSE		FALSE	0.620595	TRUE	FALSE	FALSE	FALSE	FALSE	0.386627	3.30702	0.016265	0.193273	-0.745032	-5.36147	0.0017257	0.0203846	0.652086	6.28376	0.000755838	0.00435003	-0.622627	-3.70238	0.01006	0.0635443	0.509032	3.3831	0.014801	0.0533777	0.774491	5.51245	0.0014974	0.0041359	-1.39884	-19.0021	1.37309e-06	3.68446e-05	-1.6643	-18.2478	1.74454e-06	4.2709e-05	-2.79596	-23.6638	3.73809e-07
P13639	P13639	EEF2	ENSG00000167658	1938	19p	FALSE		FALSE	0.677905	TRUE	FALSE	FALSE	FALSE	FALSE	-0.468933	-1.22901	0.265078	0.541429	-0.318721	-1.07252	0.324719	0.565901	-1.56758	-5.51549	0.00149317	0.00694283	0.0571049	0.178643	0.864097	0.915172	-0.0931071	-0.233166	0.823383	0.879389	-1.19175	-3.87373	0.00823027	0.0167929	-1.42926	-12.5375	1.57511e-05	0.000223723	-0.33061	-1.18529	0.280715	0.373346	-0.180398	-1.25906	0.254773
P13804;H0YL12;H0YKF0;H0YLU7;P13804-2;H0YK49;H0YNX6;J3KN60	P13804	ETFA	ENSG00000140374	2108	15q	TRUE	Matrix	TRUE	0.628276	FALSE	FALSE	FALSE	FALSE	FALSE	#N/A	#N/A	#N/A	#N/A	#N/A	#N/A	#N/A	#N/A	#N/A	#N/A	#N/A	#N/A	#N/A	#N/A	#N/A	#N/A	#N/A	#N/A	#N/A	#N/A	#N/A	#N/A	#N/A	#N/A	#N/A	#N/A	#N/A	#N/A	#N/A	#N/A	#N/A	#N/A	#N/A	#N/A	#N/A
P14618;P14618-3;B4DNK4;H3BQ34;H3BUW1;H3BTJ2;H3BT25;H3BU13;H3BN34;H3BQZ3;P30613-2;P30613	P14618	PKM	ENSG00000067225;ENSG00000143627;ENSG00000262785	5315;5313	15q	FALSE		FALSE	0.597124	TRUE	FALSE	FALSE	FALSE	FALSE	-0.593384	-1.24388	0.259936	0.541429	-0.256767	-0.526259	0.617585	0.801745	-1.75866	-4.50782	0.00406993	0.014821	-0.258208	-0.356278	0.736173	0.836401	-0.594824	-0.832462	0.44308	0.586622	-1.7601	-2.76556	0.039573	0.0648726	-1.12104	-3.21721	0.018201	0.0620183	0.0442349	0.0997175	0.923817	0.936569	0.380851	0.836541	0.434895
P14625;Q96GW1;A0A1W2PRR1;F8W026;H0YIV0;Q58FF3	P14625	HSP90B1	ENSG00000166598	7184	12q	FALSE		FALSE	0.637571	TRUE	FALSE	FALSE	FALSE	FALSE	0.0167806	0.0306337	0.976747	0.985907	-0.30402	-0.54311	0.61038	0.799427	-1.34348	-2.4475	0.0581148	0.118095	-0.255135	-0.758829	0.476696	0.636421	0.0656662	0.204057	0.845055	0.897181	-1.29459	-4.00578	0.00707225	0.0146741	-0.879956	-1.86687	0.1209	0.238966	0.480302	1.02185	0.353724	0.444509	0.159501	0.329577	0.755078
P14859-2;P14859-6;P14859;P14859-3;P14859-5;P14859-4;A0A0C4DG88;A0A0A0MT46;Q9UKI9-3;Q9UKI9;Q9UKI9-2;H0YNW1;H0YKT2;B5ME60;H0YLL6;H0YLC5;U3KQN1;P09086-3;U3KQ96;P09086;P09086-4;P09086-5;P09086-2	P14859-2	POU2F1	ENSG00000028277;ENSG00000137709;ENSG00000143190	5452;25833;5451	19q	FALSE		FALSE	0.600385	TRUE	FALSE	FALSE	FALSE	FALSE	-0.769181	-4.24253	0.00542462	0.103791	-0.265326	-1.31967	0.235062	0.479252	2.93851	18.4843	1.61673e-06	0.000120961	0.196669	0.859843	0.429166	0.598107	-0.307187	-1.50353	0.193025	0.326574	3.4005	19.2809	6.92203e-06	8.6228e-05	#N/A	#N/A	#N/A	#N/A	#N/A	#N/A	#N/A	#N/A	#N/A	#N/A	#N/A
P14866;M0QXS5;P14866-2;M0QYT0;M0R1W6;B4DVF8;M0QYL7;M0R076	P14866	HNRNPL	ENSG00000104824;ENSG00000268083	3191	19q	FALSE		FALSE	0.656571	TRUE	FALSE	FALSE	FALSE	FALSE	-0.340229	-0.77088	0.470036	0.684319	-0.544736	-1.15474	0.292107	0.540221	-0.550615	-1.26592	0.252471	0.354335	-0.745941	-2.56707	0.0425022	0.166975	-0.541434	-2.27402	0.0633175	0.148778	-0.75182	-3.3265	0.0158756	0.0293272	#N/A	#N/A	#N/A	#N/A	#N/A	#N/A	#N/A	#N/A	#N/A	#N/A	#N/A
P14868;P14868-2;C9J7S3;C9JLC1;H7C278;C9JQM9;H7BZ35	P14868	DARS	ENSG00000115866	1615	2q	FALSE		FALSE	0.567105	TRUE	FALSE	FALSE	FALSE	FALSE	0.183167	0.45434	0.665558	0.82502	0.0473431	0.104868	0.920558	0.965379	-0.176853	-0.574311	0.586628	0.681913	0.57981	1.28899	0.266895	0.451105	0.715633	1.75983	0.138754	0.259259	0.355614	1.33856	0.238351	0.298528	#N/A	#N/A	#N/A	#N/A	#N/A	#N/A	#N/A	#N/A	#N/A	#N/A	#N/A
P14923;C9J826;C9JK18;C9JKY1;C9JTX4;C9JPI2;K7ERP3	P14923	JUP	ENSG00000173801	3728	17q	FALSE		FALSE	0.592748	TRUE	FALSE	FALSE	FALSE	FALSE	-0.154762	-0.345065	0.741821	0.85503	-0.173838	-0.465201	0.658192	0.82274	-0.481068	-1.35532	0.224111	0.325872	0.257186	0.471507	0.653935	0.774838	0.276261	0.461054	0.660999	0.77131	-0.0500451	-0.0939297	0.928223	0.943602	-1.39039	-2.72917	0.0342237	0.0979559	-1.06408	-1.83925	0.115498	0.177133	-1.08316	-2.07231	0.0836196
P15407;E9PPX2;E9PKL5;P15407-2	P15407	FOSL1	ENSG00000175592	8061	11q	FALSE		FALSE	0.541841	FALSE	FALSE	FALSE	FALSE	FALSE	#N/A	#N/A	#N/A	#N/A	#N/A	#N/A	#N/A	#N/A	#N/A	#N/A	#N/A	#N/A	#N/A	#N/A	#N/A	#N/A	#N/A	#N/A	#N/A	#N/A	#N/A	#N/A	#N/A	#N/A	#N/A	#N/A	#N/A	#N/A	#N/A	#N/A	#N/A	#N/A	#N/A	#N/A	#N/A
P15880;H0YEN5;E9PQD7;I3L404;E9PMM9;E9PM36;E9PPT0;H3BNG3;H0YE27	P15880	RPS2	ENSG00000140988	6187	16p	FALSE		FALSE	0.629536	TRUE	FALSE	FALSE	FALSE	FALSE	-0.321688	-0.8463	0.42984	0.656191	0.177135	0.49453	0.638515	0.80776	0.0127309	0.0362805	0.972236	0.979029	0.121223	0.780471	0.464781	0.625886	-0.3776	-1.88073	0.109045	0.216878	-0.0431809	-0.313623	0.764424	0.803127	0.018883	0.130363	0.90054	0.93157	-0.315536	-1.53357	0.17603	0.254608	0.183287	1.13346	0.300272
P15924;P15924-3;P15924-2	P15924	DSP	ENSG00000096696	1832	6p	FALSE		FALSE	0.628571	FALSE	FALSE	FALSE	FALSE	FALSE	-0.49935	-1.71273	0.1376	0.423436	-0.133948	-0.570012	0.58936	0.779625	-0.505403	-1.90472	0.105478	0.183527	0.192509	0.5509	0.601596	0.728554	-0.172893	-0.443615	0.67287	0.778722	-0.178945	-0.482935	0.646257	0.701221	-0.38965	-1.45746	0.195257	0.326611	-0.383597	-1.30751	0.238904	0.330367	-0.018195	-0.07669	0.941363
P15927;P15927-2;P15927-3;Q5TEJ7;Q5TEJ0	P15927	RPA2	ENSG00000117748	6118	1p	FALSE		FALSE	0.61073	TRUE	FALSE	FALSE	FALSE	FALSE	-0.59414	-2.09544	0.0809863	0.355068	0.854013	2.48977	0.0471772	0.19358	4.62656	15.7829	4.10245e-06	0.000200022	0.161647	0.441792	0.674117	0.79022	-1.28651	-4.13896	0.00608568	0.0272936	3.93419	12.3094	1.7522e-05	0.000158436	#N/A	#N/A	#N/A	#N/A	#N/A	#N/A	#N/A	#N/A	#N/A	#N/A	#N/A
P16104;REV__H0Y672;REV__E7EQ67;REV__H7BY63;REV__Q8NB25-4;REV__Q8NB25-2;REV__A0A087X2A7;REV__Q8NB25-3;REV__Q8NB25;Q71UI9-5	P16104	H2AFX	ENSG00000105968;ENSG00000188486	94239;3014	7p	FALSE		FALSE	0.650571	TRUE	FALSE	FALSE	FALSE	FALSE	1.56219	1.89593	0.106771	0.386176	0.808294	1.35843	0.22318	0.462892	1.30525	3.70524	0.010026	0.0303109	0.0446497	0.0831195	0.93646	0.96821	0.798551	1.01957	0.347269	0.496495	0.541607	2.23733	0.066591	0.101782	-0.868247	-2.02068	0.0898158	0.197506	-0.611302	-0.710883	0.50384	0.584278	-1.3652	-2.12028	0.0782534
P16144-4;P16144-2;P16144;P16144-3;P16144-5;J3QQL2;J3QRK0;J3KSH9	P16144-4	ITGB4	ENSG00000132470	3691	17q	FALSE		FALSE	0.671881	TRUE	FALSE	FALSE	FALSE	FALSE	#N/A	#N/A	#N/A	#N/A	#N/A	#N/A	#N/A	#N/A	#N/A	#N/A	#N/A	#N/A	0.312033	#N/A	#N/A	#N/A	0.349894	3.0916	0.0213441	0.0689638	0.0278034	0.152424	0.883849	0.905998	0.539752	2.89361	0.0275635	0.0841274	0.861843	7.19944	0.000363469	0.00171234	0.823982	#N/A	#N/A
P16220-2;P16220;P16220-3;C9JBT4;C9J896;C9J4L5;H7C3I0;E7EWP8;H7C1R5	P16220-2	CREB1	ENSG00000118260	1385	2q	FALSE		FALSE	0.596087	TRUE	FALSE	FALSE	FALSE	FALSE	-1.06626	-4.18329	0.00579227	0.107409	-0.515024	-2.02576	0.0891864	0.275327	0.250427	0.881632	0.418335	0.531312	0.162994	0.797247	0.45569	0.618386	-0.388242	-1.89155	0.107421	0.216217	0.928445	4.20675	0.00843456	0.0171283	-0.0446692	-0.404865	0.702316	0.792105	-1.36136	-10.7524	3.82425e-05	0.000304558	-0.81012	-6.46544	0.000649458
P16403;Q02539	P16403	HIST1H1C	ENSG00000124610;ENSG00000187837	3024;3006	6p	FALSE		FALSE	0.550595	TRUE	FALSE	FALSE	FALSE	FALSE	-0.641954	-1.41568	0.206622	0.495511	-0.840437	-1.95681	0.0981283	0.286415	-0.532194	-1.26251	0.253614	0.354974	-0.378899	-2.10874	0.0795112	0.236683	-0.180416	-0.780396	0.464822	0.606437	-0.0706561	-0.442355	0.673732	0.724325	-0.250171	-1.0517	0.333437	0.489142	-0.359931	-1.23807	0.261933	0.353342	-0.558415	-2.21852	0.0683369
P16615;P16615-2;P16615-5;P16615-3;P16615-4;H7C5W9;O14983-2;O14983;O14983-3;Q93084-6;Q93084;Q93084-5;Q93084-7;Q93084-3;Q93084-2;Q93084-4;H3BTW4	P16615	ATP2A2	ENSG00000074370;ENSG00000174437;ENSG00000196296	489;488;487	17p	FALSE		FALSE	0.753587	TRUE	FALSE	FALSE	FALSE	FALSE	-0.0058589	-0.00790394	0.99395	0.995394	-0.249199	#N/A	#N/A	#N/A	-0.251471	-0.337596	0.747165	0.799632	-0.240372	#N/A	#N/A	#N/A	0.0029677	0.0123899	0.990516	0.994963	-0.242645	-0.968569	0.370166	0.437979	0.34561	1.10138	0.332548	0.489142	0.591222	2.01199	0.114539	0.17607	0.347883	#N/A	#N/A
P16989-2;P16989;P16989-3;A0A0D9SEI8	P16989-2	YBX3	ENSG00000060138	8531	12p	FALSE		FALSE	0.57619	TRUE	FALSE	FALSE	FALSE	FALSE	-0.214605	-0.825945	0.469391	0.684319	#N/A	#N/A	#N/A	#N/A	#N/A	#N/A	#N/A	#N/A	#N/A	#N/A	#N/A	#N/A	-0.46499	#N/A	#N/A	#N/A	#N/A	#N/A	#N/A	#N/A	#N/A	#N/A	#N/A	#N/A	#N/A	#N/A	#N/A	#N/A	#N/A	#N/A	#N/A
P17028;P17028-2;K7EPL1;K7EPZ8;K7EQP8;Q02386;K7EPV5;A0A1W2PNY2;K7EIK6;A0A1W2PPT3;B7Z6K7;Q76KX8;M0QXU9;M0QZI7;P17020;Q9UK10;Q14588;Q8N8Z8;Q9H7R5-2;F8VS19;A0A087WWD1;Q08AG5;Q86YE8;P52740;Q86WZ6-2;Q14590-2;Q14590;Q14586;Q8N8Z8-2;Q08AN1;Q86WZ6;Q9NYT6;Q6ZN19;Q9HCG1;Q9Y2L8;A6NK53;Q6ZN19-3;Q8NHY6;Q9P2F9;P35789-3;Q8N8E2-2;Q96NJ3-2;B4DX44;Q6U7Q0;Q8N8E2-3;Q09FC8-4;Q9H7R5;P35789;Q09FC8;Q76KX8-2;P17040-3;Q8N8…	P17028	ZNF24	ENSG00000121903;ENSG00000124459;ENSG00000131115;ENSG00000131849;ENSG00000149050;ENSG00000154957;ENSG00000159915;ENSG00000159917;ENSG00000163795;ENSG00000166188;ENSG00000167380;ENSG00000170631;ENSG00000170949;ENSG00000170954;ENSG00000172466;ENSG00000173875;ENSG00000181315;ENSG00000184635;ENSG00000185947;ENSG00000189144;ENSG00000196652;ENSG00000196867;ENSG00000197044;ENSG00000197497;ENSG00000197608…	7579;7596;7770;7691;7761;7566;353355;9310;130557;57567;7769;7564;90338;55786;7572;163049;79692;81931;10308;126231;23660;140612;126068;79788;284371;147658;730051;90317;284391;728927;7768;10780;26974	1p	FALSE		FALSE	0.574616	FALSE	FALSE	FALSE	FALSE	FALSE	-0.469224	-1.56753	0.168035	0.456578	0.448082	1.36934	0.219935	0.460718	1.45281	2.86497	0.0286149	0.0665256	1.13284	5.09469	0.00223303	0.019606	0.215532	1.20543	0.273415	0.424101	2.13756	4.7856	0.00304529	0.00736875	0.0627235	0.107603	0.917819	0.945721	-1.85931	-4.47989	0.00419288	0.0111772	-0.942003	-2.16266	0.0738053
P17029;E9PC66;B3KRF7;C9JRM9;I3L4J6;Q9UNY5-2;Q9UNY5	P17029	ZKSCAN1	ENSG00000106261;ENSG00000167840	7586;7775	7q	FALSE		FALSE	0.605825	FALSE	FALSE	FALSE	FALSE	FALSE	#N/A	#N/A	#N/A	#N/A	#N/A	#N/A	#N/A	#N/A	#N/A	#N/A	#N/A	#N/A	0.114157	0.756526	0.483435	0.640205	0.733973	4.47984	0.00419313	0.0206201	0.605753	5.03293	0.0023734	0.00605856	#N/A	#N/A	#N/A	#N/A	#N/A	#N/A	#N/A	#N/A	#N/A	#N/A	#N/A
P17096;P17096-3;A0A1W2PRV2	P17096	HMGA1	ENSG00000137309	3159	6p	FALSE		FALSE	0.533357	FALSE	FALSE	FALSE	FALSE	FALSE	-0.103829	-0.270517	0.795827	0.89336	-0.158212	-0.434045	0.679429	0.834644	0.920844	2.40178	0.0531655	0.109938	-0.0311794	-0.205526	0.843957	0.904755	0.0232037	0.119879	0.908492	0.949884	1.04788	5.43701	0.00160686	0.00436803	-0.264532	-0.951579	0.378053	0.532748	-1.28921	-4.62797	0.00358532	0.00995107	-1.34359	-5.34665	0.00175018
P17096-2	P17096-2	HMGA1	ENSG00000137309	3159	6p	FALSE		FALSE	0.453429	FALSE	FALSE	FALSE	FALSE	FALSE	-0.696423	-1.19236	0.278134	0.547529	-0.779095	-1.32634	0.232975	0.477316	0.380498	0.652274	0.538396	0.639393	-0.278126	-1.3271	0.232741	0.416358	-0.195454	-0.976995	0.366303	0.513858	0.881467	4.4538	0.00431153	0.00977204	-1.07174	-2.73786	0.0520199	0.131863	-2.14866	-5.45493	0.00548859	0.0139002	-2.23133	-5.51115	0.00528933
P17275	P17275	JUNB	ENSG00000171223	3726	19p	FALSE		FALSE	0.54819	FALSE	FALSE	FALSE	FALSE	FALSE	-0.121319	-0.259069	0.808368	0.897885	#N/A	#N/A	#N/A	#N/A	#N/A	#N/A	#N/A	#N/A	#N/A	#N/A	#N/A	#N/A	#N/A	#N/A	#N/A	#N/A	#N/A	#N/A	#N/A	#N/A	#N/A	#N/A	#N/A	#N/A	#N/A	#N/A	#N/A	#N/A	#N/A	#N/A	#N/A
P17480	P17480	UBTF	ENSG00000108312	7343	17q	FALSE		FALSE	0.525381	FALSE	FALSE	FALSE	FALSE	FALSE	-0.188268	-0.714183	0.501939	0.710805	0.0482569	0.181953	0.861611	0.932672	2.12473	7.1079	0.000389708	0.00270648	-0.272776	-1.06748	0.326811	0.508387	-0.509301	-2.00616	0.0916401	0.196215	1.8037	6.21178	0.000803413	0.00253725	-0.132976	-0.231603	0.824543	0.872431	-2.44597	-4.39461	0.00459505	0.011958	-2.20945	-3.96423	0.00741576
P17483;P09017	P17483	HOXB4	ENSG00000182742;ENSG00000198353	3214;3221	17q	FALSE		FALSE	0.512381	FALSE	FALSE	FALSE	FALSE	FALSE	#N/A	#N/A	#N/A	#N/A	#N/A	#N/A	#N/A	#N/A	#N/A	#N/A	#N/A	#N/A	1.58471	#N/A	#N/A	#N/A	-0.158169	-0.827271	0.439738	0.584859	0.278349	2.17461	0.0816664	0.119917	#N/A	#N/A	#N/A	#N/A	#N/A	#N/A	#N/A	#N/A	#N/A	#N/A	#N/A
P17535;U3KPR5	P17535	JUND	ENSG00000130522	3727	19p	FALSE		FALSE	0.604595	TRUE	FALSE	FALSE	FALSE	FALSE	0.042838	0.284168	0.785834	0.886766	0.126006	0.525737	0.626869	0.804495	2.17824	18.8698	1.43101e-06	0.000120961	0.635533	1.60349	0.184091	0.378338	0.552365	2.13379	0.0768066	0.172187	2.68777	11.1979	3.02811e-05	0.000220436	#N/A	#N/A	#N/A	#N/A	#N/A	#N/A	#N/A	#N/A	#N/A	#N/A	#N/A
P17676-2;P17676	P17676-2	CEBPB	ENSG00000172216	1051	20q	FALSE		FALSE	0.57781	TRUE	FALSE	FALSE	FALSE	FALSE	-0.976346	-2.25438	0.0738698	0.344474	2.09654	5.50687	0.0015052	0.0188712	2.09654	5.50687	0.0015052	0.00695944	2.24301	11.4541	8.88524e-05	0.00162526	-0.829871	-4.57886	0.0101923	0.0401853	2.24301	11.4541	8.88524e-05	0.000475136	#N/A	#N/A	#N/A	#N/A	#N/A	#N/A	#N/A	#N/A	#N/A	#N/A	#N/A
P17844;J3KTA4;P17844-2;J3QRQ7;J3QSF1;J3KRZ1;J3QR02;J3KRX8;J3KTQ4;X6RLV5;J3QKN9;J3QS79;J3QRN5	P17844	DDX5	ENSG00000108654	1655	17q	FALSE		FALSE	0.544039	TRUE	FALSE	FALSE	FALSE	FALSE	-0.210287	-0.780209	0.464924	0.684319	-0.228774	-0.669812	0.527899	0.739147	0.736009	2.7923	0.0314817	0.0720587	-0.450271	-1.68736	0.142504	0.331107	-0.431784	-2.61822	0.0396805	0.109274	0.514512	3.31913	0.0160216	0.0295334	-1.7721	-5.76473	0.00118853	0.0072209	-2.7184	-8.69849	0.000127515	0.000810454	-2.73689	-7.27122	0.000344308
P17858;P17858-2	P17858	PFKL	ENSG00000141959	5211	21q	FALSE		FALSE	0.63981	TRUE	FALSE	FALSE	FALSE	FALSE	0.585944	1.30456	0.239846	0.529505	0.276294	0.656958	0.535579	0.741164	0.22819	0.366288	0.732702	0.791356	0.559893	2.94429	0.0258036	0.121153	0.869542	3.52002	0.0125183	0.0468052	0.511788	1.91404	0.128148	0.176127	0.117261	0.638511	0.557867	0.692229	0.475015	2.25848	0.0646828	0.10907	0.165366	1.18801	0.27972
P17987;E7EQR6;E7ERF2;F5H282;F5H136;F5GZ03;F5H676;F5H726;F5GZI8;F5H7Y1;F5GYL4	P17987	TCP1	ENSG00000120438	6950	6q	FALSE		FALSE	0.626061	TRUE	FALSE	FALSE	FALSE	FALSE	0.555558	1.56759	0.168023	0.456578	1.24548	3.83167	0.00864229	0.0642436	0.784446	2.46278	0.0489348	0.102738	0.797798	4.97908	0.00250404	0.0213451	0.107875	0.505066	0.631523	0.745664	0.336763	2.29817	0.0612543	0.0946357	0.0416611	0.257214	0.805607	0.861812	-0.187227	-0.834138	0.436147	0.52227	0.502695	2.88148	0.0280037
P18077;C9K025;F8WBS5;F8WB72	P18077	RPL35A	ENSG00000182899	6165	3q	FALSE		FALSE	0.484798	TRUE	FALSE	FALSE	FALSE	FALSE	0.111325	0.898928	0.403322	0.639253	0.0950835	0.66843	0.528721	0.739147	0.265881	2.75546	0.033052	0.0742898	0.0217724	0.158826	0.879017	0.928733	0.0380142	0.322502	0.758014	0.833443	0.19257	2.171	0.072961	0.110147	0.0677504	0.580599	0.582644	0.704122	-0.086805	-0.61936	0.558449	0.633164	-0.103047	-0.657797	0.535076
P18085;C9JAK5;C9JPM4;U3KQF2;F5H1V1;F5H6T5;F8WDB3	P18085	ARF4	ENSG00000134287;ENSG00000168374	377;378	12q	FALSE		FALSE	0.610973	FALSE	FALSE	FALSE	FALSE	FALSE	0.511862	2.25138	0.0653175	0.336689	0.0420583	0.199449	0.848499	0.926839	-0.843803	-3.85893	0.00837265	0.0263003	0.54541	3.64262	0.010801	0.0672573	1.01521	5.89659	0.00105645	0.00716304	-0.340451	-2.12099	0.0781767	0.116598	0.379898	2.27801	0.0629718	0.15181	1.73556	9.74962	6.69182e-05	0.000469257	1.26576	8.09234	0.000190901
P18124;A8MUD9;C9JIJ5;C9JZ88	P18124	RPL7	ENSG00000147604	6129	8q	FALSE		FALSE	0.591857	TRUE	FALSE	FALSE	FALSE	FALSE	-0.566817	-2.22128	0.0680775	0.33792	-9.19704e-05	-0.00030771	0.999764	0.999764	-0.0587755	-0.222627	0.831211	0.877034	0.108894	0.598122	0.571629	0.708885	-0.457832	-4.84565	0.00286428	0.0156313	0.0502102	0.431934	0.68088	0.731095	-0.0117094	-0.0881957	0.932591	0.953315	-0.519751	-4.55135	0.00388627	0.010528	0.0469741	0.243355	0.815837
P18583-5;P18583-7;P18583;P18583-9;P18583-2;P18583-10;P18583-3;P18583-4;P18583-6;H7C1M2;J3QSZ5;P18583-8;H7C2G8	P18583-5	SON	ENSG00000159140	6651	21q	FALSE		FALSE	0.616413	FALSE	FALSE	FALSE	FALSE	FALSE	-0.244481	-0.684581	0.519163	0.723886	-0.192488	-0.501082	0.634162	0.807394	0.394317	1.25056	0.257654	0.357235	-0.371595	-1.06667	0.327151	0.508387	-0.423587	-1.33066	0.231635	0.372196	0.215211	0.79535	0.456712	0.525188	-1.05607	-3.0945	0.0270211	0.0830114	-1.69487	-4.29351	0.00776314	0.0189352	-1.64287	-3.83133	0.0122312
P18754-2;P18754;C9JW69;C9JRH2;C9JMJ4;C9J3R0;C9JQZ4;M0R1Q8	P18754-2	RCC1	ENSG00000180198	1104	1p	FALSE		FALSE	0.593442	TRUE	FALSE	FALSE	FALSE	FALSE	-0.450993	-2.28299	0.0625429	0.332617	0.54061	2.35557	0.0566255	0.207709	1.55729	7.16839	0.000372136	0.0026632	0.361774	1.81339	0.119712	0.292471	-0.629829	-3.89454	0.00803447	0.0340379	1.37845	7.44028	0.0003036	0.00121866	0.44412	1.79945	0.122045	0.240357	-1.56416	-6.8108	0.000491168	0.00208117	-0.572561	-2.22212	0.0679989
P18846-2;P18846	P18846-2	ATF1	ENSG00000123268	466	12q	FALSE		FALSE	0.54381	FALSE	FALSE	FALSE	FALSE	FALSE	-0.0432244	-0.0861514	0.934149	0.961971	2.76966	5.66845	0.00129694	0.0165064	2.76966	5.66845	0.00129694	0.00627869	#N/A	#N/A	#N/A	#N/A	#N/A	#N/A	#N/A	#N/A	#N/A	#N/A	#N/A	#N/A	#N/A	#N/A	#N/A	#N/A	#N/A	#N/A	#N/A	#N/A	#N/A	#N/A	#N/A
P19338;H7BY16;C9JYW2;C9JLB1;C9J1H7;C9JWL1;REV__H7BY16;REV__P19338	P19338	NCL	ENSG00000115053	4691	2q	FALSE		FALSE	0.560476	TRUE	FALSE	FALSE	FALSE	FALSE	0.532839	0.881677	0.411875	0.640117	0.0798836	0.205448	0.844015	0.926762	2.12226	6.85616	0.000473873	0.00307085	-0.242125	-0.754412	0.479154	0.636456	0.21083	0.374426	0.720963	0.806578	1.80025	8.24842	0.000171645	0.000771457	-1.70254	-9.83438	6.37019e-05	0.000641	-3.29196	-6.01638	0.000950827	0.00359141	-3.74491	-12.8192	1.38431e-05
P19525;P19525-2;C9JZT2;F8WBH4	P19525	EIF2AK2	ENSG00000055332	5610	2p	FALSE		FALSE	0.593984	FALSE	FALSE	FALSE	FALSE	FALSE	#N/A	#N/A	#N/A	#N/A	#N/A	#N/A	#N/A	#N/A	#N/A	#N/A	#N/A	#N/A	0.288686	0.419667	0.689341	0.803773	1.27553	2.51008	0.0538225	0.136077	0.459151	0.743426	0.498517	0.566437	-0.135702	-0.783496	0.515387	0.645996	0.680675	2.6418	0.0775363	0.125616	-0.306167	-0.367388	0.731942
P20042	P20042	EIF2S2	ENSG00000125977	8894	20q	FALSE		FALSE	0.573	TRUE	FALSE	FALSE	FALSE	FALSE	0.381332	1.04187	0.337622	0.608428	0.507768	0.752598	0.480166	0.70444	0.86112	2.90628	0.0271117	0.0641176	-0.353537	-0.545332	0.605189	0.730888	-0.479974	-1.52509	0.178081	0.308283	-0.000185812	-0.000808048	0.999381	0.999381	#N/A	#N/A	#N/A	#N/A	#N/A	#N/A	#N/A	#N/A	#N/A	#N/A	#N/A
P20618	P20618	PSMB1	ENSG00000008018	5689	6q	FALSE		FALSE	0.627048	TRUE	FALSE	FALSE	FALSE	FALSE	#N/A	#N/A	#N/A	#N/A	#N/A	#N/A	#N/A	#N/A	#N/A	#N/A	#N/A	#N/A	#N/A	#N/A	#N/A	#N/A	#N/A	#N/A	#N/A	#N/A	#N/A	#N/A	#N/A	#N/A	#N/A	#N/A	#N/A	#N/A	#N/A	#N/A	#N/A	#N/A	#N/A	#N/A	#N/A
P20700;E9PBF6;A0A0D9SFE5;A0A0D9SFY5	P20700	LMNB1	ENSG00000113368	4001	5q	FALSE		FALSE	0.558976	TRUE	FALSE	FALSE	FALSE	FALSE	-0.551238	-1.73467	0.133491	0.418537	-0.892037	-2.48027	0.0477876	0.194862	-0.623795	-2.07971	0.082768	0.154757	-0.0277829	-0.120733	0.907844	0.950046	0.313016	1.99625	0.0929082	0.197983	0.240459	2.06416	0.0845681	0.123755	0.080156	0.396978	0.705119	0.793876	0.152713	0.671072	0.52715	0.604941	-0.188086	-0.664346	0.531156
P20839;P20839-3;P20839-7;P20839-5;P20839-6;C9J381;P20839-2;P20839-4;C9K0R9;C9J029;H7C5T1;H7C511	P20839	IMPDH1	ENSG00000106348	3614	7q	FALSE		FALSE	0.656581	FALSE	FALSE	FALSE	FALSE	FALSE	-0.901571	-3.77584	0.00922527	0.147092	3.71578	17.8169	2.00889e-06	0.000320197	0.521639	2.75372	0.033128	0.0742898	#N/A	#N/A	#N/A	#N/A	#N/A	#N/A	#N/A	#N/A	#N/A	#N/A	#N/A	#N/A	-0.0503863	-0.421775	0.687883	0.784065	-1.4736	-7.83205	0.000228843	0.00123988	3.14376	21.2523	7.07656e-07
Q60FE5;P21333-2;P21333;A0A087WWY3;F8WE98;H0Y5C6;H0Y5F3	Q60FE5	FLNA	ENSG00000196924	2316	Xq	FALSE		FALSE	0.648419	TRUE	FALSE	FALSE	FALSE	FALSE	#N/A	#N/A	#N/A	#N/A	#N/A	#N/A	#N/A	#N/A	#N/A	#N/A	#N/A	#N/A	0.322605	#N/A	#N/A	#N/A	0.215899	#N/A	#N/A	#N/A	0.197555	#N/A	#N/A	#N/A	#N/A	#N/A	#N/A	#N/A	#N/A	#N/A	#N/A	#N/A	#N/A	#N/A	#N/A
P21796;C9JI87	P21796	VDAC1	ENSG00000213585	7416	5q	TRUE	MOM	FALSE	0.58681	TRUE	FALSE	FALSE	FALSE	FALSE	#N/A	#N/A	#N/A	#N/A	#N/A	#N/A	#N/A	#N/A	#N/A	#N/A	#N/A	#N/A	#N/A	#N/A	#N/A	#N/A	#N/A	#N/A	#N/A	#N/A	#N/A	#N/A	#N/A	#N/A	0.694096	3.51617	0.0125768	0.049387	0.999787	1.9909	0.117329	0.178697	3.04508	15.2786	4.96437e-06
P21980;P21980-2;A2A2A0;A2A299;P21980-3;P49221	P21980	TGM2	ENSG00000163810;ENSG00000198959;ENSG00000281886	7047;7052	3p	FALSE		FALSE	0.667476	TRUE	FALSE	FALSE	FALSE	FALSE	#N/A	#N/A	#N/A	#N/A	#N/A	#N/A	#N/A	#N/A	#N/A	#N/A	#N/A	#N/A	#N/A	#N/A	#N/A	#N/A	#N/A	#N/A	#N/A	#N/A	#N/A	#N/A	#N/A	#N/A	0.145449	0.461637	0.660605	0.769312	2.69217	16.8312	2.81005e-06	4.88801e-05	2.69217	16.8312	2.81005e-06
P22087;M0QXL5;M0R299;M0R2Q4;M0R0P1;M0R2U2;M0R1H0;M0R2B0;M0QXC9	P22087	FBL	ENSG00000105202;ENSG00000280548	2091	19q	FALSE		FALSE	0.577635	TRUE	FALSE	FALSE	FALSE	FALSE	-0.157641	-0.590421	0.576454	0.767888	-0.410166	-1.32119	0.234584	0.479252	0.669637	2.3824	0.0545894	0.112426	-0.253962	-1.09679	0.31479	0.49307	-0.00143666	-0.00850666	0.993489	0.995714	0.825841	4.33814	0.0048852	0.0108154	-0.640973	-2.99658	0.0241143	0.0768792	-1.46825	-7.52835	0.000284605	0.00145417	-1.72078	-6.84872	0.000476661
P22102;P22102-2;F8WD69;C9JBJ1;C9JTV6;C9JZG2;C9JKQ7;H7C366	P22102	GART	ENSG00000159131;ENSG00000262473	2618	21q	FALSE		FALSE	0.646675	FALSE	FALSE	FALSE	FALSE	FALSE	0.164326	0.407094	0.698064	0.837094	1.55888	4.81005	0.0029701	0.0286768	0.294042	0.620778	0.568368	0.667286	1.29983	8.7885	0.00012035	0.00195681	-0.0947216	-0.335351	0.748775	0.825313	0.0349944	0.181303	0.864946	0.890873	#N/A	#N/A	#N/A	#N/A	#N/A	#N/A	#N/A	#N/A	#N/A	#N/A	#N/A
Q32Q12;P22392;P22392-2;J3KPD9;E7ERL0;O60361;F6XY72	Q32Q12	NME1-NME2	ENSG00000011052;ENSG00000239672;ENSG00000280803	654364;4830	17q	FALSE		FALSE	0.594071	FALSE	FALSE	FALSE	FALSE	FALSE	0.00529891	#N/A	#N/A	#N/A	#N/A	#N/A	#N/A	#N/A	0.316705	#N/A	#N/A	#N/A	#N/A	#N/A	#N/A	#N/A	#N/A	#N/A	#N/A	#N/A	#N/A	#N/A	#N/A	#N/A	#N/A	#N/A	#N/A	#N/A	#N/A	#N/A	#N/A	#N/A	#N/A	#N/A	#N/A
P22528	P22528	SPRR1B	ENSG00000169469	6699	1q	FALSE		FALSE	0.476143	FALSE	FALSE	FALSE	FALSE	FALSE	-0.663893	-0.840646	0.447861	0.669459	-0.356101	-0.570226	0.599026	0.788687	-0.701887	-3.02116	0.094316	0.168378	0.0156736	0.0187832	0.985741	0.991493	-0.292119	-0.318402	0.76305	0.83795	-0.330113	-0.313316	0.774561	0.81239	-0.010745	#N/A	#N/A	#N/A	0.027249	#N/A	#N/A	#N/A	0.335041	#N/A	#N/A
P22626;P22626-2;A0A087WUI2	P22626	HNRNPA2B1	ENSG00000122566	3181	7p	FALSE		FALSE	0.612929	TRUE	FALSE	FALSE	FALSE	FALSE	-0.213163	-0.43126	0.681343	0.831451	-0.0740775	-0.131425	0.899735	0.953061	0.521395	1.33789	0.229406	0.33123	-0.910968	-2.14591	0.0755313	0.228678	-1.05005	-3.21275	0.0183036	0.060673	-0.315495	-2.63019	0.0390497	0.06426	-1.69963	-8.97848	0.000106701	0.000981652	-2.43418	-6.79658	0.00049674	0.00209137	-2.2951	-5.11086	0.00219784
P22695;H3BRG4;H3BSJ9;H3BP04;H3BUE4;H3BUI9;A0A087WVZ4	P22695	UQCRC2	ENSG00000140740	7385	16p	TRUE	MIM	TRUE	0.610333	FALSE	FALSE	FALSE	FALSE	FALSE	0.885601	2.33363	0.0583503	0.319998	-0.315196	-1.0538	0.332549	0.57242	0.0801407	0.253421	0.808403	0.859581	0.856992	5.68715	0.00127503	0.0132084	2.05779	7.40322	0.000312028	0.00287902	1.25233	6.86793	0.000469501	0.00167345	0.774359	4.59336	0.00371789	0.019309	1.57982	5.87007	0.00108161	0.0039941	0.379022	2.83471	0.0297731
P23246;P23246-2;H0Y9K7	P23246	SFPQ	ENSG00000116560	6421	1p	FALSE		FALSE	0.557929	TRUE	FALSE	FALSE	FALSE	FALSE	-0.935651	-2.12276	0.0779855	0.349716	-0.605731	-1.37387	0.2186	0.460718	-0.890496	-2.02479	0.0893058	0.162555	-0.332151	-2.71787	0.0347411	0.14838	-0.662071	-5.43743	0.00160624	0.0103424	-0.616916	-5.21988	0.00197642	0.0052078	-0.674091	-4.49798	0.00411277	0.0206924	-0.719246	-4.71015	0.00329136	0.00945909	-0.389327	-2.54364	0.0438652
P23284	P23284	PPIB	ENSG00000166794	5479	15q	FALSE		FALSE	0.729095	FALSE	FALSE	FALSE	FALSE	FALSE	0.6302	0.763242	0.479762	0.689287	0.407037	0.53725	0.614133	0.800722	1.36457	2.09478	0.127196	0.211054	-0.532529	-0.696265	0.512319	0.657625	-0.309366	-0.380244	0.716861	0.806019	0.425009	0.515354	0.633479	0.690556	0.401992	0.340746	0.76576	0.837265	-0.332383	-0.288086	0.787592	0.8303	-0.555546	-0.516258	0.632902
P23396;P23396-2;E9PL09;E9PPU1;F2Z2S8;H0YCJ7;H0YEU2;H0YF32;E9PQ96;E9PJH4;E9PK82;E9PSF4;E9PQX2;H0YES8	P23396	RPS3	ENSG00000149273	6188	11q	FALSE		FALSE	0.575671	TRUE	FALSE	FALSE	FALSE	FALSE	-0.0978546	-0.331768	0.751347	0.85831	0.207915	0.785859	0.461847	0.693157	-0.372066	-1.34721	0.226563	0.328856	0.160187	1.49562	0.185383	0.379408	-0.145582	-0.862825	0.421378	0.571414	-0.419793	-3.15117	0.0197853	0.035511	-0.0946096	-0.731855	0.491842	0.629714	0.179601	1.08435	0.319847	0.409727	0.485371	4.75127	0.00315461
P23490	P23490	LOR	ENSG00000203782	4014	1q	FALSE		FALSE	0.593333	FALSE	FALSE	FALSE	FALSE	FALSE	#N/A	#N/A	#N/A	#N/A	#N/A	#N/A	#N/A	#N/A	#N/A	#N/A	#N/A	#N/A	#N/A	#N/A	#N/A	#N/A	#N/A	#N/A	#N/A	#N/A	#N/A	#N/A	#N/A	#N/A	#N/A	#N/A	#N/A	#N/A	#N/A	#N/A	#N/A	#N/A	#N/A	#N/A	#N/A
Q16778;P33778;P23527;P06899	Q16778	HIST2H2BE	ENSG00000124635;ENSG00000184678;ENSG00000274641;ENSG00000276410	8970;8349;8348;3018	6p	FALSE		FALSE	0.552905	TRUE	FALSE	FALSE	FALSE	FALSE	-0.37853	-0.759104	0.476544	0.688429	-0.816781	-1.57558	0.166191	0.391027	-0.386362	-0.738672	0.487983	0.598425	-0.156164	-0.949356	0.379094	0.558465	0.282086	3.37716	0.01491	0.0533777	0.274254	1.53547	0.175573	0.230607	-0.354851	-1.03945	0.338656	0.492313	-0.347019	-1.14648	0.295252	0.387225	-0.785269	-2.34961	0.0570888
P23528;G3V1A4;E9PP50;E9PK25;E9PQB7;E9PLJ3;E9PS23;Q9Y281-3;Q9Y281	P23528	CFL1	ENSG00000165410;ENSG00000172757	1073;1072	14q	FALSE		FALSE	0.574345	TRUE	FALSE	FALSE	FALSE	FALSE	0.190501	0.862062	0.421766	0.648465	-0.276948	-0.734249	0.490484	0.711584	-0.687581	-4.23985	0.00544069	0.018657	-0.168101	-0.337453	0.747268	0.844963	0.299348	0.761048	0.475465	0.616727	-0.578734	-1.59183	0.162529	0.216118	-0.525936	-2.34726	0.0657837	0.156327	0.352147	1.23161	0.272856	0.365746	-0.115302	-0.25009	0.812469
P24539;Q5QNZ2	P24539	ATP5F1	ENSG00000116459	515	1p	TRUE	MIM	TRUE	0.668595	TRUE	FALSE	FALSE	FALSE	FALSE	0.554771	2.7874	0.0316859	0.260554	2.12843	#N/A	#N/A	#N/A	0.334447	1.88201	0.108851	0.188203	1.453	#N/A	#N/A	#N/A	-0.120663	-0.634711	0.549039	0.684387	-0.340988	-2.03386	0.0881915	0.128401	0.762074	7.13856	0.000380686	0.00281795	0.982399	7.04796	0.000408072	0.00181031	2.55606	#N/A	#N/A
P24928;P24928-2	P24928	POLR2A	ENSG00000181222	5430	17p	FALSE		FALSE	0.672571	TRUE	FALSE	FALSE	FALSE	FALSE	0.581404	6.25387	0.0246277	0.230483	0.00344522	0.00633975	0.99534	0.997715	#N/A	#N/A	#N/A	#N/A	#N/A	#N/A	#N/A	#N/A	#N/A	#N/A	#N/A	#N/A	#N/A	#N/A	#N/A	#N/A	#N/A	#N/A	#N/A	#N/A	#N/A	#N/A	#N/A	#N/A	#N/A	#N/A	#N/A
P25398	P25398	RPS12	ENSG00000112306	6206	6q	FALSE		FALSE	0.601619	TRUE	FALSE	FALSE	FALSE	FALSE	-0.340449	-1.66368	0.147235	0.437619	0.297459	1.41669	0.206339	0.445067	-0.290922	-1.33136	0.231419	0.332387	0.189595	1.44553	0.198441	0.393078	-0.448313	-3.66136	0.0105623	0.0407798	-0.398786	-2.76076	0.0328212	0.0553898	-0.445448	-3.23354	0.0178309	0.0610917	-0.494975	-4.32382	0.00496199	0.012812	0.142932	1.15498	0.292017
P25490;H0YJV7;H0YJU4;Q96MM3	P25490	YY1	ENSG00000100811;ENSG00000179059	7528;132625	14q	FALSE		FALSE	0.565619	TRUE	FALSE	FALSE	FALSE	FALSE	-0.113887	-0.447143	0.67046	0.827029	0.262617	0.739627	0.487444	0.710277	1.36853	4.73531	0.00320691	0.0124294	0.372963	1.24077	0.261002	0.446706	-0.00354105	-0.0207392	0.984126	0.993823	1.47888	6.76382	0.000509849	0.00176597	0.331176	1.67402	0.145151	0.262576	-1.15124	-8.04363	0.000197413	0.0011153	-0.774741	-2.71071	0.0350729
P25685;P25685-2;M0R080;M0QYT3;M0QXK0;M0R1D6;M0QZD0;M0R128;A0A1B0GX60	P25685	DNAJB1	ENSG00000132002	3337	19p	FALSE		FALSE	0.535946	TRUE	FALSE	FALSE	FALSE	FALSE	-0.0496313	-0.256508	0.810212	0.897885	0.91273	#N/A	#N/A	#N/A	-0.143522	-0.595178	0.583761	0.679541	0.373045	#N/A	#N/A	#N/A	-0.589316	-3.23201	0.0319146	0.0942692	-0.683206	-2.9412	0.0423384	0.0688801	-0.000718371	-0.00313188	0.997651	0.999203	0.0931719	0.52165	0.629466	0.699289	1.05553	#N/A	#N/A
P25705;P25705-2;P25705-3;K7EK77;K7ERX7;K7ENJ4;K7EJP1;K7EQH4;K7ESA0	P25705	ATP5A1	ENSG00000152234	498	18q	TRUE	MIM	TRUE	0.610728	TRUE	FALSE	FALSE	FALSE	FALSE	0.209074	1.05433	0.332324	0.605625	0.156569	0.771447	0.469724	0.69835	-0.355886	-1.52614	0.177826	0.274065	0.318515	2.68274	0.0364031	0.151478	0.371019	3.35521	0.0153201	0.0543618	-0.19394	-1.17411	0.28484	0.346569	0.564645	3.01461	0.0235602	0.0766303	1.1296	7.98242	0.000205963	0.00114405	1.0771	7.27939	0.000342202
P26006;P26006-1;K7EMU3;D6R9X8;H0YA49	P26006	ITGA3	ENSG00000005884	3675	17q	FALSE		FALSE	0.727349	TRUE	FALSE	FALSE	FALSE	FALSE	#N/A	#N/A	#N/A	#N/A	#N/A	#N/A	#N/A	#N/A	#N/A	#N/A	#N/A	#N/A	#N/A	#N/A	#N/A	#N/A	#N/A	#N/A	#N/A	#N/A	#N/A	#N/A	#N/A	#N/A	2.11601	#N/A	#N/A	#N/A	2.63116	17.3117	2.38044e-06	4.75768e-05	2.63116	17.3117	2.38044e-06
P26358-2;K7ELB1;K7ER10	P26358-2	DNMT1	ENSG00000130816	1786	19p	FALSE		FALSE	0.533333	TRUE	FALSE	FALSE	FALSE	FALSE	-0.656637	-0.940404	0.383311	0.633456	1.39598	2.46878	0.056615	0.207709	1.51308	3.54979	0.0120751	0.0335738	#N/A	#N/A	#N/A	#N/A	#N/A	#N/A	#N/A	#N/A	#N/A	#N/A	#N/A	#N/A	#N/A	#N/A	#N/A	#N/A	#N/A	#N/A	#N/A	#N/A	#N/A	#N/A	#N/A
P26368-2;P26368;K7ENG2;K7ELP8	P26368-2	U2AF2	ENSG00000063244	11338	19q	FALSE		FALSE	0.608	TRUE	FALSE	FALSE	FALSE	FALSE	0.145858	0.334766	0.749195	0.85831	0.0122509	0.0272103	0.979345	0.996049	0.520739	1.40917	0.208447	0.308546	-0.266697	-1.38753	0.223941	0.411339	-0.13309	-0.497956	0.636237	0.75024	0.241791	1.79445	0.122893	0.170542	#N/A	#N/A	#N/A	#N/A	#N/A	#N/A	#N/A	#N/A	#N/A	#N/A	#N/A
P26373;P26373-2;J3QSB4;J3KS98;H3BTH3;H3BUK8	P26373	RPL13	ENSG00000167526	6137	16q	FALSE		FALSE	0.521583	TRUE	FALSE	FALSE	FALSE	FALSE	-0.789417	-3.31883	0.0160277	0.193273	-0.713102	-2.60355	0.0404692	0.176136	-0.253942	-1.16074	0.289837	0.392328	-0.351167	-1.79972	0.122	0.2959	-0.427482	-3.05101	0.0224828	0.070905	0.107993	1.03361	0.341168	0.407598	0.136717	3.03686	0.0228952	0.0748452	-0.398759	-3.84746	0.00848494	0.0201746	-0.322443	-1.88749	0.108027
P26447	P26447	S100A4	ENSG00000196154	6275	1q	FALSE		FALSE	0.613238	FALSE	FALSE	FALSE	FALSE	FALSE	0.735636	1.83153	0.140977	0.430489	-1.20562	-4.24732	0.00811255	0.0625187	-0.15859	-0.596319	0.592961	0.685403	0.375661	1.5499	0.172143	0.367128	2.31692	6.84416	0.00101664	0.00705054	1.42269	6.33533	0.00317815	0.00764714	#N/A	#N/A	#N/A	#N/A	#N/A	#N/A	#N/A	#N/A	#N/A	#N/A	#N/A
P26583;D6R9A6	P26583	HMGB2	ENSG00000164104	3148	4q	FALSE		FALSE	0.477714	TRUE	FALSE	FALSE	FALSE	FALSE	0.258325	0.31296	0.764904	0.86999	-0.0948269	-0.10657	0.918604	0.965199	1.55449	1.95218	0.0987604	0.174795	-0.0382635	-0.0587176	0.955084	0.974954	0.314889	0.561741	0.594637	0.722117	1.61105	3.11805	0.0206362	0.0367008	0.170185	0.230965	0.825016	0.872431	-1.12598	-1.46566	0.193095	0.275467	-1.47913	-1.76711	0.127633
P26640;A0A140T936;A0A140T954;A2ABF4;A0A0G2JJT9;P26640-2;A0A140T904;H0Y426	P26640	VARS	ENSG00000096171;ENSG00000204394;ENSG00000224264;ENSG00000226589;ENSG00000231116	7407	6p	FALSE		FALSE	0.661214	FALSE	FALSE	FALSE	FALSE	FALSE	#N/A	#N/A	#N/A	#N/A	#N/A	#N/A	#N/A	#N/A	#N/A	#N/A	#N/A	#N/A	0.0866597	#N/A	#N/A	#N/A	-0.010339	#N/A	#N/A	#N/A	-0.192777	#N/A	#N/A	#N/A	-0.107908	-1.42144	0.228242	0.36839	0.0745303	0.140675	0.894926	0.915706	0.171529	#N/A	#N/A
P26641;P26641-2	P26641	EEF1G	ENSG00000254772	1937	11q	FALSE		FALSE	0.671952	TRUE	FALSE	FALSE	FALSE	FALSE	0.0033366	0.00806414	0.993878	0.995394	0.262629	1.15786	0.299219	0.545373	0.0478318	0.21477	0.838431	0.88239	-0.285971	-1.58942	0.163067	0.361547	-0.545263	-1.58796	0.163395	0.291069	-0.500768	-2.8418	0.0294971	0.0504771	-0.0156553	-0.0849457	0.935068	0.953903	-0.0601504	-0.17305	0.868303	0.899605	0.199142	1.06014	0.32988
X1WI28;P27635;F8W7C6;A0A087WV22;H7C123;B8A6G2;H7C2C5;A6QRI9;Q96L21;H7C2U2	X1WI28	RPL10	ENSG00000147403;ENSG00000165496	6134;140801	Xq	FALSE		FALSE	0.564467	TRUE	FALSE	FALSE	FALSE	FALSE	-0.949047	-3.56224	0.011895	0.162565	-0.621763	-2.46113	0.0490443	0.195295	-0.910412	-3.63768	0.0108649	0.0318199	0.182558	1.18936	0.279225	0.458243	-0.144726	-0.825789	0.440516	0.584859	-0.106091	-0.709282	0.504764	0.572777	-0.112852	-0.94967	0.378947	0.532842	-0.151487	-1.01073	0.351156	0.442123	0.175797	1.42085	0.205184
P27694;I3L4R8;I3L2M5;I3L524	P27694	RPA1	ENSG00000132383	6117	17p	FALSE		FALSE	0.625881	TRUE	FALSE	FALSE	FALSE	FALSE	-0.680706	-5.48639	0.00153422	0.0400293	0.865034	4.13988	0.00607941	0.05245	2.75847	11.7223	7.94249e-05	0.000947343	0.621499	2.18267	0.0717969	0.222748	-0.924241	-4.02179	0.00694469	0.0301723	2.51493	7.66123	0.000603436	0.00203275	#N/A	#N/A	#N/A	#N/A	#N/A	#N/A	#N/A	#N/A	#N/A	#N/A	#N/A
P27816-6;H0Y2V1;F8W9U4	P27816-6	MAP4	ENSG00000047849	4134	3p	FALSE		FALSE	0.566429	FALSE	FALSE	FALSE	FALSE	FALSE	-0.497724	-1.38923	0.214127	0.506573	-1.49719	-2.86125	0.0287546	0.138022	-1.35296	-5.11962	0.00217904	0.00914974	-0.875863	-1.81439	0.119546	0.292471	0.123602	0.417652	0.690735	0.788194	-0.731638	-4.2917	0.00513928	0.0112618	-0.272305	-1.77366	0.126481	0.245343	0.582935	2.03456	0.0881055	0.139994	-0.41653	-0.873213	0.416122
P27824;P27824-2;P27824-3;H0Y9Q7;D6RGY2;D6RFL1;D6RAU8;D6RB85;D6RDP7;H0Y9H1;D6RAQ8;D6RHJ3;D6RD16	P27824	CANX	ENSG00000127022	821	5q	FALSE		FALSE	0.641164	TRUE	FALSE	FALSE	FALSE	FALSE	#N/A	#N/A	#N/A	#N/A	#N/A	#N/A	#N/A	#N/A	#N/A	#N/A	#N/A	#N/A	1.38487	7.80572	0.00145349	0.014339	0.527748	2.05227	0.176573	0.306265	-2.38657	-8.23707	0.00118454	0.00338046	-1.63304	-6.4808	0.000641284	0.00421415	1.28128	4.42836	0.0114366	0.0258228	2.1384	10.6687	3.9997e-05
P28074;P28074-3;H0YJM8;P28074-2	P28074	PSMB5	ENSG00000100804	5693	14q	FALSE		FALSE	0.591571	TRUE	FALSE	FALSE	FALSE	FALSE	#N/A	#N/A	#N/A	#N/A	#N/A	#N/A	#N/A	#N/A	#N/A	#N/A	#N/A	#N/A	#N/A	#N/A	#N/A	#N/A	#N/A	#N/A	#N/A	#N/A	#N/A	#N/A	#N/A	#N/A	#N/A	#N/A	#N/A	#N/A	#N/A	#N/A	#N/A	#N/A	#N/A	#N/A	#N/A
P28288;P28288-2;P28288-3	P28288	ABCD3	ENSG00000117528	5825	1p	TRUE	Membrane	FALSE	0.679476	FALSE	FALSE	FALSE	FALSE	FALSE	#N/A	#N/A	#N/A	#N/A	#N/A	#N/A	#N/A	#N/A	#N/A	#N/A	#N/A	#N/A	0.568363	2.58957	0.0488623	0.182558	1.27976	5.89868	0.00105449	0.00716304	0.212019	1.23315	0.263636	0.324971	#N/A	#N/A	#N/A	#N/A	#N/A	#N/A	#N/A	#N/A	#N/A	#N/A	#N/A
P28290;E9PHV5;P28290-2;P28290-3;E7EUL7;H7BZ26	P28290	SSFA2	ENSG00000138434	6744	2q	FALSE		FALSE	0.621071	FALSE	FALSE	FALSE	FALSE	FALSE	-0.232309	-0.43813	0.676626	0.831062	0.749342	1.04896	0.334598	0.572688	4.89994	10.1774	5.23886e-05	0.000743375	1.25614	2.1356	0.076614	0.231044	0.27449	0.803185	0.452503	0.595573	5.40674	20.8187	7.99671e-07	2.69166e-05	#N/A	#N/A	#N/A	#N/A	#N/A	#N/A	#N/A	#N/A	#N/A	#N/A	#N/A
P28331;P28331-2;P28331-4;P28331-5;B4DJ81;P28331-3;C9JPQ5;F8WDL5	P28331	NDUFS1	ENSG00000023228	4719	2q	TRUE	MIM	TRUE	0.639583	TRUE	FALSE	FALSE	FALSE	FALSE	#N/A	#N/A	#N/A	#N/A	#N/A	#N/A	#N/A	#N/A	#N/A	#N/A	#N/A	#N/A	0.0960052	0.832389	0.443117	0.610765	1.54948	#N/A	#N/A	#N/A	1.7782	15.5863	4.41599e-06	6.77381e-05	#N/A	#N/A	#N/A	#N/A	#N/A	#N/A	#N/A	#N/A	#N/A	#N/A	#N/A
P28347;H0YE88;E9PKB7;H0YEJ9;P28347-2	P28347	TEAD1	ENSG00000187079	7003	11p	FALSE		FALSE	0.622714	FALSE	FALSE	FALSE	FALSE	FALSE	-0.585632	-2.47379	0.0482095	0.298121	-0.00525123	-0.0149443	0.988561	0.996868	0.886669	2.89517	0.0275074	0.064867	0.294372	1.09943	0.313724	0.49307	-0.286009	-4.38145	0.00466088	0.0223074	1.18629	5.7877	0.00116422	0.00334243	0.437947	1.88381	0.108581	0.221284	-1.03435	-8.10261	0.000189559	0.00108955	-0.453973	-1.56893	0.167714
P28702;P28702-3;A0A0G2JKR7;P19793-2;P19793;A0A0G2JHI1;A0A087WZ88;P48443;E9PK75	P28702	RXRB	ENSG00000143171;ENSG00000186350;ENSG00000204231;ENSG00000206289;ENSG00000227322;ENSG00000228333;ENSG00000231321;ENSG00000235712	6258;6256;6257	1q	FALSE		FALSE	0.601095	TRUE	FALSE	FALSE	FALSE	FALSE	#N/A	#N/A	#N/A	#N/A	#N/A	#N/A	#N/A	#N/A	#N/A	#N/A	#N/A	#N/A	#N/A	#N/A	#N/A	#N/A	#N/A	#N/A	#N/A	#N/A	#N/A	#N/A	#N/A	#N/A	#N/A	#N/A	#N/A	#N/A	#N/A	#N/A	#N/A	#N/A	#N/A	#N/A	#N/A
P28799;K7EKL3;P28799-3;P28799-2;K7EQ05;K7EMR1;K7EQI0;K7EPL0	P28799	GRN	ENSG00000030582	2896	17q	FALSE		FALSE	0.617476	TRUE	FALSE	FALSE	FALSE	FALSE	-0.22291	-0.716509	0.500602	0.71008	-1.36314	-2.45126	0.0497058	0.195295	-1.72725	-6.04763	0.000925303	0.00485047	-0.532831	-1.03863	0.339011	0.517797	0.607401	2.6969	0.0357229	0.102474	-0.89694	-4.75978	0.00312708	0.00754541	0.00279881	0.0157605	0.987936	0.991014	1.50714	6.97043	0.000433319	0.00190949	0.366908	0.720661	0.498222
P29375-2;P29375;E7EV89;F5H322;F5GZR8;F5GZ99;H7BZF9;E9PFH2;P41229-4;Q9BY66-2;P41229-3;Q9BY66;P41229-2;P41229-5;P41229;Q9BY66-3	P29375-2	KDM5A	ENSG00000012817;ENSG00000073614;ENSG00000126012	8284;5927;8242	Yq	FALSE		FALSE	0.617148	FALSE	FALSE	FALSE	FALSE	FALSE	#N/A	#N/A	#N/A	#N/A	#N/A	#N/A	#N/A	#N/A	#N/A	#N/A	#N/A	#N/A	#N/A	#N/A	#N/A	#N/A	#N/A	#N/A	#N/A	#N/A	#N/A	#N/A	#N/A	#N/A	-0.274526	-0.981884	0.364076	0.521033	0.256872	1.45065	0.197069	0.279533	0.969566	#N/A	#N/A
P29590-4;P29590-2;P29590-5;P29590-9;P29590-3;P29590-8;P29590;H3BT57;P29590-14;P29590-10;P29590-12;P29590-13;P29590-11;H3BT29;H3BUJ5;H3BVD2	P29590-4	PML	ENSG00000140464	5371	15q	FALSE		FALSE	0.648143	TRUE	FALSE	FALSE	FALSE	FALSE	#N/A	#N/A	#N/A	#N/A	#N/A	#N/A	#N/A	#N/A	#N/A	#N/A	#N/A	#N/A	-0.426847	-1.28595	0.245857	0.429149	1.42914	7.04436	0.000409206	0.00352153	1.42914	7.04436	0.000409206	0.00152168	1.02039	4.34703	0.00737983	0.0337065	1.02039	4.34703	0.00737983	0.0181341	-0.835602	-2.1452	0.0847583
P30050;P30050-2	P30050	RPL12	ENSG00000197958	6136	9q	FALSE		FALSE	0.576286	TRUE	FALSE	FALSE	FALSE	FALSE	0.309927	1.59946	0.160836	0.446709	0.131475	0.670748	0.527342	0.739147	0.314382	1.86905	0.110825	0.188838	0.274921	1.4036	0.210018	0.394636	0.453374	2.34151	0.0577248	0.141158	0.457828	2.72458	0.0344328	0.0574325	0.0436343	0.341291	0.744519	0.821011	0.0391799	0.244874	0.814714	0.852098	-0.139273	-0.855964	0.424876
P30153;C9J9C1;B3KQV6;E9PH38;P30154-4;P30154;P30154-2;M0QXG4;M0R0K6;E9PPI5;E9PNM7;E9PHZ6;P30154-5;P30154-3	P30153	PPP2R1A	ENSG00000105568;ENSG00000137713	5518;5519	19q	FALSE		FALSE	0.604222	TRUE	FALSE	FALSE	FALSE	FALSE	0.633031	3.23219	0.0178612	0.194665	0.483503	3.26225	0.0172002	0.102469	0.0453946	0.329984	0.752629	0.804433	0.336453	2.30292	0.0608563	0.211193	0.485981	2.50173	0.0464194	0.122915	-0.101656	-0.751408	0.48083	0.551446	0.340729	2.72973	0.0341985	0.0979559	0.928366	4.96132	0.00254888	0.00765821	0.778838	5.70723	0.00125197
P31689;P31689-2	P31689	DNAJA1	ENSG00000086061	3301	9p	FALSE		FALSE	0.606333	FALSE	FALSE	FALSE	FALSE	FALSE	0.235777	2.48314	0.0476023	0.298121	0.553258	5.34841	0.00174725	0.0203846	0.0994689	0.611877	0.56737	0.667065	0.608457	5.87359	0.00107823	0.0116875	0.290976	3.05927	0.0222457	0.0706025	0.154668	0.950658	0.385434	0.453693	-0.311722	-1.83516	0.125929	0.245343	-0.175414	-1.69197	0.141601	0.210333	0.142068	1.2741	0.249752
P31942-3;P31942-2;P31942;P31942-4;P31942-6;P31942-5	P31942-3	HNRNPH3	ENSG00000096746	3189	10q	FALSE		FALSE	0.57619	FALSE	FALSE	FALSE	FALSE	FALSE	#N/A	#N/A	#N/A	#N/A	#N/A	#N/A	#N/A	#N/A	#N/A	#N/A	#N/A	#N/A	#N/A	#N/A	#N/A	#N/A	#N/A	#N/A	#N/A	#N/A	#N/A	#N/A	#N/A	#N/A	#N/A	#N/A	#N/A	#N/A	#N/A	#N/A	#N/A	#N/A	#N/A	#N/A	#N/A
P31944	P31944	CASP14	ENSG00000105141	23581	19p	FALSE		FALSE	0.568238	FALSE	FALSE	FALSE	FALSE	FALSE	#N/A	#N/A	#N/A	#N/A	#N/A	#N/A	#N/A	#N/A	#N/A	#N/A	#N/A	#N/A	#N/A	#N/A	#N/A	#N/A	#N/A	#N/A	#N/A	#N/A	#N/A	#N/A	#N/A	#N/A	#N/A	#N/A	#N/A	#N/A	#N/A	#N/A	#N/A	#N/A	#N/A	#N/A	#N/A
P31947;P31947-2	P31947	SFN			#N/A	FALSE		FALSE	0.57881	FALSE	FALSE	FALSE	FALSE	FALSE	#N/A	#N/A	#N/A	#N/A	#N/A	#N/A	#N/A	#N/A	#N/A	#N/A	#N/A	#N/A	#N/A	#N/A	#N/A	#N/A	#N/A	#N/A	#N/A	#N/A	#N/A	#N/A	#N/A	#N/A	#N/A	#N/A	#N/A	#N/A	-0.599463	#N/A	#N/A	#N/A	#N/A	#N/A	#N/A
P32119;A6NIW5;P32119-2	P32119	PRDX2	ENSG00000167815	7001	19p	TRUE	unknown	FALSE	0.683048	FALSE	FALSE	FALSE	FALSE	FALSE	#N/A	#N/A	#N/A	#N/A	#N/A	#N/A	#N/A	#N/A	#N/A	#N/A	#N/A	#N/A	0.0396115	0.088097	0.934034	0.96821	-0.310587	-1.42197	0.2143	0.352946	-0.698843	-1.94442	0.123748	0.17097	#N/A	#N/A	#N/A	#N/A	#N/A	#N/A	#N/A	#N/A	#N/A	#N/A	#N/A
P32322;E2QRB3;P32322-3;P32322-2;J3KQ22;J3QKT4;J3QL24;J3QR88;J3QLK9;J3QL32;J3QL23;J3KTA8;J3QKT3;J3QRZ0;J3KSA9	P32322	PYCR1	ENSG00000183010	5831	17q	TRUE	Matrix	FALSE	0.65237	FALSE	FALSE	FALSE	FALSE	FALSE	-0.288877	-1.36277	0.231123	0.523675	-0.755704	-4.06723	0.00966023	0.0705617	-0.638245	-3.04114	0.0383592	0.0832972	0.223705	0.882361	0.411534	0.585619	0.690532	2.57858	0.0418495	0.114146	0.341164	1.16136	0.297921	0.360779	#N/A	#N/A	#N/A	#N/A	#N/A	#N/A	#N/A	#N/A	#N/A	#N/A	#N/A
P32969;D6RAN4;A0A2R8Y5Y7;E7ESE0;H0Y9V9;H0Y9R4	P32969	RPL9	ENSG00000163682;ENSG00000273673	6133	4p	FALSE		FALSE	0.588111	TRUE	FALSE	FALSE	FALSE	FALSE	-0.159405	-1.54042	0.174389	0.458681	0.127945	1.56112	0.169518	0.394445	-0.178236	-1.81745	0.11904	0.200347	0.087633	0.995781	0.357804	0.537528	-0.199718	-1.84353	0.114815	0.225844	-0.218549	-2.1182	0.0784781	0.116598	-0.135018	-1.31549	0.236377	0.379618	-0.116186	-1.07759	0.322622	0.412482	0.171164	1.95905	0.0978243
P33991;E5RG31	P33991	MCM4	ENSG00000104738	4173	8q	FALSE		FALSE	0.598119	TRUE	FALSE	FALSE	FALSE	FALSE	0.3063	#N/A	#N/A	#N/A	#N/A	#N/A	#N/A	#N/A	#N/A	#N/A	#N/A	#N/A	#N/A	#N/A	#N/A	#N/A	#N/A	#N/A	#N/A	#N/A	#N/A	#N/A	#N/A	#N/A	#N/A	#N/A	#N/A	#N/A	#N/A	#N/A	#N/A	#N/A	#N/A	#N/A	#N/A
P33993-3;P33993;C9J8M6;P33993-2	P33993-3	MCM7	ENSG00000166508	4176	7q	FALSE		FALSE	0.61881	TRUE	FALSE	FALSE	FALSE	FALSE	-0.132156	-0.737337	0.514351	0.721264	0.503355	3.07041	0.0277708	0.136477	0.503355	3.07041	0.0277708	0.0649299	#N/A	#N/A	#N/A	#N/A	#N/A	#N/A	#N/A	#N/A	#N/A	#N/A	#N/A	#N/A	#N/A	#N/A	#N/A	#N/A	#N/A	#N/A	#N/A	#N/A	#N/A	#N/A	#N/A
P34897-3;P34897;P34897-2;H0YIZ0;G3V2Y4;G3V5L0;G3V4W5;G3V241;G3V3Y8;G3V4T0;G3V4X0;G3V2W0;G3V2E4;G3V540	P34897-3	SHMT2	ENSG00000182199	6472	12q	TRUE	Matrix	TRUE	0.591801	TRUE	FALSE	FALSE	FALSE	FALSE	#N/A	#N/A	#N/A	#N/A	#N/A	#N/A	#N/A	#N/A	#N/A	#N/A	#N/A	#N/A	0.938153	#N/A	#N/A	#N/A	-0.195862	-1.11821	0.326098	0.473794	-0.458133	-2.73529	0.0521579	0.0822086	#N/A	#N/A	#N/A	#N/A	#N/A	#N/A	#N/A	#N/A	#N/A	#N/A	#N/A
P35052;H7C410;H7C024;P35052-2;H7BZL4;H7BZE9;C9J4Y6	P35052	GPC1	ENSG00000063660	2817	2q	FALSE		FALSE	0.608095	FALSE	FALSE	FALSE	FALSE	FALSE	1.69278	4.70977	0.00329266	0.0726917	2.71921	7.99555	0.000204093	0.0050423	1.52439	4.29356	0.00512883	0.0177354	2.15871	18.8802	1.42635e-06	7.50934e-05	1.13228	6.94333	0.000442562	0.00373673	0.963894	6.29223	0.000750458	0.00241332	1.9271	4.65802	0.00347452	0.0181918	2.09548	5.01939	0.00240552	0.00726048	3.12191	7.78613	0.000236405
P35232;C9JW96;C9JZ20;E7ESE2;E9PCW0;P35232-2;D6RBK0	P35232	PHB	ENSG00000167085	5245	17q	TRUE	MIM	FALSE	0.648286	TRUE	FALSE	FALSE	FALSE	FALSE	0.342499	0.863482	0.421044	0.648465	0.379173	1.0957	0.31523	0.555226	0.225497	0.710706	0.503943	0.611718	0.439709	2.5354	0.0443553	0.170807	0.403035	1.54952	0.172231	0.301068	0.286033	2.72801	0.0342765	0.0572831	0.554454	3.74139	0.00960677	0.0407024	0.671456	2.39467	0.053683	0.0928913	0.70813	3.49527	0.0129003
P35244;B5MC59	P35244	RPA3	ENSG00000106399	6119	7p	FALSE		FALSE	0.626	TRUE	FALSE	FALSE	FALSE	FALSE	0.293038	0.573897	0.586891	0.77502	0.847198	0.955424	0.393468	0.635601	2.6035	5.08882	0.00224595	0.00933401	0.00537822	0.0104649	0.992151	0.995047	-0.548781	-3.24194	0.0176439	0.0593657	1.76168	10.2264	5.09697e-05	0.000321934	#N/A	#N/A	#N/A	#N/A	#N/A	#N/A	#N/A	#N/A	#N/A	#N/A	#N/A
P35249;C9JZI1;P35249-2;C9J8M3;C9JTT7;C9JXZ7;C9JGY5;F8WE44;C9JW34;H7C1P0	P35249	RFC4	ENSG00000163918	5984	3q	FALSE		FALSE	0.584011	TRUE	FALSE	FALSE	FALSE	FALSE	-0.128611	-0.774575	0.468007	0.684319	0.220385	1.71125	0.13788	0.35475	0.218224	1.14372	0.296312	0.398783	-0.079063	-0.856832	0.424432	0.596243	-0.428059	-3.06554	0.0220678	0.0705509	-0.0812238	-0.482531	0.646528	0.701221	-0.052504	-0.285719	0.784701	0.851848	-0.399339	-2.5291	0.0447342	0.0793645	-0.0503432	-0.426269	0.684781
P35250-2;P35250;H7C5P4;A0A087WVY3;F8WC37;H7C5G4;H7C5P1;H7C5Q7;H7C5A0;H7C5S7;F8WDC9	P35250-2	RFC2	ENSG00000049541	5982	7q	FALSE		FALSE	0.547968	TRUE	FALSE	FALSE	FALSE	FALSE	-0.378112	-2.9955	0.0241482	0.230483	0.0429432	0.200937	0.847386	0.926839	0.326786	2.03999	0.0968696	0.171818	-0.271332	-1.34006	0.228741	0.413658	-0.692387	-6.52612	0.000617834	0.00485054	0.012511	0.0904964	0.931406	0.945719	#N/A	#N/A	#N/A	#N/A	#N/A	#N/A	#N/A	#N/A	#N/A	#N/A	#N/A
P35251-2;P35251;H0Y8U4;A0A1W2PP02;H0Y9P8;D6RAD2	P35251-2	RFC1	ENSG00000035928	5981	4p	FALSE		FALSE	0.559417	TRUE	FALSE	FALSE	FALSE	FALSE	0.168598	2.07534	0.0832699	0.355633	0.0712592	0.529072	0.619393	0.801745	2.04129	16.1614	3.56892e-06	0.000200022	-0.47112	-2.69374	0.0741785	0.225821	-0.373782	-4.6937	0.00935198	0.0378734	1.49891	9.05732	0.000823491	0.00255372	#N/A	#N/A	#N/A	#N/A	#N/A	#N/A	#N/A	#N/A	#N/A	#N/A	#N/A
P35579;P35579-2;Q5BKV1;B1AH99;A0A2R8Y4C3;REV__S4R3H4;REV__E7EQT4;REV__Q9UKV3-5;REV__Q9UKV3	P35579	MYH9	ENSG00000100345	4627	22q	FALSE		FALSE	0.585607	TRUE	FALSE	FALSE	FALSE	FALSE	-0.866612	-1.7605	0.128806	0.415362	2.61338	3.89072	0.00807	0.0625187	-1.84123	-3.78602	0.00911584	0.0283107	0.628313	1.1969	0.276485	0.458213	-2.85168	-11.0411	3.28414e-05	0.00068356	-3.8263	-15.5041	4.55514e-06	6.86467e-05	0.102867	0.431532	0.681156	0.780542	1.07749	4.30567	0.00506134	0.0129172	4.55748	8.74681	0.000123609
P35580;P35580-5;P35580-2;P35580-3;P35580-4;E7ERA5	P35580	MYH10	ENSG00000133026	4628	17p	FALSE		FALSE	0.611929	TRUE	FALSE	FALSE	FALSE	FALSE	-1.08671	-1.27645	0.257868	0.541429	-0.113639	-0.114697	0.914212	0.964747	-2.42294	-3.07456	0.0276402	0.0649299	0.560035	0.912719	0.428689	0.598107	-0.413034	-0.736327	0.502381	0.645095	-1.74927	-4.54856	0.010429	0.0205943	-0.642262	-1.48841	0.187213	0.316445	0.693974	1.36018	0.222656	0.311154	1.66704	2.91621	0.0331596
P35637;P35637-2;H3BPE7	P35637	FUS	ENSG00000089280	2521	16p	FALSE		FALSE	0.54981	TRUE	FALSE	FALSE	FALSE	FALSE	-0.284971	-2.27161	0.0635274	0.335565	0.186345	1.49375	0.185857	0.409764	-0.256389	-0.853278	0.426251	0.540531	0.396212	2.24954	0.0654825	0.217779	-0.0751032	-0.42521	0.685511	0.784569	-0.0465216	-0.143062	0.890925	0.912162	-0.553079	-1.76457	0.128083	0.246166	-0.581661	-3.77875	0.00919378	0.0216267	-0.110345	-0.719519	0.498876
P35659;B4DFG0;P35659-2;H0Y993;D6R9L5;H0Y8X0	P35659	DEK	ENSG00000124795	7913	6p	FALSE		FALSE	0.526452	TRUE	FALSE	FALSE	FALSE	FALSE	-0.0868886	-0.945806	0.380762	0.632147	1.29084	5.8352	0.00111573	0.0148756	1.63926	13.8079	8.97837e-06	0.0002639	0.701332	3.16305	0.0194897	0.103084	-0.676398	-7.26605	0.000345648	0.00309355	1.04976	8.77223	0.00012161	0.000607344	1.14926	8.58332	0.000137413	0.00119586	-0.576888	-5.20729	0.00200065	0.00635785	0.800841	3.4862	0.0130436
P36542-2;P36542	P36542-2	ATP5C1	ENSG00000165629	509	10p	TRUE	MIM	TRUE	0.591095	TRUE	FALSE	FALSE	FALSE	FALSE	0.807472	1.04616	0.335791	0.607388	0.402199	1.05599	0.331628	0.57242	-0.408955	-1.65194	0.149635	0.241668	0.00206916	0.00631496	0.995166	0.996301	0.407343	0.545289	0.605217	0.727965	-0.809085	-5.26875	0.00188548	0.00499884	-0.534129	-0.734506	0.490338	0.629306	0.682298	0.661686	0.532746	0.608195	0.277025	0.353942	0.735488
P36551;H0YA22;P36551-2;D6RER6	P36551	CPOX	ENSG00000080819	1371	3q	TRUE	MIM	TRUE	0.688429	FALSE	FALSE	FALSE	FALSE	FALSE	#N/A	#N/A	#N/A	#N/A	#N/A	#N/A	#N/A	#N/A	#N/A	#N/A	#N/A	#N/A	1.16779	0.80785	0.45001	0.614265	3.33018	1.53006	0.200745	0.335825	1.16779	0.80785	0.45001	0.51887	#N/A	#N/A	#N/A	#N/A	#N/A	#N/A	#N/A	#N/A	#N/A	#N/A	#N/A
P36578;H3BM89;H3BTP7;H3BU31	P36578	RPL4	ENSG00000174444	6124	15q	FALSE		FALSE	0.613488	TRUE	FALSE	FALSE	FALSE	FALSE	-0.295485	-1.31796	0.235597	0.526802	-0.232182	-1.04465	0.336435	0.573236	-0.0494053	-0.21419	0.837493	0.88239	0.170402	2.97831	0.0246905	0.118849	0.107099	1.6647	0.147028	0.270206	0.353179	4.19761	0.00570088	0.0122224	0.227043	2.17492	0.0725682	0.166907	-0.0190364	-0.213401	0.838081	0.869657	0.0442659	0.525641	0.617989
P37108;H0YLA2	P37108	SRP14	ENSG00000140319	6727	15q	FALSE		FALSE	0.599214	TRUE	FALSE	FALSE	FALSE	FALSE	-0.395994	-1.22243	0.267384	0.541861	-0.688793	-2.30515	0.0606704	0.215034	0.289036	1.06449	0.328061	0.434074	-0.0780883	-0.248472	0.812055	0.884596	0.21471	0.634745	0.549018	0.684387	0.899741	3.1191	0.0206086	0.0367008	0.299601	1.19502	0.277166	0.429074	-0.385429	-1.2567	0.255572	0.348635	-0.678228	-2.42206	0.0517182
P38159;P38159-2;H3BT71;H0Y6E7;H3BUY5;H3BR27;P38159-3;H3BNC1;O75526;Q8N7X1	P38159	RBMX	ENSG00000147274;ENSG00000170748;ENSG00000175718	27316;27288;139804	Xq	FALSE		FALSE	0.515544	TRUE	FALSE	FALSE	FALSE	FALSE	0.0268942	0.0596474	0.954374	0.971295	-0.364582	-0.748195	0.482628	0.706285	0.691756	1.62497	0.155294	0.247689	-0.428312	-1.5595	0.169895	0.366988	-0.0368365	-0.181289	0.862109	0.913122	0.628026	4.53096	0.00397113	0.00912086	-0.264006	-1.19629	0.276708	0.429074	-0.928869	-3.49145	0.0129604	0.0280881	-1.32034	-4.07618	0.00653015
P38432	P38432	COIL	ENSG00000121058	8161	17q	FALSE		FALSE	0.636476	TRUE	FALSE	FALSE	FALSE	FALSE	0.102609	0.501798	0.633688	0.807108	-0.0986652	-0.400113	0.705595	0.84792	1.57971	9.56072	7.47868e-05	0.00090514	-0.355421	-1.25525	0.264857	0.449796	-0.154147	-0.653465	0.537678	0.675874	1.32296	6.52312	0.000619356	0.00207014	#N/A	#N/A	#N/A	#N/A	#N/A	#N/A	#N/A	#N/A	#N/A	#N/A	#N/A
P38646;D6RJI2;D6RA73;H0YBG6;H0Y8S0;H0Y8K0	P38646	HSPA9	ENSG00000113013	3313	5q	TRUE	Matrix	TRUE	0.576968	TRUE	FALSE	FALSE	FALSE	FALSE	0.206397	0.885769	0.409835	0.639253	0.350538	1.28566	0.245948	0.491897	-1.28085	-5.79536	0.00115625	0.00576724	0.0684976	0.351531	0.737205	0.836401	-0.0756438	-0.56499	0.592561	0.720574	-1.56289	-13.992	8.31002e-06	9.29042e-05	-0.413729	-2.70459	0.0353595	0.099875	1.07352	6.32037	0.000732888	0.0028665	1.21766	5.50688	0.00150519
P38919;I3L3H2;E9PBH4;F8WE11	P38919	EIF4A3	ENSG00000141543;ENSG00000156976	9775;1974	17q	FALSE		FALSE	0.585595	TRUE	FALSE	FALSE	FALSE	FALSE	-0.618503	-1.6472	0.150615	0.437619	-0.817444	-1.93952	0.100509	0.289135	0.0487229	0.134564	0.897357	0.930132	-0.294477	-0.943548	0.381826	0.561546	-0.0955358	-0.387579	0.711704	0.804261	0.57169	2.53468	0.0443983	0.071631	-0.745041	-4.35539	0.00479444	0.0237509	-1.41227	-7.13758	0.00038097	0.00174876	-1.61121	-5.85239	0.00109876
P39019;M0R2L9;M0QXK4;M0QYF7;M0R140;A0A075B6E2	P39019	RPS19	ENSG00000105372	6223	19q	FALSE		FALSE	0.537873	TRUE	FALSE	FALSE	FALSE	FALSE	-0.320653	-1.27079	0.250848	0.53853	0.682418	2.33949	0.0578844	0.210489	0.798798	3.04531	0.0226479	0.0551456	0.0366696	0.193869	0.852676	0.909659	-0.966401	-8.06499	0.000194527	0.00209761	0.15305	1.09618	0.315035	0.377954	0.214936	1.6783	0.144296	0.262576	-0.904516	-8.52192	0.000143051	0.000892047	0.0985555	0.545149	0.605307
P39023;G5E9G0;H7C422;H7C3M2;F8WCR1;Q92901	P39023	RPL3	ENSG00000100316;ENSG00000140986	6122;6123	22q	FALSE		FALSE	0.674733	TRUE	FALSE	FALSE	FALSE	FALSE	-0.622374	-1.97911	0.0951411	0.364142	-0.481727	-1.54663	0.172913	0.395226	-0.318373	-1.0423	0.337438	0.442216	0.0433262	0.461488	0.660706	0.779704	-0.0973206	-0.941101	0.382981	0.533077	0.206681	2.89325	0.0275762	0.0476618	-0.0405354	-0.438084	0.676657	0.778156	-0.344537	-2.89613	0.0274727	0.0526361	-0.20389	-1.84045	0.115306
P39748;P39748-2;I3L3E9;F5H1Y3	P39748	FEN1	ENSG00000168496	2237	11q	FALSE		FALSE	0.598476	TRUE	FALSE	FALSE	FALSE	FALSE	0.152325	0.514152	0.65832	0.822661	0.468929	1.13156	0.340095	0.57713	#N/A	#N/A	#N/A	#N/A	1.10499	#N/A	#N/A	#N/A	0.788386	#N/A	#N/A	#N/A	#N/A	#N/A	#N/A	#N/A	#N/A	#N/A	#N/A	#N/A	#N/A	#N/A	#N/A	#N/A	#N/A	#N/A	#N/A
P40227;P40227-2;J3KRI6	P40227	CCT6A	ENSG00000132141;ENSG00000146731	10693;908	17q	FALSE		FALSE	0.627762	TRUE	FALSE	FALSE	FALSE	FALSE	0.360131	1.22135	0.26776	0.541861	1.48228	3.84869	0.0120171	0.0794833	0.857379	2.59084	0.0411652	0.0889212	0.679423	2.60493	0.0479629	0.180736	-0.442724	-2.57397	0.0421093	0.114206	0.0545243	0.238754	0.819242	0.851972	-0.118385	-0.525467	0.618103	0.732648	-0.615633	-3.66678	0.0104944	0.0242546	0.506515	1.97049	0.105858
P40425;Q9BYU1	P40425	PBX2	ENSG00000105717;ENSG00000204304;ENSG00000206315;ENSG00000224952;ENSG00000225987;ENSG00000232005;ENSG00000236353;ENSG00000237344	80714;5089	19p	FALSE		FALSE	0.577024	TRUE	FALSE	FALSE	FALSE	FALSE	#N/A	#N/A	#N/A	#N/A	#N/A	#N/A	#N/A	#N/A	#N/A	#N/A	#N/A	#N/A	0.107609	0.396367	0.718344	0.824453	-0.144865	-0.456836	0.66695	0.774216	1.67118	7.7915	0.000557765	0.00190884	#N/A	#N/A	#N/A	#N/A	#N/A	#N/A	#N/A	#N/A	#N/A	#N/A	#N/A
P40429;M0QYS1;Q8J015;Q6NVV1;M0QZU1;A0A096LPE0	P40429	RPL13A	ENSG00000142541	23521	19q	FALSE		FALSE	0.623438	TRUE	FALSE	FALSE	FALSE	FALSE	-0.916648	-2.19637	0.0704537	0.342552	-0.518676	-1.22879	0.265155	0.505056	-0.330192	-0.804372	0.451868	0.567766	-0.138203	-0.81527	0.446065	0.612854	-0.536175	-3.40856	0.014344	0.0523995	0.0502808	0.364074	0.728288	0.7733	0.186024	1.2688	0.251512	0.399935	-0.400431	-2.42947	0.0511996	0.0888265	-0.00246005	-0.0139364	0.989333
P40937-2;P40937;C9JH72;F5H304;F5H5S0;F5H0U6;E9PEP3	P40937-2	RFC5	ENSG00000111445	5985	12q	FALSE		FALSE	0.593452	TRUE	FALSE	FALSE	FALSE	FALSE	0.670226	2.24718	0.0656955	0.336689	0.446908	1.05537	0.350782	0.589314	2.36495	7.96604	0.000208323	0.00174949	#N/A	#N/A	#N/A	#N/A	#N/A	#N/A	#N/A	#N/A	#N/A	#N/A	#N/A	#N/A	#N/A	#N/A	#N/A	#N/A	#N/A	#N/A	#N/A	#N/A	#N/A	#N/A	#N/A
P40938;P40938-2;A0A087X270	P40938	RFC3	ENSG00000133119	5983	13q	FALSE		FALSE	0.586476	TRUE	FALSE	FALSE	FALSE	FALSE	0.155595	0.453752	0.665957	0.82502	-0.11117	-0.334256	0.74956	0.872065	0.505415	1.46299	0.193797	0.293189	0.0384259	0.301081	0.773514	0.857507	0.305192	2.00117	0.0922772	0.197108	0.655011	4.14097	0.00607202	0.0128787	#N/A	#N/A	#N/A	#N/A	#N/A	#N/A	#N/A	#N/A	#N/A	#N/A	#N/A
P41091;Q2VIR3;F8W810;Q2VIR3-2;H7BZU1	P41091	EIF2S3	ENSG00000130741;ENSG00000180574	1968;255308	Xp	FALSE		FALSE	0.714762	TRUE	FALSE	FALSE	FALSE	FALSE	0.105661	0.166546	0.873198	0.936268	0.30563	0.391175	0.709181	0.849804	0.938347	1.52805	0.177361	0.273861	-0.728966	-1.10372	0.312003	0.491811	-0.928934	-1.94433	0.0998404	0.207128	-0.0962489	-0.213698	0.837859	0.869228	-0.0323232	-0.0804565	0.938491	0.954582	-0.865009	-2.00137	0.0922509	0.14588	-0.66504	-1.05848	0.330577
P41208;Q12798	P41208	CETN2	ENSG00000147400;ENSG00000177143	1069;1068	Xq	FALSE		FALSE	0.52731	TRUE	FALSE	FALSE	FALSE	FALSE	-0.255746	-0.91572	0.411625	0.640117	-0.7476	-2.45067	0.0703948	0.239399	1.95078	6.7269	0.00254373	0.0102622	-0.468728	-1.3711	0.219413	0.405001	0.0231258	0.0696715	0.946719	0.972806	2.22965	6.63617	0.000564875	0.00192551	2.06178	11.234	9.76011e-05	0.000910944	-0.144747	-0.837246	0.440624	0.526678	-0.6366	-3.21283	0.023654
P41223;C9JCD9;P41223-2	P41223	BUD31	ENSG00000106245	8896	7q	FALSE		FALSE	0.527571	TRUE	FALSE	FALSE	FALSE	FALSE	#N/A	#N/A	#N/A	#N/A	#N/A	#N/A	#N/A	#N/A	#N/A	#N/A	#N/A	#N/A	#N/A	#N/A	#N/A	#N/A	#N/A	#N/A	#N/A	#N/A	#N/A	#N/A	#N/A	#N/A	#N/A	#N/A	#N/A	#N/A	#N/A	#N/A	#N/A	#N/A	#N/A	#N/A	#N/A
P42166	P42166	TMPO	ENSG00000120802	7112	12q	FALSE		FALSE	0.59519	FALSE	FALSE	FALSE	FALSE	FALSE	-0.0386402	-0.266006	0.799139	0.894701	0.479481	3.24975	0.0174719	0.102632	1.22879	7.99614	0.000204011	0.00173093	0.116874	0.776048	0.467199	0.628179	-0.401247	-2.70445	0.0353659	0.10216	0.866186	5.53081	0.00147206	0.00407904	0.0565765	0.474025	0.65224	0.762327	-1.21086	-11.1798	3.0564e-05	0.000262374	-0.692736	-6.22121	0.000796991
P42167	P42167	TMPO	ENSG00000120802	7112	12q	FALSE		#N/A	0.801095	TRUE	FALSE	FALSE	FALSE	FALSE	0.0859572	0.484396	0.645279	0.814653	-0.383636	-2.64781	0.0381399	0.170412	0.62393	4.41987	0.00447157	0.0159312	0.0864283	0.634718	0.549035	0.686684	0.556021	3.2629	0.0171864	0.0590489	1.09399	8.27529	0.00016856	0.000762067	0.349612	2.85587	0.0289581	0.0867397	-0.188362	-1.15605	0.291611	0.383973	-0.657954	-5.19327	0.00202803
P42224;P42224-2;J3KPM9;E7EPD2;D2KFR9;E7ENM1;H7BZB5;E9PH66	P42224	STAT1	ENSG00000115415	6772	2q	FALSE		FALSE	0.549532	TRUE	FALSE	FALSE	FALSE	FALSE	#N/A	#N/A	#N/A	#N/A	#N/A	#N/A	#N/A	#N/A	#N/A	#N/A	#N/A	#N/A	1.64285	10.5101	4.35831e-05	0.000956648	1.64285	10.5101	4.35831e-05	0.000796058	0.555977	2.05375	0.109224	0.154374	0.600994	2.68713	0.0548211	0.13684	1.68787	14.2174	7.56875e-06	0.000106446	1.68787	14.2174	7.56875e-06
P42285;H0YAC4;H0Y8U3	P42285	SKIV2L2	ENSG00000039123	23517	5q	FALSE		FALSE	0.671429	TRUE	FALSE	FALSE	FALSE	FALSE	-0.510737	-1.76084	0.153066	0.439742	1.40632	6.03227	0.00180232	0.020739	1.40632	6.03227	0.00180232	0.00797479	#N/A	#N/A	#N/A	#N/A	#N/A	#N/A	#N/A	#N/A	#N/A	#N/A	#N/A	#N/A	#N/A	#N/A	#N/A	#N/A	#N/A	#N/A	#N/A	#N/A	#N/A	#N/A	#N/A
P42677	P42677	RPS27	ENSG00000177954	6232	1q	FALSE		FALSE	0.665095	TRUE	FALSE	FALSE	FALSE	FALSE	-0.437431	-0.947576	0.37993	0.632147	0.0117122	0.0253024	0.980634	0.996049	-0.328774	-0.738757	0.487935	0.598425	0.518482	2.68714	0.0361903	0.15131	0.0693381	0.365112	0.727552	0.809193	0.177995	1.22771	0.265532	0.32617	0.330591	8.67435	0.000129519	0.00114261	0.221934	1.72784	0.134756	0.201069	0.671078	5.04951	0.00233477
P42704;B8ZZ38;A0A0C4DG06;C9JCA9	P42704	LRPPRC	ENSG00000138095	10128	2p	TRUE	Matrix	TRUE	0.686714	TRUE	FALSE	FALSE	FALSE	FALSE	-1.2475	-3.7163	0.0205408	0.208066	-1.48319	-3.6681	0.0214268	0.117985	-2.12213	-9.83336	0.000599762	0.00360679	0.605643	0.814022	0.446727	0.612854	0.841337	1.15461	0.292156	0.443186	-0.0332941	-0.0470103	0.964031	0.973093	-1.09036	-3.15999	0.0250955	0.0788365	-0.215726	-0.538986	0.613019	0.685628	-0.45142	-1.03072	0.349926
P42766;F2Z388	P42766	RPL35	ENSG00000136942	11224	9q	FALSE		FALSE	0.569905	TRUE	FALSE	FALSE	FALSE	FALSE	-0.203813	-0.59362	0.574447	0.767888	-0.145311	-0.358377	0.732333	0.859691	-0.141065	-0.422193	0.687594	0.755527	0.164741	0.702074	0.508938	0.654569	0.10624	1.14986	0.293962	0.443455	0.168987	3.52783	0.0124002	0.0239366	0.0536503	0.960716	0.373795	0.529064	-0.00909707	-0.094026	0.92815	0.939521	0.0494045	0.208988	0.841372
P43686;P43686-2	P43686	PSMC4	ENSG00000013275;ENSG00000281221	5704	19q	FALSE		FALSE	0.598952	TRUE	FALSE	FALSE	FALSE	FALSE	#N/A	#N/A	#N/A	#N/A	#N/A	#N/A	#N/A	#N/A	#N/A	#N/A	#N/A	#N/A	#N/A	#N/A	#N/A	#N/A	#N/A	#N/A	#N/A	#N/A	#N/A	#N/A	#N/A	#N/A	#N/A	#N/A	#N/A	#N/A	#N/A	#N/A	#N/A	#N/A	#N/A	#N/A	#N/A
P45973;F8VNY3	P45973	CBX5	ENSG00000094916	23468	12q	FALSE		FALSE	0.543214	TRUE	FALSE	FALSE	FALSE	FALSE	-1.67921	-2.48176	0.0476916	0.298121	-3.04052	-4.55923	0.00385404	0.0355757	-1.91892	-2.92844	0.0263403	0.0626533	-0.278308	-1.17387	0.284926	0.463586	1.083	4.11454	0.00625439	0.0274396	0.843288	4.17273	0.00586073	0.0124613	-0.928236	-3.33381	0.0157321	0.0580871	-0.688526	-2.11517	0.0788078	0.126235	-2.04983	-6.72561	0.000525647
P46013;P46013-2	P46013	MKI67	ENSG00000148773	4288	10q	FALSE		FALSE	0.593667	FALSE	FALSE	FALSE	FALSE	FALSE	-0.536661	-1.59384	0.162082	0.448721	1.79692	4.36014	0.00476975	0.0426233	1.71523	6.17972	0.000825698	0.00447072	-0.16194	-0.453946	0.665825	0.784691	-2.49552	-9.37947	8.33597e-05	0.00116573	-0.243629	-1.31252	0.237313	0.298029	-0.928156	-4.01291	0.00701513	0.0327373	-3.18005	-10.6101	4.12803e-05	0.000317283	-0.846467	-2.213	0.0688583
P46087;P46087-4;P46087-2;P46087-3;F5GWB7;F5H709;F5H5X6;F5H359;F5GYR3;F5H8G6	P46087	NOP2	ENSG00000111641	4839	12p	FALSE		FALSE	0.524925	FALSE	FALSE	FALSE	FALSE	FALSE	-0.496041	-1.7908	0.123515	0.406784	-0.629993	-1.95016	0.0990375	0.286867	0.618415	2.25851	0.0646801	0.127349	-0.406998	-1.87503	0.10991	0.279645	-0.273046	-1.95623	0.0982069	0.20508	0.841411	6.31886	0.000733818	0.0023717	-0.648357	-2.6965	0.0357419	0.100514	-1.76281	-7.22296	0.000357058	0.00169795	-1.89677	-6.42333	0.000672499
P46100;P46100-4;P46100-3;P46100-5;P46100-2;P46100-6;A0A096LNW1;A0A096LNL9;A0A096LNN3;A0A087WWG0;A0A096LNL6;H0Y3T0;A0A096LNX6;A0A096LNL7;A0A096LNR8;A0A096LP59;A0A096LPG6	P46100	ATRX	ENSG00000085224	546	Xq	FALSE		FALSE	0.542074	TRUE	FALSE	FALSE	FALSE	FALSE	-0.464156	-1.66529	0.146908	0.437619	-0.720234	-1.67993	0.143972	0.35993	1.88995	7.30368	0.000336027	0.00255555	-0.0235818	-0.0638025	0.9512	0.972239	0.232496	1.33154	0.231363	0.372196	2.5866	18.4006	1.66068e-06	3.85547e-05	#N/A	#N/A	#N/A	#N/A	#N/A	#N/A	#N/A	#N/A	#N/A	#N/A	#N/A
P46776;E9PLL6;E9PJD9;E9PLX7	P46776	RPL27A	ENSG00000166441	6157	11p	FALSE		FALSE	0.540429	TRUE	FALSE	FALSE	FALSE	FALSE	-0.71589	-3.96601	0.00740069	0.124941	-0.621076	-2.63919	0.0385823	0.171477	-0.270955	-1.14311	0.296544	0.398783	-0.105333	-0.579443	0.583376	0.714557	-0.200148	-1.97707	0.0954107	0.201398	0.244787	1.33047	0.231695	0.292146	0.0903446	0.453629	0.666041	0.771457	-0.35459	-2.79783	0.0312532	0.0583818	-0.259775	-1.3178	0.235647
P46778;G3V1B3;M0R181;M0R3I5	P46778	RPL21	ENSG00000122026	6144	13q	FALSE		FALSE	0.53569	TRUE	FALSE	FALSE	FALSE	FALSE	-0.793533	-1.80683	0.120804	0.404323	-0.726641	-1.60497	0.159623	0.38417	-0.358843	-0.807857	0.450006	0.566292	0.0433287	0.183867	0.860174	0.912669	-0.0235628	-0.113057	0.913673	0.951965	0.411127	1.87927	0.109266	0.154374	0.466356	2.9754	0.0247837	0.0782388	0.031666	0.223112	0.83085	0.864869	0.0985576	0.548912	0.602878
P46779;H0YKD8;P46779-2;P46779-3;H0YMF4;P46779-4;P46779-5;H0YLP6	P46779	RPL28	ENSG00000108107	6158	19q	FALSE		FALSE	0.564131	TRUE	FALSE	FALSE	FALSE	FALSE	-0.681528	-2.95361	0.0254932	0.233507	0.00647124	0.0199445	0.984734	0.996868	-0.213924	-0.899844	0.402872	0.51726	0.323016	1.31115	0.237746	0.422211	-0.364983	-3.92219	0.00778234	0.0333263	0.10262	0.93936	0.383805	0.453492	0.0600672	0.606232	0.566574	0.699001	-0.407537	-5.03849	0.00236038	0.00715693	0.280462	1.15882	0.290563
P46783;F6U211;A0A2R8Y7H1;A0A2R8YFH6;A0A1W2PQS6;S4R435;A0A2R8Y6L3;Q9NQ39	P46783	RPS10	ENSG00000124614;ENSG00000270800	6204;100529239	6p	FALSE		FALSE	0.591007	TRUE	FALSE	FALSE	FALSE	FALSE	0.500646	2.52318	0.0450929	0.296374	0.507029	2.88894	0.027732	0.136477	0.257625	1.45106	0.19696	0.29634	-0.252091	-1.22174	0.267625	0.451105	-0.258474	-1.14295	0.296608	0.445409	-0.501495	-2.41019	0.0525601	0.0826907	-0.213506	-1.38384	0.215688	0.349882	0.0295155	0.1659	0.873685	0.903663	0.0358983	0.236269	0.821083
P46940;A0A0J9YXZ5;H0YLE8;A0A087WWP1;A0A087X225;F2Z2E2;Q86VI3	P46940	IQGAP1	ENSG00000140575;ENSG00000183856	8826;128239	15q	FALSE		FALSE	0.640556	TRUE	FALSE	FALSE	FALSE	FALSE	-0.427454	-0.920032	0.399768	0.638591	0.756325	#N/A	#N/A	#N/A	-1.03589	-2.16249	0.0829257	0.154757	0.788221	#N/A	#N/A	#N/A	-0.395558	-0.887354	0.425022	0.574615	-1.00399	-2.13771	0.0993429	0.142702	-0.454566	-2.99888	0.0240429	0.0768792	0.153868	1.3363	0.229897	0.320594	1.33765	#N/A	#N/A
P46977;P46977-2;A0A0C4DH80;E9PN73;E9PI32;H0YET6	P46977	STT3A	ENSG00000134910	3703	11q	FALSE		FALSE	0.71081	TRUE	FALSE	FALSE	FALSE	FALSE	0.559422	1.62989	0.178459	0.463798	1.34054	4.47501	0.00654887	0.0548239	1.34054	4.47501	0.00654887	0.0217258	#N/A	#N/A	#N/A	#N/A	#N/A	#N/A	#N/A	#N/A	#N/A	#N/A	#N/A	#N/A	#N/A	#N/A	#N/A	#N/A	#N/A	#N/A	#N/A	#N/A	#N/A	#N/A	#N/A
P47895;H0Y2X5;H0YNQ3;H0YKF9;H0YMG7;O94788-4;O94788-3;O94788;H0YLT1	P47895	ALDH1A3	ENSG00000128918;ENSG00000184254	8854;220	15q	FALSE		FALSE	0.609306	FALSE	FALSE	FALSE	FALSE	FALSE	#N/A	#N/A	#N/A	#N/A	#N/A	#N/A	#N/A	#N/A	#N/A	#N/A	#N/A	#N/A	#N/A	#N/A	#N/A	#N/A	#N/A	#N/A	#N/A	#N/A	#N/A	#N/A	#N/A	#N/A	-0.319936	-2.25595	0.0649087	0.154819	1.93608	14.9607	5.61589e-06	8.06978e-05	1.93608	14.9607	5.61589e-06
P47914	P47914	RPL29	ENSG00000162244	6159	3p	FALSE		FALSE	0.488905	TRUE	FALSE	FALSE	FALSE	FALSE	-1.38103	-2.23352	0.0669406	0.33792	-0.622386	-1.0379	0.339325	0.576989	3.96967	7.09154	0.000394626	0.00270648	0.562273	2.25097	0.0653537	0.217779	-0.196372	-0.673073	0.525962	0.664923	5.15433	40.5588	1.5019e-08	1.92118e-06	5.43818	48.614	5.07976e-09	1.63568e-06	0.0874867	0.306482	0.769595	0.813923	0.846132	3.4906	0.0129739
P47929	P47929	LGALS7	ENSG00000178934;ENSG00000205076	653499;3963	19q	FALSE		FALSE	0.565667	FALSE	FALSE	FALSE	FALSE	FALSE	#N/A	#N/A	#N/A	#N/A	#N/A	#N/A	#N/A	#N/A	#N/A	#N/A	#N/A	#N/A	3.23696	#N/A	#N/A	#N/A	2.64822	#N/A	#N/A	#N/A	2.46675	#N/A	#N/A	#N/A	1.96313	0.658451	0.577912	0.702218	2.1446	1.06489	0.346938	0.439321	2.73334	1.25679	0.297779
P48047;H7C0C1;H7C086;H7C068	P48047	ATP5O	ENSG00000241837;ENSG00000249209	539	21q	TRUE	MIM	TRUE	0.578333	TRUE	FALSE	FALSE	FALSE	FALSE	0.0436906	0.168219	0.871939	0.936268	0.158427	0.423117	0.686956	0.835084	-0.601458	-2.26765	0.0638736	0.126365	-0.267365	-0.850604	0.427624	0.598107	-0.382102	-2.36696	0.0557513	0.137838	-1.02725	-6.03723	0.000933711	0.0028543	0.228998	1.74475	0.131643	0.248616	0.874146	7.30116	0.000336661	0.00163627	0.988883	3.3512	0.0153965
P48729;P48729-2;P48729-3;D6REM4;E7ETM0;E5RG27;D6RGE5;Q8N752;H0Y9X2;U3KQK7;U3KPX3;U3KQ83	P48729	CSNK1A1	ENSG00000113712;ENSG00000180138	1452;122011	5q	FALSE		FALSE	0.564833	TRUE	FALSE	FALSE	FALSE	FALSE	0.575042	2.20265	0.0698463	0.341691	0.981391	3.97203	0.00734989	0.0599409	1.04387	3.70092	0.0100774	0.0303109	0.50979	4.3455	0.00484621	0.0355984	0.103441	0.715982	0.500905	0.644123	0.572272	3.18555	0.0189426	0.0343285	0.677193	2.99403	0.0303065	0.0896629	0.208362	1.11061	0.31727	0.407215	0.614712	3.86897	0.0117726
P48735;P48735-2;H0YL11	P48735	IDH2	ENSG00000182054	3418	15q	TRUE	Matrix	TRUE	0.63019	TRUE	FALSE	FALSE	FALSE	FALSE	#N/A	#N/A	#N/A	#N/A	#N/A	#N/A	#N/A	#N/A	#N/A	#N/A	#N/A	#N/A	0.416471	2.55042	0.0632769	0.215338	1.7585	14.0949	3.23479e-05	0.00068356	1.7585	14.0949	3.23479e-05	0.000231557	#N/A	#N/A	#N/A	#N/A	#N/A	#N/A	#N/A	#N/A	#N/A	#N/A	#N/A
P49207	P49207	RPL34	ENSG00000109475	6164	4q	FALSE		FALSE	0.545619	TRUE	FALSE	FALSE	FALSE	FALSE	0.304576	2.28252	0.062583	0.332617	0.571557	2.90361	0.027206	0.136477	0.466193	3.2151	0.0182494	0.046213	0.265457	1.50998	0.181791	0.37556	-0.00152469	-0.0152738	0.988309	0.994878	0.160093	1.39426	0.212681	0.272164	0.25129	2.64125	0.0384762	0.106346	0.0896723	1.1742	0.284806	0.378026	0.356654	2.17968	0.0720934
P49327;A0A0U1RQF0;A0A0U1RRG3;A0A1B0GTR5;J3KTF0	P49327	FASN	ENSG00000169710	2194	17q	TRUE	IMS	FALSE	0.647603	FALSE	FALSE	FALSE	FALSE	FALSE	0.374247	0.933587	0.386547	0.633711	0.588552	2.14335	0.0757986	0.251663	1.21265	4.07119	0.006567	0.0217258	1.10686	6.70265	0.000535411	0.00652904	0.89256	2.66032	0.037508	0.105565	1.73096	8.5917	0.000136663	0.000661607	0.00683498	0.0293698	0.977522	0.983632	-0.831564	-2.34141	0.0577326	0.0978494	-0.61726	-3.05438	0.0223858
P49368;P49368-2;B4DUR8;E9PRC8;Q5SZX6;E9PQ35;Q5SZW8;E9PM09;Q5SZX9	P49368	CCT3	ENSG00000163468	7203	1q	FALSE		FALSE	0.607512	TRUE	FALSE	FALSE	FALSE	FALSE	0.410264	1.77745	0.12582	0.410715	1.32133	6.76868	0.000507879	0.00907698	0.928838	4.72777	0.00323194	0.0124294	0.540722	4.88412	0.00275472	0.0232562	-0.370343	-2.2363	0.0666852	0.15422	0.148231	1.31291	0.237192	0.298029	0.431684	5.21937	0.00197739	0.0109779	-0.0868902	-0.592333	0.575255	0.648188	0.824174	10.3425	4.77852e-05
P49411;H3BNU3	P49411	TUFM	ENSG00000178952	7284	16p	TRUE	Matrix	TRUE	0.62931	TRUE	FALSE	FALSE	FALSE	FALSE	0.440757	2.78841	0.031644	0.260554	0.32924	1.72714	0.134887	0.351879	0.446766	3.09311	0.0213029	0.0520247	0.395554	2.25222	0.0652419	0.217779	0.507071	3.63195	0.0109396	0.0420212	0.51308	4.13865	0.00608779	0.0128803	0.275577	3.63848	0.0108545	0.0453917	0.269568	2.71485	0.0348806	0.0636908	0.158051	1.08517	0.31951
P49458;E9PE20;P49458-2	P49458	SRP9	ENSG00000143742	6726	1q	FALSE		FALSE	0.528619	FALSE	FALSE	FALSE	FALSE	FALSE	-0.242698	#N/A	#N/A	#N/A	-0.229598	-0.626441	0.554096	0.755585	0.677288	2.40296	0.074118	0.141529	0.741473	1.96383	0.0971782	0.261577	0.728373	#N/A	#N/A	#N/A	1.64836	5.26691	0.00622519	0.0130744	0.34785	0.78306	0.515593	0.645996	-0.572136	#N/A	#N/A	#N/A	-0.559036	-1.02614	0.362824
P49721;A0A087WVV1	P49721	PSMB2	ENSG00000126067	5690	1p	FALSE		FALSE	0.625905	TRUE	FALSE	FALSE	FALSE	FALSE	#N/A	#N/A	#N/A	#N/A	#N/A	#N/A	#N/A	#N/A	#N/A	#N/A	#N/A	#N/A	#N/A	#N/A	#N/A	#N/A	#N/A	#N/A	#N/A	#N/A	#N/A	#N/A	#N/A	#N/A	#N/A	#N/A	#N/A	#N/A	#N/A	#N/A	#N/A	#N/A	#N/A	#N/A	#N/A
P49756;P49756-2;P49756-3;E9PQU5;H0YE46;E9PSE8;P49756-4	P49756	RBM25	ENSG00000119707	58517	14q	FALSE		FALSE	0.652381	TRUE	FALSE	FALSE	FALSE	FALSE	-0.347017	-1.78924	0.123783	0.406784	-0.401369	-2.43134	0.0510694	0.195295	-0.435891	-3.28051	0.0168118	0.0431032	-0.33124	-2.70903	0.0351516	0.14838	-0.276888	-1.7403	0.132456	0.25063	-0.365762	-4.99879	0.00245531	0.00616699	-0.237532	-3.39523	0.0145813	0.0552373	-0.148658	-0.942944	0.382111	0.467732	-0.203011	-1.68642	0.142689
P49790-2;P49790;P49790-3	P49790-2	NUP153	ENSG00000124789	9972	6p	FALSE		FALSE	0.593143	TRUE	FALSE	FALSE	FALSE	FALSE	-0.964293	-2.85752	0.0355094	0.268189	-0.957816	-2.07518	0.092628	0.280825	-0.557943	-2.07455	0.0927016	0.16658	-0.222612	-0.654956	0.536781	0.679098	-0.229089	-1.0836	0.320154	0.47128	0.177261	1.44633	0.198226	0.255369	0.121865	0.804406	0.457688	0.597872	-0.284485	-1.12019	0.313537	0.403992	-0.278008	-0.687214	0.522518
P49792;J3KQ37;Q99666;O14715;F8W705;Q99666-2;F8WBP7;H0YBN8	P49792	RANBP2	ENSG00000015568;ENSG00000153201;ENSG00000169629;ENSG00000183054	727851;84220;5903;729540	2q	FALSE		FALSE	0.617905	TRUE	FALSE	FALSE	FALSE	FALSE	#N/A	#N/A	#N/A	#N/A	#N/A	#N/A	#N/A	#N/A	#N/A	#N/A	#N/A	#N/A	-0.310707	-2.74614	0.0404954	0.160877	-0.116188	-1.0149	0.349319	0.497043	-0.0969939	-0.387918	0.714042	0.760052	#N/A	#N/A	#N/A	#N/A	#N/A	#N/A	#N/A	#N/A	#N/A	#N/A	#N/A
P49916-3;P49916;P49916-4;P49916-2;K7ERZ5;K7EQB6;K7ENR9;K7EJR4	P49916-3	LIG3	ENSG00000005156	3980	17q	TRUE	Matrix	FALSE	0.591488	TRUE	FALSE	FALSE	FALSE	FALSE	-0.520476	-8.25528	0.00017085	0.00643251	0.506964	2.89001	0.0276933	0.136477	0.409994	5.0781	0.0022698	0.00934021	0.325499	1.84529	0.114536	0.284783	-0.701941	-10.682	3.97126e-05	0.000783178	0.228529	2.75884	0.0329046	0.0554217	-1.86125	-3.80791	0.00888522	0.0384032	-2.79172	-5.74221	0.00121294	0.00435734	-1.76428	-3.43917	0.0138149
P50402;Q5HY57;F8WEQ1	P50402	EMD	ENSG00000102119	2010	Xq	FALSE		FALSE	0.775667	TRUE	FALSE	FALSE	FALSE	FALSE	-0.43364	-1.27362	0.24991	0.53853	-0.60114	-1.53435	0.175841	0.399206	-0.0299188	-0.0855638	0.934597	0.955495	0.165022	0.718888	0.499238	0.65325	0.332523	2.70405	0.035385	0.10216	0.736244	5.02532	0.00239139	0.00606898	-0.302408	-1.75805	0.129243	0.24698	-0.706129	-4.63133	0.00357273	0.00995107	-0.87363	-3.54249	0.0121821
P50416;P50416-2;H3BMD2;H3BUJ0;H3BP22;H3BUV7	P50416	CPT1A	ENSG00000110090	1374	11q	TRUE	MOM	FALSE	0.6572	FALSE	FALSE	FALSE	FALSE	FALSE	0.0593901	0.153441	0.883081	0.937368	-0.694029	-1.66232	0.147511	0.364158	-0.636675	-1.50327	0.183462	0.281697	0.69512	3.30905	0.0162238	0.0895882	1.44854	10.3393	4.78693e-05	0.000840059	0.752474	3.39271	0.0146267	0.0273138	0.653544	2.62405	0.0393722	0.107897	1.34961	7.49006	0.00029269	0.00147009	0.596189	2.49789	0.0466613
P50454;E9PR70;E9PPV6;E9PNX1;E9PK86;E9PMI5;E9PKH2;E9PJH8;E9PIG2;E9PRS3;E9PQ34;E9PLA6;H0YEP8	P50454	SERPINH1	ENSG00000149257	871	11q	FALSE		FALSE	0.684226	FALSE	FALSE	FALSE	FALSE	FALSE	#N/A	#N/A	#N/A	#N/A	#N/A	#N/A	#N/A	#N/A	#N/A	#N/A	#N/A	#N/A	1.944	1.50317	0.207223	0.394636	0.74314	0.622748	0.567195	0.700193	1.55915	1.33838	0.238405	0.298528	#N/A	#N/A	#N/A	#N/A	#N/A	#N/A	#N/A	#N/A	#N/A	#N/A	#N/A
P50548;P50548-2	P50548	ERF	ENSG00000105722	2077	19q	FALSE		FALSE	0.623905	FALSE	FALSE	FALSE	FALSE	FALSE	0.278487	1.28146	0.256242	0.541429	2.42383	10.1627	0.000158208	0.00428693	2.42383	10.1627	0.000158208	0.00147961	#N/A	#N/A	#N/A	#N/A	#N/A	#N/A	#N/A	#N/A	#N/A	#N/A	#N/A	#N/A	2.2719	15.656	1.93241e-05	0.000248395	0.126557	1.18517	0.289203	0.382327	2.2719	15.656	1.93241e-05
P50914;E7EPB3	P50914	RPL14	ENSG00000188846	9045	3p	FALSE		FALSE	0.623905	TRUE	FALSE	FALSE	FALSE	FALSE	-0.594956	-1.27826	0.248378	0.53853	-0.361504	-0.768282	0.471466	0.698963	-0.495058	-1.0453	0.336157	0.44124	-0.240821	-1.4106	0.208044	0.394636	-0.474272	-3.03749	0.0228766	0.0715893	-0.374374	-2.09141	0.0814391	0.119788	-0.539415	-1.44703	0.207536	0.3427	-0.639313	-1.78532	0.134271	0.2008	-0.405861	-1.10501	0.319472
P50990;P50990-2;P50990-3;H7C4C8;H7C2U0	P50990	CCT8	ENSG00000156261	10694	21q	FALSE		FALSE	0.683571	TRUE	FALSE	FALSE	FALSE	FALSE	0.39198	1.24241	0.260441	0.541429	0.369761	1.36093	0.222432	0.462483	0.0595633	0.136038	0.896241	0.930132	0.0466999	0.228304	0.826992	0.893527	0.0689189	0.265147	0.79977	0.864005	-0.263498	-0.659303	0.534173	0.599026	-0.152215	-0.341752	0.746433	0.821714	0.180201	0.684309	0.524202	0.603328	0.157982	0.865284	0.426441
P50991;P50991-2	P50991	CCT4	ENSG00000115484	10575	2p	FALSE		FALSE	0.672429	TRUE	FALSE	FALSE	FALSE	FALSE	0.443045	1.72119	0.136001	0.422732	1.2864	3.21736	0.0181976	0.106153	0.2828	1.31214	0.237434	0.338424	0.731307	1.83753	0.115773	0.286334	-0.11205	-0.440231	0.675186	0.779731	-0.272295	-1.28395	0.246509	0.307331	0.164035	0.755578	0.478505	0.619411	0.32428	1.25338	0.256696	0.348928	1.16764	2.91412	0.0268358
P51114;B4DXZ6;P51114-2;E9PFF5;P51114-3;E7EU85;C9JAJ4;C9JZE0;C9JY20;C9JYQ6;C9J5B4;C9IZ22;H7C4S4	P51114	FXR1	ENSG00000114416	8087	3q	FALSE		FALSE	0.597333	TRUE	FALSE	FALSE	FALSE	FALSE	-0.987476	-2.91297	0.0268764	0.234107	-1.00554	-2.89578	0.0274856	0.136477	-0.3165	-0.733649	0.490824	0.59857	0.184401	1.09615	0.315048	0.49307	0.202467	1.34567	0.227029	0.367433	0.873443	2.85141	0.0291278	0.0500416	#N/A	#N/A	#N/A	#N/A	#N/A	#N/A	#N/A	#N/A	#N/A	#N/A	#N/A
P51116;I3L1Z2	P51116	FXR2	ENSG00000129245	9513	17p	FALSE		FALSE	0.583857	FALSE	FALSE	FALSE	FALSE	FALSE	#N/A	#N/A	#N/A	#N/A	#N/A	#N/A	#N/A	#N/A	#N/A	#N/A	#N/A	#N/A	0.313135	1.61002	0.205773	0.394636	0.568996	4.54457	0.0104607	0.0407798	1.63788	10.1536	0.000158889	0.000733796	#N/A	#N/A	#N/A	#N/A	#N/A	#N/A	#N/A	#N/A	#N/A	#N/A	#N/A
P51531;P51531-2;F6VDE0;A0A0U1RQZ9;A0A0U1RRG6;A0A0U1RQE1;A0A0U1RR83;A0A1W2PS06;A0A0U1RQX3;A0A0U1RQU0;B1ALG2;B4DNT1;B1ALF6;F6XE55;A0A0U1RQW7;A0A0U1RRN2;A0A0U1RR26;A0A0A0MSS5;B1ALG1;F6T8Q0;A0A0U1RR09;F6UH26;A0A0U1RRF8;A0A0U1RRD6;A0A0U1RRJ4;A0A0A0MT03;A0A1B0GWA8;A0A1B0GU54;F6RS74;A0A0U1RRJ8	P51531	SMARCA2	ENSG00000080503	6595	9p	FALSE		FALSE	0.571993	TRUE	FALSE	FALSE	FALSE	FALSE	#N/A	#N/A	#N/A	#N/A	#N/A	#N/A	#N/A	#N/A	#N/A	#N/A	#N/A	#N/A	0.476271	1.90108	0.10601	0.277015	0.716882	6.26541	0.000767658	0.00567813	0.948532	4.6446	0.00560937	0.0121067	0.41494	1.68091	0.153611	0.274033	0.183291	1.11905	0.305909	0.396482	-0.0573212	-0.207246	0.842672
P51571;A6NLM8	P51571	SSR4	ENSG00000180879	6748	Xq	FALSE		FALSE	0.690524	FALSE	FALSE	FALSE	FALSE	FALSE	1.85633	4.43007	0.00682762	0.117572	0.294962	0.450299	0.683046	0.834644	1.85633	4.43007	0.00682762	0.0220358	0.55287	1.66451	0.171342	0.367128	2.11423	9.88678	6.18031e-05	0.000970417	2.11423	9.88678	6.18031e-05	0.000368673	2.77946	6.62451	0.00057023	0.00383432	2.77946	6.62451	0.00057023	0.00232058	1.2181	1.91755	0.127631
P51572;P51572-2;A0A2R8Y5M6;C9JMD7;C9JSP1;C9JQ75;C9J0M4	P51572	BCAP31	ENSG00000185825	10134	Xq	FALSE		FALSE	0.799524	FALSE	FALSE	FALSE	FALSE	FALSE	#N/A	#N/A	#N/A	#N/A	#N/A	#N/A	#N/A	#N/A	#N/A	#N/A	#N/A	#N/A	1.39707	2.39537	0.0619748	0.213976	1.39707	2.39537	0.0619748	0.14752	1.39707	2.39537	0.0619748	0.095577	#N/A	#N/A	#N/A	#N/A	#N/A	#N/A	#N/A	#N/A	#N/A	#N/A	#N/A
P51608-2;P51608;A0A087X1U4;I6LM39;B5MCB4;A0A087WVW7;A0A0D9SFX7;A0A0D9SEX1;C9JH89;A0A1B0GTV0	P51608-2	MECP2	ENSG00000169057	4204	Xq	FALSE		FALSE	0.515792	TRUE	FALSE	FALSE	FALSE	FALSE	-0.203654	-0.849927	0.427972	0.655665	-1.28397	-5.12814	0.00216094	0.0236279	-0.97953	-3.1582	0.0196096	0.0486106	-0.105214	-0.821551	0.442746	0.610765	0.975105	9.2441	9.05088e-05	0.00124624	0.199229	0.891802	0.406839	0.474185	-0.468423	-1.04313	0.337085	0.492251	0.307453	0.761828	0.475033	0.557911	-0.772866	-1.88478	0.108434
P51610;P51610-2;H7C1C4	P51610	HCFC1	ENSG00000172534	3054	Xq	FALSE		FALSE	0.656667	TRUE	FALSE	FALSE	FALSE	FALSE	5.60712	8.91853	0.000110806	0.00584863	5.60712	8.91853	0.000110806	0.00344729	-0.996602	-1.2768	0.257754	0.357235	6.3779	20.6276	4.95661e-06	0.000161181	6.3779	20.6276	4.95661e-06	0.000147872	-0.225821	-0.485446	0.65275	0.70671	-2.15405	#N/A	#N/A	#N/A	4.44967	#N/A	#N/A	#N/A	4.44967	#N/A	#N/A
P51858;P51858-2;P51858-3	P51858	HDGF	ENSG00000143321	3068	1q	FALSE		FALSE	0.517429	TRUE	FALSE	FALSE	FALSE	FALSE	#N/A	#N/A	#N/A	#N/A	-0.527335	#N/A	#N/A	#N/A	#N/A	#N/A	#N/A	#N/A	#N/A	#N/A	#N/A	#N/A	#N/A	#N/A	#N/A	#N/A	#N/A	#N/A	#N/A	#N/A	#N/A	#N/A	#N/A	#N/A	#N/A	#N/A	#N/A	#N/A	#N/A	#N/A	#N/A
P51991;H7C1J8	P51991	HNRNPA3	ENSG00000170144	220988	2q	FALSE		FALSE	0.502262	TRUE	FALSE	FALSE	FALSE	FALSE	-0.187631	-0.633285	0.549909	0.753935	-0.597366	-1.80934	0.120386	0.326137	0.506305	2.75502	0.033071	0.0742898	-0.78773	-2.49698	0.0467187	0.177572	-0.377996	-1.35082	0.225468	0.366342	0.315941	2.02707	0.0890244	0.129394	-0.952928	-4.24273	0.0054234	0.0261364	-1.64686	-5.09554	0.00223116	0.00685951	-2.0566	-5.80125	0.00115015
P52272-2;P52272;A0A087X0X3;M0R019;M0R2T0;M0R0N3;M0QYQ7;M0R2I7;M0R0Y6;M0QY96;M0QYL3	P52272-2	HNRNPM	ENSG00000099783	4670	19p	FALSE		FALSE	0.569089	TRUE	FALSE	FALSE	FALSE	FALSE	-0.161404	-1.81191	0.119956	0.404323	-0.398192	-2.30527	0.0606607	0.215034	0.350553	8.23271	0.000173477	0.00153518	-0.234584	-1.26398	0.253123	0.438143	0.00220369	0.0196762	0.98494	0.993823	0.514162	6.41629	0.000676442	0.0022178	-0.837888	-9.77061	6.61046e-05	0.000654944	-1.34985	-11.6279	2.43652e-05	0.000230921	-1.58663	-8.43559	0.000151436
P52292;J3QLL0;J3KS65;J3QL07	P52292	KPNA2	ENSG00000182481	3838	17q	FALSE		FALSE	0.547238	TRUE	FALSE	FALSE	FALSE	FALSE	0.76673	2.26138	0.0644261	0.336325	2.61521	7.02815	0.000899965	0.0132626	3.21886	15.1839	5.14885e-06	0.000211252	1.07211	2.5988	0.0483194	0.181301	-0.776372	-2.0928	0.0812825	0.179624	1.67576	6.44509	0.000660479	0.00219055	#N/A	#N/A	#N/A	#N/A	#N/A	#N/A	#N/A	#N/A	#N/A	#N/A	#N/A
P52597;A0A1B0GW42	P52597	HNRNPF	ENSG00000169813	3185	10q	FALSE		FALSE	0.573024	TRUE	FALSE	FALSE	FALSE	FALSE	-0.401008	-1.78594	0.134165	0.418537	-0.47035	-1.75876	0.138945	0.354753	-0.0743937	-0.235699	0.823016	0.870714	-0.0603288	-0.417461	0.690868	0.804485	0.00901315	0.118244	0.909734	0.950072	0.335627	1.65841	0.148308	0.200624	-0.407839	-1.61591	0.167035	0.290595	-0.734453	-6.10053	0.00171362	0.00566352	-0.803795	-4.26024	0.00801301
P52701;P52701-3;P52701-4;P52701-2;A0A087WWJ1;A0A087WYT6;F8WAX8;C9JH55;F8W7G9;C9J8Y8;C9J7Y7;U3KQ72	P52701	MSH6	ENSG00000116062	2956	2p	FALSE		FALSE	0.55028	TRUE	FALSE	FALSE	FALSE	FALSE	-0.15401	-0.514806	0.625096	0.803295	-0.821196	-2.62236	0.0394612	0.173884	1.90803	4.51741	0.00402862	0.0148016	-0.225938	-1.13469	0.299795	0.480631	0.441248	2.50282	0.0463509	0.122915	2.50328	7.22689	0.000355999	0.00138373	-0.87638	-1.67766	0.144424	0.262576	-2.93842	-6.85053	0.000475982	0.00202983	-3.6056	-8.21686	0.00017535
P52926;F5H2U8;F5H2A4;F5H6H0;P52926-3;P52926-6;P52926-4;P52926-5	P52926	HMGA2	ENSG00000149948	8091	12q	FALSE		FALSE	0.467048	FALSE	FALSE	FALSE	FALSE	FALSE	0.0393217	0.143537	0.890565	0.939677	0.0132755	0.0503239	0.961498	0.989989	3.04187	12.9333	1.31476e-05	0.000338139	-0.162036	-0.890523	0.407473	0.584391	-0.13599	-0.692484	0.514527	0.654121	2.86656	20.8872	7.84232e-07	2.69166e-05	-0.177096	-0.901952	0.401837	0.54711	-3.17965	-13.1707	1.18267e-05	0.000132499	-3.20569	-13.9476	8.46566e-06
P53007;B4DP62	P53007	SLC25A1	ENSG00000100075	6576	22q	TRUE	MIM	FALSE	0.684762	FALSE	FALSE	FALSE	FALSE	FALSE	0.192496	0.589505	0.577031	0.767888	-1.18172	-3.62787	0.0109932	0.0750753	0.232775	0.690266	0.515825	0.621558	0.291209	2.76435	0.0326656	0.142689	1.66542	15.4482	4.65292e-06	0.000143599	1.7057	12.4681	1.62669e-05	0.00015025	0.776429	2.74244	0.0336266	0.0971101	0.73615	2.72347	0.0344835	0.0631402	-0.638065	-2.36912	0.0555873
P53582;H0Y955;H0Y903;H0YAI3;H0Y9L0;D6RF24	P53582	METAP1	ENSG00000164024	23173	4q	FALSE		FALSE	0.559752	FALSE	FALSE	FALSE	FALSE	FALSE	0.334448	#N/A	#N/A	#N/A	-0.0540983	#N/A	#N/A	#N/A	#N/A	#N/A	#N/A	#N/A	#N/A	#N/A	#N/A	#N/A	#N/A	#N/A	#N/A	#N/A	#N/A	#N/A	#N/A	#N/A	#N/A	#N/A	#N/A	#N/A	#N/A	#N/A	#N/A	#N/A	#N/A	#N/A	#N/A
P53618;E9PP73	P53618	COPB1	ENSG00000129083	1315	11p	FALSE		FALSE	0.66269	FALSE	FALSE	FALSE	FALSE	FALSE	#N/A	#N/A	#N/A	#N/A	#N/A	#N/A	#N/A	#N/A	#N/A	#N/A	#N/A	#N/A	1.43359	8.07807	0.000192782	0.00268671	0.424451	1.58624	0.16378	0.291069	1.09407	#N/A	#N/A	#N/A	1.67547	#N/A	#N/A	#N/A	1.00585	2.35767	0.0778609	0.125834	2.01499	6.65139	0.002653
P53621;P53621-2	P53621	COPA	ENSG00000122218	1314	1q	FALSE		FALSE	0.653429	FALSE	FALSE	FALSE	FALSE	FALSE	0.360742	1.47234	0.200911	0.491653	0.341537	1.47869	0.213305	0.454802	0.268536	0.952678	0.384503	0.497557	0.10662	1.20304	0.282812	0.46154	0.125824	0.851891	0.426963	0.576368	0.033619	0.177959	0.864611	0.890873	0.107036	0.436773	0.680494	0.780542	0.199241	0.988425	0.368333	0.455932	0.180037	1.12443	0.32374
P53985;Q5T8R3;Q5T8R5;P53985-2	P53985	SLC16A1	ENSG00000155380;ENSG00000281917	6566	1p	FALSE		FALSE	0.725381	FALSE	FALSE	FALSE	FALSE	FALSE	#N/A	#N/A	#N/A	#N/A	#N/A	#N/A	#N/A	#N/A	#N/A	#N/A	#N/A	#N/A	2.06904	12.9478	0.000205251	0.00277247	0.281109	1.90873	0.128934	0.247101	0.157241	1.15978	0.365881	0.433506	0.640006	3.94418	0.0169004	0.0601001	0.763875	5.65	0.00131897	0.00466222	2.55181	18.0495	1.86082e-06
P53999;D6RC37;D6R970	P53999	SUB1	ENSG00000113387	10923	5p	FALSE		FALSE	0.504794	TRUE	FALSE	FALSE	FALSE	FALSE	-0.063239	-0.109167	0.916629	0.956628	0.443449	0.866343	0.419592	0.656345	-1.41205	-2.85477	0.0289997	0.0672303	0.467437	1.32344	0.233882	0.417375	-0.0392506	-0.0881388	0.932635	0.963866	-1.38806	-4.23547	0.00546704	0.0119192	-0.841078	-4.07362	0.006549	0.0310114	0.507729	1.38938	0.214085	0.301086	1.01442	4.14212	0.00606422
P54727;P54727-2;Q5W0S5;Q5W0S4;H0Y579;K7ENJ0;K7ELW1;P54725-2;P54725-3;P54725	P54727	RAD23B	ENSG00000119318;ENSG00000179262	5887;5886	9q	FALSE		FALSE	0.567405	TRUE	FALSE	FALSE	FALSE	FALSE	1.18159	2.74266	0.0406631	0.290455	-0.372086	-0.655416	0.541152	0.746417	-1.38881	-2.41612	0.060406	0.121754	-0.228435	-0.712007	0.503192	0.654316	1.32524	18.2082	1.76703e-06	8.58653e-05	-1.24516	-3.77618	0.00922158	0.0185078	-2.05458	-6.06868	0.000908542	0.00579308	0.51582	4.87681	0.00277517	0.00826299	-1.03785	-3.14611	0.0199128
P54886-2;P54886	P54886-2	ALDH18A1	ENSG00000059573	5832	10q	TRUE	Matrix	TRUE	0.656095	FALSE	FALSE	FALSE	FALSE	FALSE	#N/A	#N/A	#N/A	#N/A	#N/A	#N/A	#N/A	#N/A	#N/A	#N/A	#N/A	#N/A	1.52695	0.783963	0.515166	0.659992	1.98813	#N/A	#N/A	#N/A	#N/A	#N/A	#N/A	#N/A	#N/A	#N/A	#N/A	#N/A	#N/A	#N/A	#N/A	#N/A	#N/A	#N/A	#N/A
P55060-4;P55060-3;P55060;P55060-2	P55060-4	CSE1L	ENSG00000124207	1434	20q	FALSE		FALSE	0.670952	TRUE	FALSE	FALSE	FALSE	FALSE	2.02192	2.25706	0.0736224	0.344474	2.15124	2.41437	0.0605369	0.215034	2.09295	2.34303	0.0661305	0.129584	-0.00890808	-0.0287195	0.978464	0.988598	-0.138225	-0.419688	0.696274	0.790819	-0.0671958	-0.210455	0.843599	0.874127	0.325186	1.31575	0.245355	0.392081	0.254156	0.991918	0.366783	0.455932	0.383474	1.60525	0.169346
P55072;C9JUP7;C9IZA5	P55072	VCP	ENSG00000165280	7415	9p	FALSE		FALSE	0.57019	TRUE	FALSE	FALSE	FALSE	FALSE	#N/A	#N/A	#N/A	#N/A	#N/A	#N/A	#N/A	#N/A	#N/A	#N/A	#N/A	#N/A	#N/A	#N/A	#N/A	#N/A	#N/A	#N/A	#N/A	#N/A	#N/A	#N/A	#N/A	#N/A	#N/A	#N/A	#N/A	#N/A	#N/A	#N/A	#N/A	#N/A	#N/A	#N/A	#N/A
P55081	P55081	MFAP1	ENSG00000140259	4236	15q	FALSE		FALSE	0.539143	TRUE	FALSE	FALSE	FALSE	FALSE	#N/A	#N/A	#N/A	#N/A	#N/A	#N/A	#N/A	#N/A	#N/A	#N/A	#N/A	#N/A	-0.438047	-2.24942	0.0743306	0.225821	-0.0919072	-0.35376	0.737947	0.817404	-0.175553	-0.959559	0.391616	0.45956	#N/A	#N/A	#N/A	#N/A	#N/A	#N/A	#N/A	#N/A	#N/A	#N/A	#N/A
P55265-4;P55265-5;P55265;H0YCK3;P55265-3;P55265-2	P55265-4	ADAR	ENSG00000160710	103	1q	FALSE		FALSE	0.613714	TRUE	FALSE	FALSE	FALSE	FALSE	-0.759081	-1.02994	0.361237	0.623521	-2.55446	-2.94282	0.0422703	0.179536	-0.801507	-1.16391	0.328612	0.434105	-0.990402	-2.09827	0.0806699	0.23811	0.804978	2.2384	0.0664931	0.154174	0.762552	3.71002	0.0138546	0.0263291	-0.406732	-1.55895	0.179751	0.308692	-0.364306	-0.947693	0.379875	0.465858	-2.15969	-4.39713	0.00458257
P55769;B1AHD1	P55769	NHP2L1	ENSG00000100138	4809	22q	FALSE		FALSE	0.671333	TRUE	FALSE	FALSE	FALSE	FALSE	-0.417381	-0.912681	0.3966	0.638386	-0.750965	-1.57684	0.165905	0.391027	0.273622	0.564985	0.592565	0.685403	-0.244646	-1.22012	0.268197	0.451105	0.088938	0.592533	0.575129	0.706207	0.779941	3.56211	0.0118969	0.0231208	-0.854114	-3.30173	0.0163725	0.0592353	-1.54512	-7.58406	0.000273296	0.00141132	-1.8787	-7.72259	0.000247349
P55795	P55795	HNRNPH2	ENSG00000126945	3188	Xq	FALSE		FALSE	0.60581	FALSE	FALSE	FALSE	FALSE	FALSE	#N/A	#N/A	#N/A	#N/A	#N/A	#N/A	#N/A	#N/A	#N/A	#N/A	#N/A	#N/A	#N/A	#N/A	#N/A	#N/A	#N/A	#N/A	#N/A	#N/A	#N/A	#N/A	#N/A	#N/A	#N/A	#N/A	#N/A	#N/A	#N/A	#N/A	#N/A	#N/A	#N/A	#N/A	#N/A
P55884;P55884-2;C9JZG1;C9JQN7	P55884	EIF3B	ENSG00000106263	8662	7p	FALSE		FALSE	0.564571	TRUE	FALSE	FALSE	FALSE	FALSE	1.05717	3.13772	0.0201262	0.206293	1.05717	3.13772	0.0201262	0.11196	1.05717	3.13772	0.0201262	0.0494442	#N/A	#N/A	#N/A	#N/A	#N/A	#N/A	#N/A	#N/A	#N/A	#N/A	#N/A	#N/A	#N/A	#N/A	#N/A	#N/A	#N/A	#N/A	#N/A	#N/A	#N/A	#N/A	#N/A
P56182;D6RE82	P56182	RRP1	ENSG00000160214	8568	21q	FALSE		FALSE	0.527476	FALSE	FALSE	FALSE	FALSE	FALSE	0.0748847	0.149433	0.886108	0.937368	0.312395	0.640555	0.545483	0.748161	1.57243	3.51442	0.0126036	0.0345758	-0.29318	-1.22145	0.267726	0.451105	-0.53069	-1.99315	0.0933084	0.198363	0.966858	6.84468	0.000478183	0.00169037	-0.357032	-1.52961	0.186664	0.316347	-1.85458	-5.22889	0.00338485	0.00968564	-1.61707	-4.93881	0.00432652
P56192;P56192-2;H0YHV5;H0YIP0;H0YIC2;H0YHL6;H0YI94;H0YI27;F5H2V6	P56192	MARS	ENSG00000166986	4141	12q	FALSE		FALSE	0.610457	TRUE	FALSE	FALSE	FALSE	FALSE	#N/A	#N/A	#N/A	#N/A	#N/A	#N/A	#N/A	#N/A	#N/A	#N/A	#N/A	#N/A	#N/A	#N/A	#N/A	#N/A	#N/A	#N/A	#N/A	#N/A	#N/A	#N/A	#N/A	#N/A	#N/A	#N/A	#N/A	#N/A	#N/A	#N/A	#N/A	#N/A	#N/A	#N/A	#N/A
P56270-2;I3L2Z5;A0A087WWR2;P56270-3;P56270;I3L0M3;H3BQI4;I3L4Y2;H3BQS2;I3L411;H3BPU3;P56270-4;Q9HBE1-4;Q9HBE1-2;Q9HBE1-3;Q9HBE1	P56270-2	MAZ	ENSG00000100105;ENSG00000103495	23598;4150	22q	FALSE		FALSE	0.629847	TRUE	FALSE	FALSE	FALSE	FALSE	0.0296177	0.0674073	0.94887	0.969131	2.41374	8.7396	0.000324921	0.0069983	2.41374	8.7396	0.000324921	0.00249916	2.37434	12.2054	1.84058e-05	0.000505008	-0.00978506	-0.0281002	0.978494	0.991348	2.37434	12.2054	1.84058e-05	0.000164215	#N/A	#N/A	#N/A	#N/A	#N/A	#N/A	#N/A	#N/A	#N/A	#N/A	#N/A
Q5VTU8;P56381	Q5VTU8	ATP5EP2	ENSG00000124172;ENSG00000180389	514	20q	TRUE	MIM	TRUE	0.519643	TRUE	FALSE	FALSE	FALSE	FALSE	#N/A	#N/A	#N/A	#N/A	#N/A	#N/A	#N/A	#N/A	#N/A	#N/A	#N/A	#N/A	#N/A	#N/A	#N/A	#N/A	#N/A	#N/A	#N/A	#N/A	#N/A	#N/A	#N/A	#N/A	0.335941	1.49144	0.186443	0.316347	0.490562	1.54296	0.173785	0.252465	2.64501	10.9395	3.46358e-05
P56385	P56385	ATP5I	ENSG00000169020	521	4p	TRUE	MIM	TRUE	0.610667	TRUE	FALSE	FALSE	FALSE	FALSE	1.1572	6.7837	0.00246518	0.0573655	0.512316	2.37342	0.0981995	0.286415	0.764511	4.48477	0.020678	0.0506487	0.179149	0.589065	0.581424	0.714557	0.82403	3.2316	0.0178745	0.0596927	0.431344	1.47839	0.199358	0.25636	0.0544858	0.314625	0.765752	0.837265	0.447172	2.79282	0.0314603	0.0585781	-0.197709	-1.02295	0.353249
P56537;P56537-2;B7ZBH1;A0A0U1RQV5;F8WD20;A0A0B4J1Y7;F8WDS6	P56537	EIF6	ENSG00000242372	3692	20q	FALSE		FALSE	0.621254	TRUE	FALSE	FALSE	FALSE	FALSE	-0.327593	-0.967463	0.370675	0.628251	-0.503693	-1.31419	0.236787	0.479966	0.62147	1.80534	0.121054	0.202907	-0.435692	-1.65556	0.148892	0.338662	-0.259592	-1.34924	0.225945	0.366342	0.689471	3.41084	0.0143039	0.0268922	-0.214922	-1.13498	0.319783	0.475613	-1.16399	-7.05657	0.00212696	0.00661592	-1.34008	-4.243	0.0132318
P57088;D6RAA6;H0Y8N0;J3KN43;D6RBY2	P57088	TMEM33	ENSG00000109133	55161	4p	FALSE		FALSE	0.698643	FALSE	FALSE	FALSE	FALSE	FALSE	0.298861	1.08549	0.319382	0.591371	0.151246	0.582831	0.581235	0.776305	1.85604	11.3529	2.7974e-05	0.000460452	0.243274	0.878356	0.413538	0.586674	0.390889	1.33939	0.228948	0.369204	1.94807	10.2536	5.02031e-05	0.00031944	1.18155	5.81673	0.00113432	0.00702405	-0.375634	-1.24977	0.257921	0.349356	-0.523248	-1.82865	0.117208
U3KQK0;Q99879;Q99877;Q93079;Q5QNW6;P62807;P58876;Q5QNW6-2;O60814;P57053	U3KQK0	HIST1H2BN	ENSG00000158373;ENSG00000180596;ENSG00000197903;ENSG00000203814;ENSG00000233822;ENSG00000234289;ENSG00000273703;ENSG00000273802;ENSG00000274290;ENSG00000275713;ENSG00000277224;ENSG00000278588	3017;8347;85236;440689;8341;102724334;54145;8342;8339;8344;8345;8343;8346	6p	FALSE		FALSE	0.552905	TRUE	FALSE	FALSE	FALSE	FALSE	0.630221	3.03635	0.0229099	0.229366	0.343972	1.69192	0.141609	0.357213	0.553091	2.95504	0.0254461	0.0610558	-0.118055	-0.981671	0.364173	0.541021	0.168194	1.32102	0.234639	0.375004	0.0910644	1.00794	0.352386	0.419833	-0.0670574	-0.458885	0.66247	0.770092	0.010072	0.0587383	0.955068	0.962348	-0.276176	-1.66076	0.147828
P60174-1;P60174;P60174-4;U3KPZ0;U3KQF3;U3KPS5	P60174-1	TPI1	ENSG00000111669	7167	12p	FALSE		FALSE	0.608929	FALSE	FALSE	FALSE	FALSE	FALSE	#N/A	#N/A	#N/A	#N/A	#N/A	#N/A	#N/A	#N/A	#N/A	#N/A	#N/A	#N/A	1.0455	2.84488	0.0293781	0.131602	1.0455	2.84488	0.0293781	0.0882328	-0.899196	-2.06785	0.0841369	0.123334	0.457464	#N/A	#N/A	#N/A	2.40216	#N/A	#N/A	#N/A	2.40216	#N/A	#N/A
P60468;S4R3B5	P60468	SEC61B	ENSG00000106803	10952	9q	FALSE		FALSE	0.735429	FALSE	FALSE	FALSE	FALSE	FALSE	0.0708743	0.339021	0.751644	0.85831	-0.216005	-0.881389	0.443008	0.676594	0.189114	0.505408	0.648066	0.727638	-0.00540795	-0.0467147	0.964549	0.980178	0.281472	2.68636	0.0362278	0.103261	0.399711	1.84411	0.124487	0.17137	0.431283	1.46706	0.238642	0.382302	0.313044	3.60678	0.0226212	0.045038	0.0261646	0.325182	0.766402
P60842;P60842-2;J3KT12;J3QS69;J3QL43;J3KTB5;J3QR64;J3KSZ0;Q14240-2;Q14240;E7EQG2;J3QLN6;J3KS25;J3QKZ9;J3KTN0;J3QL52;J3KS93;J3KSN7;J3KT04;E7EMV8;J3QQP0	P60842	EIF4A1	ENSG00000156976;ENSG00000161960	1974;1973	3q	FALSE		FALSE	0.60323	TRUE	FALSE	FALSE	FALSE	FALSE	0.364761	1.13278	0.300535	0.572709	0.708947	1.83281	0.116533	0.320944	-0.245135	-1.28036	0.247686	0.348455	0.309153	0.770369	0.470317	0.631404	-0.0350324	-0.103254	0.921126	0.956143	-0.644928	-2.9412	0.0259072	0.0450758	-0.809515	-3.03074	0.0387525	0.106652	-0.199619	-0.42351	0.693703	0.751701	0.144566	0.253386	0.81246
P60866;P60866-2;E5RJX2;E5RIP1;G3XAN0	P60866	RPS20	ENSG00000008988	6224	8q	FALSE		FALSE	0.55569	TRUE	FALSE	FALSE	FALSE	FALSE	-0.657438	-0.97786	0.365908	0.623855	-0.548448	-0.805573	0.451226	0.682936	-0.710367	-1.05197	0.333324	0.438922	-0.128091	-0.852234	0.426787	0.598107	-0.237081	-2.25071	0.0653776	0.152378	-0.29001	-2.36226	0.0561107	0.0877478	-0.114216	-0.939666	0.383661	0.533575	-0.0612871	-0.58979	0.576851	0.648467	0.0477028	0.319495	0.760183
P61006;P61006-2;H0YMN7;H0YNE9;Q92930	P61006	RAB8A	ENSG00000166128;ENSG00000167461	51762;4218	15q	FALSE		FALSE	0.627012	TRUE	FALSE	FALSE	FALSE	FALSE	#N/A	#N/A	#N/A	#N/A	#N/A	#N/A	#N/A	#N/A	#N/A	#N/A	#N/A	#N/A	#N/A	#N/A	#N/A	#N/A	#N/A	#N/A	#N/A	#N/A	#N/A	#N/A	#N/A	#N/A	0.420082	2.15974	0.0832144	0.186725	0.835992	3.05681	0.0282042	0.0535718	2.92013	21.3903	4.14101e-06
P61026	P61026	RAB10	ENSG00000084733	10890	2p	FALSE		FALSE	0.63919	FALSE	FALSE	FALSE	FALSE	FALSE	#N/A	#N/A	#N/A	#N/A	#N/A	#N/A	#N/A	#N/A	-0.535308	-0.749786	0.531583	0.634047	#N/A	#N/A	#N/A	#N/A	#N/A	#N/A	#N/A	#N/A	#N/A	#N/A	#N/A	#N/A	-0.571937	#N/A	#N/A	#N/A	#N/A	#N/A	#N/A	#N/A	#N/A	#N/A	#N/A
P61221;D6R9I9;D6RGF4;H0Y990	P61221	ABCE1	ENSG00000164163	6059	4q	FALSE		FALSE	0.658536	FALSE	FALSE	FALSE	FALSE	FALSE	0.65518	1.91519	0.103957	0.379268	2.05399	7.09502	0.000393572	0.00737531	2.05399	7.09502	0.000393572	0.00270648	#N/A	#N/A	#N/A	#N/A	#N/A	#N/A	#N/A	#N/A	#N/A	#N/A	#N/A	#N/A	#N/A	#N/A	#N/A	#N/A	#N/A	#N/A	#N/A	#N/A	#N/A	#N/A	#N/A
P61244-2;P61244;Q6V3B1;G3V563;G3V5L1;G3V2R5;P61244-3;P61244-4;G3V570;P61244-6;P61244-5;G3V302	P61244-2	MAX	ENSG00000125952	4149	14q	FALSE		FALSE	0.489857	TRUE	FALSE	FALSE	FALSE	FALSE	-1.09849	-2.06659	0.107645	0.386176	-0.38686	-0.647772	0.552436	0.754547	1.22479	2.34794	0.0786925	0.148541	0.374111	1.31428	0.245814	0.429149	-0.337523	-1.8066	0.130644	0.248779	1.98576	11.7803	7.75455e-05	0.000438234	#N/A	#N/A	#N/A	#N/A	#N/A	#N/A	#N/A	#N/A	#N/A	#N/A	#N/A
P61247;D6RG13;D6RAT0;E9PFI5;H0Y9Y4;D6RB09;H0Y8L7;D6R9B6;D6RAS7;D6RI02;D6RED7;D6RGE0	P61247	RPS3A	ENSG00000145425	6189	4q	FALSE		FALSE	0.554655	TRUE	FALSE	FALSE	FALSE	FALSE	0.0958882	0.615083	0.561088	0.761081	0.284504	1.96542	0.0969638	0.286415	0.290839	1.99375	0.0932303	0.167165	-0.339993	-3.14508	0.0199388	0.104828	-0.52861	-4.31099	0.00503199	0.0237033	-0.333659	-3.04437	0.0226752	0.0399139	-0.222871	-1.75452	0.129876	0.247456	-0.417821	-3.01856	0.0234404	0.0463142	-0.229205	-1.82287	0.11815
P61254;J3QRI7;J3QQQ9;J3QQV1;J3QRC4;J3KSS0;J3KS10	P61254	RPL26	ENSG00000161970;ENSG00000263809	6154	17p	FALSE		FALSE	0.515111	TRUE	FALSE	FALSE	FALSE	FALSE	-0.40123	-0.815979	0.445689	0.669459	-0.269707	-0.561743	0.594637	0.784136	-0.207081	-0.435866	0.678179	0.747177	-0.0313243	-0.296988	0.776489	0.858636	-0.162847	-1.08835	0.318214	0.46997	0.0313012	0.39349	0.707559	0.755023	-0.0704003	-0.976226	0.366654	0.522401	-0.264549	-1.81431	0.119559	0.181258	-0.133026	-1.33043	0.231706
P61313;A0A2R8YEM3;E7EQV9;E7ENU7;E7EX53;A0A2R8Y738;P61313-2;E7ERA2	P61313	RPL15	ENSG00000174748	6138	3p	FALSE		FALSE	0.528014	TRUE	FALSE	FALSE	FALSE	FALSE	-0.129849	-1.48189	0.188881	0.47691	0.12408	1.53879	0.174779	0.39787	0.133348	2.0354	0.0880027	0.162108	0.205915	3.03358	0.0229919	0.115608	-0.0480142	-0.631358	0.551086	0.685278	0.215183	4.39457	0.00459525	0.0103063	0.193239	2.13111	0.0770907	0.174198	-0.0699584	-0.649329	0.540171	0.613493	0.183971	1.80123	0.121745
P61353;K7ELC7;K7EQQ9;K7ERY7	P61353	RPL27	ENSG00000131469	6155	17q	FALSE		FALSE	0.600857	TRUE	FALSE	FALSE	FALSE	FALSE	-0.462379	-1.05778	0.330873	0.604843	-0.131002	-0.300223	0.774137	0.879495	-0.0377131	-0.0839679	0.935813	0.955551	0.213473	1.58541	0.163967	0.361863	-0.117904	-0.859795	0.42292	0.572638	0.306762	1.78745	0.12409	0.171096	-0.0998002	-0.720964	0.498048	0.63263	-0.524466	-5.68422	0.00127843	0.00456779	-0.193089	-2.1809	0.071972
P61513;C9J4Z3;Q6P4E4;E9PEL3;G5E9R3;M0R0A1;M0R2L6;A6NKH3	P61513	RPL37A	ENSG00000197756	6168	2q	FALSE		FALSE	0.550101	TRUE	FALSE	FALSE	FALSE	FALSE	-0.334779	-1.86878	0.110866	0.389614	0.169886	0.807796	0.450039	0.682369	0.0690907	0.380364	0.716777	0.777217	0.159177	0.915248	0.395355	0.572808	-0.345488	-2.56729	0.0424899	0.11489	0.058382	0.423411	0.686753	0.73648	0.14221	1.02407	0.345303	0.498598	-0.261659	-1.92994	0.101853	0.159161	0.243005	1.39101	0.213613
P61626;F8VV32;A0A0B4J259	P61626	LYZ	ENSG00000090382	4069	12q	FALSE		FALSE	0.697952	FALSE	FALSE	FALSE	FALSE	FALSE	#N/A	#N/A	#N/A	#N/A	#N/A	#N/A	#N/A	#N/A	#N/A	#N/A	#N/A	#N/A	#N/A	#N/A	#N/A	#N/A	#N/A	#N/A	#N/A	#N/A	#N/A	#N/A	#N/A	#N/A	#N/A	#N/A	#N/A	#N/A	#N/A	#N/A	#N/A	#N/A	#N/A	#N/A	#N/A
P61964;V9GZ59;V9GYQ5	P61964	WDR5	ENSG00000196363	11091	9q	FALSE		FALSE	0.546556	TRUE	FALSE	FALSE	FALSE	FALSE	-0.543216	-1.46764	0.192576	0.483405	0.964667	1.99576	0.092971	0.280825	-0.168011	-0.477049	0.650206	0.729046	0.129932	0.373453	0.721651	0.826088	-1.37795	-8.81989	0.000117962	0.00146633	-1.00275	-9.37151	8.37617e-05	0.000464202	0.500699	3.54958	0.0120782	0.0480147	0.125494	0.692321	0.514622	0.595736	1.63338	4.53896	0.00393759
P61978-3;P61978;P61978-2;Q5T6W2;S4R359;S4R457	P61978-3	HNRNPK	ENSG00000165119	3190	9q	FALSE		FALSE	0.600079	TRUE	FALSE	FALSE	FALSE	FALSE	-0.241182	-1.23103	0.264374	0.541429	-0.871951	-3.85816	0.00838019	0.0637794	-0.513349	-2.58003	0.0417679	0.0899868	-0.251628	-1.03841	0.339104	0.517797	0.379141	1.76725	0.12761	0.245614	0.106974	0.492221	0.640053	0.695956	-1.09179	-6.99264	0.000425906	0.00308183	-0.81962	-5.38425	0.00168885	0.00560971	-1.45039	-7.65856	0.000258971
P62081;A0A2R8Y623;B5MCP9	P62081	RPS7	ENSG00000171863	6201	2p	FALSE		FALSE	0.606524	TRUE	FALSE	FALSE	FALSE	FALSE	-0.35601	-1.74824	0.13101	0.417227	-0.0727447	-0.304757	0.770846	0.878698	0.0935284	0.440263	0.675164	0.745852	-0.390422	-2.2386	0.0664746	0.2197	-0.673687	-5.51732	0.00149064	0.00966754	-0.224149	-1.64486	0.151101	0.204081	-0.0571446	-0.374081	0.721208	0.804953	-0.506683	-3.61226	0.0112006	0.0254419	-0.223418	-1.19112	0.278586
P62136;P62136-2;P62136-3;E9PMD7;F5H1L6;F5H037	P62136	PPP1CA	ENSG00000172531	5499	11q	FALSE		FALSE	0.617286	TRUE	FALSE	FALSE	FALSE	FALSE	-0.23674	-0.974995	0.367217	0.624849	-0.131734	-0.523419	0.619443	0.801745	0.0704265	0.31407	0.766149	0.816763	0.18296	0.823099	0.44193	0.610765	0.0779533	0.367378	0.725947	0.809193	0.38512	2.19528	0.0795657	0.117637	#N/A	#N/A	#N/A	#N/A	#N/A	#N/A	#N/A	#N/A	#N/A	#N/A	#N/A
P62191;P62191-2;G3V4X1	P62191	PSMC1	ENSG00000100764	5700	14q	FALSE		FALSE	0.592643	TRUE	FALSE	FALSE	FALSE	FALSE	0.311208	1.37944	0.261602	0.541429	#N/A	#N/A	#N/A	#N/A	#N/A	#N/A	#N/A	#N/A	#N/A	#N/A	#N/A	#N/A	#N/A	#N/A	#N/A	#N/A	#N/A	#N/A	#N/A	#N/A	#N/A	#N/A	#N/A	#N/A	#N/A	#N/A	#N/A	#N/A	#N/A	#N/A	#N/A
P62195-2;P62195;J3QLH6;J3KRP2;J3QSA9;J3QQM1;J3QRR3;J3QRW1;J3QSE0	P62195-2	PSMC5	ENSG00000087191	5705	17q	FALSE		FALSE	0.57368	TRUE	FALSE	FALSE	FALSE	FALSE	#N/A	#N/A	#N/A	#N/A	#N/A	#N/A	#N/A	#N/A	#N/A	#N/A	#N/A	#N/A	#N/A	#N/A	#N/A	#N/A	#N/A	#N/A	#N/A	#N/A	#N/A	#N/A	#N/A	#N/A	#N/A	#N/A	#N/A	#N/A	#N/A	#N/A	#N/A	#N/A	#N/A	#N/A	#N/A
P62241;Q5JR95	P62241	RPS8	ENSG00000142937	6202	1p	FALSE		FALSE	0.54019	TRUE	FALSE	FALSE	FALSE	FALSE	-0.51525	-2.78369	0.0318415	0.260554	-0.27555	-1.55043	0.172016	0.395226	-0.231358	-1.0474	0.335262	0.440767	-0.255285	-1.39613	0.212147	0.395899	-0.494985	-2.60484	0.040399	0.110911	-0.211093	-0.93805	0.384426	0.453602	-0.584181	-3.26965	0.0170416	0.0601001	-0.868073	-6.58248	0.000590032	0.00237812	-0.628373	-5.17977	0.0020548
P62249;M0R210;M0R3H0;M0R1M5;M0QX76;Q6IPX4	P62249	RPS16	ENSG00000105193	6217	19q	FALSE		FALSE	0.566429	TRUE	FALSE	FALSE	FALSE	FALSE	-0.152835	-1.11555	0.307289	0.575175	-0.0380799	-0.288502	0.78267	0.884849	0.108277	0.869318	0.418087	0.531312	-0.249356	-1.51325	0.180982	0.37556	-0.364112	-2.15676	0.074409	0.168644	-0.102999	-0.648252	0.540821	0.605691	-0.518026	-3.3529	0.015364	0.0574555	-0.779139	-4.7306	0.00322254	0.00938369	-0.664383	-4.13799	0.00609227
P62266;D6RD47;D6RDJ2;D6RIX0;D6R9I7	P62266	RPS23	ENSG00000186468	6228	5q	FALSE		FALSE	0.586095	TRUE	FALSE	FALSE	FALSE	FALSE	0.0241863	0.0950154	0.927396	0.961971	0.265677	1.09556	0.315289	0.555226	0.131873	0.572855	0.587552	0.682024	0.414289	2.16776	0.0732876	0.224204	0.172799	0.838074	0.434098	0.583062	0.280485	1.60057	0.16059	0.213871	0.00641108	0.0582364	0.955451	0.966667	-0.101275	-0.654787	0.536883	0.611602	0.140215	1.04701	0.335427
P62269;A0A0G2JQH2;Q5GGW2;J3JS69	P62269	RPS18	ENSG00000096150;ENSG00000223367;ENSG00000226225;ENSG00000231500;ENSG00000235650	6222	6p	FALSE		FALSE	0.526869	TRUE	FALSE	FALSE	FALSE	FALSE	-0.679904	-1.92696	0.102274	0.377159	-0.317589	-0.96871	0.370101	0.610776	-0.450043	-1.37012	0.219703	0.321164	-0.139908	-2.54179	0.0439746	0.17034	-0.502223	-3.54769	0.0121058	0.045716	-0.272362	-4.645	0.00352203	0.00824367	-0.382389	-3.77524	0.00923175	0.0394073	-0.61225	-3.73563	0.00967218	0.0225912	-0.249935	-2.51818	0.0453987
P62277;J3KMX5;E9PS50	P62277	RPS13	ENSG00000110700	6207	11p	FALSE		FALSE	0.576905	TRUE	FALSE	FALSE	FALSE	FALSE	0.403698	1.20986	0.271832	0.54684	0.348474	0.992566	0.359248	0.598746	0.902611	2.56531	0.0426032	0.0910713	-0.436798	-2.21761	0.0684231	0.2197	-0.381574	-2.3276	0.0588334	0.14193	0.117339	0.591618	0.575703	0.638102	-0.0588264	-0.378	0.718442	0.803258	-0.557739	-5.14386	0.00212797	0.00661592	-0.612964	-3.98341	0.00725491
P62280;M0QZC5;M0R1H5;M0R1H6	P62280	RPS11	ENSG00000142534	6205	19q	FALSE		FALSE	0.544726	TRUE	FALSE	FALSE	FALSE	FALSE	-0.958905	-3.16408	0.0194641	0.204373	-0.648642	-2.08012	0.0827214	0.265549	-0.621251	-2.03032	0.0886247	0.162446	-0.746212	-5.19115	0.00203221	0.0185863	-1.05647	-8.54934	0.000140501	0.00165458	-0.71882	-5.50447	0.00150857	0.00415341	-0.719476	-3.50758	0.0127087	0.0496024	-1.05713	-5.2665	0.00188956	0.00609267	-0.746867	-3.49431	0.0129155
P62304;A6NHK2	P62304	SNRPE	ENSG00000182004	6635	1q	FALSE		FALSE	0.551881	TRUE	FALSE	FALSE	FALSE	FALSE	0.915503	3.49728	0.0173349	0.193835	0.641465	1.8505	0.137909	0.35475	2.24981	#N/A	#N/A	#N/A	0.513054	1.9012	0.130058	0.311148	0.787092	3.98195	0.0105103	0.0407798	2.1214	#N/A	#N/A	#N/A	#N/A	#N/A	#N/A	#N/A	#N/A	#N/A	#N/A	#N/A	#N/A	#N/A	#N/A
P62306;A0A0B4J254;F8W0W6	P62306	SNRPF	ENSG00000139343	6636	12q	FALSE		FALSE	0.623698	TRUE	FALSE	FALSE	FALSE	FALSE	0.223573	1.19399	0.277542	0.547529	-0.0596028	-0.308725	0.767969	0.878698	0.279456	1.62701	0.154859	0.247474	-0.487703	-1.89436	0.107004	0.277957	-0.204527	-0.808018	0.44992	0.593046	-0.148644	-0.614516	0.561439	0.62471	#N/A	#N/A	#N/A	#N/A	#N/A	#N/A	#N/A	#N/A	#N/A	#N/A	#N/A
P62314;J3QLI9;J3QLR7	P62314	SNRPD1	ENSG00000167088	6632	18q	FALSE		FALSE	0.57227	TRUE	FALSE	FALSE	FALSE	FALSE	0.122424	0.369598	0.724376	0.849417	-0.380777	-1.09996	0.313511	0.555226	-0.0842325	-0.191704	0.855516	0.89693	0.127196	0.705832	0.506759	0.654316	0.630397	4.2162	0.0055847	0.0256323	0.42374	1.593	0.172039	0.227007	-0.367516	-1.24891	0.266981	0.419356	-0.16086	-0.876676	0.414381	0.502579	-0.664061	-3.17347	0.0192341
P62316;P62316-2;K7ERG4;K7EJB5	P62316	SNRPD2	ENSG00000125743	6633	19q	FALSE		FALSE	0.579714	TRUE	FALSE	FALSE	FALSE	FALSE	#N/A	#N/A	#N/A	#N/A	#N/A	#N/A	#N/A	#N/A	#N/A	#N/A	#N/A	#N/A	-0.465576	-4.41301	0.00450474	0.0335183	-0.146085	-0.863705	0.420931	0.571414	0.18848	1.25363	0.265401	0.32617	0.191726	0.579777	0.593154	0.711342	-0.142839	-0.465904	0.660875	0.725717	-0.46233	-1.75338	0.139911
P62318;P62318-2;H3BT13	P62318	SNRPD3	ENSG00000100028	6634	22q	FALSE		FALSE	0.560333	TRUE	FALSE	FALSE	FALSE	FALSE	-0.0824471	-0.27374	0.795233	0.89336	0.0453006	0.128253	0.902948	0.954626	-0.0540958	-0.152825	0.885935	0.920612	0.502481	2.02513	0.0892642	0.250396	0.374733	1.94168	0.100208	0.207128	0.403085	1.81838	0.128677	0.176571	0.365029	2.49515	0.0548144	0.13684	0.336678	2.54977	0.043504	0.07793	0.464426	2.27285	0.0634195
P62424;Q5T8U3;Q5T8U2	P62424	RPL7A	ENSG00000148303;ENSG00000280858	6130	9q	FALSE		FALSE	0.66846	TRUE	FALSE	FALSE	FALSE	FALSE	-0.444763	-1.84642	0.114357	0.393494	-0.172984	-0.764093	0.473779	0.699624	-0.100909	-0.441231	0.674501	0.745852	0.104913	1.19664	0.276582	0.458213	-0.166865	-1.38784	0.214528	0.352946	0.176989	1.89354	0.107126	0.15185	-0.135839	-1.1475	0.294861	0.448823	-0.479693	-3.41483	0.0142339	0.0306469	-0.207915	-1.82611	0.117621
P62701;C9JEH7;Q8TD47;P22090	P62701	RPS4X	ENSG00000129824;ENSG00000198034;ENSG00000280969	6192;6191;140032	Yp	FALSE		FALSE	0.608929	TRUE	FALSE	FALSE	FALSE	FALSE	-0.705386	-2.58265	0.041621	0.29258	-0.263483	-0.856794	0.424451	0.657541	-0.494227	-1.83486	0.116203	0.196377	-0.22914	-1.37035	0.219634	0.405001	-0.671043	-7.50855	0.000288754	0.00272036	-0.459884	-5.96608	0.000993641	0.00295775	-0.360174	-3.98694	0.00722575	0.0334776	-0.571333	-5.65529	0.00131261	0.00466222	-0.12943	-0.745044	0.484396
P62750;H7BY10;K7EJV9;K7ERT8;A8MUS3;K7EMA7	P62750	RPL23A	ENSG00000198242	6147	17q	FALSE		FALSE	0.570405	TRUE	FALSE	FALSE	FALSE	FALSE	-0.0712933	-0.354045	0.735415	0.853505	0.201799	0.871884	0.416791	0.65516	0.345558	1.85998	0.112227	0.19044	0.0435607	0.237215	0.820382	0.890353	-0.229532	-1.59533	0.16175	0.290113	0.18732	1.54666	0.172906	0.227801	0.247118	1.86843	0.11092	0.224629	-0.169734	-1.10663	0.310837	0.401295	0.103359	0.540664	0.60821
P62753;A2A3R5;A2A3R7	P62753	RPS6	ENSG00000137154	6194	9p	FALSE		FALSE	0.589127	TRUE	FALSE	FALSE	FALSE	FALSE	-0.408118	-1.33289	0.230945	0.523675	-0.22659	-0.686466	0.518054	0.733095	-0.186952	-0.549635	0.602411	0.694376	-0.132972	-0.552456	0.600595	0.728346	-0.3145	-1.52143	0.178973	0.30923	-0.0933334	-0.367011	0.726207	0.772045	-0.0242143	-0.130087	0.900749	0.93157	-0.24538	-2.17686	0.0723744	0.118392	-0.0638529	-0.382218	0.715471
P62805	P62805	HIST1H4A	ENSG00000158406;ENSG00000197061;ENSG00000197238;ENSG00000197837;ENSG00000270276;ENSG00000270882;ENSG00000273542;ENSG00000274618;ENSG00000275126;ENSG00000276180;ENSG00000276966;ENSG00000277157;ENSG00000278637;ENSG00000278705	8365;8364;8363;121504;554313;8370;8362;8361;8368;8294;8367;8360;8359;8366	6p	FALSE		FALSE	0.575714	TRUE	FALSE	FALSE	FALSE	FALSE	0.126325	0.386322	0.712587	0.843266	-0.611988	-2.71286	0.0349729	0.160531	-0.332659	-1.46884	0.192263	0.291942	-0.128035	-1.00644	0.353051	0.534447	0.610278	2.27091	0.0635881	0.148983	0.151293	1.17475	0.284602	0.346569	-0.274774	-1.39088	0.213653	0.348335	0.184211	0.598727	0.571251	0.645465	-0.554102	-2.81938	0.0303787
P62829;J3KT29;C9JD32;J3KTJ3;B9ZVP7;J3QQT9	P62829	RPL23	ENSG00000125691	9349	17q	FALSE		FALSE	0.567167	TRUE	FALSE	FALSE	FALSE	FALSE	0.0135647	0.0347758	0.973387	0.985907	0.146164	0.371903	0.722746	0.85915	-0.0170966	-0.043911	0.9664	0.978228	-0.0600742	-0.918893	0.393592	0.571196	-0.192674	-4.35198	0.00481219	0.0227879	-0.223335	-5.96477	0.000994781	0.00295775	-0.133832	-2.03378	0.0882003	0.195586	-0.103171	-1.47562	0.190498	0.272553	0.029429	0.346766	0.740605
P62851	P62851	RPS25	ENSG00000118181;ENSG00000280831	6230	11q	FALSE		FALSE	0.57619	TRUE	FALSE	FALSE	FALSE	FALSE	0.184873	0.672635	0.526222	0.729592	-0.0468819	-0.18559	0.858882	0.93212	-0.22539	-0.724812	0.495849	0.603674	-0.304708	-2.21616	0.0685592	0.2197	-0.0729524	-0.416806	0.691321	0.788194	-0.483216	-2.12332	0.0779257	0.116598	-0.953368	-2.13921	0.0762332	0.172867	-0.543104	-1.28924	0.244783	0.335687	-0.774859	-1.90337	0.105675
P62854;Q5JNZ5	P62854	RPS26	ENSG00000197728	6231	12q	FALSE		FALSE	0.612214	TRUE	FALSE	FALSE	FALSE	FALSE	-1.25178	-2.01095	0.0910349	0.364142	-0.681189	-0.70511	0.519635	0.733095	-1.16355	-1.9102	0.10468	0.182524	0.83921	1.69953	0.164446	0.361863	0.268619	0.943523	0.381838	0.532313	0.356849	1.40398	0.209911	0.269125	0.198282	1.03259	0.341609	0.494374	0.110051	0.476579	0.650522	0.717855	0.680642	1.59792	0.185302
P62857	P62857	RPS28	ENSG00000233927	6234	19p	FALSE		FALSE	0.507429	TRUE	FALSE	FALSE	FALSE	FALSE	#N/A	#N/A	#N/A	#N/A	#N/A	#N/A	#N/A	#N/A	#N/A	#N/A	#N/A	#N/A	-0.411425	-1.6647	0.156855	0.351322	-0.524151	-1.57556	0.175947	0.306265	1.67383	12.027	7.0126e-05	0.000404283	#N/A	#N/A	#N/A	#N/A	#N/A	#N/A	#N/A	#N/A	#N/A	#N/A	#N/A
P62879;C9JIS1;C9JXA5;E7EP32;Q9HAV0;C9JZN1;P62879-2;C9JD14;H7C5J5	P62879	GNB2	ENSG00000114450;ENSG00000172354	59345;2783	3q	FALSE		FALSE	0.593408	TRUE	FALSE	FALSE	FALSE	FALSE	#N/A	#N/A	#N/A	#N/A	#N/A	#N/A	#N/A	#N/A	#N/A	#N/A	#N/A	#N/A	1.45905	11.3613	9.24212e-05	0.00165181	-0.260465	-2.05969	0.108491	0.216257	1.45905	11.3613	9.24212e-05	0.000490061	2.34744	15.6078	4.38026e-06	8.05968e-05	0.62793	3.86678	0.0117986	0.0263476	2.34744	15.6078	4.38026e-06
P62888;E5RI99;A0A0C4DH44;A0A0B4J213;E5RJH3	P62888	RPL30	ENSG00000156482	6156	8q	FALSE		FALSE	0.564276	TRUE	FALSE	FALSE	FALSE	FALSE	0.135294	0.56312	0.593756	0.778118	0.212733	0.814802	0.446313	0.679193	0.437903	1.46524	0.193206	0.292833	0.27289	2.06386	0.0846031	0.241877	0.195451	2.32927	0.0586997	0.14193	0.498061	2.53388	0.0444462	0.071631	0.140923	0.504904	0.63163	0.744006	-0.161686	-0.75136	0.480857	0.563558	-0.0842469	-0.353651	0.735695
P62899;H7C2W9;C9JU56;B7Z4E3;B7Z4C8;P62899-3;P62899-2;B8ZZK4	P62899	RPL31	ENSG00000071082	6160	2q	FALSE		FALSE	0.508581	TRUE	FALSE	FALSE	FALSE	FALSE	-0.565129	-2.07428	0.083392	0.355633	-0.297056	-1.1177	0.306439	0.548471	-0.121109	-0.461481	0.660711	0.733826	-0.159201	-1.37586	0.218015	0.404688	-0.427274	-3.27899	0.0168438	0.058431	0.0167459	0.155308	0.881672	0.904846	-0.255318	-1.93499	0.101141	0.21248	-0.699338	-4.63513	0.00355855	0.00995107	-0.431265	-3.11456	0.0207279
P62906	P62906	RPL10A	ENSG00000198755	4736	6p	FALSE		FALSE	0.601	TRUE	FALSE	FALSE	FALSE	FALSE	-0.379398	-2.00221	0.0921438	0.364142	-0.0938744	-0.463045	0.659651	0.823339	0.128955	0.503467	0.632581	0.716299	0.346309	1.88956	0.107717	0.278164	0.0607857	0.360726	0.730664	0.811345	0.569139	2.36131	0.0561831	0.0877478	0.161973	0.807197	0.450358	0.593385	-0.346381	-3.36971	0.0150479	0.0315767	-0.060857	-0.484758	0.645036
P62913;Q5VVC8	P62913	RPL11	ENSG00000142676	6135	1p	FALSE		FALSE	0.613857	TRUE	FALSE	FALSE	FALSE	FALSE	0.104684	0.424612	0.685924	0.831451	0.274368	1.04861	0.33475	0.572688	0.4432	1.76227	0.128492	0.21247	0.0422418	0.306906	0.769287	0.856064	-0.127442	-1.2007	0.275116	0.424533	0.211074	1.80117	0.121755	0.16951	0.0721732	0.408481	0.697099	0.788984	-0.266343	-1.57078	0.16729	0.244104	-0.096659	-0.506426	0.630623
P62917;E9PKZ0;E9PKU4;G3V1A1;E9PP36	P62917	RPL8	ENSG00000161016	6132	8q	FALSE		FALSE	0.623238	TRUE	FALSE	FALSE	FALSE	FALSE	-0.92649	-2.70517	0.035332	0.268189	-0.429172	-1.25279	0.256895	0.500678	-0.793569	-2.25498	0.064995	0.127663	0.147815	1.55959	0.169873	0.366988	-0.349503	-3.6996	0.0100932	0.0399707	-0.216582	-1.74113	0.132304	0.180971	0.251458	1.78522	0.124474	0.24365	0.118537	1.02818	0.343518	0.435827	0.615855	5.33021	0.00177778
P62937;F8WE65;C9J5S7;P62937-2;E5RIZ5;P0DN26;A0A0H2UH34;A0A0B4J2A2;A0A075B767;A0A075B759;Q9Y536;F5H284;P0DN37	P62937	PPIA	ENSG00000196262;ENSG00000256374;ENSG00000263464;ENSG00000270339;ENSG00000271567;ENSG00000275974;ENSG00000279782	5478;105371242;730262;728945	7p	FALSE		FALSE	0.583698	TRUE	FALSE	FALSE	FALSE	FALSE	-0.0527704	-0.155592	0.881457	0.937368	0.115175	0.358516	0.732234	0.859691	-1.38422	-3.62354	0.0110502	0.0320222	0.416329	1.97471	0.0957229	0.261577	0.248383	1.04706	0.335407	0.482638	-1.08307	-3.66828	0.0104757	0.020639	-1.32024	-3.48738	0.0175197	0.0606594	0.0112141	0.0354517	0.973091	0.979016	0.17916	0.619988	0.562425
P62995;P62995-3;H7BXF3;H7C2L4;P62995-2	P62995	TRA2B	ENSG00000136527	6434	3q	FALSE		FALSE	0.555048	TRUE	FALSE	FALSE	FALSE	FALSE	0.159679	0.349377	0.738742	0.85503	-0.509077	-1.12517	0.303502	0.548263	0.581946	1.33312	0.230874	0.332184	-0.560508	-2.86244	0.0287099	0.129268	0.108248	0.524933	0.618452	0.737037	0.530514	3.41066	0.014307	0.0268922	#N/A	#N/A	#N/A	#N/A	#N/A	#N/A	#N/A	#N/A	#N/A	#N/A	#N/A
P63104;E7EX29;E7ESK7;B0AZS6;P63104-2;E5RIR4;E9PD24;E7EVZ2;B7Z2E6;H0YB80;E5RGE1;Q04917;A2IDB2;F8WEB6;A2IDB1;K7EIT4	P63104	YWHAZ	ENSG00000108953;ENSG00000128245;ENSG00000164924	7531;7533;7534	17p	FALSE		FALSE	0.548605	TRUE	FALSE	FALSE	FALSE	FALSE	-0.283987	-1.11554	0.307294	0.575175	-0.183864	-0.880115	0.412657	0.65516	-0.189978	-1.08318	0.320326	0.426584	0.0198882	0.0698301	0.946598	0.971443	-0.0802341	-0.250878	0.810279	0.872683	0.0137747	0.0527328	0.959657	0.969818	-0.635814	-2.84083	0.0362113	0.101392	-0.729823	-2.33423	0.0668584	0.112065	-0.6297	-2.41254	0.0606732
P63167;F8VXL2;F8VRV5;F8VXI7	P63167	DYNLL1	ENSG00000088986	8655	12q	FALSE		FALSE	0.523548	TRUE	FALSE	FALSE	FALSE	FALSE	0.470423	1.27403	0.249775	0.53853	-0.313569	#N/A	#N/A	#N/A	2.28334	7.08066	0.000397935	0.00270661	0.23185	#N/A	#N/A	#N/A	1.01584	4.61132	0.00364842	0.0184482	2.82876	22.2377	5.40767e-07	2.11145e-05	2.82086	13.0275	1.26039e-05	0.000184476	1.00795	3.58082	0.0116316	0.0260628	0.223953	#N/A	#N/A
P63173;J3KT73;J3QL01;J3KSP2	P63173	RPL38	ENSG00000172809	6169	17q	FALSE		FALSE	0.468333	TRUE	FALSE	FALSE	FALSE	FALSE	0.416449	1.00104	0.355454	0.621097	0.304407	0.767676	0.4718	0.698963	-0.139592	-0.384809	0.713649	0.77587	0.0565386	0.322067	0.758327	0.850334	0.168581	0.780506	0.464762	0.606437	-0.38746	-5.38656	0.00168516	0.00454136	0.097066	0.565491	0.592241	0.711342	0.653107	2.45209	0.0496495	0.0870512	0.541065	2.30487	0.0606938
P63241;P63241-2;I3L397;I3L504;Q6IS14;F8WCJ1;C9J7B5;C9J4W5;Q9GZV4	P63241	EIF5A	ENSG00000132507;ENSG00000163577;ENSG00000253626	1984;56648;143244	17p	FALSE		FALSE	0.592083	FALSE	FALSE	FALSE	FALSE	FALSE	1.48135	1.57336	0.176446	0.461764	0.591007	0.678882	0.534462	0.740839	-0.654883	-0.92821	0.395899	0.510481	1.48547	#N/A	#N/A	#N/A	2.37581	#N/A	#N/A	#N/A	0.239578	#N/A	#N/A	#N/A	#N/A	#N/A	#N/A	#N/A	#N/A	#N/A	#N/A	#N/A	#N/A	#N/A	#N/A
P63244;J3KPE3;H0Y8W2;D6RHH4;H0YAF8;D6R9L0;D6RAC2;H0YAM7;D6R9Z1;D6RFX4;D6REE5;D6RFZ9;H0Y8R5;D6RBD0;E9PD14;D6RAU2;D6RF23;H0Y9P0;D6R909;D6RHJ5;D6RGK8	P63244	GNB2L1	ENSG00000204628	10399	5q	FALSE		FALSE	0.56753	TRUE	FALSE	FALSE	FALSE	FALSE	-1.40044	#N/A	#N/A	#N/A	-1.51931	#N/A	#N/A	#N/A	-2.88761	#N/A	#N/A	#N/A	0.274243	0.612502	0.583508	0.714557	0.393116	0.842115	0.447128	0.590235	-1.09406	-4.93555	0.00784165	0.0161534	#N/A	#N/A	#N/A	#N/A	#N/A	#N/A	#N/A	#N/A	#N/A	#N/A	#N/A
P63261;I3L3I0;I3L1U9;I3L4N8;K7EM38;I3L3R2;J3KT65	P63261	ACTG1	ENSG00000184009	71	17q	FALSE		FALSE	0.609728	TRUE	FALSE	FALSE	FALSE	FALSE	0.483521	4.31957	0.00498506	0.0975486	0.711763	6.34081	0.000720424	0.011418	0.00318168	0.0273593	0.97906	0.982646	0.364035	4.26036	0.00531915	0.0382804	0.135792	1.59692	0.161398	0.290063	-0.344547	-3.79914	0.0089768	0.0180587	0.68655	6.42168	0.000673421	0.00433683	1.16689	11.4225	2.70053e-05	0.000244527	1.39513	13.6109	9.76395e-06
P67809;H0Y449;C9J5V9;Q9Y2T7	P67809	YBX1	ENSG00000006047;ENSG00000065978	51087;4904	17p	FALSE		FALSE	0.600635	TRUE	FALSE	FALSE	FALSE	FALSE	0.01572	0.0571236	0.956302	0.972108	0.753634	3.18996	0.0188373	0.108379	0.619992	3.19607	0.0186924	0.0467595	0.0902706	0.450143	0.668414	0.785633	-0.647644	-2.64111	0.0384832	0.106633	-0.0433712	-0.292205	0.779971	0.816072	0.574622	3.41734	0.01419	0.0543948	-0.0296501	-0.115087	0.912131	0.928996	0.708264	3.28596	0.0166978
P68104;Q5VTE0;A0A087WVQ9;P68104-2;A0A087WV01;Q5JR01;A6PW80	P68104	EEF1A1	ENSG00000156508	1915	6q	FALSE		FALSE	0.616635	TRUE	FALSE	FALSE	FALSE	FALSE	0.33016	3.46647	0.0133612	0.176963	0.905604	6.34911	0.000715428	0.011418	-0.188333	-1.42875	0.203001	0.302663	0.448504	2.73687	0.0338759	0.145799	-0.126941	-1.01694	0.34842	0.497043	-0.645434	-4.17621	0.00583804	0.0124439	0.017089	0.0914076	0.930144	0.953315	0.535582	3.28093	0.0168031	0.0347089	1.11103	5.70538	0.00125407
P68363;P68363-2;C9JDS9	P68363	TUBA1B	ENSG00000123416;ENSG00000127824	10376;7277	12q	FALSE		FALSE	0.607905	FALSE	FALSE	FALSE	FALSE	FALSE	0.956109	3.68621	0.0102548	0.154902	0.88445	3.85326	0.00842799	0.0637794	0.39347	1.76185	0.128566	0.21247	0.757508	8.00222	0.000203152	0.00277247	0.829166	5.40305	0.00165911	0.0105312	0.266527	3.39836	0.0145252	0.0271833	0.801686	6.6216	0.000571576	0.00383432	1.36433	7.61989	0.000266295	0.00138599	1.29267	9.78052	6.57243e-05
P68371;M0R2D3;M0R2T4;A0A075B724	P68371	TUBB4B	ENSG00000104833;ENSG00000188229;ENSG00000261456	10382;10383;347688	19p	FALSE		FALSE	0.589929	TRUE	FALSE	FALSE	FALSE	FALSE	0.577719	1.98681	0.0941306	0.364142	0.61187	2.35937	0.0563323	0.207709	0.121159	0.465284	0.658136	0.731954	0.413177	4.03957	0.00680603	0.0470527	0.379026	2.27498	0.0632338	0.148778	-0.0775346	-0.738818	0.487901	0.558065	0.413454	4.7507	0.00315646	0.0169397	0.870014	5.57901	0.00140783	0.00482165	0.904165	10.7894	3.74966e-05
P68431;Q16695	P68431	HIST1H3A	ENSG00000168148;ENSG00000197153;ENSG00000197409;ENSG00000273983;ENSG00000274267;ENSG00000274750;ENSG00000275379;ENSG00000275714;ENSG00000277775;ENSG00000278272;ENSG00000278828	8290;8356;8351;8355;8353;8354;8350;8968;8357	1q	FALSE		FALSE	0.6	TRUE	FALSE	FALSE	FALSE	FALSE	1.67633	#N/A	#N/A	#N/A	1.17496	2.57028	0.0423193	0.179536	1.3187	1.96052	0.121483	0.203212	1.20519	2.0708	0.0837944	0.241218	1.70656	#N/A	#N/A	#N/A	1.34892	1.56351	0.192975	0.249271	-0.643567	-0.749753	0.495093	0.632618	-0.285933	#N/A	#N/A	#N/A	-0.787299	-1.35951	0.222855
P78316;E9PFK5;P78316-2	P78316	NOP14	ENSG00000087269	8602	4p	FALSE		FALSE	0.679952	FALSE	FALSE	FALSE	FALSE	FALSE	-0.385083	-1.36339	0.221699	0.514509	-0.661473	-1.51634	0.18022	0.401551	1.07127	2.71512	0.034868	0.0773487	-0.61179	-1.69246	0.141505	0.331107	-0.3354	-2.36296	0.0560571	0.138212	1.12096	3.61696	0.0111376	0.0217437	#N/A	#N/A	#N/A	#N/A	#N/A	#N/A	#N/A	#N/A	#N/A	#N/A	#N/A
P78347-2;P78347-4;P78347-3;P78347;P78347-5;C9J6M0;A0A087WW90;A0A0D9SF80;A0A0A0MSY2;Q86UP8-3;Q86UP8;Q6EKJ0	P78347-2	GTF2I	ENSG00000174428;ENSG00000196275;ENSG00000263001	389524;84163;2969	7q	FALSE		FALSE	0.614633	TRUE	FALSE	FALSE	FALSE	FALSE	-0.0709418	-0.238505	0.820956	0.902097	-0.388552	-1.41975	0.21491	0.457023	1.61512	7.79802	0.000555586	0.00346399	0.136397	0.548687	0.603023	0.729276	0.454007	1.69798	0.14043	0.260998	2.14007	10.8451	3.64028e-05	0.000254227	#N/A	#N/A	#N/A	#N/A	#N/A	#N/A	#N/A	#N/A	#N/A	#N/A	#N/A
P78371;F8VQ14;F5GWF6;P78371-2	P78371	CCT2	ENSG00000166226	10576	12q	FALSE		FALSE	0.631762	TRUE	FALSE	FALSE	FALSE	FALSE	0.796756	2.33758	0.0580359	0.319998	1.08883	3.36742	0.0150906	0.0925261	0.143915	0.474521	0.651906	0.729957	0.4644	2.03891	0.0875764	0.247241	0.172328	0.683835	0.519602	0.658702	-0.480514	-2.42356	0.0516123	0.0814982	0.0662191	0.280384	0.7886	0.851848	0.71906	2.5427	0.0439209	0.0782526	1.01113	3.86768	0.00828814
P78527;P78527-2;F5GX40;H0YG84	P78527	PRKDC	ENSG00000253729	5591	8q	FALSE		FALSE	0.631238	TRUE	FALSE	FALSE	FALSE	FALSE	0.0714732	0.361435	0.73016	0.852415	-0.929714	-4.32223	0.00497061	0.0439507	-0.128689	-0.813074	0.44723	0.563661	-0.225618	-1.26143	0.253979	0.438143	0.775569	4.9222	0.00265093	0.0146456	0.575406	5.54364	0.00145464	0.00405695	-0.35397	-3.92138	0.00778961	0.0348422	-0.153808	-1.03226	0.341753	0.434421	-1.15499	-6.74004	0.000519619
P78549-3;P78549-2;P78549;H3BUV2;H3BRL9;H3BPD5	P78549-3	NTHL1	ENSG00000065057	4913	16p	TRUE	unknown	FALSE	0.639714	FALSE	FALSE	FALSE	FALSE	FALSE	#N/A	#N/A	#N/A	#N/A	#N/A	#N/A	#N/A	#N/A	#N/A	#N/A	#N/A	#N/A	#N/A	#N/A	#N/A	#N/A	#N/A	#N/A	#N/A	#N/A	#N/A	#N/A	#N/A	#N/A	#N/A	#N/A	#N/A	#N/A	#N/A	#N/A	#N/A	#N/A	#N/A	#N/A	#N/A
P81605;P81605-2	P81605	DCD	ENSG00000161634	117159	12q	FALSE		FALSE	0.665048	FALSE	FALSE	FALSE	FALSE	FALSE	-0.465517	#N/A	#N/A	#N/A	-1.48363	#N/A	#N/A	#N/A	-1.8434	#N/A	#N/A	#N/A	-1.63163	-4.10405	0.0093179	0.0601553	-0.613517	-1.80077	0.121823	0.236	-1.9914	-4.12877	0.00615547	0.0129804	-1.12643	-2.31686	0.0597052	0.145538	0.251461	0.726462	0.494908	0.576915	-0.766651	-1.89719	0.116283
Q5JSL0;Q5JSK6;P82970;Q5JSK9;Q5JSK8;Q5JSK7	Q5JSL0	HMGN5	ENSG00000198157	79366	Xq	FALSE		FALSE	0.478905	FALSE	FALSE	FALSE	FALSE	FALSE	#N/A	#N/A	#N/A	#N/A	#N/A	#N/A	#N/A	#N/A	#N/A	#N/A	#N/A	#N/A	#N/A	#N/A	#N/A	#N/A	#N/A	#N/A	#N/A	#N/A	#N/A	#N/A	#N/A	#N/A	#N/A	#N/A	#N/A	#N/A	#N/A	#N/A	#N/A	#N/A	#N/A	#N/A	#N/A
P82979;F8VZQ9;H0YHG0;F8VS12	P82979	SARNP	ENSG00000205323;ENSG00000257390	84324	12q	FALSE		FALSE	0.516603	TRUE	FALSE	FALSE	FALSE	FALSE	#N/A	#N/A	#N/A	#N/A	#N/A	#N/A	#N/A	#N/A	#N/A	#N/A	#N/A	#N/A	1.15317	#N/A	#N/A	#N/A	0.726657	1.17522	0.32469	0.473794	-0.072093	-0.101481	0.925571	0.942021	0.401051	0.946931	0.397293	0.545971	1.1998	3.85676	0.0181974	0.0370106	1.62632	#N/A	#N/A
P84090;G3V279	P84090	ERH	ENSG00000100632	2079	14q	FALSE		FALSE	0.57719	TRUE	FALSE	FALSE	FALSE	FALSE	-0.7429	-1.63749	0.152643	0.439742	-1.4475	-3.14157	0.020028	0.11196	-0.618626	-1.36001	0.222706	0.324402	-0.754584	-3.39664	0.014556	0.0846371	-0.0499789	-0.241351	0.81732	0.8771	0.0742948	0.354351	0.735197	0.779025	-0.855737	-1.85959	0.112287	0.226687	-0.98001	-2.13509	0.0766688	0.124823	-1.68462	-3.61507	0.011163
P84103;P84103-2;A0A087X2D0	P84103	SRSF3	ENSG00000112081	6428	6p	FALSE		FALSE	0.561381	TRUE	FALSE	FALSE	FALSE	FALSE	-0.0706838	-0.225669	0.828949	0.908047	-0.0309472	-0.126479	0.903485	0.954626	0.50284	2.22132	0.0680745	0.132761	-0.120338	-0.55582	0.598432	0.726727	-0.160074	-0.548696	0.603017	0.727359	0.413449	2.11407	0.0789277	0.116895	-0.81953	-3.85991	0.00836318	0.0363911	-1.39305	-4.59423	0.00371449	0.0101458	-1.35332	-5.83969	0.00111128
P85037;P85037-2;U3KQ26	P85037	FOXK1	ENSG00000164916	221937	7p	FALSE		FALSE	0.665571	TRUE	FALSE	FALSE	FALSE	FALSE	-0.464531	-1.95027	0.0990217	0.369592	0.549209	5.8553	0.00109592	0.014848	0.487419	3.61355	0.0111833	0.0322942	0.191527	1.11941	0.305764	0.486342	-0.822213	-2.95903	0.0253147	0.0775912	0.129737	0.659742	0.533909	0.599026	-0.803476	-2.53825	0.0441854	0.1166	-1.75543	-4.7128	0.00328235	0.00945909	-0.741685	-2.46129	0.0490336
Q00059;Q00059-2;H7BYN3	Q00059	TFAM	ENSG00000108064	7019	10q	TRUE	Matrix	TRUE	0.579381	FALSE	FALSE	FALSE	FALSE	FALSE	-0.459156	-2.04471	0.0868758	0.357895	-0.257349	-1.11869	0.306051	0.548471	0.359145	1.54251	0.17389	0.269273	-0.0812539	-0.708529	0.505199	0.654316	-0.283061	-2.74201	0.0336459	0.0990562	0.535241	4.45402	0.00431054	0.00977204	-0.343746	-2.76755	0.0325277	0.0947866	-1.16205	-10.7695	3.7897e-05	0.000304558	-0.960241	-8.0759	0.000193071
Q00325-2;Q00325;F8VVM2;F8VWQ0;F8VZL5;F8VWR4	Q00325-2	SLC25A3	ENSG00000075415	5250	12q	TRUE	MIM	TRUE	0.681752	TRUE	FALSE	FALSE	FALSE	FALSE	0.576186	2.98568	0.0244562	0.230483	0.0044473	0.0511101	0.960897	0.989989	0.797635	12.471	1.62453e-05	0.000361347	0.727615	5.11736	0.00218389	0.0193682	1.29935	5.81742	0.00113361	0.00757153	1.5208	11.7556	2.28746e-05	0.00019077	1.06838	14.5821	6.52604e-06	0.000110599	0.846931	4.31526	0.00500855	0.012832	0.275192	2.92549	0.0264418
Q00796;H0YLA4;H0YKB3;Q00796-2	Q00796	SORD	ENSG00000140263	6652	15q	FALSE		FALSE	0.642095	FALSE	FALSE	FALSE	FALSE	FALSE	#N/A	#N/A	#N/A	#N/A	#N/A	#N/A	#N/A	#N/A	#N/A	#N/A	#N/A	#N/A	#N/A	#N/A	#N/A	#N/A	#N/A	#N/A	#N/A	#N/A	#N/A	#N/A	#N/A	#N/A	#N/A	#N/A	#N/A	#N/A	#N/A	#N/A	#N/A	#N/A	#N/A	#N/A	#N/A
Q00839;A0A1W2PPS1;Q00839-2;Q5RI18;A0A1W2PP35;A0A1X7SBS1;A0A1W2PQL0;A0A1W2PP34;A0A1W2PPL4;A0A1W2PPH7;A0A1W2PQ74;A0A1W2PRZ7;A0A1W2PQD4;A0A1W2PRI6;A0A1W2PPE9;A0A1W2PP22	Q00839	HNRNPU	ENSG00000153187	3192	1q	FALSE		FALSE	0.595289	TRUE	FALSE	FALSE	FALSE	FALSE	-0.320022	-1.97653	0.0954818	0.364142	-1.33063	-3.46517	0.0133825	0.0858115	-1.178	-6.86233	0.000471575	0.00307085	-0.884716	-2.41718	0.0520623	0.190461	0.125894	1.11618	0.30704	0.457239	-0.732081	-5.7923	0.00115943	0.00334212	-0.644142	-5.42809	0.0016204	0.0094867	0.213833	2.05479	0.0856724	0.136457	-0.796778	-2.19246	0.0708344
Q01082;A0A087WUZ3;Q01082-3;Q01082-2;F8W6C1;A4QPE4;E9PJZ2	Q01082	SPTBN1	ENSG00000115306;ENSG00000173898	6711;6712	2p	FALSE		FALSE	0.600057	FALSE	FALSE	FALSE	FALSE	FALSE	-1.57632	-2.66956	0.0443719	0.296374	0.327213	0.507903	0.638248	0.80776	0.374319	0.587059	0.58267	0.679231	0.439567	0.746997	0.488682	0.643332	-1.46396	-2.72389	0.0344644	0.10105	0.486673	0.846924	0.429518	0.497245	0.390938	0.571775	0.588239	0.708086	-1.5597	-2.38928	0.0540792	0.0933325	0.343833	0.468567	0.659096
Q01167;Q01167-2;E9PPI7;Q01167-3;E9PM37;I3L4U8	Q01167	FOXK2	ENSG00000141568	3607	17q	FALSE		FALSE	0.610746	TRUE	FALSE	FALSE	FALSE	FALSE	-0.684123	-3.27938	0.0168356	0.193273	0.313239	1.87952	0.109228	0.306861	2.4356	12.8268	1.37955e-05	0.00034405	0.594347	3.43655	0.0138594	0.0824892	-0.403015	-1.88614	0.10823	0.216217	2.71671	13.9014	8.63137e-06	9.38525e-05	#N/A	#N/A	#N/A	#N/A	#N/A	#N/A	#N/A	#N/A	#N/A	#N/A	#N/A
Q01196;Q01196-9;Q01196-10;Q01196-8;Q01196-2;Q01196-7;Q01196-4;Q01196-11;A8MZI9;H9KVB1;Q01196-3;C9JWM1;Q01196-6;Q01196-5	Q01196	RUNX1	ENSG00000159216	100506403;861	21q	FALSE		FALSE	0.650857	TRUE	FALSE	FALSE	FALSE	FALSE	#N/A	#N/A	#N/A	#N/A	#N/A	#N/A	#N/A	#N/A	#N/A	#N/A	#N/A	#N/A	#N/A	#N/A	#N/A	#N/A	#N/A	#N/A	#N/A	#N/A	#N/A	#N/A	#N/A	#N/A	#N/A	#N/A	#N/A	#N/A	#N/A	#N/A	#N/A	#N/A	#N/A	#N/A	#N/A
Q01469;I6L8B7;A8MUU1	Q01469	FABP5	ENSG00000164687	2171	8q	FALSE		FALSE	0.549095	FALSE	FALSE	FALSE	FALSE	FALSE	#N/A	#N/A	#N/A	#N/A	#N/A	#N/A	#N/A	#N/A	#N/A	#N/A	#N/A	#N/A	0.951252	#N/A	#N/A	#N/A	1.09004	#N/A	#N/A	#N/A	0.00878897	#N/A	#N/A	#N/A	-0.429503	#N/A	#N/A	#N/A	0.651744	1.0161	0.367045	0.455932	0.512959	0.842213	0.488328
Q01658	Q01658	DR1	ENSG00000117505	1810	1p	FALSE		FALSE	0.598381	TRUE	FALSE	FALSE	FALSE	FALSE	0.061199	0.186806	0.859156	0.928205	0.916946	1.9787	0.118978	0.324873	3.12467	10.1912	0.000156098	0.00147665	#N/A	#N/A	#N/A	#N/A	#N/A	#N/A	#N/A	#N/A	#N/A	#N/A	#N/A	#N/A	2.9753	19.6962	1.11049e-06	3.40549e-05	-0.0881696	-0.49034	0.641308	0.70887	0.767577	2.58366	0.0492135
Q01664;I3L254;I3L4L6	Q01664	TFAP4	ENSG00000090447	7023	16p	FALSE		FALSE	0.501048	FALSE	FALSE	FALSE	FALSE	FALSE	#N/A	#N/A	#N/A	#N/A	#N/A	#N/A	#N/A	#N/A	#N/A	#N/A	#N/A	#N/A	0.0804157	0.2478	0.81649	0.887225	-0.952178	-6.66391	0.000552358	0.00441394	1.32219	8.71983	0.000125773	0.000624503	#N/A	#N/A	#N/A	#N/A	#N/A	#N/A	#N/A	#N/A	#N/A	#N/A	#N/A
Q01813;Q01813-2;B1APP6;B1APP8;Q5VSR5;H0Y757;V9GYV7;V9GY25;H0Y3Y3	Q01813	PFKP	ENSG00000067057	5214	10p	FALSE		FALSE	0.636222	FALSE	FALSE	FALSE	FALSE	FALSE	-0.123653	-0.478654	0.649128	0.816849	0.474327	1.59878	0.160986	0.38417	-0.103949	-0.404906	0.699587	0.764622	0.253005	1.43931	0.20012	0.393078	-0.344974	-3.51786	0.0125511	0.0468052	-0.32527	-3.47008	0.0133024	0.0254431	0.306776	3.28461	0.016726	0.0601001	0.287072	2.93706	0.0260469	0.0503421	0.885052	5.04009	0.00235663
Q01831;Q01831-2;E7EUB5;Q01831-3	Q01831	XPC	ENSG00000154767	7508	3p	FALSE		FALSE	0.619524	TRUE	FALSE	FALSE	FALSE	FALSE	-1.00651	-2.47787	0.0479433	0.298121	-2.00153	-4.86658	0.00280408	0.0274132	-1.45256	-3.65849	0.0105985	0.0313761	-0.0688788	-0.475184	0.65146	0.773994	0.926131	7.13262	0.000382414	0.00332292	0.480091	4.92607	0.00264064	0.0065558	-0.884065	-2.57825	0.041868	0.11329	-0.438024	-1.23923	0.261534	0.353342	-1.43303	-3.98853	0.00721271
Q02241;H7BYN4;Q02241-2;Q02241-3;H0YME6;H0YMJ4;A0A2R8Y531	Q02241	KIF23	ENSG00000137807	9493	15q	FALSE		FALSE	0.581943	TRUE	FALSE	FALSE	FALSE	FALSE	-0.0256658	-0.0608228	0.953476	0.971295	0.71204	1.84601	0.114421	0.318257	0.906865	2.30712	0.0605073	0.121754	-0.285721	-1.40291	0.210215	0.394636	-1.02343	-3.84724	0.00848718	0.0351668	-0.0908958	-0.418354	0.690249	0.738386	#N/A	#N/A	#N/A	#N/A	#N/A	#N/A	#N/A	#N/A	#N/A	#N/A	#N/A
Q02383	Q02383	SEMG2	ENSG00000124157	6407	20q	FALSE		FALSE	0.712143	FALSE	FALSE	FALSE	FALSE	FALSE	#N/A	#N/A	#N/A	#N/A	#N/A	#N/A	#N/A	#N/A	#N/A	#N/A	#N/A	#N/A	#N/A	#N/A	#N/A	#N/A	#N/A	#N/A	#N/A	#N/A	#N/A	#N/A	#N/A	#N/A	#N/A	#N/A	#N/A	#N/A	#N/A	#N/A	#N/A	#N/A	#N/A	#N/A	#N/A
Q02413;Q02413-2	Q02413	DSG1	ENSG00000134760	1828	18q	FALSE		FALSE	0.797905	FALSE	FALSE	FALSE	FALSE	FALSE	-0.934723	-1.117	0.306716	0.575175	-1.29632	-1.52175	0.178893	0.399655	-0.601602	-0.520747	0.621194	0.710059	-0.987482	-1.08173	0.32092	0.500476	-0.625887	-0.696319	0.512287	0.65261	-0.292766	-0.243775	0.815526	0.850166	-1.64679	-1.6087	0.158807	0.280196	-1.97991	-3.07887	0.0216944	0.0434546	-2.34151	-3.53423	0.0123045
Q02543;M0R3D6;M0R1A7;M0R117;M0R0P7	Q02543	RPL18A	ENSG00000105640	6142	19p	FALSE		FALSE	0.528143	TRUE	FALSE	FALSE	FALSE	FALSE	-0.275579	-1.23165	0.264159	0.541429	-0.0417578	-0.162266	0.876423	0.942631	-0.194305	-0.826872	0.439947	0.556185	0.294949	1.9858	0.0942629	0.261577	0.0611273	0.795836	0.45645	0.599886	0.142401	1.3543	0.224418	0.284492	-0.0301269	-0.238205	0.819649	0.869611	-0.111401	-1.06999	0.325766	0.415698	0.122421	0.745018	0.48441
Q02878;F8VZ45;U3KQR5;F8VR69;F8VZA3;F8VWR1;F8VU16	Q02878	RPL6	ENSG00000089009	6128	12q	FALSE		FALSE	0.549395	TRUE	FALSE	FALSE	FALSE	FALSE	-0.586181	-2.46167	0.0490084	0.298121	-0.108325	-0.455061	0.665067	0.823977	-0.279935	-1.21136	0.271297	0.37151	0.33637	4.20909	0.00562879	0.0395366	-0.141486	-1.76534	0.127946	0.245733	0.164761	2.94799	0.0256799	0.0448748	0.144135	1.81309	0.119761	0.238044	-0.162111	-1.65286	0.149446	0.2205	0.315744	3.22548	0.0180125
Q02880-2;Q02880;E9PCY5;H7BZ82	Q02880-2	TOP2B	ENSG00000077097	7155	3p	FALSE		FALSE	0.600206	TRUE	FALSE	FALSE	FALSE	FALSE	-0.0783483	-0.377873	0.718532	0.846315	0.0488647	0.171895	0.869171	0.937232	0.984632	4.60199	0.0036843	0.013904	-0.792438	-2.69141	0.0359848	0.151171	-0.919651	-4.16007	0.00594391	0.0268677	0.143329	0.630614	0.55154	0.61529	#N/A	#N/A	#N/A	#N/A	#N/A	#N/A	#N/A	#N/A	#N/A	#N/A	#N/A
Q03164-2;Q03164;Q03164-3;E9PR05;H7C5W4;H7BYJ6	Q03164-2	KMT2A	ENSG00000118058	4297	11q	FALSE		FALSE	0.614571	TRUE	FALSE	FALSE	FALSE	FALSE	#N/A	#N/A	#N/A	#N/A	#N/A	#N/A	#N/A	#N/A	#N/A	#N/A	#N/A	#N/A	#N/A	#N/A	#N/A	#N/A	#N/A	#N/A	#N/A	#N/A	#N/A	#N/A	#N/A	#N/A	#N/A	#N/A	#N/A	#N/A	#N/A	#N/A	#N/A	#N/A	#N/A	#N/A	#N/A
Q03252	Q03252	LMNB2	ENSG00000176619	84823	19p	FALSE		FALSE	0.593667	FALSE	FALSE	FALSE	FALSE	FALSE	-0.405384	-1.12633	0.30305	0.574727	-0.654258	-1.70903	0.138305	0.35475	0.273889	0.74583	0.483954	0.596249	-0.30408	-1.6537	0.149273	0.338662	-0.0552059	-0.425968	0.684988	0.784569	0.624067	4.19685	0.0057057	0.0122224	-0.249251	-1.19529	0.277069	0.429074	-0.928524	-4.75269	0.00314997	0.00921297	-1.1774	-5.01208	0.00242304
Q03701;C9J9W7	Q03701	CEBPZ	ENSG00000115816	10153	2p	FALSE		FALSE	0.586476	FALSE	FALSE	FALSE	FALSE	FALSE	-0.490293	-0.694775	0.513188	0.720807	-0.372925	-0.458397	0.662801	0.823977	1.69453	#N/A	#N/A	#N/A	-0.818949	-1.66937	0.146084	0.335763	-0.936317	-3.37855	0.0148845	0.0533777	1.24851	#N/A	#N/A	#N/A	#N/A	#N/A	#N/A	#N/A	#N/A	#N/A	#N/A	#N/A	#N/A	#N/A	#N/A
Q5T760;Q05519-2;Q05519;Q5T757;B4DWT1	Q5T760	SRSF11	ENSG00000116754	9295	1p	FALSE		FALSE	0.656893	TRUE	FALSE	FALSE	FALSE	FALSE	#N/A	#N/A	#N/A	#N/A	#N/A	#N/A	#N/A	#N/A	#N/A	#N/A	#N/A	#N/A	-0.469098	-1.41744	0.206131	0.394636	0.335136	1.05265	0.333035	0.480753	0.259068	0.906291	0.399713	0.466513	-0.0346217	-0.179695	0.866128	0.904329	0.041446	0.145331	0.891479	0.915011	-0.762788	-2.41576	0.0730973
Q05D32-2;Q05D32;H0YMH7;H0YMB4;H0YNU2;H0YNW9	Q05D32-2	CTDSPL2	ENSG00000137770	51496	15q	FALSE		FALSE	0.508845	FALSE	FALSE	FALSE	FALSE	FALSE	-0.223845	#N/A	#N/A	#N/A	0.317469	#N/A	#N/A	#N/A	-0.0343546	#N/A	#N/A	#N/A	-0.249004	#N/A	#N/A	#N/A	-0.790318	#N/A	#N/A	#N/A	-0.600828	#N/A	#N/A	#N/A	#N/A	#N/A	#N/A	#N/A	#N/A	#N/A	#N/A	#N/A	#N/A	#N/A	#N/A
Q06210-2;Q06210	Q06210-2	GFPT1	ENSG00000198380	2673	2p	FALSE		FALSE	0.711048	FALSE	FALSE	FALSE	FALSE	FALSE	#N/A	#N/A	#N/A	#N/A	#N/A	#N/A	#N/A	#N/A	#N/A	#N/A	#N/A	#N/A	0.437618	0.383493	0.738281	0.836401	1.89786	#N/A	#N/A	#N/A	-0.564494	-1.14595	0.315714	0.37824	0.450616	1.76728	0.127604	0.246039	2.91297	#N/A	#N/A	#N/A	1.45273	2.32044	0.0810975
Q06330;Q06330-7;Q06330-6;Q06330-4;Q06330-5;D6R927;Q06330-2;Q06330-3;D6RCM1;D6R946;D6RA45;D6RBQ8;H0Y8R3;D6RB37;D6REP3;D6R9X3;D6REC2;D6R9K5;D6RIZ8;D6RIV8;D6RF98;D6RAT2;Q5QPV1;D6RE93;Q9UBG7	Q06330	RBPJ	ENSG00000124232;ENSG00000168214	11317;3516	20q	FALSE		FALSE	0.538679	TRUE	FALSE	FALSE	FALSE	FALSE	#N/A	#N/A	#N/A	#N/A	#N/A	#N/A	#N/A	#N/A	#N/A	#N/A	#N/A	#N/A	-0.0831697	-0.237474	0.821713	0.890697	-0.0379611	-0.116476	0.911076	0.950365	1.32444	4.93553	0.00261564	0.00651256	#N/A	#N/A	#N/A	#N/A	#N/A	#N/A	#N/A	#N/A	#N/A	#N/A	#N/A
Q06830;A0A0A0MSI0;A0A0A0MRQ5;H7C3T4	Q06830	PRDX1	ENSG00000117450;ENSG00000123131	5052;10549	1p	FALSE		FALSE	0.642857	TRUE	FALSE	FALSE	FALSE	FALSE	-0.621161	-2.37873	0.0548634	0.316432	-0.38537	-1.45164	0.196803	0.429389	-0.877342	-3.41282	0.014269	0.037882	0.415443	0.571038	0.588707	0.718894	0.179652	0.247471	0.812794	0.87329	-0.0765284	-0.105629	0.91932	0.937881	-0.742206	-3.43867	0.0138234	0.0533071	-0.486026	-2.20259	0.0698521	0.114856	-0.250234	-1.10831	0.310165
Q06945;O15370;P35716	Q06945	SOX4	ENSG00000124766;ENSG00000176887;ENSG00000177732	6659;6664;6666	6p	FALSE		FALSE	0.576746	TRUE	FALSE	FALSE	FALSE	FALSE	#N/A	#N/A	#N/A	#N/A	#N/A	#N/A	#N/A	#N/A	#N/A	#N/A	#N/A	#N/A	0.376464	0.715938	0.506064	0.654316	1.80576	4.07354	0.0151787	0.0541234	2.01762	#N/A	#N/A	#N/A	#N/A	#N/A	#N/A	#N/A	#N/A	#N/A	#N/A	#N/A	#N/A	#N/A	#N/A
Q07065;H3BUW6;Q96K21-4	Q07065	CKAP4	ENSG00000136026;ENSG00000166140	10970;84936	12q	FALSE		FALSE	0.598429	FALSE	FALSE	FALSE	FALSE	FALSE	#N/A	#N/A	#N/A	#N/A	#N/A	#N/A	#N/A	#N/A	#N/A	#N/A	#N/A	#N/A	0.167402	0.712029	0.503179	0.654316	0.226941	0.871305	0.417084	0.569908	-0.976185	-4.04675	0.00675094	0.0141079	-0.479869	-1.78606	0.124329	0.24365	0.723256	2.52825	0.0447851	0.0793645	0.663717	2.5218	0.0451772
Q07666-2;Q07666;Q07666-3;Q5VWX1;E5RG12;H0YAQ1;H0YAQ3;E5RJZ9;O75525-2;O75525	Q07666-2	KHDRBS1	ENSG00000112232;ENSG00000121774;ENSG00000131773	202559;10657;10656	6q	FALSE		FALSE	0.565695	TRUE	FALSE	FALSE	FALSE	FALSE	-0.488375	-2.12618	0.0868227	0.357895	-1.14221	-5.20764	0.00344507	0.0325153	-0.699897	-2.9079	0.0334813	0.0748781	-0.00907419	-0.0833093	0.936316	0.96821	0.644761	5.23186	0.00195367	0.0120589	0.433239	3.15295	0.0197407	0.035511	-0.0972153	-0.807227	0.456203	0.597144	0.114307	1.18321	0.289914	0.382501	-0.539528	-7.88651	0.000527027
Q08188	Q08188	TGM3	ENSG00000125780	7053	20p	FALSE		FALSE	0.640857	FALSE	FALSE	FALSE	FALSE	FALSE	#N/A	#N/A	#N/A	#N/A	#N/A	#N/A	#N/A	#N/A	#N/A	#N/A	#N/A	#N/A	0.107137	0.284132	0.7877	0.866667	0.080237	0.293574	0.780879	0.850227	-0.197377	-0.667755	0.53387	0.599026	#N/A	#N/A	#N/A	#N/A	#N/A	#N/A	#N/A	#N/A	#N/A	#N/A	#N/A
Q08211;Q08211-2;REV__H0YA90;REV__Q7Z6J0-3	Q08211	DHX9	ENSG00000135829	1660	1q	FALSE		FALSE	0.697952	TRUE	FALSE	FALSE	FALSE	FALSE	0.111523	0.589966	0.576741	0.767888	-0.679341	-1.86676	0.111177	0.311297	0.190334	0.987634	0.361471	0.469669	-0.459817	-1.42439	0.204204	0.394636	0.331047	3.82007	0.00875999	0.0358	0.409859	4.34042	0.0048731	0.0108154	-0.639144	-3.57348	0.0117349	0.047233	-0.717955	-4.1054	0.00631892	0.0158212	-1.50882	-4.22912	0.0055055
Q08554-2;Q08554	Q08554-2	DSC1	ENSG00000134765	1823	18q	FALSE		FALSE	0.813762	FALSE	FALSE	FALSE	FALSE	FALSE	-0.449221	-0.994543	0.365622	0.623855	-0.339556	-0.652159	0.543086	0.746632	-0.748044	-1.58392	0.174062	0.269273	-0.306847	-0.50976	0.628421	0.752734	-0.416512	-0.742791	0.485662	0.628616	-0.715336	-1.249	0.258184	0.320492	#N/A	#N/A	#N/A	#N/A	#N/A	#N/A	#N/A	#N/A	#N/A	#N/A	#N/A
Q08945;E9PMD4;A0A0U1RRK2;E9PPZ7	Q08945	SSRP1	ENSG00000149136	6749	11q	FALSE		FALSE	0.572841	TRUE	FALSE	FALSE	FALSE	FALSE	0.253884	0.892653	0.406418	0.639253	-0.0276487	-0.0957797	0.926814	0.969519	1.57453	6.86705	0.000469825	0.00307085	0.0324211	0.145192	0.889314	0.938482	0.313954	1.44167	0.199481	0.334963	1.6346	11.8261	2.20973e-05	0.000186603	-0.325391	-1.46489	0.193296	0.324173	-1.64604	-5.90668	0.00104706	0.0039102	-1.92757	-6.81085	0.000491149
Q08AF3;B4E128;Q08AF3-2;Q7Z7L1;K7EJJ3;Q68D06-2;Q68D06	Q08AF3	SLFN5	ENSG00000154760;ENSG00000166750;ENSG00000172716	146857;162394;91607	17q	FALSE		FALSE	0.660714	FALSE	FALSE	FALSE	FALSE	FALSE	#N/A	#N/A	#N/A	#N/A	#N/A	#N/A	#N/A	#N/A	#N/A	#N/A	#N/A	#N/A	0.175649	0.565287	0.592371	0.722364	2.24703	7.54155	0.000281878	0.00268384	2.24703	7.54155	0.000281878	0.00115301	#N/A	#N/A	#N/A	#N/A	#N/A	#N/A	#N/A	#N/A	#N/A	#N/A	#N/A
Q09028-3;Q09028;Q09028-4;H0YF10;H0YCT5;H0YDK2;E9PNS6;H0YEU5;E9PNS2;E9PIC4;C9JPP3;C9JAJ9;E9PND5	Q09028-3	RBBP4	ENSG00000102054;ENSG00000162521	5931;5928	Xp	FALSE		FALSE	0.542921	TRUE	FALSE	FALSE	FALSE	FALSE	-0.100936	-0.421712	0.687926	0.831451	0.557441	2.10746	0.0796518	0.262382	1.574	6.7314	0.000523217	0.00331237	0.200997	0.889403	0.408028	0.584391	-0.45738	-2.33424	0.0583017	0.14193	1.21755	6.4365	0.000665196	0.00219771	-0.349183	-2.36234	0.0561046	0.138434	-2.02411	-12.9422	1.30952e-05	0.000141901	-1.36574	-7.08699	0.000396004
Q09666;E9PJZ0;E9PKR9;E9PJC6;E9PLK4;Q09666-2;E9PQE3	Q09666	AHNAK	ENSG00000124942	79026	11q	FALSE		FALSE	0.548508	TRUE	FALSE	FALSE	FALSE	FALSE	-1.16836	-4.07066	0.00657093	0.115461	1.86323	4.54884	0.00389663	0.0355779	-0.901869	-3.76638	0.00932833	0.0287536	1.25829	3.32534	0.0158984	0.0894795	-1.7733	-7.3769	0.000318176	0.00289985	-1.50681	-8.32729	0.000162771	0.000746844	-0.0484737	-0.381604	0.715904	0.801812	-0.314967	-1.55213	0.171617	0.249866	2.71662	7.63582	0.000263249
Q12788;J3KNP2;A0A087WYP7;H3BN88	Q12788	TBL3	ENSG00000183751	10607	16p	FALSE		FALSE	0.577571	TRUE	FALSE	FALSE	FALSE	FALSE	-0.323013	-0.911027	0.397404	0.638386	-0.368879	-0.899069	0.403253	0.644597	1.65018	3.73352	0.00969626	0.0295556	-0.456206	-1.59387	0.162074	0.360256	-0.41034	-2.06992	0.0838971	0.184307	1.56285	4.73501	0.00320789	0.00769715	-0.886807	-2.09889	0.0898802	0.197506	-2.86	-10.0479	0.000167076	0.00100398	-2.90586	-7.74705	0.00057287
Q12797;Q12797-10;A0A087WW51;E5RHJ2;E5RHK2;A0A087WUJ2;E5RG56;Q12797-7;Q12797-6;Q12797-11;Q12797-2	Q12797	ASPH	ENSG00000198363	444	8q	FALSE		FALSE	0.694114	FALSE	FALSE	FALSE	FALSE	FALSE	0.487294	1.35482	0.233471	0.525013	0.197697	0.735675	0.489677	0.711584	1.25271	4.52193	0.00400934	0.0147968	0.46149	3.09972	0.0211241	0.108558	0.751086	3.08447	0.0273304	0.0823594	1.5165	9.28156	8.8462e-05	0.000475136	1.05365	7.8944	0.000524565	0.00363247	0.288231	1.20978	0.292968	0.384994	-0.00136477	-0.0127425	0.990326
Q12800;Q12800-3;Q12800-4;Q12800-2;F8VX55;F8VWL0;Q9NZI6	Q12800	TFCP2	ENSG00000115112;ENSG00000135457	29842;7024	2q	FALSE		FALSE	0.591512	TRUE	FALSE	FALSE	FALSE	FALSE	0.167085	1.122	0.304748	0.575175	0.813795	6.02618	0.000942736	0.013422	1.95962	10.7558	0.000423604	0.00285759	0.723419	3.7337	0.00969427	0.0621282	0.0767085	0.376637	0.719404	0.806066	1.86925	6.75264	0.00250776	0.00628037	0.683468	2.98422	0.0583996	0.143547	-1.10907	-6.15929	0.00164135	0.00547946	-0.462362	-2.81867	0.0371669
Q12830-4;Q12830;E7ETD6;E9PE19;A0A2R8Y7Q1;Q12830-2;F5GXF5;A0A0A0MR81;J3QQK4;F5H176;J3KSK9;J3QQQ8	Q12830-4	BPTF	ENSG00000171634	2186	17q	FALSE		FALSE	0.695579	TRUE	FALSE	FALSE	FALSE	FALSE	-0.278121	-1.4298	0.202714	0.491653	0.271846	1.16879	0.28682	0.53205	4.3959	29.0596	8.34778e-06	0.000254453	0.335266	1.42098	0.205146	0.394636	-0.214701	-1.08155	0.320993	0.471739	4.45932	27.4369	1.04948e-05	0.000108966	-0.353448	-0.827457	0.454486	0.596758	-5.02747	-15.2447	5.02953e-06	7.55573e-05	-4.4775	-12.6633	1.48634e-05
Q12857-3;B1AKN5;B1AKN8;Q12857;Q12857-4;B1AKN6;B1AKN7;Q12857-2;S4R3K4;S4R3K5;S4R3W2	Q12857-3	NFIA	ENSG00000162599	4774	1p	FALSE		FALSE	0.590952	FALSE	FALSE	FALSE	FALSE	FALSE	#N/A	#N/A	#N/A	#N/A	#N/A	#N/A	#N/A	#N/A	#N/A	#N/A	#N/A	#N/A	0.335843	1.015	0.356675	0.537153	-0.0852614	-0.487441	0.643243	0.755052	2.28276	13.0892	1.22622e-05	0.00012248	#N/A	#N/A	#N/A	#N/A	#N/A	#N/A	#N/A	#N/A	#N/A	#N/A	#N/A
Q12872;Q12872-2;F5H1A5;H0YFR9	Q12872	SFSWAP	ENSG00000061936	6433	12q	FALSE		FALSE	0.590262	TRUE	FALSE	FALSE	FALSE	FALSE	#N/A	#N/A	#N/A	#N/A	#N/A	#N/A	#N/A	#N/A	#N/A	#N/A	#N/A	#N/A	#N/A	#N/A	#N/A	#N/A	#N/A	#N/A	#N/A	#N/A	#N/A	#N/A	#N/A	#N/A	#N/A	#N/A	#N/A	#N/A	#N/A	#N/A	#N/A	#N/A	#N/A	#N/A	#N/A
Q12874	Q12874	SF3A3	ENSG00000183431	10946	1p	FALSE		FALSE	0.604238	TRUE	FALSE	FALSE	FALSE	FALSE	-0.327319	-1.52558	0.177961	0.463798	-0.518199	-2.77646	0.0321469	0.151155	-0.105483	-0.501017	0.634206	0.716966	-0.405977	-3.13511	0.020193	0.105532	-0.215098	-1.2862	0.245772	0.387948	0.0067382	0.0415806	0.968182	0.976137	-0.487996	-2.71796	0.0347366	0.098984	-0.709832	-3.85283	0.0084322	0.0201216	-0.900711	-5.97241	0.000988133
Q12888;Q12888-2;A6NNK5;Q12888-3;C9JXV0;H7BZY0;H7C3N7;M0R142;H7C495;H7C151	Q12888	TP53BP1	ENSG00000067369	7158	15q	FALSE		FALSE	0.59869	TRUE	FALSE	FALSE	FALSE	FALSE	-1.05184	-1.50937	0.20571	0.495511	-1.12209	-1.90094	0.130098	0.343655	-0.0568078	-0.170952	0.875141	0.911698	-0.62415	-0.690082	0.520859	0.663868	-0.553894	-0.582753	0.585351	0.715695	0.441134	0.458628	0.670315	0.721554	#N/A	#N/A	#N/A	#N/A	#N/A	#N/A	#N/A	#N/A	#N/A	#N/A	#N/A
Q12906-7;Q12906;Q12906-6;Q12906-4;Q12906-3;Q12906-2;Q12906-5;K7EKJ9;K7EQR9;K7EM82;K7ER69;K7ERM6;K7ENK6;K7EJ09;Q96SI9-2;Q96SI9;K7EKY0;K7EPG3;K7ELV3;K7EQ75	Q12906-7	ILF3	ENSG00000129351;ENSG00000165209	3609;55342	19p	FALSE		FALSE	0.559805	TRUE	FALSE	FALSE	FALSE	FALSE	-0.250906	-0.525357	0.618175	0.797821	-0.65418	-1.54746	0.172718	0.395226	1.33014	2.80851	0.0376142	0.082331	-0.186184	-0.639534	0.546103	0.684766	0.217089	0.592743	0.574997	0.706207	1.79813	5.90384	0.00198432	0.00521264	#N/A	#N/A	#N/A	#N/A	#N/A	#N/A	#N/A	#N/A	#N/A	#N/A	#N/A
Q12948;O43638;Q99958	Q12948	FOXC1	ENSG00000054598;ENSG00000176692;ENSG00000179772	2296;2303;2307	6p	FALSE		FALSE	0.609159	FALSE	FALSE	FALSE	FALSE	FALSE	-0.125455	-0.945969	0.397729	0.638386	0.210874	2.32085	0.14605	0.362965	-0.335434	-0.823905	0.496609	0.603706	0.428501	1.55189	0.195639	0.390671	0.0921714	0.458993	0.662397	0.771934	-0.117807	-0.320273	0.764794	0.803127	0.427575	1.23769	0.303869	0.455097	0.637553	4.26049	0.00801112	0.0194682	0.973883	5.45727	0.012089
Q13111;Q13111-3;Q13111-2;K7EJF1;K7EPA1	Q13111	CHAF1A	ENSG00000167670	10036	19p	FALSE		FALSE	0.601984	TRUE	FALSE	FALSE	FALSE	FALSE	-0.310476	-1.01585	0.3489	0.617612	-0.389274	-1.36882	0.220089	0.460718	1.47142	5.59382	0.00138874	0.0065686	#N/A	#N/A	#N/A	#N/A	#N/A	#N/A	#N/A	#N/A	#N/A	#N/A	#N/A	#N/A	#N/A	#N/A	#N/A	#N/A	#N/A	#N/A	#N/A	#N/A	#N/A	#N/A	#N/A
Q13112	Q13112	CHAF1B	ENSG00000159259	8208	21q	FALSE		FALSE	0.624905	TRUE	FALSE	FALSE	FALSE	FALSE	-0.604719	-2.13095	0.0863001	0.357895	-0.43766	-1.29778	0.251006	0.496106	1.60916	7.21767	0.00079598	0.00443741	-0.050394	-0.184931	0.859376	0.912669	-0.217454	-0.96724	0.370778	0.51851	1.99643	11.8205	2.21577e-05	0.000186603	#N/A	#N/A	#N/A	#N/A	#N/A	#N/A	#N/A	#N/A	#N/A	#N/A	#N/A
Q13123;E7EQZ7;D6REL4;D6RAY9;D6RCQ4;A0A0C4DGW5	Q13123	IK	ENSG00000113141	3550	5q	FALSE		FALSE	0.507619	FALSE	FALSE	FALSE	FALSE	FALSE	0.482961	1.62997	0.164036	0.451231	0.201077	0.585685	0.583525	0.776754	1.09038	2.51236	0.0867574	0.160981	-0.401968	-1.64746	0.16038	0.357655	-0.120084	-0.699655	0.515347	0.654235	0.487334	2.19116	0.116128	0.16273	#N/A	#N/A	#N/A	#N/A	#N/A	#N/A	#N/A	#N/A	#N/A	#N/A	#N/A
Q13148;A0A087WYY0;A0A087X260;G3V162;B1AKP7;A0A087WX29;K7EJM5;K7EN94;A0A087WV68;A0A087WXQ5;Q13148-4;A0A087WXV3;A0A087WX67;A0A087WW61;A0A087WZC9;K7EL26;A0A1W2PNU8;A0A087WYE7;A0A087WTZ4	Q13148	TARDBP	ENSG00000120948;ENSG00000277726	23435	1p	FALSE		FALSE	0.593805	TRUE	FALSE	FALSE	FALSE	FALSE	0.323726	1.15401	0.300656	0.572709	-0.136374	-0.385311	0.715854	0.855359	0.381291	1.31516	0.245539	0.346618	-0.265584	-0.986189	0.362124	0.539805	0.194517	0.981759	0.364133	0.512272	0.252082	1.21444	0.270203	0.330632	-0.311463	-1.43395	0.201578	0.335299	-0.369028	-1.77243	0.126697	0.190334	-0.829129	-2.99542	0.0241506
Q13151	Q13151	HNRNPA0	ENSG00000177733	10949	5q	FALSE		FALSE	0.567238	TRUE	FALSE	FALSE	FALSE	FALSE	0.244716	0.567255	0.591116	0.777024	-0.188214	-0.461238	0.660875	0.823643	0.776967	1.57083	0.167278	0.260738	-0.492218	-2.23758	0.0665682	0.2197	-0.0592879	-0.227386	0.827674	0.881867	0.472963	1.32965	0.231948	0.292146	#N/A	#N/A	#N/A	#N/A	#N/A	#N/A	#N/A	#N/A	#N/A	#N/A	#N/A
Q13185;S4R2Y4;C9JMM0;B8ZZ43	Q13185	CBX3	ENSG00000122565	11335	7p	FALSE		FALSE	0.52906	TRUE	FALSE	FALSE	FALSE	FALSE	-0.419633	-1.66712	0.146539	0.437619	-0.65718	-2.50183	0.0464133	0.19358	0.467405	1.47885	0.189664	0.288528	-0.58754	-2.90259	0.0272422	0.124737	-0.349993	-1.86199	0.111915	0.221112	0.537045	2.00331	0.0920034	0.132825	-0.287546	-1.07168	0.325066	0.481247	-1.17458	-6.23781	0.000785825	0.0030376	-1.41213	-6.96562	0.000434944
Q13200;Q13200-3;Q13200-2;H7C2Q3;C9JPC0;F8WBS8;H7C1H2	Q13200	PSMD2	ENSG00000175166	5708	3q	FALSE		FALSE	0.567714	TRUE	FALSE	FALSE	FALSE	FALSE	0.27886	#N/A	#N/A	#N/A	2.92153	#N/A	#N/A	#N/A	-0.395949	#N/A	#N/A	#N/A	#N/A	#N/A	#N/A	#N/A	#N/A	#N/A	#N/A	#N/A	#N/A	#N/A	#N/A	#N/A	0.0360025	0.160525	0.880248	0.917281	0.710811	2.03571	0.0973993	0.152924	3.35348	15.2253	2.21616e-05
Q13206;E9PIF2	Q13206	DDX10	ENSG00000178105	1662	11q	FALSE		FALSE	0.622238	FALSE	FALSE	FALSE	FALSE	FALSE	-0.0332658	-0.115907	0.911508	0.95578	0.0959797	0.361873	0.72985	0.859691	2.1258	10.023	5.71666e-05	0.000743531	-0.523993	-2.17131	0.0729299	0.22389	-0.653238	-2.46439	0.0488278	0.126669	1.50583	8.30517	0.000165205	0.000750853	#N/A	#N/A	#N/A	#N/A	#N/A	#N/A	#N/A	#N/A	#N/A	#N/A	#N/A
Q13242;H0YIB4;S4R3G0	Q13242	SRSF9	ENSG00000111786	8683	12q	FALSE		FALSE	0.497429	TRUE	FALSE	FALSE	FALSE	FALSE	0.789602	1.95572	0.122153	0.404515	0.585936	0.719453	0.511654	0.729694	#N/A	#N/A	#N/A	#N/A	#N/A	#N/A	#N/A	#N/A	#N/A	#N/A	#N/A	#N/A	#N/A	#N/A	#N/A	#N/A	#N/A	#N/A	#N/A	#N/A	#N/A	#N/A	#N/A	#N/A	#N/A	#N/A	#N/A
Q13243-3;Q13243;B4DJK0;B4DUA4;G3V5K8;Q13243-2	Q13243-3	SRSF5	ENSG00000100650	6430	14q	FALSE		FALSE	0.513143	TRUE	FALSE	FALSE	FALSE	FALSE	-0.668711	-1.87227	0.157898	0.444904	-1.02239	-4.3657	0.0486692	0.195295	#N/A	#N/A	#N/A	#N/A	#N/A	#N/A	#N/A	#N/A	#N/A	#N/A	#N/A	#N/A	#N/A	#N/A	#N/A	#N/A	#N/A	#N/A	#N/A	#N/A	#N/A	#N/A	#N/A	#N/A	#N/A	#N/A	#N/A
Q13247;Q13247-3;Q13247-2	Q13247	SRSF6	ENSG00000124193	6431	20q	FALSE		FALSE	0.504333	TRUE	FALSE	FALSE	FALSE	FALSE	-0.0967802	-0.218978	0.833926	0.908373	-0.733161	-1.75944	0.128995	0.341816	0.324899	0.834899	0.43575	0.551727	-0.284533	-0.972452	0.368382	0.54451	0.351849	1.07411	0.324058	0.473794	0.773528	3.07191	0.0218885	0.0386878	-0.461988	-1.06583	0.327497	0.483734	-0.883667	-1.8355	0.1161	0.177644	-1.52005	-3.31635	0.0160772
Q13263;Q13263-2;M0R0K9;M0R3C0;M0R2I3	Q13263	TRIM28	ENSG00000130726	10155	19q	FALSE		FALSE	0.57256	TRUE	FALSE	FALSE	FALSE	FALSE	-0.352623	-1.74385	0.131807	0.417227	0.152526	0.687967	0.517173	0.733095	0.644065	3.03851	0.0228466	0.0554654	-0.122252	-0.755761	0.478403	0.636421	-0.627401	-4.68917	0.00336372	0.0175031	0.369287	2.49294	0.0469749	0.0752825	-0.967542	-7.5123	0.000661197	0.00430112	-1.96423	-18.7882	7.8665e-06	0.000108328	-1.45908	-9.72715	0.00019517
Q13330;E7ESY4;Q13330-3;H0Y4T7;Q13330-2;F8W9Y9;H7C3F3;H0YIT0;E9PF88	Q13330	MTA1	ENSG00000057935;ENSG00000182979	57504;9112	2p	FALSE		FALSE	0.595476	TRUE	FALSE	FALSE	FALSE	FALSE	-0.316905	-1.37366	0.218662	0.512992	0.681981	2.7761	0.0321622	0.151155	3.98754	14.3604	7.1382e-06	0.00023499	0.820447	3.62237	0.0110657	0.0674699	-0.178439	-0.849002	0.428448	0.57745	4.126	15.8163	4.05181e-06	6.47295e-05	#N/A	#N/A	#N/A	#N/A	#N/A	#N/A	#N/A	#N/A	#N/A	#N/A	#N/A
Q13415	Q13415	ORC1	ENSG00000085840	4998	1p	FALSE		FALSE	0.620667	TRUE	FALSE	FALSE	FALSE	FALSE	0.727599	1.6514	0.159568	0.446064	1.00788	3.35979	0.0201126	0.11196	1.00788	3.35979	0.0201126	0.0494442	#N/A	#N/A	#N/A	#N/A	#N/A	#N/A	#N/A	#N/A	#N/A	#N/A	#N/A	#N/A	#N/A	#N/A	#N/A	#N/A	#N/A	#N/A	#N/A	#N/A	#N/A	#N/A	#N/A
Q13416;B8ZZ80;C9JK08	Q13416	ORC2	ENSG00000115942	4999	2q	FALSE		FALSE	0.534032	TRUE	FALSE	FALSE	FALSE	FALSE	-0.451518	-1.63233	0.153731	0.439742	0.28819	0.907694	0.399028	0.639663	2.01633	#N/A	#N/A	#N/A	0.715697	3.31229	0.0161586	0.0895882	-0.0240114	-0.160445	0.877796	0.926554	2.44383	#N/A	#N/A	#N/A	#N/A	#N/A	#N/A	#N/A	#N/A	#N/A	#N/A	#N/A	#N/A	#N/A	#N/A
Q13427;E9PG73;Q13427-2;C9JN15;C9JM79;C9JT64;C9J679	Q13427	PPIG	ENSG00000138398	9360	2q	FALSE		FALSE	0.567714	TRUE	FALSE	FALSE	FALSE	FALSE	#N/A	#N/A	#N/A	#N/A	#N/A	#N/A	#N/A	#N/A	#N/A	#N/A	#N/A	#N/A	-0.119501	-0.329494	0.755138	0.849988	0.301126	0.609321	0.575223	0.706207	2.31458	15.346	4.83766e-06	7.16474e-05	#N/A	#N/A	#N/A	#N/A	#N/A	#N/A	#N/A	#N/A	#N/A	#N/A	#N/A
Q13428-3;Q13428-8	Q13428-3	TCOF1	ENSG00000070814	6949	5q	FALSE		FALSE	0.584714	TRUE	FALSE	FALSE	FALSE	FALSE	-0.866203	-2.4495	0.0498243	0.299991	0.778506	2.49685	0.0467267	0.19358	0.963208	3.33875	0.0156359	0.0404666	0.181484	0.824543	0.441171	0.610765	-1.46322	-5.29796	0.0018334	0.0114747	0.366187	1.97269	0.0959916	0.13835	0.124618	0.886104	0.409668	0.551112	-1.70479	-6.86882	0.00046917	0.00201378	-0.0600844	-0.326981	0.754788
Q13435;E9PPJ0;E9PJ04;H0YCG1;E9PJT3;H0YEX5;E9PIL8	Q13435	SF3B2	ENSG00000087365	10992	11q	FALSE		FALSE	0.58096	TRUE	FALSE	FALSE	FALSE	FALSE	-0.196883	-1.28688	0.245551	0.535238	-0.354129	-2.77497	0.0322105	0.151155	0.262185	1.38982	0.213956	0.313879	-0.303147	-2.10271	0.0801766	0.237821	-0.145901	-0.873396	0.416029	0.569337	0.313167	1.56415	0.168817	0.223098	-0.0578459	-0.242024	0.816821	0.869476	-0.516914	-2.43826	0.0505912	0.0884289	-0.67416	-3.46642	0.013362
Q13469-3;Q13469-4;Q13469-2;Q13469;Q13469-5	Q13469-3	NFATC2	ENSG00000101096	4773	20q	FALSE		FALSE	0.638571	TRUE	FALSE	FALSE	FALSE	FALSE	-0.167105	-0.887836	0.408806	0.639253	-0.149302	-0.772551	0.469117	0.69835	0.230473	1.20091	0.283567	0.385108	0.19454	1.12863	0.302149	0.481464	0.176737	1.06025	0.329835	0.476902	0.574315	3.55237	0.0163463	0.0299391	-0.615213	-1.76809	0.137285	0.255524	-1.01279	-3.27565	0.0169142	0.0348296	-0.994988	-3.18618	0.0189275
Q13547;Q5TEE2;E7ESJ6	Q13547	HDAC1	ENSG00000116478;ENSG00000171720	3065;8841	1p	FALSE		FALSE	0.611317	TRUE	FALSE	FALSE	FALSE	FALSE	-0.0921284	-0.435474	0.678448	0.831451	0.594224	2.7221	0.0345464	0.159986	1.20418	6.55703	0.000602402	0.00360679	0.589661	3.38199	0.0148213	0.0856125	-0.0966917	-0.583042	0.581101	0.712446	1.19962	9.34691	8.50177e-05	0.000468143	-0.152128	-0.771317	0.469795	0.609976	-1.44844	-6.48209	0.000640599	0.00255082	-0.762089	-3.31571	0.0160899
Q13573;G3V3A4;G3V4X8;G3V5R3	Q13573	SNW1	ENSG00000100603	22938	14q	FALSE		FALSE	0.547583	TRUE	FALSE	FALSE	FALSE	FALSE	-0.494519	-1.77134	0.126888	0.410715	-0.446657	-1.69705	0.140611	0.355764	0.499773	1.58751	0.163496	0.255327	-0.290252	-1.85148	0.113556	0.284548	-0.338115	-1.85442	0.113094	0.222951	0.656177	2.81299	0.0306353	0.0521103	-0.111219	-0.329995	0.757963	0.831564	-1.10551	-4.30451	0.0126006	0.0274885	-1.05765	-4.90698	0.00800379
Q13595;Q13595-2;Q13595-4;Q13595-3;F8WEH2	Q13595	TRA2A	ENSG00000164548	29896	7p	FALSE		FALSE	0.530452	FALSE	FALSE	FALSE	FALSE	FALSE	#N/A	#N/A	#N/A	#N/A	#N/A	#N/A	#N/A	#N/A	#N/A	#N/A	#N/A	#N/A	-0.602209	-1.74345	0.156206	0.350765	-0.00523344	-0.0205254	0.984913	0.993823	2.04913	11.1714	0.000100273	0.000522026	#N/A	#N/A	#N/A	#N/A	#N/A	#N/A	#N/A	#N/A	#N/A	#N/A	#N/A
Q13601-2;Q13601	Q13601-2	KRR1	ENSG00000111615	11103	12q	FALSE		FALSE	0.597905	FALSE	FALSE	FALSE	FALSE	FALSE	-0.900245	-3.70814	0.00999157	0.153974	-0.49406	-1.59945	0.160838	0.38417	0.650309	2.12596	0.0868478	0.160981	-0.125446	-0.508314	0.629376	0.75285	-0.531632	-3.40139	0.0144711	0.0526488	1.01892	4.78977	0.00492793	0.010882	#N/A	#N/A	#N/A	#N/A	#N/A	#N/A	#N/A	#N/A	#N/A	#N/A	#N/A
Q13619;A0A0A0MR50;Q13619-2;A0A087WWN2	Q13619	CUL4A	ENSG00000139842	8451	13q	FALSE		FALSE	0.587762	TRUE	FALSE	FALSE	FALSE	FALSE	0.224716	0.436376	0.685084	0.831451	-0.290562	-0.590037	0.586886	0.777578	#N/A	#N/A	#N/A	#N/A	0.349371	0.703042	0.520793	0.663868	0.864649	1.66516	0.171211	0.299871	#N/A	#N/A	#N/A	#N/A	#N/A	#N/A	#N/A	#N/A	#N/A	#N/A	#N/A	#N/A	#N/A	#N/A	#N/A
Q13813;A0A0D9SGF6;Q13813-3;Q13813-2;A0A0D9SF54;A0A0D9SFF6;A0A1B0GTB7;A0A1B0GUH3;A0A0D9SFH4	Q13813	SPTAN1	ENSG00000197694	6709	9q	FALSE		FALSE	0.526867	TRUE	FALSE	FALSE	FALSE	FALSE	-1.24992	-2.76113	0.0328049	0.261528	1.18963	#N/A	#N/A	#N/A	-0.488666	-1.34072	0.228539	0.330558	1.45145	#N/A	#N/A	#N/A	-0.988096	-2.9507	0.0255898	0.0781667	-0.226845	-1.13337	0.300305	0.362816	-0.50916	-1.42822	0.203149	0.336319	-1.27041	-2.84664	0.0293104	0.0555134	1.16914	#N/A	#N/A
Q13823;H0YG10	Q13823	GNL2	ENSG00000134697	29889	1p	FALSE		FALSE	0.599	FALSE	FALSE	FALSE	FALSE	FALSE	0.06397	0.311935	0.770673	0.874401	0.0286679	0.0991286	0.930077	0.971722	0.821246	3.49435	0.0250239	0.0602359	-0.0839192	-0.79919	0.482604	0.640069	-0.0486172	-0.457682	0.666382	0.774216	0.708659	5.07687	0.00384463	0.00890172	#N/A	#N/A	#N/A	#N/A	#N/A	#N/A	#N/A	#N/A	#N/A	#N/A	#N/A
Q13835-2;Q13835	Q13835-2	PKP1	ENSG00000081277	5317	1q	FALSE		FALSE	0.643905	TRUE	FALSE	FALSE	FALSE	FALSE	#N/A	#N/A	#N/A	#N/A	#N/A	#N/A	#N/A	#N/A	#N/A	#N/A	#N/A	#N/A	#N/A	#N/A	#N/A	#N/A	#N/A	#N/A	#N/A	#N/A	#N/A	#N/A	#N/A	#N/A	#N/A	#N/A	#N/A	#N/A	#N/A	#N/A	#N/A	#N/A	#N/A	#N/A	#N/A
Q13867;K7ESE8;J3KSD8;K7ES02;J3KS79;K7ENH5	Q13867	BLMH	ENSG00000108578	642	17q	FALSE		FALSE	0.60123	FALSE	FALSE	FALSE	FALSE	FALSE	#N/A	#N/A	#N/A	#N/A	#N/A	#N/A	#N/A	#N/A	#N/A	#N/A	#N/A	#N/A	#N/A	#N/A	#N/A	#N/A	#N/A	#N/A	#N/A	#N/A	#N/A	#N/A	#N/A	#N/A	#N/A	#N/A	#N/A	#N/A	#N/A	#N/A	#N/A	#N/A	#N/A	#N/A	#N/A
Q13895;F8WBL2;H7BY94	Q13895	BYSL	ENSG00000112578	705	6p	FALSE		FALSE	0.591786	FALSE	FALSE	FALSE	FALSE	FALSE	-0.688553	-1.33497	0.230306	0.523675	-0.23181	-0.374889	0.723118	0.85915	2.24203	4.35712	0.00478542	0.0168173	-1.00769	-5.27166	0.0032673	0.026562	-1.46443	-10.617	4.11278e-05	0.000783178	1.46615	10.9976	3.35952e-05	0.000238498	#N/A	#N/A	#N/A	#N/A	#N/A	#N/A	#N/A	#N/A	#N/A	#N/A	#N/A
Q13951;Q13951-2;J3KS23;J3KRT0;H3BSC0	Q13951	CBFB	ENSG00000067955	865	16q	FALSE		FALSE	0.597988	TRUE	FALSE	FALSE	FALSE	FALSE	#N/A	#N/A	#N/A	#N/A	#N/A	#N/A	#N/A	#N/A	#N/A	#N/A	#N/A	#N/A	#N/A	#N/A	#N/A	#N/A	#N/A	#N/A	#N/A	#N/A	#N/A	#N/A	#N/A	#N/A	#N/A	#N/A	#N/A	#N/A	#N/A	#N/A	#N/A	#N/A	#N/A	#N/A	#N/A
Q14008-2;Q14008;Q14008-3;E9PQH5;H0YDX5	Q14008-2	CKAP5	ENSG00000175216	9793	11p	FALSE		FALSE	0.631262	TRUE	FALSE	FALSE	FALSE	FALSE	-0.291755	-0.809795	0.454854	0.67639	-0.841326	-1.76113	0.138521	0.35475	1.23112	6.32779	0.00145321	0.00679543	-0.189358	-0.41573	0.694848	0.808048	0.360212	1.09078	0.325122	0.473794	1.88308	14.3992	2.91354e-05	0.000218402	#N/A	#N/A	#N/A	#N/A	#N/A	#N/A	#N/A	#N/A	#N/A	#N/A	#N/A
Q14011;K7ENX8;K7ELV6;K7EJV5;K7ELT6;K7EJV1;K7EMY9;K7EPM4;K7ER40;K7EQR7;D6W5Y5;Q14011-2	Q14011	CIRBP	ENSG00000099622	1153	19p	FALSE		FALSE	0.543437	TRUE	FALSE	FALSE	FALSE	FALSE	#N/A	#N/A	#N/A	#N/A	#N/A	#N/A	#N/A	#N/A	#N/A	#N/A	#N/A	#N/A	#N/A	#N/A	#N/A	#N/A	#N/A	#N/A	#N/A	#N/A	#N/A	#N/A	#N/A	#N/A	#N/A	#N/A	#N/A	#N/A	#N/A	#N/A	#N/A	#N/A	#N/A	#N/A	#N/A
Q14103-3;Q14103;H0Y8G5;H0YA96;Q14103-4;Q14103-2;D6RAF8;D6RD83;D6RF44;D6RBQ9	Q14103-3	HNRNPD	ENSG00000138668	3184	4q	FALSE		FALSE	0.556873	TRUE	FALSE	FALSE	FALSE	FALSE	1.12203	5.72307	0.00123412	0.0342767	0.693677	1.96074	0.0975943	0.286415	0.588608	2.7615	0.0397637	0.0861199	-0.372944	-1.10758	0.310459	0.490257	0.0554124	0.339397	0.745875	0.823544	-0.478013	-2.80998	0.0375493	0.0619096	0.203533	#N/A	#N/A	#N/A	0.736958	#N/A	#N/A	#N/A	0.308601	#N/A	#N/A
Q14126;J3KSI6	Q14126	DSG2	ENSG00000046604	1829	18q	FALSE		FALSE	0.774786	FALSE	FALSE	FALSE	FALSE	FALSE	-0.597212	-0.968253	0.370312	0.628251	0.848111	1.67683	0.144589	0.3604	-0.0532547	-0.0796927	0.939573	0.958201	#N/A	#N/A	#N/A	#N/A	#N/A	#N/A	#N/A	#N/A	#N/A	#N/A	#N/A	#N/A	0.352077	0.605152	0.571491	0.699696	-0.191881	-0.348447	0.739405	0.789306	1.25344	2.96576	0.025095
Q14137;Q14137-2;A0A075B729	Q14137	BOP1	ENSG00000261236	23246	8q	FALSE		FALSE	0.603738	TRUE	FALSE	FALSE	FALSE	FALSE	-0.713367	-1.99344	0.0932709	0.364142	-0.727352	-1.97921	0.0951276	0.284802	0.605525	1.66717	0.146529	0.237856	-0.319657	-1.30303	0.240334	0.424574	-0.305672	-1.32537	0.233278	0.37407	1.01322	4.24216	0.00542681	0.0118617	-1.43859	-4.4113	0.00694816	0.0326614	-2.75749	-8.67869	0.000335859	0.00163627	-2.77147	-8.32836	0.000407997
Q14146;Q5VYD0	Q14146	URB2	ENSG00000135763	9816	1q	FALSE		FALSE	0.661905	FALSE	FALSE	FALSE	FALSE	FALSE	0.82006	#N/A	#N/A	#N/A	0.495293	1.2571	0.297682	0.544777	0.898559	3.49531	0.0173715	0.0443997	#N/A	#N/A	#N/A	#N/A	#N/A	#N/A	#N/A	#N/A	#N/A	#N/A	#N/A	#N/A	#N/A	#N/A	#N/A	#N/A	#N/A	#N/A	#N/A	#N/A	#N/A	#N/A	#N/A
Q14152-2;Q14152	Q14152-2	EIF3A	ENSG00000107581	8661	10q	FALSE		FALSE	0.623238	TRUE	FALSE	FALSE	FALSE	FALSE	#N/A	#N/A	#N/A	#N/A	#N/A	#N/A	#N/A	#N/A	#N/A	#N/A	#N/A	#N/A	#N/A	#N/A	#N/A	#N/A	#N/A	#N/A	#N/A	#N/A	#N/A	#N/A	#N/A	#N/A	#N/A	#N/A	#N/A	#N/A	#N/A	#N/A	#N/A	#N/A	#N/A	#N/A	#N/A
Q14204;A0A2R8Y706;A0A2R8YFZ7;A0A2R8Y5T0;A0A2R8Y6H2;A0A2R8Y542;A0A2R8YGC7;A0A2R8Y6I5;H0YJ21	Q14204	DYNC1H1	ENSG00000197102	1778	14q	FALSE		FALSE	0.644127	TRUE	FALSE	FALSE	FALSE	FALSE	-0.362549	-1.39303	0.213033	0.506573	0.46499	1.83562	0.11608	0.320748	-0.395922	-1.87871	0.109351	0.188275	1.00399	5.37006	0.0017117	0.0164131	0.176451	0.89903	0.403272	0.555274	0.143078	1.16058	0.289897	0.352223	0.287133	2.45404	0.0495183	0.127559	0.320506	1.66594	0.146776	0.217044	1.14804	6.27749	0.000759851
Q14247-3;Q14247;Q14247-2;H0YEV2;H0YCD9	Q14247-3	CTTN	ENSG00000085733	2017	11q	FALSE		FALSE	0.555937	TRUE	FALSE	FALSE	FALSE	FALSE	#N/A	#N/A	#N/A	#N/A	#N/A	#N/A	#N/A	#N/A	#N/A	#N/A	#N/A	#N/A	#N/A	#N/A	#N/A	#N/A	#N/A	#N/A	#N/A	#N/A	#N/A	#N/A	#N/A	#N/A	#N/A	#N/A	#N/A	#N/A	#N/A	#N/A	#N/A	#N/A	#N/A	#N/A	#N/A
Q14444-2;Q14444;G3V153;E9PLA9	Q14444-2	CAPRIN1	ENSG00000135387	4076	11p	FALSE		FALSE	0.534571	TRUE	FALSE	FALSE	FALSE	FALSE	#N/A	#N/A	#N/A	#N/A	#N/A	#N/A	#N/A	#N/A	#N/A	#N/A	#N/A	#N/A	0.341834	0.924762	0.407429	0.584391	-0.774528	-4.94761	0.00429379	0.0209997	-0.512146	-2.7046	0.0425495	0.0690926	0.351198	2.10815	0.102704	0.213154	0.088816	0.910765	0.413939	0.502579	1.20518	2.81365	0.0670897
Q14573;Q14643-4;Q14571;Q14643-3;Q14643-8;Q14643-7;Q14643-5;Q14643-6;Q14643-2;Q14643;B7ZMI3;Q14571-2	Q14573	ITPR3	ENSG00000096433;ENSG00000123104;ENSG00000150995	3710;3709;3708	6p	FALSE		FALSE	0.822476	TRUE	FALSE	FALSE	FALSE	FALSE	-0.597065	-0.925804	0.390266	0.635896	-0.389553	-0.530464	0.61484	0.800722	0.637659	1.07342	0.324345	0.430542	0.311625	0.681525	0.520962	0.663868	0.104112	0.355634	0.734284	0.814354	1.33884	8.89089	0.000112759	0.000576547	#N/A	#N/A	#N/A	#N/A	#N/A	#N/A	#N/A	#N/A	#N/A	#N/A	#N/A
Q14669-2;Q14669;Q14669-3;Q14669-4;G5E9G6;C9JLJ5;C9JSX9;C9JLD7;F8W9P3;H7C2Y1;H7C1L9	Q14669-2	TRIP12	ENSG00000153827	9320	2q	FALSE		FALSE	0.54172	FALSE	FALSE	FALSE	FALSE	FALSE	-0.0572707	-0.0942786	0.927957	0.961971	-0.660483	-1.07995	0.321653	0.562893	-0.285052	-0.468045	0.656271	0.730868	-0.632157	-1.79049	0.12357	0.298061	-0.0289449	-0.0836877	0.936027	0.964032	-0.256726	-0.736434	0.489248	0.558861	-2.11905	-4.94437	0.00779243	0.0348422	-1.89127	-4.46522	0.0111155	0.0253356	-2.49448	-5.71196	0.00464622
Q14676;Q14676-2;Q14676-3;Q14676-4;H0Y6Z8;A2AB05;A2AB06;A2AB07	Q14676	MDC1	ENSG00000137337;ENSG00000206481;ENSG00000224587;ENSG00000225589;ENSG00000228575;ENSG00000231135;ENSG00000234012;ENSG00000237095	9656	6p	FALSE		FALSE	0.600071	TRUE	FALSE	FALSE	FALSE	FALSE	-0.458244	-2.55185	0.0433825	0.296374	0.461042	1.62285	0.155749	0.377028	0.612848	6.4884	0.00063728	0.00377325	-0.195457	-0.610844	0.563712	0.701046	-1.11474	-4.80052	0.00299916	0.0159777	-0.0436504	-0.249542	0.811265	0.846752	-3.42488	-6.88225	0.000991083	0.00619667	-4.49598	-8.49203	0.000372215	0.00173263	-3.57669	-6.06175	0.00176336
Q14683;G8JLG1;H0Y7K8;V9GY57;V9GYN9	Q14683	SMC1A	ENSG00000072501	8243	Xp	FALSE		FALSE	0.63519	TRUE	FALSE	FALSE	FALSE	FALSE	-0.586691	-2.01444	0.0905958	0.364142	-0.373234	-1.05104	0.333717	0.572688	0.247306	1.07953	0.321826	0.427888	-0.804703	-1.48346	0.188478	0.383954	-1.01816	-2.02432	0.089364	0.192367	-0.184162	-0.392073	0.708552	0.755144	#N/A	#N/A	#N/A	#N/A	#N/A	#N/A	#N/A	#N/A	#N/A	#N/A	#N/A
Q14684-2;Q14684	Q14684-2	RRP1B	ENSG00000160208	23076	21q	FALSE		FALSE	0.58519	FALSE	FALSE	FALSE	FALSE	FALSE	-0.492925	-1.4192	0.20564	0.495511	-0.782291	-1.79062	0.123547	0.332625	0.805351	2.28886	0.0707503	0.136364	-0.514978	-1.45886	0.194885	0.390671	-0.225612	-0.967504	0.370656	0.51851	1.07266	6.08804	0.00172946	0.00462806	0.161682	0.474348	0.655244	0.764451	-1.13659	-3.34889	0.0154407	0.0321965	-1.42596	-3.31153	0.0161739
Q14690;S4R3Q4	Q14690	PDCD11	ENSG00000148843	22984	10q	FALSE		FALSE	0.547595	FALSE	FALSE	FALSE	FALSE	FALSE	-0.160616	-0.611497	0.563306	0.762586	-0.0297362	-0.0813531	0.937807	0.976156	2.71412	6.22483	0.000794538	0.00443741	-0.413492	-1.33349	0.230762	0.416036	-0.544372	-3.0654	0.0220718	0.0705509	2.33036	5.96441	0.0009951	0.00295775	-2.50357	-5.32915	0.00311677	0.0169397	-5.3783	-23.7842	2.44722e-06	4.75768e-05	-5.24742	-13.9451	3.40851e-05
Q14692	Q14692	BMS1	ENSG00000165733	9790	10q	FALSE		FALSE	0.668238	FALSE	FALSE	FALSE	FALSE	FALSE	-0.267828	-0.675961	0.52425	0.728031	-0.342835	-0.780286	0.464882	0.693607	2.96859	5.16602	0.00667025	0.0218315	-0.84858	-3.01711	0.0234844	0.116251	-0.773572	-3.72847	0.00975424	0.0393196	2.46285	9.06345	0.000821351	0.00255372	#N/A	#N/A	#N/A	#N/A	#N/A	#N/A	#N/A	#N/A	#N/A	#N/A	#N/A
Q14739;C9JXK0;C9JES9	Q14739	LBR	ENSG00000143815	3930	1q	FALSE		FALSE	0.604397	FALSE	FALSE	FALSE	FALSE	FALSE	0.471315	1.51607	0.180287	0.463798	0.357603	1.25356	0.256635	0.500678	0.859307	2.49182	0.055038	0.112958	-0.277631	-3.68872	0.0141645	0.0829097	-0.163919	-0.996857	0.3646	0.512272	0.224073	1.8161	0.143526	0.194769	#N/A	#N/A	#N/A	#N/A	#N/A	#N/A	#N/A	#N/A	#N/A	#N/A	#N/A
Q14807;H3BRB3;Q14807-2;H3BTH5;I3L306;H3BQB9	Q14807	KIF22	ENSG00000079616	3835	16p	FALSE		FALSE	0.574086	FALSE	FALSE	FALSE	FALSE	FALSE	-0.320014	-1.19616	0.276754	0.547529	1.09404	#N/A	#N/A	#N/A	1.31732	5.09231	0.00223825	0.00933401	#N/A	#N/A	#N/A	#N/A	#N/A	#N/A	#N/A	#N/A	#N/A	#N/A	#N/A	#N/A	#N/A	#N/A	#N/A	#N/A	#N/A	#N/A	#N/A	#N/A	#N/A	#N/A	#N/A
Q14814;Q14814-4;Q14814-6;Q14814-5;Q14814-2;Q14814-3;Q05BX2;A0A0R4J2G5;A0A0D9SFD0;D6RJG6;D8L7E9;A0A1B0GV32;D6RG14;A0A0D9SGI5;A0A0D9SET2;D6RCM6;D6RG21;A0A1B0GTW4;D6RB91;H0YM62;Q02078-3;D6RC63;D6RJA7;D6R942;Q06413-4;Q06413-3;Q06413-6;Q06413-2;Q06413-5;Q02078-4;Q06413;Q02078-6;Q02078-5;Q02078-2;Q02078;H0YKY6	Q14814	MEF2D	ENSG00000068305;ENSG00000081189;ENSG00000116604	4205;4208;4209	15q	FALSE		FALSE	0.636524	TRUE	FALSE	FALSE	FALSE	FALSE	-0.223597	-0.422083	0.694663	0.835341	1.4766	#N/A	#N/A	#N/A	2.03857	4.81915	0.00480201	0.0168173	#N/A	#N/A	#N/A	#N/A	#N/A	#N/A	#N/A	#N/A	#N/A	#N/A	#N/A	#N/A	#N/A	#N/A	#N/A	#N/A	#N/A	#N/A	#N/A	#N/A	#N/A	#N/A	#N/A
Q14938-6;Q14938-4;K7EN08;Q14938-5;Q14938-3;Q14938;C9JWJ8;Q14938-2;K7EKH0;K7ESG9;K7EJB0;S4R308;K7EMQ5	Q14938-6	NFIX	ENSG00000008441;ENSG00000162599	4784;4774	19p	FALSE		FALSE	0.584422	FALSE	FALSE	FALSE	FALSE	FALSE	-0.896888	-1.51085	0.181575	0.463798	-0.670026	-1.05579	0.331709	0.57242	-0.968955	-1.54929	0.172286	0.267531	0.422229	1.65753	0.148489	0.338631	0.195368	1.61986	0.15639	0.283337	0.123301	0.534084	0.612482	0.674516	-0.127434	-0.427153	0.687037	0.784065	-0.0553663	-0.29701	0.778402	0.821923	0.171495	0.528666	0.619654
Q14966-3;Q14966;Q14966-4;Q14966-2;Q14966-6;C9JWN0;Q14966-5;A0A096LPI0;A0A096LPB4	Q14966-3	ZNF638	ENSG00000075292	27332	2p	FALSE		FALSE	0.508964	FALSE	FALSE	FALSE	FALSE	FALSE	#N/A	#N/A	#N/A	#N/A	#N/A	#N/A	#N/A	#N/A	#N/A	#N/A	#N/A	#N/A	#N/A	#N/A	#N/A	#N/A	#N/A	#N/A	#N/A	#N/A	#N/A	#N/A	#N/A	#N/A	#N/A	#N/A	#N/A	#N/A	#N/A	#N/A	#N/A	#N/A	#N/A	#N/A	#N/A
[truncated: 376 more rows]
[truncated: 49 more columns]

## Sheet: p62_interactors_DMSO
UniProt_protein_ids	single_UniProt_protein_id	HGNC_gene_name	Ensembl_gene_ids	NCBI_gene_id	gene_chromosome_arm	MitoCarta3.0	MitoCarta3.0_localization	targetP2.0_MTS_prediction	ScaledHydrophobicity	corum_complex_forming	karyotype-independent_p62_interactor	additional_WT_p62_interactor	additional_13/3_p62_interactor	additional_5/4_p62_interactor	logFC_WT_P62_vs_IGG	t_statistic_WT_P62_vs_IGG	p_value_WT_P62_vs_IGG	FDR_WT_P62_vs_IGG	logFC_WT_P62_vs_13/3_IGG	t_statistic_WT_P62_vs_13/3_IGG	p_value_WT_P62_vs_13/3_IGG	FDR_WT_P62_vs_13/3_IGG	logFC_WT_P62_vs_5/4_IGG	t_statistic_WT_P62_vs_5/4_IGG	p_value_WT_P62_vs_5/4_IGG	FDR_WT_P62_vs_5/4_IGG	logFC_13/3_P62_vs_IGG	t_statistic_13/3_P62_vs_IGG	p_value_13/3_P62_vs_IGG	FDR_13/3_P62_vs_IGG	logFC_13/3_P62_vs_WT_IGG	t_statistic_13/3_P62_vs_WT_IGG	p_value_13/3_P62_vs_WT_IGG	FDR_value_13/3_P62_vs_WT_IGG	logFC_13/3_P62_vs_5/4_IGG	t_statistic_13/3_P62_vs_5/4_IGG	p_value_13/3_P62_vs_5/4_IGG	FDR_13/3_P62_vs_5/4_IGG	logFC_5/4_P62_vs_IGG	t_statistic_5/4_P62_vs_IGG	p_value_5/4_P62_vs_IGG	FDR_5/4_P62_vs_IGG	logFC_5/4_P62_vs_WT_IGG	t_statistic_5/4_P62_vs_WT_IGG	p_value_5/4_P62_vs_WT_IGG	FDR_5/4_P62_vs_WT_IGG	logFC_5/4_P62_vs_13/3_IGG	t_statistic_5/4_P62_vs_13/3_IGG	p_value_5/4_P62_vs_13/3_IGG
[truncated: 1,240 more rows]
[truncated: 49 more columns]

[truncated: 4 more sheets: ORA_BafA1, ORA_DMSO, p62_interactors_OE_BafA1, p62_interactors_OE_DMSO]
