# Supplementary material for: Aneuploidy-induced proteostasis disruption impairs mitochondrial functions and mediates aggregation of mitochondrial precursor proteins through SQSTM1/p62
Source: Nat Commun. 2025 Jun 17;16:5328. doi: 10.1038/s41467-025-60857-4 (PMC12174339; doi:10.1038/s41467-025-60857-4)
Supplement: Supplementary file 8 — Source Data [file 41467_2025_60857_MOESM8_ESM.xlsx]

## Sheet: Fig. 1b,c
													Rep 1	Rep 2	Rep 3	Mean	SD
												WT-	1	1	1	1	0
												WT+	2.23127	1.87977	2.08431	2.06512	0.144141
												21/3-	1.41985	1.17323	1.64813	1.41374	0.193925
												21/3+	2.68584	2.52346	3.09943	2.76958	0.242481
												13/3-	1.95031	2.21306	1.87812	2.01383	0.143925
												13/3+	2.65679	2.96755	2.92476	2.8497	0.137523
												5/3-	3.37255	4.31053	3.11789	3.60033	0.512838
												5/3+	6.82022	7.34225	6.792	6.98483	0.253002
												3/3-	3.46407	3.115	3.65439	3.41115	0.22336
												3/3+	6.6269	6.37173	6.98197	6.6602	0.25024
												5/4-	5.22995	5.32994	4.28672	4.94887	0.469988
												5/4+	7.47825	9.18987	8.5336	8.40057	0.705068

## Sheet: Fig. 1e
WT	21/3	13/3	5/3	3/3	5/4
0.02072	0.014307	0.090461	0.0626319	0.0358036	0.093246
0.048297	0.016482	0.094275	0.0546071	0.0345907	0.062316
0.042049	0.020315	0.055895	0.0665259	0.148026	0.06129
0.040357	0.02787	0.016703	0.0376515	0.121998	0.04868
0.026192	0.062901	0.066445	0.038045	0.0145872	0.083442
0.036548	0.056467	0.022185	0.049305	0.0839483	0.058833
0.02631	0.059284	0.089528	0.0920867	0.0947337	0.006496
0.040664	0.02691	0.069825	0.104531	0.0678773	0.07973
0.037963	0.02691	0.073372	0.157819	0.0911679	0.04122
0.040787	0.044166	0.13409	0.0465545	0.0828448	0.088763
0.027196	0.069042	0.0981	0.0827534	0.118919	0.054605
0.050086	0.06776	0.186139	0.0922547	0.103775	0.086578
0.052629	0.071765	0.135146	0.0491965	0.0659614	0.087507
0.026512	0.102631	0.092166	0.0527597	0.0987662	0.085522
0.018125	0.088065	0.086475	0.0269347	0.0982297	0.140315
0.04066	0.08497	0.084667	0.0459569	0.0691808	0.142968
0.040446	0.056751	0.053931	0.0669897	0.105366	0.118095
0.040431	0.090015	0.061761	0.0612653	0.0721584	0.112789
0.035905	0.108648	0.072796	0.0475809	0.114838	0.10284
0.047238	0.071035	0.065848	0.0638549	0.10333	0.033964
0.053561	0.069788	0.074039	0.0172052	0.0416581	0.054062
0.035428	0.05782	0.037566	0.0292719	0.189072	0.049472
0.05609	0.029605	0.051761	0.0484864	0.22256	0.049472
0.03002	0.065385	0.034903	0.0397491	0.0474746	0.054968
0.043916	0.02497	0.085435	0.0354681	0.0514505	0.081329
0.065048	0.025354	0.045625	0.033974	0.105028	0.095091
0.018961	0.036359	0.026016	0.111454	0.0479914	0.078569
0.033029	0.051302	0.047262	0.1154	0.0571547	0.064601
0.063529	0.121836	0.036115	0.0359437	0.112203	0.087002
0.042415	0.110758	0.093013	0.0109811	0.118113	0.109972
0.024835	0.079741	0.088117	0.0847444	0.0936527	0.138725
0.03286	0.087869	0.072453	0.072296	0.122278	0.127196
0.060241	0.112383	0.103893	0.209032	0.113866	0.150431
0.045233	0.030634	0.023223	0.103397	0.0355954	0.076534
0.035441	0.04046	0.03883	0.0680435	0.0701339	0.087992
0.025455	0.039537	0.075533	0.103397	0.0669717	0.110795
0.044311	0.022026	0.09475	0.0633954	0.0898693	0.134303
0.022184	0.030567	0.093124	0.111838	0.0993921	0.126726
0.038972	0.037284	0.065077	0.0890281	0.0685637	0.117483
0.082496	0.058987	0.10145	0.0890281	0.0228328	0.078106
0.03018	0.039504	0.160408	0.0643646	0.0560418	0.066514
0.021553	0.071386	0.146998	0.0354909	0.167206	0.074701
0.023382	0.062562	0.072844	0.0286049	0.0892696	0.075396
0.046215	0.047922	0.067338	0.0728013	0.069103	0.085808
0.035794	0.022541	0.061643	0.0329684	0.0493642	0.096132
0.045077	0.055605	0.054967	0.11828	0.0464857	0.091222
0.044537	0.068128	0.067059	0.0452497	0.0324557	0.088996
0.06542	0.065577	0.034677	0.0507038	0.0551063	0.087956
0.059175	0.030684	0.056582	0.0290199	0.163572	0.103366
0.056372	0.017253	0.055046	0.0827907	0.0165138	0.119487
0.101815	0.066912	0.091211	0.0792574	0.185808	0.130191
0.064544	0.085516	0.083468	0.0568203	0.110587	0.045692
0.046408	0.115543	0.131423	0.111861	0.111042	0.193974
0.048354	0.076623	0.11641	0.164319	0.12598	0.06443
0.097672	0.060269	0.052783	0.134427	0.081714	0.074043
0.051476	0.091944	0.089286	0.0640332	0.0761519	0.104549
0.051071	0.105107	0.090248	0.1267	0.0652083	0.150628
0.063603	0.136789	0.074635	0.0705036	0.103002	0.191774
0.043857	0.1028	0.013063	0.0494805	0.0626828	0.161
0.067765	0.07283	0.023239	0.101798	0.0623011	0.113722
0.039759	0.044453	0.064295	0.1267	0.0913812	0.106308
0.089743	0.051624	0.043632	0.082655	0.0928868	0.061797
0.049612	0.090732	0.06703	0.082655	0.0471616	0.103761
0.027954	0.045713	0.053362	0.0604384	0.106551	0.090553
0.030083	0.11601	0.09757	0.0490307	0.081605	0.061419
0.036478	0.028776	0.043067	0.0984566	0.105108	0.028803
0.047111	0.058041	0.04534	0.0992831	0.104293	0.11203
0.038555	0.045095	0.083041	0.0708683	0.0458803	0.05835
0.072122	0.045404	0.059257	0.0406755	0.158324	0.114467
0.033448	0.065307	0.117881	0.0863603	0.221217	0.039366
0.048	0.087038	0.065328	0.0977503	0.0388647	0.10282
0.047541	0.065199	0.010066	0.172461	0.0650776	0.056836
0.025863	0.091643	0.046287	0.082301	0.0663184	0.078002
0.042577	0.124772	0.094373	0.0961555	0.0457642	0.070388
0.042577	0.168398	0.048274	0.00372209	0.0413571	0.04616
0.032934	0.172471	0.172808	0.0616729	0.141114	0.122611
0.035342	0.030326	0.129256	0.0361228	0.119513	0.130803
0.027901	0.042017	0.081601	0.088286	0.0840287	0.064444
0.060023	0.056864	0.09667	0.0783826	0.114611	0.144288
0.026929	0.050053	0.081649	0.0455762	0.107143	0.053631
0.035538	0.060116	0.105221	0.103647	0.104793	0.118283
0.034474	0.035446	0.045904	0.0260697	0.0648608	0.057144
0.033751	0.087079	0.087599	0.0665745	0.0865575	0.076293
0.062919	0.066322	0.093523	0.0592429	0.083712	0.038876
0.033456	0.150204	0.057983	0.0438266	0.0721579	0.063736
0.060033	0.122209	0.048849	0.0739084	0.0806237	0.048282
0.076685	0.081662	0.098992	0.0479535	0.0234983	0.045582
0.022884	0.035185	0.030622	0.0122238	0.0546469	0.10969
0.015542	0.07477	0.071787	0.0122238	0.135492	0.098097
0.048804	0.060357	0.15919	0.0230684	0.0878424	0.067121
0.024366	0.085445	0.075175	0.066858	0.065477	0.078163
0.036287	0.076891	0.056904	0.0926006	0.0340841	0.097315
0.080136	0.070229	0.024589	0.0706438	0.0311451	0.120251
0.148517	0.069893	0.226486	0.105228	0.039418	0.075716
0.056746	0.036239	0.038042	0.080976	0.0521257	0.066781
0.044387	0.111033	0.030486		0.198518	0.088834
0.059522	0.027238	0.054199		0.0785971	0.043824
0.082901	0.063301	0.032631		0.140436	0.16285
0.161237	0.045209	0.033732		0.0646428	0.076828
0.056992	0.066703	0.034789		0.0484794	0.03838
0.084472	0.045603	0.022701		0.0257419	0.045457
0.03194	0.099499	0.063475		0.00633288	0.221323
0.096709	0.061998	0.07027		0.0148248	0.177578
0.117561	0.052398	0.070501		0.0224067	0.110984
0.093895		0.097289		0.0341506	0.303132
0.068499		0.081218		0.0347453	0.274073
		0.041667		0.0265815	0.358454
		0.043798		0.0546207	0.167373
		0.05128		0.0452616	0.242081
		0.084754		0.0604624	0.204297
		0.096718		0.0825777	0.133017
		0.089115		0.134031	0.215023
		0.054047		0.196322	0.065726
		0.068963		0.0547047	0.152637
		0.05333		0.0352649	0.123046
		0.044281		0.0167116	0.110335
		0.095638		0.0741675	0.143529
		0.085586		0.0158676	0.119327
		0.024207		0.166285	0.12616
		0.031485		0.0490614	0.077948
		0.035023		0.067118	0.080733
		0.015475		0.0667427	0.165962
		0.038485		0.129996	0.097447
		0.045574		0.042087	0.124489
		0.1011		0.0614006	0.120365
		0.051952		0.0201033	0.100431
		0.063777		0.0641116	0.033421
		0.035547		0.0796484	0.050445
		0.034527		0.113735
		0.06118		0.100032
		0.062504		0.0532157
		0.080655		0.0724735
		0.095194		0.109546
		0.054681		0.0647249
		0.033737		0.0511359
		0.07953		0.0835095
		0.071165		0.0458043
		0.091975		0.160576
		0.145248		0.177176
		0.106748		0.141087
		0.089146		0.0631667
		0.09666		0.142079
		0.080961		0.0781983
		0.098446		0.0749588
				0.0583464
				0.0151212
				0.0442869
				0.0421261
				0.0868452
				0.0732974
				0.0858312
				0.0415088
				0.0275179
				0.030236
				0.0373115
				0.0810139
				0.0470917
				0.0769131
				0.0266252
				0.0665897
				0.0449167
				0.0551125
				0.0392178
				0.0523085
				0.0231201
				0.029611
				0.0206407
				0.0136382
				0.112804
				0.0795721
				0.0151351
				0.121399
				0.207693
				0.105259
				0.0643728
				0.145354
				0.0335799
				0.0114416
				0.0368812
				0.113492
				0.0457778
				0.0574477
				0.0388691
				0.0718193
				0.0824992
				0.0304521
				0.0909719
				0.0585425
				0.0739828
				0.0503264
				0.0437909
				0.148124
				0.0523262
				0.123774
				0.0423053
				0.0523171
				0.00666667
				0.028629
				0.0558065
				0.0156604
				0.0178393
				0.0459128
				0.102186
				0.107416
				0.157221
				0.0461112

## Sheet: Fig. 1f
WT	21/3	13/3	5/3	3/3	5/4
0.228	0.226	0.208	0.256	0.224	0.658
0.228	0.281	0.263	0.088	0.143	0.493
0.262	0.333	0.233	0.135	0.355	0.333
0.214	0.21	0.234	0.141	0.485	0.225
0.153	0.232	0.345	0.178	0.073	0.272
0.307	0.183	0.252	0.194	0.194	0.303
0.34	0.229	0.306	0.328	0.22	0.117
0.288	0.207	0.238	0.166	0.16	0.429
0.221	0.207	0.257	0.312	0.526	0.307
0.209	0.257	0.275	0.26	0.336	0.369
0.176	0.201	0.269	0.434	0.238	0.516
0.173	0.191	0.298	0.409	0.2	0.191
0.197	0.235	0.292	0.344	0.454	0.287
0.201	0.257	0.197	0.92	0.259	0.514
0.235	0.221	0.273	0.199	0.219	0.315
0.257	0.279	0.396	0.202	0.277	0.319
0.183	0.217	0.277	0.137	0.259	0.307
0.433	0.231	0.284	0.142	0.188	0.322
0.287	0.276	0.322	0.173	0.183	0.397
0.192	0.171	0.23	0.261	0.623	0.293
0.305	0.263	0.221	0.229	0.585	0.38
0.312	0.237	0.264	0.437	0.438	0.397
0.312	0.165	0.281	0.151	0.181	0.397
0.199	0.346	0.337	0.123	0.479	0.155
0.192	0.167	0.308	0.301	0.346	0.412
0.263	0.176	0.356	0.208	0.252	0.33
0.201	0.262	0.271	0.66	0.168	0.502
0.181	0.222	0.331	0.344	0.344	0.289
0.227	0.383	0.327	0.627	0.281	0.527
0.216	0.287	0.584	0.223	0.209	0.188
0.235	0.276	0.711	0.428	0.196	0.199
0.168	0.273	0.267	0.479	0.212	0.258
0.188	0.378	0.278	0.226	0.283	0.221
0.254	0.318	0.39	0.896	0.232	0.42
0.283	0.376	0.389	0.322	0.224	0.301
0.201	0.322	0.218	0.896	0.279	0.248
0.238	0.355	0.218	0.445	0.263	0.269
0.341	0.216	0.292	0.796	0.275	0.262
0.248	0.168	0.261	0.103	0.367	0.189
0.179	0.23	0.285	0.103	0.195	0.288
0.22	0.228	0.208	0.211	0.287	0.164
0.166	0.181	0.221	0.12	0.555	0.144
0.17	0.201	0.252	0.213	0.21	0.294
0.271	0.264	0.348	0.556	0.226	0.35
0.253	0.272	0.259	0.164	0.243	0.237
0.363	0.224	0.228	0.305	0.517	0.145
0.29	0.182	0.228	0.777	0.29	0.381
0.299	0.342	0.303	0.236	0.289	0.321
0.238	0.271	0.17	0.707	0.21	0.324
0.354	0.182	0.298	0.43	0.073	0.304
0.277	0.183	0.3	0.641	0.355	0.341
0.365	0.357	0.27	0.213	0.486	0.13
0.323	0.274	0.26	0.342	0.208	0.496
0.317	0.279	0.271	0.294	0.198	0.437
0.377	0.335	0.49	0.396	0.336	0.266
0.27	0.366	0.2	0.615	0.556	0.288
0.327	0.217	0.22	0.435	0.163	0.245
0.399	0.244	0.199	0.195	0.198	0.271
0.285	0.247	0.311	0.077	0.239	0.268
0.271	0.375	0.202	0.417	0.444	0.285
0.413	0.274	0.206	0.435	0.256	0.212
0.172	0.165	0.143	0.379	0.223	0.261
0.492	0.267	0.283	0.379	0.283	0.226
0.355	0.189	0.467	0.259	0.267	0.234
0.229	0.235	0.295	0.204	0.184	0.338
0.436	0.242	0.338	0.174	0.183	0.15
0.239	0.321	0.281	0.4	0.623	0.447
0.227	0.284	0.217	0.276	0.585	0.293
0.252	0.293	0.233	0.16	0.436	0.442
0.273	0.269	0.307	0.328	0.18	0.186
0.271	0.342	0.286	0.189	0.169	0.259
0.188	0.264	0.075	0.166	0.354	0.244
0.365	0.383	0.386	0.147	0.254	0.457
0.165	0.524	0.193	0.22	0.498	0.349
0.15	0.302	0.291	0.344	0.346	0.381
0.164	0.36	0.243	0.185	0.224	0.258
0.212	0.308	0.256	0.155	0.241	0.265
0.171	0.349	0.289	0.194	0.201	0.248
0.21	0.289	0.197	0.201	0.194	0.403
0.191	0.318	0.323	0.248	0.286	0.415
0.284	0.267	0.232	0.191	0.274	0.44
0.16	0.26	0.218	0.177	0.323	0.278
0.229	0.299	0.252	0.295	0.196	0.466
0.206	0.224	0.207	0.52	0.275	0.263
0.235	0.226	0.357	0.3	0.367	0.477
0.261	0.23	0.35	0.238	0.263	0.522
0.206	0.236	0.279	0.165	0.195	0.436
0.247	0.26	0.151	0.174	0.287	0.27
0.239	0.384	0.364	0.174	0.555	0.276
0.181	0.236	0.419	0.541	0.208	0.35
0.257	0.158	0.293	0.285	0.25	0.409
0.392	0.259	0.364	0.439	0.133	0.318
0.399	0.293	0.221	0.233	0.29	0.63
0.12	0.209	0.244	0.197	0.578	0.643
0.153	0.195	0.413	0.584	0.289	0.414
0.205	0.12	0.415		0.212	0.677
0.175	0.129	0.277		0.278	0.851
0.143	0.271	0.309		1.185	0.375
0.21	0.347	0.284		0.284	0.301
0.17	0.174	0.33		0.4	0.39
0.125	0.286	0.302		0.155	0.424
0.23	0.349	0.209		0.246	0.852
0.179	0.216	0.328		0.557	0.454
0.174	0.294	0.252		0.387	0.433
0.148		0.279		0.23	0.64
0.169		0.35		0.218	0.428
		0.289		0.164	0.58
		0.332		0.258	0.152
		0.314		0.37	0.216
		0.333		0.347	0.134
		0.223		0.6	0.238
		0.186		0.51	0.219
		0.252		0.433	0.172
		0.292		0.223	0.249
		0.326		0.423	0.261
		0.148		0.111	0.409
		0.191		0.201	0.169
		0.247		0.186	0.357
		0.326		1.281	0.401
		0.315		0.317	0.15
		0.196		0.239	0.318
		0.184		0.207	0.207
		0.244		0.743	0.27
		0.16		0.199	0.163
		0.208		0.405	0.103
		0.206		0.452	0.106
		0.206		0.364	0.087
		0.159		0.256
		0.213		0.107
		0.223		0.35
		0.216		0.487
		0.22		0.202
		0.213		0.521
		0.271		0.291
		0.331		0.207
		0.22		0.246
		0.329		0.497
		0.123		0.413
		0.191		0.279
		0.215		0.208
		0.193		0.26
		0.203		0.344
		0.146		0.241
		0.159		0.435
				0.278
				0.31
				0.176
				0.141
				0.303
				0.335
				0.275
				0.167
				0.299
				0.134
				0.189
				0.201
				0.208
				0.243
				0.322
				0.098
				0.164
				0.251
				0.251
				0.414
				0.227
				0.218
				0.303
				0.166
				0.201
				0.169
				0.166
				0.321
				0.285
				0.557
				0.223
				0.447
				0.215
				0.218
				0.165
				0.173
				0.325
				0.281
				0.215
				0.273
				0.257
				0.391
				0.309
				0.318
				0.31
				0.169
				0.215
				0.413
				0.215
				0.281
				0.212
				0.191
				0.057
				0.149
				0.333
				0.212
				0.325
				0.31
				0.263
				0.826
				0.35
				0.275

## Sheet: Fig. 1g
		p62 foci size		p62 foci number
	Surplus genes	Mean	SD	Mean	SD
WT	0	0.217353	0.034587	0.031734	0.01736
21/3	236	0.250889	0.04677	0.030878	0.016604
13/3	322	0.276118	0.052281	0.045811	0.024222
5/3	883	0.317452	0.080283	0.069061	0.04032
3/3	1024	0.299976	0.156337	0.0761291	0.0442816
5/4	1766	0.373917	0.08388	0.097525	0.05993

## Sheet: Fig. 4c,d
												Rep 1	Rep 2	Rep 3	Rep 4	Mean	SD
											Ctrl.	1	1	1	1	1	0
											EGFP OE	1.1133	0.88333	1.02921	1.20084	1.05667	0.117039
											p62-EGFP OE	6.42062	6.723	8.33513	8.08236	7.39028	0.830243
											5/4	4.43035	5.22995	5.15819	5.32994	5.03711	0.355584

## Sheet: Fig. 5b
WT	21/3	13/3	5/3	3/3	5/4
0.026	0.084	0.024	0.065	0.073	0.152
0.003	0.087	0.039	0.077	0.035	0.2
0.021	0.146	0.033	0.135	0.169	0.122
0.049	0.065	0.027		0.169	0.022
0.033	0.033	0.1	-0.003	0.002	0.049
0.052	-0.024	0.063	0.063	0.077	0.038
0.017	0.113	0.118	0.04	0.058	0.05
-0.038	0.069	0.089	0.117	0.052	0.086
0.013	0.045	0.066	-0.009	0.005	0.083
0.045	0.033	0.003	0.212	0.084	0.178
0.018	0.058	0.035	0.089	0.094	0.086
0.036	0.063	0.027	0.104	0.077	0.158
0.098	0.042	0.054	0.114	0.174	0.073
0.053	0.047	0.104	0.137	0.124	0.137
0.025	0.013	0.099	0.168	0.114	0.154
0.028	0.009	0.061	0.166	0.003	0.092
0.042	0.063	0.046	0.014	0.068	0.118
0.026	0.028	0.083	0.097	0.022	0.155
0.039	0.123	0.035	0.088	0.041	0.169
0.056	0.057	0.056	0.082	0.267	0.141
-0.003	0.023	0.054	0.12	0.109	0.01
0.021	0.065	0.069	0.112	0.039	0.018
0.033	0.034	0.083	0.074	0.036	0.063
0.033	0.059	0.018	-0.011	0.115	0.15
0.005	0.078	0.06	0.068	0.055	0.102
-0.006	0.075	0.077	0.048	0.003	0.043
0.049	0.106	0.076	0.044	0.087	0.092
0.044	0.012	0.053	0.087	0.089	0.185
0.005	0.07	0.008	0.112	0.022	0.05
0.01	0.051	0.057		0.04	0.102
0.007	-0.033	0.048	0.047	0.139	0.078
0.069	0.008	0.16	0.062	0.016	0.021
0.052	-0.014	0.037	0.02	0.055	0.087
0.094	0.021	0.163	0.057	0.069	0.051
0.064	0.06	0.116	0.063	0.024	0.108
0.074	0.051	0.05	0.158	0.053	0.175
0.027	0.033	0.035	0.005	0.112	0.007
0.002	0.037	0.055	0.063	0.022	0.251
0.002	0.058	0.055	0.052	0.021	0.087
0.027	0.077	0.103	0.107	0.037	0.036
0.106	0.016	0.097	0.035	-0.008	0.218
-0.043	0.018	0.086	-0.005	0.223	0.131
0.014	0.048	0.057	0.075	0.12	0.167
0.02	0.036	0.105	0.063	0.045	0.102
0.03	0.007	0.069	0.049	0.038	0.143
0.038	0.106	0.032	0.061	0.063	0.165
-0.003	0.097	0.031	0.043	0.042	0.072
0.046	0.056	0.092	0.083	0.044	0.111
0.026	0.078	0.032	0.067	0.085	0.111
0.076	0.117	-0.006	0.164	-0.000444	0.11
0.061	0.079	0.045	0.129	0.156	0.256
0.077	0.044	0.061	0.056	0.176	0.274
0.071	0.038	0.03	0.058	0.105	0.157
0.006	0.095	0.011	0.092	0.064	0.137
0.032	0.079	0.087	0.058	0.086	0.144
0.085	0.024	0.106	0.056	0.025	0.154
0.035	0.043	0.117	0.123	0.056	0.11
0.085	0.063	0.104	0.072	0.05	0.139
0.005	0.096	0.023	0.041	0.082	0.143
0.06	0.026	0.069	0.015	0.174	0.21
0.028	0.007	0.055	0.084	0.124	0.214
0.044	0.043	0.154	0.038	0.116	0.059
-0.017	0.057	0.08	0.101	0.024	0.078
0.027	-0.03	0.022	0.081	0.069	0.092
0.073	0.059	0.076	0.031	0.019	0.213
0.019	0.137	0.086	0.158	0.045	-0.025
0.004	0.021	0.023	0.037	0.268	0.232
0.015	0.026	0.057	0.015	0.103	0.058
0.05	0.062	0.006	0.178	0.053	0.037
0.003	0.092	0.083	0.175	0.033	0.144
0.043	0.141	0.033	0.198	0.092	0.193
0.012		-0.023	0.078	0.085	0.182
0.064		0.049	-0.009	0.033	0.21
0.006		0.015	0.118	0.115	0.173
0.058		0.015	0.031	0.06	0.162
-0.002		0.062	0.133	0.035	0.227
0.019		0.078	0.083	0.01	0.068
0.008		0.126	0.106	0.141	0.066
0.002		0.031	0.024	0.022	0.096
0.005		0.014	0.038	0.06	0.073
		0.086		0.011	0.058
		0.042	0.058	0.047	0.192
		0.03		0.015	0.18
		0.011	0.016	0.032	0.071
		0.038	0.112	0.016	0.053
		0.051	0.023	0.113	0.019
		0.024	0.032	0.032	0.096
		0.038	0.013	-0.002	0.058
		0.033	0.003	0.238	0.112
		0.043	0.032	0.122	0.047
		0.013	0.013	0.042	0.108
		0.07	0.05	0.083	0.099
		0.049		0.045	0.147
		0.034		0.063	0.054
		0.016		0.048	0.127
		0.06		0.076	0.096
		0.048		0.044	0.174
		0.053		0.214	0.074
		0.08		0.074	0.112
		0.06		0.083	0.067
		0.047		-0.002	0.078
		0.067		0.016	0.055
		0.05		0.043
		0.067		0.058
		0.041		0.061
		0.093		0.047
		0.018		0.037
		0.044		0.086
		0.004		0.084
		0.081		0.15
		0.044		0.154
		0.088		0.218
		0.057		0.21
		0.062		0.065
		0.044		0.072
		0.043		0.014
		0.086		0.000176
		0.03		0.042
		0.096		0.312
		0.097		0.034
		0.074		0.092
		0.059		0.117
		0.072		0.131
		0.016		0.03
		0.048		0.154
		0.047		0.04
		0.043		0.163
		0.173		0.043
				0.029
				0.116
				0.112
				0.111
				0.174
				0.079
				0.058
				0.208
				0.055
				0.15
				0.086
				0.119
				0.041
				0.138
				0.013
				0.138
				0.075
				0.018
				0.011
				-0.008
				0.112
				0.131
				0.088
				0.067
				0.044
				0.05
				0.055
				0.075
				0.078
				0.081
				0.131
				0.07
				0.072
				0.072
				0.062
				0.058
				0.055
				0.053
				0.033
				-0.000842
				0.152
				0.086
				0.032
				0.136
				0.157
				0.154
				0.036
				0.364
				0.035
				0.043
				0.042
				0.088
				0.058
				0.039
				0.082
				0.073
				0.094
				0.131
				0.067
				0.095
				0.139
				0.018
				0.015
				0.168
				0.079
				0.15
				0.06
				0.041
				0.004
				0.07
				0.128
				0.078
				0.064
				0.116
				0.125
				0.237
				0.106
				0.094

## Sheet: Fig. 5c
		PCC (p62-TOMM20)
	Surplus genes	Mean	SD
WT	0	0.0317375	0.029479
21/3	236	0.0536056	0.038166
13/3	322	0.0578047	0.034733
5/3	883	0.0779103	0.050433
3/3	1024	0.08066	0.060909
5/4	1766	0.114333	0.061941

## Sheet: Fig. 5e,f
			Healthy				Intermediate				Stressed					Mean				SD
Replicate		1	2	3		1	2	3		1	2	3			Healthy	Intermediate	Stressed		Healthy	Intermediate	Stressed
	WT	72.7273	68.8623	64.8936		17.2727	23.3533	29.7872		10	7.78443	5.31915		WT	68.8277	23.4711	7.70119		3.19817	5.1097	1.91186
	21/3	60	60	61.1111		13.3333	35	8.33333		26.6667	5	30.5555		21/3	60.3704	18.8889	20.7407		0.523778	11.5737	11.243
	13/3	70	92.3077	69.4444		7.27273	5.12821	5.55556		22.7272	2.5641	25		13/3	77.2507	5.9855	16.7638		10.6493	0.926779	10.0835
	5/3	23.0769	20	25.974		51.2821	45	40.2597		25.641	35	33.7662		5/3	23.017	45.5139	31.4691		2.43925	4.51449	4.15173
	3/3	13.7931	7.92079	11.811		39.6552	52.4752	52.7559		46.5517	39.604	35.4331		3/3	11.175	48.2954	40.5296		2.43918	6.11067	4.58612
	5/4	27.3684	17.3913	32.6087		16.8421	15.2174	15.2174		55.7895	67.3913	52.1739		5/4	25.7895	15.759	58.4516		6.312	0.765891	6.49139
		Stressed mitochondria (%)
	Surplus proteins	Mean	SD
WT	0	7.70119	1.91186
21/3	236	20.7407	11.243
13/3	322	16.7638	10.0835
5/3	883	31.4691	4.15173
3/3	1024	40.5296	4.58612
5/4	1766	58.4516	6.49139

## Sheet: Fig. 5g
Gene expression normalized to ß2-microglobulin (Fold change to WT)
D-LOOP
	Exp1	Exp2	Exp3	Exp4	Average	SD
WT	1	1	1	1	1	0
21/3	0.844567	0.699768	0.707247	0.879077	0.782665	0.0801358
13/3	0.710478	0.798594	0.582043	0.520417	0.652883	0.108529
5/3	0.793082	0.788389	0.588169	0.766889	0.734133	0.0848486
3/3	0.553088	0.422363	0.458219	0.529103	0.490693	0.0526592
5/4	0.503648	0.695021	0.569636	0.644538	0.603211	0.0727619
ND1
	Exp1	Exp2	Exp3	Exp4	Average	SD
WT	1	1	1	1	1	0
21/3	0.645036	0.791328	0.66087	0.754975	0.713052	0.0617125
13/3	0.608929	0.469799	0.387344	0.694486	0.54014	0.119215
5/3	0.736825	0.628151	0.726838	0.673216	0.691257	0.043733
3/3	0.451319	0.398147	0.403585	0.530305	0.445839	0.0529726
5/4	0.559698	0.60707	0.553793	0.591258	0.577955	0.0220326

## Sheet: Fig. 5h,i
											Band intensity normalized to Ponceau staining (Fold change to WT)
												V-ATP5			Mean	SD
												Exp. 1	Exp. 2	Exp. 3	V-ATP5	V-ATP5
											WT	1	1	1	1	0
											21/3	0.47633	0.295169	0.337491	0.369663	0.0773781
											13/3	0.424028	0.105064	0.0582586	0.195784	0.162521
											5/3	0.694463	0.221739	0.193463	0.369888	0.229799
											3/3	0.322027	0.391986	0.359328	0.35778	0.0285815
											5/4	0.302934	0.123175	0.252215	0.226108	0.0756728
												IMMT
												Exp. 1	Exp. 2	Exp. 3	Exp. 4	Mean	SD
											WT	1	1	1	1	1	0
											21/3	0.444129	0.492847	0.275962	0.668975	0.470479	0.140029
											13/3	0.602132	0.852803	0.434217	0.289024	0.544544	0.209644
											5/3	0.339387	0.53714	0.422202	0.484832	0.44589	0.0737344
											3/3	0.257885	0.364924	0.23797	0.381648	0.310607	0.0633502
											5/4	0.361616	0.421055	0.397581	0.143846	0.331025	0.110121

[truncated: 33 more sheets: Fig. 6a, Fig. 6c, Fig. 6d, Fig. 6e, Fig. 6f, Fig. 6g, Fig. 6h, Fig. 6i, Fig. 6j, Fig. 6k, Fig. 7b, Fig. 7c, Fig. 7d, Supplementary Fig. 2b,c, Supplementary Fig. 3a, Supplementary Fig. 4b, Supplementary Fig. 5e, Supplementary Fig. 8d, Supplementary Fig. 8e, Supplementary Fig. 8f …]
